# Supplementary material for: Allenylidene Phosphonium Ion: An Isoelectronic Phosphorus Analogue of [3]Cumulene
Source: Angew Chem Int Ed Engl. 2025 Apr 10;64(21):e202502201. doi: 10.1002/anie.202502201 (PMC12087857; doi:10.1002/anie.202502201)
Supplement: Supplementary file 2 — Supporting information [file ANIE-64-e202502201-s003.zip]

Archive with 4 entries (4 files):
- FD24_38.cif
- LCTPLAB1_0m_1_a.cif
- fd23_32.cif
- FD24_15_LCT_38_dec.cif
