# Supplementary material for: Allenylidene Phosphonium Ion: An Isoelectronic Phosphorus Analogue of [3]Cumulene
Source: Angew Chem Int Ed Engl. 2025 Apr 10;64(21):e202502201. doi: 10.1002/anie.202502201 (PMC12087857; doi:10.1002/anie.202502201)
Supplement: Supplementary file 2 — Supporting information [file ANIE-64-e202502201-s003.zip › FD24_38.cif]

data_fd24_38
_audit_creation_date               2024-07-16
_audit_creation_method
;
Olex2 1.5
(compiled 2024.02.16 svn.r378c4104 for OlexSys, GUI svn.r6928)
;
_shelx_SHELXL_version_number       '2018/3'
_audit_contact_author_address      ?
_audit_contact_author_email        ?
_audit_contact_author_name         ''
_audit_contact_author_phone        ?
_publ_contact_author_id_orcid      ?
_publ_section_references
;
Dolomanov, O.V., Bourhis, L.J., Gildea, R.J, Howard, J.A.K. & Puschmann, H.
 (2009), J. Appl. Cryst. 42, 339-341.
;
_chemical_name_common              ?
_chemical_name_systematic          ?
_chemical_formula_moiety          
 'C76 H90 N8 P, B C24 F20 O4, C4 H10 O, 1[C4H10O]'
_chemical_formula_sum              'C108 H110 B F20 N8 O6 P'
_chemical_formula_weight           2037.81
_chemical_melting_point            ?
loop_
  _atom_type_symbol
  _atom_type_description
  _atom_type_scat_dispersion_real
  _atom_type_scat_dispersion_imag
  _atom_type_scat_source
 'B' 'B' 0.0013 0.0007 'International Tables Vol C Tables 4.2.6.8 and 6.1.1.4'
 'C' 'C' 0.0033 0.0016 'International Tables Vol C Tables 4.2.6.8 and 6.1.1.4'
 'F' 'F' 0.0171 0.0103 'International Tables Vol C Tables 4.2.6.8 and 6.1.1.4'
 'H' 'H' 0.0000 0.0000 'International Tables Vol C Tables 4.2.6.8 and 6.1.1.4'
 'N' 'N' 0.0061 0.0033 'International Tables Vol C Tables 4.2.6.8 and 6.1.1.4'
 'O' 'O' 0.0106 0.0060 'International Tables Vol C Tables 4.2.6.8 and 6.1.1.4'
 'P' 'P' 0.1023 0.0942 'International Tables Vol C Tables 4.2.6.8 and 6.1.1.4'

_shelx_space_group_comment
;
The symmetry employed for this shelxl refinement is uniquely defined
by the following loop, which should always be used as a source of
symmetry information in preference to the above space-group names.
They are only intended as comments.
;
_space_group_crystal_system        'triclinic'
_space_group_IT_number             2
_space_group_name_H-M_alt          'P -1'
_space_group_name_Hall             '-P 1'
loop_
  _space_group_symop_operation_xyz
 'x, y, z'
 '-x, -y, -z'

_cell_length_a                     14.223(3)
_cell_length_b                     17.793(4)
_cell_length_c                     20.317(4)
_cell_angle_alpha                  85.519(5)
_cell_angle_beta                   76.625(4)
_cell_angle_gamma                  87.233(5)
_cell_volume                       4984.6(17)
_cell_formula_units_Z              2
_cell_measurement_reflns_used      9990
_cell_measurement_temperature      173.00
_cell_measurement_theta_max        24.410
_cell_measurement_theta_min        2.245
_shelx_estimated_absorpt_T_max     0.993
_shelx_estimated_absorpt_T_min     0.983
_exptl_absorpt_coefficient_mu      0.125
_exptl_absorpt_correction_T_max    0.9579
_exptl_absorpt_correction_T_min    0.8931
_exptl_absorpt_correction_type     multi-scan
_exptl_absorpt_process_details
;
SADABS-2016/2 (Bruker,2016/2) was used for absorption correction.
wR2(int) was 0.0829 before and 0.0608 after correction.
The Ratio of minimum to maximum transmission is 0.9324.
The \l/2 correction factor is Not present.
;
_exptl_absorpt_special_details     ?
_exptl_crystal_colour              orange
_exptl_crystal_colour_primary      orange
_exptl_crystal_density_diffrn      1.358
_exptl_crystal_density_meas        ?
_exptl_crystal_density_method      ?
_exptl_crystal_description         prism
_exptl_crystal_F_000               2124
_exptl_crystal_size_max            0.14
_exptl_crystal_size_mid            0.09
_exptl_crystal_size_min            0.06
_exptl_transmission_factor_max     ?
_exptl_transmission_factor_min     ?
_diffrn_reflns_av_R_equivalents    0.0714
_diffrn_reflns_av_unetI/netI       0.0517
_diffrn_reflns_Laue_measured_fraction_full  0.995
_diffrn_reflns_Laue_measured_fraction_max  0.995
_diffrn_reflns_limit_h_max         16
_diffrn_reflns_limit_h_min         -16
_diffrn_reflns_limit_k_max         21
_diffrn_reflns_limit_k_min         -21
_diffrn_reflns_limit_l_max         24
_diffrn_reflns_limit_l_min         -24
_diffrn_reflns_number              121104
_diffrn_reflns_point_group_measured_fraction_full  0.995
_diffrn_reflns_point_group_measured_fraction_max  0.995
_diffrn_reflns_theta_full          25.110
_diffrn_reflns_theta_max           25.110
_diffrn_reflns_theta_min           2.246
_diffrn_ambient_temperature        173.00
_diffrn_detector_area_resol_mean   7.41
_diffrn_measured_fraction_theta_full  0.995
_diffrn_measured_fraction_theta_max  0.995
_diffrn_measurement_device_type    'Bruker D8 QUEST PHOTON III C14'
_diffrn_measurement_method         '\f and \w shutterless scans'
_diffrn_radiation_monochromator    'multi layered optics'
_diffrn_radiation_type             MoK\a
_diffrn_radiation_wavelength       0.71073
_diffrn_source                     'Incoatec Microfocus'
_diffrn_source_current             1.0
_diffrn_source_power               0.05
_diffrn_source_voltage             50.0
_reflns_Friedel_coverage           0.000
_reflns_Friedel_fraction_full      .
_reflns_Friedel_fraction_max       .
_reflns_number_gt                  11147
_reflns_number_total               17684
_reflns_special_details
;
 Reflections were merged by SHELXL according to the crystal
 class for the calculation of statistics and refinement.
 
 Structure factors included contributions from the .fab file.
 
 _reflns_Friedel_fraction is defined as the number of unique
 Friedel pairs measured divided by the number that would be
 possible theoretically, ignoring centric projections and
 systematic absences.
;
_reflns_threshold_expression       'I > 2\s(I)'
_computing_cell_refinement         'SAINT V8.40A (Bruker, 2019)'
_computing_data_collection         'Bruker Apex 4 v2021.4-0'
_computing_data_reduction          'SAINT V8.40A (Bruker, 2019)'
_computing_molecular_graphics      'Olex2 1.5 (Dolomanov et al., 2009)'
_computing_publication_material    'Olex2 1.5 (Dolomanov et al., 2009)'
_computing_structure_refinement    'XL  (Sheldrick, 2008)'
_computing_structure_solution      'XT  (Sheldrick, 2015)'
_refine_diff_density_max           0.373
_refine_diff_density_min           -0.457
_refine_diff_density_rms           0.051
_refine_ls_extinction_coef         .
_refine_ls_extinction_method       none
_refine_ls_goodness_of_fit_ref     1.032
_refine_ls_hydrogen_treatment      constr
_refine_ls_matrix_type             full
_refine_ls_number_parameters       1272
_refine_ls_number_reflns           17684
_refine_ls_number_restraints       0
_refine_ls_R_factor_all            0.0977
_refine_ls_R_factor_gt             0.0580
_refine_ls_restrained_S_all        1.032
_refine_ls_shift/su_max            0.001
_refine_ls_shift/su_mean           0.000
_refine_ls_structure_factor_coef   Fsqd
_refine_ls_weighting_details      
 'w=1/[\s^2^(Fo^2^)+(0.0949P)^2^+1.9462P] where P=(Fo^2^+2Fc^2^)/3'
_refine_ls_weighting_scheme        calc
_refine_ls_wR_factor_gt            0.1573
_refine_ls_wR_factor_ref           0.1835
_refine_special_details
;
 Small crystal with low diffraction. On the frames reflections
 only to two Theta of 45 degrees could be seen. One solvent
 diethylether was higly disordered and was calculated into the
 refinement using a solvent mask (SQUEEZE).
;
_olex2_refinement_description
;
1. Fixed Uiso
 At 1.2 times of:
  All C(H) groups, All C(H,H) groups
 At 1.5 times of:
  All C(H,H,H) groups
2.a Ternary CH refined with riding coordinates:
 C32(H32), C35(H35), C44(H44), C47(H47), C59(H59), C62(H62), C71(H71), C74(H74)
2.b Secondary CH2 refined with riding coordinates:
 C101(H10A,H10B), C103(H10F,H10G)
2.c Aromatic/amide H refined with riding coordinates:
 C15(H5), C6(H6), C7(H7), C8(H8), C11(H11), C12(H12), C13(H13), C14(H14),
 C16(H16), C17(H17), C19(H19), C20(H20), C24(H24), C25(H25), C28(H28), C29(H29),
  C30(H30), C40(H40), C41(H41), C42(H42), C51(H51), C52(H52), C55(H55),
 C56(H56), C57(H57), C67(H67), C68(H68), C69(H69)
2.d Idealised Me refined as rotating group:
 C21(H21A,H21B,H21C), C22(H22A,H22B,H22C), C33(H33A,H33B,H33C), C34(H34A,H34B,
 H34C), C36(H36A,H36B,H36C), C37(H37A,H37B,H37C), C45(H45A,H45B,H45C), C46(H46A,
 H46B,H46C), C48(H48A,H48B,H48C), C49(H49A,H49B,H49C), C60(H60A,H60B,H60C),
 C61(H61A,H61B,H61C), C63(H63A,H63B,H63C), C64(H64A,H64B,H64C), C72(H72A,H72B,
 H72C), C73(H73A,H73B,H73C), C75(H75A,H75B,H75C), C76(H76A,H76B,H76C),
 C102(H10C,H10D,H10E), C104(H10H,H10I,H10J)
;
_atom_sites_solution_hydrogens     geom
_atom_sites_solution_primary       ?
_atom_sites_solution_secondary     ?
loop_
  _atom_site_label
  _atom_site_type_symbol
  _atom_site_fract_x
  _atom_site_fract_y
  _atom_site_fract_z
  _atom_site_U_iso_or_equiv
  _atom_site_adp_type
  _atom_site_occupancy
  _atom_site_site_symmetry_order
  _atom_site_calc_flag
  _atom_site_refinement_flags_posn
  _atom_site_refinement_flags_adp
  _atom_site_refinement_flags_occupancy
  _atom_site_disorder_assembly
  _atom_site_disorder_group
 P1 P 0.90318(5) 0.78285(4) 0.22241(4) 0.03596(19) Uani 1 1 d . . . . .
 N1 N 0.86258(16) 0.78200(13) 0.14555(11) 0.0360(5) Uani 1 1 d . . . . .
 N2 N 0.73048(19) 0.79355(15) -0.01620(12) 0.0493(7) Uani 1 1 d . . . . .
 N3 N 0.81212(16) 0.80757(13) 0.27695(11) 0.0360(5) Uani 1 1 d . . . . .
 N4 N 0.74434(17) 0.88485(14) 0.36590(12) 0.0421(6) Uani 1 1 d . . . . .
 N5 N 0.75234(17) 0.93838(13) 0.26459(12) 0.0396(6) Uani 1 1 d . . . . .
 N6 N 0.92979(17) 0.69858(14) 0.23943(12) 0.0411(6) Uani 1 1 d . . . . .
 N7 N 1.06945(17) 0.63072(13) 0.26301(11) 0.0388(6) Uani 1 1 d . . . . .
 N8 N 1.02843(18) 0.60754(15) 0.17046(12) 0.0461(6) Uani 1 1 d . . . . .
 C1 C 0.9930(2) 0.84408(18) 0.19981(15) 0.0443(7) Uani 1 1 d . . . . .
 C2 C 1.0667(2) 0.87962(17) 0.19341(14) 0.0414(7) Uani 1 1 d . . . . .
 C3 C 1.1486(2) 0.92208(17) 0.18336(15) 0.0427(7) Uani 1 1 d . . . . .
 C4 C 1.1612(2) 0.98558(17) 0.22025(16) 0.0454(7) Uani 1 1 d . . . . .
 C5 C 1.0986(2) 1.02281(19) 0.27245(17) 0.0527(8) Uani 1 1 d . . . . .
 H5 H 1.034033 1.007029 0.289218 0.063 Uiso 1 1 calc R U . . .
 C6 C 1.1316(3) 1.0822(2) 0.29895(19) 0.0631(10) Uani 1 1 d . . . . .
 H6 H 1.089430 1.107357 0.334378 0.076 Uiso 1 1 calc R U . . .
 C7 C 1.2262(3) 1.1065(2) 0.2748(2) 0.0670(10) Uani 1 1 d . . . . .
 H7 H 1.247495 1.147809 0.293890 0.080 Uiso 1 1 calc R U . . .
 C8 C 1.2884(3) 1.0711(2) 0.22389(19) 0.0592(9) Uani 1 1 d . . . . .
 H8 H 1.352842 1.087372 0.208164 0.071 Uiso 1 1 calc R U . . .
 C9 C 1.2567(2) 1.01100(18) 0.19504(17) 0.0471(8) Uani 1 1 d . . . . .
 C10 C 1.3041(2) 0.96484(18) 0.14077(16) 0.0446(7) Uani 1 1 d . . . . .
 C11 C 1.3955(2) 0.9664(2) 0.09665(18) 0.0535(9) Uani 1 1 d . . . . .
 H11 H 1.439467 1.003993 0.099405 0.064 Uiso 1 1 calc R U . . .
 C12 C 1.4217(2) 0.9138(2) 0.04946(18) 0.0567(9) Uani 1 1 d . . . . .
 H12 H 1.483936 0.915099 0.019630 0.068 Uiso 1 1 calc R U . . .
 C13 C 1.3583(2) 0.8585(2) 0.04475(17) 0.0542(8) Uani 1 1 d . . . . .
 H13 H 1.378036 0.821938 0.012246 0.065 Uiso 1 1 calc R U . . .
 C14 C 1.2666(2) 0.85611(19) 0.08679(17) 0.0508(8) Uani 1 1 d . . . . .
 H14 H 1.223672 0.818136 0.083285 0.061 Uiso 1 1 calc R U . . .
 C15 C 1.2380(2) 0.91001(18) 0.13435(15) 0.0440(7) Uani 1 1 d . . . . .
 C16 C 0.8913(2) 0.83144(16) 0.09110(14) 0.0389(7) Uani 1 1 d . . . . .
 H16 H 0.940865 0.865225 0.091420 0.047 Uiso 1 1 calc R U . . .
 C17 C 0.8519(2) 0.83448(17) 0.03627(14) 0.0410(7) Uani 1 1 d . . . . .
 H17 H 0.875987 0.868690 -0.001508 0.049 Uiso 1 1 calc R U . . .
 C18 C 0.7756(2) 0.78753(16) 0.03453(14) 0.0392(7) Uani 1 1 d . . . . .
 C19 C 0.7488(2) 0.73488(17) 0.09115(15) 0.0412(7) Uani 1 1 d . . . . .
 H19 H 0.699677 0.700237 0.092144 0.049 Uiso 1 1 calc R U . . .
 C20 C 0.7923(2) 0.73335(16) 0.14362(15) 0.0385(7) Uani 1 1 d . . . . .
 H20 H 0.773243 0.697021 0.180602 0.046 Uiso 1 1 calc R U . . .
 C21 C 0.7609(3) 0.8458(2) -0.07558(17) 0.0646(10) Uani 1 1 d . . . . .
 H21A H 0.744590 0.897646 -0.062846 0.097 Uiso 1 1 calc R U . . .
 H21B H 0.727586 0.834794 -0.110740 0.097 Uiso 1 1 calc R U . . .
 H21C H 0.830904 0.840073 -0.093029 0.097 Uiso 1 1 calc R U . . .
 C22 C 0.6426(3) 0.7526(2) -0.01181(18) 0.0639(10) Uani 1 1 d . . . . .
 H22A H 0.657668 0.698292 -0.010082 0.096 Uiso 1 1 calc R U . . .
 H22B H 0.616447 0.767223 -0.051704 0.096 Uiso 1 1 calc R U . . .
 H22C H 0.594732 0.764913 0.029301 0.096 Uiso 1 1 calc R U . . .
 C23 C 0.7744(2) 0.87294(17) 0.29880(14) 0.0377(7) Uani 1 1 d . . . . .
 C24 C 0.7058(2) 0.95787(18) 0.37320(16) 0.0486(8) Uani 1 1 d . . . . .
 H24 H 0.680957 0.980476 0.414808 0.058 Uiso 1 1 calc R U . . .
 C25 C 0.7100(2) 0.99014(18) 0.31174(16) 0.0486(8) Uani 1 1 d . . . . .
 H25 H 0.687908 1.039972 0.301477 0.058 Uiso 1 1 calc R U . . .
 C26 C 0.7461(2) 0.95055(16) 0.19366(14) 0.0379(7) Uani 1 1 d . . . . .
 C27 C 0.8128(2) 0.99785(17) 0.14989(15) 0.0421(7) Uani 1 1 d . . . . .
 C28 C 0.7954(2) 1.01772(18) 0.08566(16) 0.0477(8) Uani 1 1 d . . . . .
 H28 H 0.838126 1.050465 0.054839 0.057 Uiso 1 1 calc R U . . .
 C29 C 0.7175(2) 0.99074(18) 0.06624(16) 0.0480(8) Uani 1 1 d . . . . .
 H29 H 0.707148 1.004920 0.022337 0.058 Uiso 1 1 calc R U . . .
 C30 C 0.6547(2) 0.94348(18) 0.11000(16) 0.0464(8) Uani 1 1 d . . . . .
 H30 H 0.602518 0.924167 0.095238 0.056 Uiso 1 1 calc R U . . .
 C31 C 0.6655(2) 0.92303(17) 0.17568(15) 0.0412(7) Uani 1 1 d . . . . .
 C32 C 0.8973(3) 1.03113(19) 0.16995(18) 0.0541(9) Uani 1 1 d . . . . .
 H32 H 0.913545 0.997613 0.207853 0.065 Uiso 1 1 calc R U . . .
 C33 C 0.9872(3) 1.0358(2) 0.1123(2) 0.0657(10) Uani 1 1 d . . . . .
 H33A H 0.974871 1.071812 0.076019 0.099 Uiso 1 1 calc R U . . .
 H33B H 1.003263 0.985939 0.094599 0.099 Uiso 1 1 calc R U . . .
 H33C H 1.041315 1.052574 0.129200 0.099 Uiso 1 1 calc R U . . .
 C34 C 0.8715(3) 1.1093(2) 0.1956(2) 0.0796(12) Uani 1 1 d . . . . .
 H34A H 0.928514 1.130427 0.205655 0.119 Uiso 1 1 calc R U . . .
 H34B H 0.819646 1.105691 0.236823 0.119 Uiso 1 1 calc R U . . .
 H34C H 0.849585 1.142181 0.160679 0.119 Uiso 1 1 calc R U . . .
 C35 C 0.5886(2) 0.8786(2) 0.22558(16) 0.0517(8) Uani 1 1 d . . . . .
 H35 H 0.620087 0.851027 0.259987 0.062 Uiso 1 1 calc R U . . .
 C36 C 0.5403(2) 0.8204(2) 0.19415(19) 0.0594(9) Uani 1 1 d . . . . .
 H36A H 0.499731 0.788656 0.230219 0.089 Uiso 1 1 calc R U . . .
 H36B H 0.590010 0.788867 0.166360 0.089 Uiso 1 1 calc R U . . .
 H36C H 0.500113 0.846346 0.165658 0.089 Uiso 1 1 calc R U . . .
 C37 C 0.5103(3) 0.9311(3) 0.2628(2) 0.0780(12) Uani 1 1 d . . . . .
 H37A H 0.481007 0.961411 0.229968 0.117 Uiso 1 1 calc R U . . .
 H37B H 0.538780 0.964568 0.288527 0.117 Uiso 1 1 calc R U . . .
 H37C H 0.460523 0.901324 0.294071 0.117 Uiso 1 1 calc R U . . .
 C38 C 0.7408(2) 0.82898(18) 0.42250(15) 0.0457(8) Uani 1 1 d . . . . .
 C39 C 0.8102(2) 0.8313(2) 0.46104(16) 0.0525(8) Uani 1 1 d . . . . .
 C40 C 0.8001(3) 0.7800(2) 0.51780(17) 0.0629(10) Uani 1 1 d . . . . .
 H40 H 0.845767 0.779100 0.545370 0.075 Uiso 1 1 calc R U . . .
 C41 C 0.7251(3) 0.7309(2) 0.53444(19) 0.0720(11) Uani 1 1 d . . . . .
 H41 H 0.720041 0.696337 0.573099 0.086 Uiso 1 1 calc R U . . .
 C42 C 0.6575(3) 0.7310(2) 0.49601(18) 0.0654(10) Uani 1 1 d . . . . .
 H42 H 0.606178 0.696715 0.508338 0.078 Uiso 1 1 calc R U . . .
 C43 C 0.6633(2) 0.7810(2) 0.43921(16) 0.0531(8) Uani 1 1 d . . . . .
 C44 C 0.8913(3) 0.8855(2) 0.44184(17) 0.0562(9) Uani 1 1 d . . . . .
 H44 H 0.864688 0.934573 0.425223 0.067 Uiso 1 1 calc R U . . .
 C45 C 0.9358(4) 0.9008(3) 0.5012(2) 0.0937(15) Uani 1 1 d . . . . .
 H45A H 0.884443 0.915229 0.539683 0.141 Uiso 1 1 calc R U . . .
 H45B H 0.981352 0.941775 0.487308 0.141 Uiso 1 1 calc R U . . .
 H45C H 0.970044 0.855074 0.514525 0.141 Uiso 1 1 calc R U . . .
 C46 C 0.9706(3) 0.8576(2) 0.38461(19) 0.0681(10) Uani 1 1 d . . . . .
 H46A H 0.993662 0.807238 0.398020 0.102 Uiso 1 1 calc R U . . .
 H46B H 1.024330 0.892318 0.374845 0.102 Uiso 1 1 calc R U . . .
 H46C H 0.945073 0.855292 0.343988 0.102 Uiso 1 1 calc R U . . .
 C47 C 0.5862(2) 0.7796(2) 0.39820(18) 0.0605(10) Uani 1 1 d . . . . .
 H47 H 0.595162 0.824559 0.364889 0.073 Uiso 1 1 calc R U . . .
 C48 C 0.5984(3) 0.7101(2) 0.3583(2) 0.0735(11) Uani 1 1 d . . . . .
 H48A H 0.662861 0.708936 0.327976 0.110 Uiso 1 1 calc R U . . .
 H48B H 0.549205 0.711533 0.331441 0.110 Uiso 1 1 calc R U . . .
 H48C H 0.590896 0.664950 0.389651 0.110 Uiso 1 1 calc R U . . .
 C49 C 0.4839(3) 0.7863(3) 0.4437(2) 0.0916(15) Uani 1 1 d . . . . .
 H49A H 0.471854 0.741797 0.475697 0.137 Uiso 1 1 calc R U . . .
 H49B H 0.436253 0.789738 0.415510 0.137 Uiso 1 1 calc R U . . .
 H49C H 0.478249 0.831719 0.468906 0.137 Uiso 1 1 calc R U . . .
 C50 C 1.0065(2) 0.65237(17) 0.22344(14) 0.0393(7) Uani 1 1 d . . . . .
 C51 C 1.1274(2) 0.57074(18) 0.23598(16) 0.0464(8) Uani 1 1 d . . . . .
 H51 H 1.176039 0.544534 0.254665 0.056 Uiso 1 1 calc R U . . .
 C52 C 1.1026(2) 0.5566(2) 0.17933(17) 0.0525(8) Uani 1 1 d . . . . .
 H52 H 1.130558 0.518447 0.149948 0.063 Uiso 1 1 calc R U . . .
 C53 C 1.0685(2) 0.65413(16) 0.33023(14) 0.0395(7) Uani 1 1 d . . . . .
 C54 C 1.1424(2) 0.69938(17) 0.33798(15) 0.0424(7) Uani 1 1 d . . . . .
 C55 C 1.1467(2) 0.71092(19) 0.40419(16) 0.0517(8) Uani 1 1 d . . . . .
 H55 H 1.196870 0.740054 0.411909 0.062 Uiso 1 1 calc R U . . .
 C56 C 1.0793(3) 0.6807(2) 0.45877(16) 0.0543(9) Uani 1 1 d . . . . .
 H56 H 1.083625 0.689476 0.503485 0.065 Uiso 1 1 calc R U . . .
 C57 C 1.0060(2) 0.63816(19) 0.44952(16) 0.0518(8) Uani 1 1 d . . . . .
 H57 H 0.959293 0.619119 0.487802 0.062 Uiso 1 1 calc R U . . .
 C58 C 0.9993(2) 0.62253(18) 0.38447(15) 0.0446(7) Uani 1 1 d . . . . .
 C59 C 1.2157(2) 0.73516(19) 0.27897(16) 0.0502(8) Uani 1 1 d . . . . .
 H59 H 1.185247 0.742311 0.239146 0.060 Uiso 1 1 calc R U . . .
 C60 C 1.3063(3) 0.6842(2) 0.2592(2) 0.0757(12) Uani 1 1 d . . . . .
 H60A H 1.350557 0.707637 0.219436 0.113 Uiso 1 1 calc R U . . .
 H60B H 1.287718 0.635077 0.248370 0.113 Uiso 1 1 calc R U . . .
 H60C H 1.338451 0.677220 0.297083 0.113 Uiso 1 1 calc R U . . .
 C61 C 1.2477(3) 0.81194(19) 0.29242(18) 0.0559(9) Uani 1 1 d . . . . .
 H61A H 1.287282 0.805416 0.326188 0.084 Uiso 1 1 calc R U . . .
 H61B H 1.190668 0.843968 0.309541 0.084 Uiso 1 1 calc R U . . .
 H61C H 1.285822 0.835781 0.250169 0.084 Uiso 1 1 calc R U . . .
 C62 C 0.9234(2) 0.56993(19) 0.37579(17) 0.0506(8) Uani 1 1 d . . . . .
 H62 H 0.927696 0.569089 0.326025 0.061 Uiso 1 1 calc R U . . .
 C63 C 0.8221(3) 0.5965(3) 0.4081(3) 0.0888(14) Uani 1 1 d . . . . .
 H63A H 0.814598 0.596160 0.457334 0.133 Uiso 1 1 calc R U . . .
 H63B H 0.775516 0.562783 0.398134 0.133 Uiso 1 1 calc R U . . .
 H63C H 0.810413 0.647869 0.389928 0.133 Uiso 1 1 calc R U . . .
 C64 C 0.9437(3) 0.4893(2) 0.4022(2) 0.0812(13) Uani 1 1 d . . . . .
 H64A H 1.009667 0.473211 0.380362 0.122 Uiso 1 1 calc R U . . .
 H64B H 0.897595 0.455509 0.391613 0.122 Uiso 1 1 calc R U . . .
 H64C H 0.936772 0.487548 0.451367 0.122 Uiso 1 1 calc R U . . .
 C65 C 0.9744(2) 0.60241(19) 0.11823(15) 0.0486(8) Uani 1 1 d . . . . .
 C66 C 1.0076(2) 0.64173(19) 0.05509(16) 0.0501(8) Uani 1 1 d . . . . .
 C67 C 0.9576(3) 0.6297(2) 0.00497(17) 0.0588(9) Uani 1 1 d . . . . .
 H67 H 0.977419 0.654624 -0.038836 0.071 Uiso 1 1 calc R U . . .
 C68 C 0.8807(3) 0.5829(2) 0.01780(18) 0.0615(10) Uani 1 1 d . . . . .
 H68 H 0.848126 0.575901 -0.017064 0.074 Uiso 1 1 calc R U . . .
 C69 C 0.8506(3) 0.5462(2) 0.0800(2) 0.0646(10) Uani 1 1 d . . . . .
 H69 H 0.797398 0.513806 0.087729 0.078 Uiso 1 1 calc R U . . .
 C70 C 0.8964(3) 0.5553(2) 0.13281(18) 0.0566(9) Uani 1 1 d . . . . .
 C71 C 1.0939(2) 0.6912(2) 0.04064(17) 0.0560(9) Uani 1 1 d . . . . .
 H71 H 1.091283 0.718123 0.082471 0.067 Uiso 1 1 calc R U . . .
 C72 C 1.1889(3) 0.6457(3) 0.0262(3) 0.1013(17) Uani 1 1 d . . . . .
 H72A H 1.192879 0.617028 -0.013663 0.152 Uiso 1 1 calc R U . . .
 H72B H 1.191958 0.610731 0.065491 0.152 Uiso 1 1 calc R U . . .
 H72C H 1.242992 0.679911 0.017604 0.152 Uiso 1 1 calc R U . . .
 C73 C 1.0974(3) 0.7517(2) -0.01808(19) 0.0682(10) Uani 1 1 d . . . . .
 H73A H 1.146009 0.788547 -0.017001 0.102 Uiso 1 1 calc R U . . .
 H73B H 1.033918 0.777369 -0.013394 0.102 Uiso 1 1 calc R U . . .
 H73C H 1.114610 0.727827 -0.061296 0.102 Uiso 1 1 calc R U . . .
 C74 C 0.8634(3) 0.5125(3) 0.2006(2) 0.0790(12) Uani 1 1 d . . . . .
 H74 H 0.900195 0.531716 0.231898 0.095 Uiso 1 1 calc R U . . .
 C75 C 0.8907(6) 0.4302(4) 0.1948(4) 0.175(4) Uani 1 1 d . . . . .
 H75A H 0.842878 0.405645 0.176631 0.263 Uiso 1 1 calc R U . . .
 H75B H 0.892380 0.406484 0.239732 0.263 Uiso 1 1 calc R U . . .
 H75C H 0.954630 0.424864 0.164306 0.263 Uiso 1 1 calc R U . . .
 C76 C 0.7585(4) 0.5252(3) 0.2318(3) 0.1066(18) Uani 1 1 d . . . . .
 H76A H 0.746001 0.578432 0.241117 0.160 Uiso 1 1 calc R U . . .
 H76B H 0.740713 0.493737 0.274350 0.160 Uiso 1 1 calc R U . . .
 H76C H 0.719933 0.511780 0.200520 0.160 Uiso 1 1 calc R U . . .
 F1 F 0.48483(14) 0.56808(12) 0.20269(10) 0.0662(5) Uani 1 1 d . . . . .
 F2 F 0.48892(17) 0.68094(12) 0.10873(12) 0.0810(7) Uani 1 1 d . . . . .
 F3 F 0.43253(15) 0.66193(12) -0.00784(11) 0.0722(6) Uani 1 1 d . . . . .
 F4 F 0.36581(14) 0.52544(12) -0.02544(9) 0.0626(5) Uani 1 1 d . . . . .
 F5 F 0.35934(14) 0.41102(11) 0.06861(9) 0.0581(5) Uani 1 1 d . . . . .
 F6 F 0.51691(13) 0.44930(12) 0.28820(10) 0.0631(5) Uani 1 1 d . . . . .
 F7 F 0.58663(13) 0.50477(12) 0.38453(10) 0.0663(6) Uani 1 1 d . . . . .
 F8 F 0.46866(16) 0.57722(12) 0.48654(10) 0.0673(6) Uani 1 1 d . . . . .
 F9 F 0.27505(15) 0.58709(12) 0.49364(10) 0.0690(6) Uani 1 1 d . . . . .
 F10 F 0.20318(13) 0.53270(11) 0.39541(10) 0.0579(5) Uani 1 1 d . . . . .
 F11 F 0.36329(13) 0.27514(10) 0.16482(9) 0.0560(5) Uani 1 1 d . . . . .
 F12 F 0.49437(16) 0.16474(11) 0.12522(10) 0.0674(6) Uani 1 1 d . . . . .
 F13 F 0.6160(2) 0.11390(16) 0.20500(14) 0.1122(10) Uani 1 1 d . . . . .
 F14 F 0.6073(3) 0.17803(19) 0.32359(15) 0.1363(14) Uani 1 1 d . . . . .
 F15 F 0.48446(17) 0.29594(14) 0.35901(10) 0.0814(7) Uani 1 1 d . . . . .
 F16 F 0.16665(14) 0.37493(11) 0.35469(9) 0.0586(5) Uani 1 1 d . . . . .
 F17 F 0.02253(15) 0.27877(13) 0.39006(10) 0.0723(6) Uani 1 1 d . . . . .
 F18 F -0.04753(17) 0.21616(14) 0.29539(11) 0.0845(7) Uani 1 1 d . . . . .
 F19 F 0.03007(16) 0.25202(14) 0.16079(10) 0.0788(7) Uani 1 1 d . . . . .
 F20 F 0.17807(14) 0.34489(12) 0.12383(9) 0.0637(5) Uani 1 1 d . . . . .
 O1 O 0.42090(15) 0.42649(12) 0.18597(11) 0.0478(5) Uani 1 1 d . . . . .
 O2 O 0.31626(15) 0.47709(12) 0.28672(11) 0.0487(5) Uani 1 1 d . . . . .
 O3 O 0.35724(15) 0.34584(12) 0.28429(10) 0.0481(5) Uani 1 1 d . . . . .
 O4 O 0.25162(14) 0.40964(11) 0.21498(10) 0.0443(5) Uani 1 1 d . . . . .
 C77 C 0.4191(2) 0.48461(18) 0.14078(16) 0.0464(8) Uani 1 1 d . . . . .
 C78 C 0.4519(2) 0.5557(2) 0.14754(17) 0.0516(8) Uani 1 1 d . . . . .
 C79 C 0.4555(2) 0.61416(19) 0.09944(19) 0.0553(9) Uani 1 1 d . . . . .
 C80 C 0.4267(2) 0.6047(2) 0.04042(18) 0.0550(9) Uani 1 1 d . . . . .
 C81 C 0.3934(2) 0.5359(2) 0.03157(17) 0.0519(8) Uani 1 1 d . . . . .
 C82 C 0.3895(2) 0.47757(18) 0.08084(16) 0.0478(8) Uani 1 1 d . . . . .
 C83 C 0.3570(2) 0.49253(18) 0.33720(16) 0.0451(7) Uani 1 1 d . . . . .
 C84 C 0.4548(2) 0.48386(19) 0.33774(16) 0.0490(8) Uani 1 1 d . . . . .
 C85 C 0.4909(2) 0.5116(2) 0.38755(17) 0.0520(8) Uani 1 1 d . . . . .
 C86 C 0.4321(3) 0.54773(19) 0.43921(16) 0.0514(8) Uani 1 1 d . . . . .
 C87 C 0.3339(2) 0.55377(19) 0.44239(16) 0.0504(8) Uani 1 1 d . . . . .
 C88 C 0.2989(2) 0.52537(18) 0.39232(16) 0.0458(7) Uani 1 1 d . . . . .
 C89 C 0.4214(2) 0.29076(18) 0.26212(16) 0.0480(8) Uani 1 1 d . . . . .
 C90 C 0.4265(2) 0.25476(18) 0.20315(16) 0.0468(8) Uani 1 1 d . . . . .
 C91 C 0.4913(3) 0.1972(2) 0.18337(18) 0.0594(9) Uani 1 1 d . . . . .
 C92 C 0.5525(3) 0.1711(2) 0.2239(2) 0.0793(13) Uani 1 1 d . . . . .
 C93 C 0.5471(3) 0.2041(3) 0.2836(2) 0.0848(14) Uani 1 1 d . . . . .
 C94 C 0.4849(3) 0.2637(2) 0.30153(17) 0.0632(10) Uani 1 1 d . . . . .
 C95 C 0.1806(2) 0.36196(16) 0.23731(15) 0.0401(7) Uani 1 1 d . . . . .
 C96 C 0.1372(2) 0.34381(18) 0.30526(15) 0.0449(7) Uani 1 1 d . . . . .
 C97 C 0.0619(2) 0.29486(19) 0.32408(16) 0.0504(8) Uani 1 1 d . . . . .
 C98 C 0.0257(3) 0.2634(2) 0.27627(18) 0.0562(9) Uani 1 1 d . . . . .
 C99 C 0.0651(2) 0.2811(2) 0.20891(17) 0.0529(8) Uani 1 1 d . . . . .
 C100 C 0.1409(2) 0.32881(18) 0.19042(15) 0.0457(7) Uani 1 1 d . . . . .
 B1 B 0.3383(3) 0.4138(2) 0.24330(19) 0.0455(9) Uani 1 1 d . . . . .
 O5 O 0.7059(3) 1.0359(2) 0.51581(15) 0.0931(9) Uani 1 1 d . . . . .
 C101 C 0.7702(4) 1.0958(3) 0.5116(3) 0.1058(18) Uani 1 1 d . . . . .
 H10A H 0.826002 1.077448 0.530386 0.127 Uiso 1 1 calc R U . . .
 H10B H 0.736457 1.136914 0.538942 0.127 Uiso 1 1 calc R U . . .
 C102 C 0.8046(6) 1.1250(4) 0.4410(4) 0.157(3) Uani 1 1 d . . . . .
 H10C H 0.833159 1.083502 0.413211 0.236 Uiso 1 1 calc R U . . .
 H10D H 0.853519 1.162726 0.438667 0.236 Uiso 1 1 calc R U . . .
 H10E H 0.750241 1.148403 0.424040 0.236 Uiso 1 1 calc R U . . .
 C103 C 0.6710(5) 1.0050(4) 0.5803(3) 0.124(2) Uani 1 1 d . . . . .
 H10F H 0.638669 1.044992 0.609553 0.149 Uiso 1 1 calc R U . . .
 H10G H 0.725542 0.983165 0.598978 0.149 Uiso 1 1 calc R U . . .
 C104 C 0.6013(5) 0.9453(4) 0.5811(3) 0.136(2) Uani 1 1 d . . . . .
 H10H H 0.633620 0.905074 0.552943 0.204 Uiso 1 1 calc R U . . .
 H10I H 0.546895 0.966900 0.563160 0.204 Uiso 1 1 calc R U . . .
 H10J H 0.577415 0.924370 0.627774 0.204 Uiso 1 1 calc R U . . .

loop_
  _atom_site_aniso_label
  _atom_site_aniso_U_11
  _atom_site_aniso_U_22
  _atom_site_aniso_U_33
  _atom_site_aniso_U_23
  _atom_site_aniso_U_13
  _atom_site_aniso_U_12
 P1 0.0332(4) 0.0417(4) 0.0332(4) -0.0007(3) -0.0090(3) 0.0009(3)
 N1 0.0352(13) 0.0394(13) 0.0334(13) -0.0013(10) -0.0086(10) 0.0001(11)
 N2 0.0557(16) 0.0596(17) 0.0359(14) -0.0008(12) -0.0174(13) -0.0047(13)
 N3 0.0347(13) 0.0390(14) 0.0337(13) -0.0015(10) -0.0078(10) 0.0023(10)
 N4 0.0429(14) 0.0486(15) 0.0340(13) -0.0036(11) -0.0088(11) 0.0072(12)
 N5 0.0438(14) 0.0404(14) 0.0375(13) -0.0014(11) -0.0167(11) 0.0025(11)
 N6 0.0380(13) 0.0462(15) 0.0378(13) -0.0006(11) -0.0079(11) 0.0057(11)
 N7 0.0396(13) 0.0432(14) 0.0335(13) -0.0007(11) -0.0106(11) 0.0063(11)
 N8 0.0459(15) 0.0569(16) 0.0353(14) -0.0079(12) -0.0107(12) 0.0139(13)
 C1 0.0361(17) 0.0540(19) 0.0432(18) -0.0100(14) -0.0080(14) 0.0012(15)
 C2 0.0413(18) 0.0466(18) 0.0367(16) 0.0007(13) -0.0120(13) 0.0026(15)
 C3 0.0370(16) 0.0469(18) 0.0444(17) 0.0041(14) -0.0121(14) -0.0025(14)
 C4 0.0470(18) 0.0437(18) 0.0492(18) 0.0058(14) -0.0212(15) -0.0024(14)
 C5 0.0496(19) 0.056(2) 0.053(2) 0.0022(16) -0.0156(16) 0.0015(16)
 C6 0.079(3) 0.059(2) 0.056(2) -0.0074(18) -0.025(2) 0.003(2)
 C7 0.084(3) 0.060(2) 0.067(2) -0.0058(19) -0.035(2) -0.016(2)
 C8 0.060(2) 0.063(2) 0.061(2) 0.0051(18) -0.0281(19) -0.0162(18)
 C9 0.0449(18) 0.0447(18) 0.056(2) 0.0106(15) -0.0236(16) -0.0082(14)
 C10 0.0351(16) 0.0509(19) 0.0505(19) 0.0085(15) -0.0181(15) -0.0063(14)
 C11 0.0397(18) 0.061(2) 0.061(2) 0.0146(18) -0.0201(17) -0.0081(16)
 C12 0.0385(18) 0.076(3) 0.052(2) 0.0129(19) -0.0078(16) 0.0012(17)
 C13 0.050(2) 0.059(2) 0.051(2) 0.0037(16) -0.0124(16) 0.0050(17)
 C14 0.0475(19) 0.051(2) 0.054(2) 0.0026(16) -0.0131(16) -0.0031(15)
 C15 0.0392(17) 0.0481(18) 0.0448(18) 0.0093(15) -0.0141(14) -0.0013(14)
 C16 0.0391(16) 0.0389(16) 0.0371(16) 0.0035(13) -0.0071(13) -0.0025(13)
 C17 0.0438(17) 0.0455(18) 0.0326(16) 0.0056(13) -0.0089(13) -0.0017(14)
 C18 0.0409(16) 0.0415(17) 0.0353(16) -0.0043(13) -0.0095(13) 0.0046(13)
 C19 0.0412(17) 0.0413(17) 0.0444(17) -0.0033(14) -0.0157(14) -0.0052(13)
 C20 0.0400(16) 0.0359(16) 0.0397(16) 0.0034(13) -0.0103(13) -0.0060(13)
 C21 0.084(3) 0.072(2) 0.0435(19) 0.0053(17) -0.0280(19) -0.008(2)
 C22 0.065(2) 0.083(3) 0.051(2) -0.0022(19) -0.0279(18) -0.015(2)
 C23 0.0312(15) 0.0436(17) 0.0382(16) -0.0005(13) -0.0084(13) -0.0017(13)
 C24 0.0536(19) 0.0469(19) 0.0458(19) -0.0111(15) -0.0133(15) 0.0157(15)
 C25 0.057(2) 0.0417(18) 0.052(2) -0.0108(15) -0.0218(16) 0.0141(15)
 C26 0.0382(16) 0.0392(16) 0.0362(16) 0.0006(13) -0.0106(13) 0.0045(13)
 C27 0.0428(17) 0.0388(17) 0.0461(18) 0.0024(14) -0.0150(14) 0.0010(13)
 C28 0.0506(19) 0.0469(18) 0.0458(18) 0.0077(14) -0.0151(15) -0.0007(15)
 C29 0.0523(19) 0.0509(19) 0.0428(18) 0.0023(15) -0.0179(16) 0.0058(16)
 C30 0.0413(17) 0.056(2) 0.0451(18) -0.0025(15) -0.0171(15) 0.0005(15)
 C31 0.0378(16) 0.0450(17) 0.0417(17) -0.0004(13) -0.0123(14) 0.0021(13)
 C32 0.060(2) 0.049(2) 0.060(2) 0.0116(16) -0.0285(18) -0.0146(16)
 C33 0.052(2) 0.065(2) 0.082(3) 0.023(2) -0.025(2) -0.0156(18)
 C34 0.092(3) 0.059(3) 0.094(3) -0.009(2) -0.030(3) -0.022(2)
 C35 0.0392(17) 0.072(2) 0.0441(18) 0.0030(16) -0.0123(15) -0.0033(16)
 C36 0.0409(18) 0.067(2) 0.070(2) -0.0023(19) -0.0115(17) -0.0069(16)
 C37 0.055(2) 0.099(3) 0.074(3) -0.034(2) 0.008(2) -0.008(2)
 C38 0.0491(19) 0.0528(19) 0.0326(16) -0.0015(14) -0.0076(14) 0.0133(16)
 C39 0.055(2) 0.061(2) 0.0428(18) -0.0100(16) -0.0146(16) 0.0171(17)
 C40 0.072(3) 0.077(3) 0.0407(19) 0.0003(18) -0.0216(18) 0.021(2)
 C41 0.076(3) 0.085(3) 0.047(2) 0.015(2) -0.006(2) 0.010(2)
 C42 0.063(2) 0.076(3) 0.050(2) 0.0145(19) -0.0077(18) 0.0082(19)
 C43 0.0479(19) 0.062(2) 0.0435(18) 0.0039(16) -0.0035(15) 0.0095(17)
 C44 0.060(2) 0.058(2) 0.056(2) -0.0088(17) -0.0266(18) 0.0110(18)
 C45 0.095(3) 0.129(4) 0.070(3) -0.031(3) -0.035(3) -0.008(3)
 C46 0.064(2) 0.078(3) 0.059(2) -0.003(2) -0.0097(19) -0.007(2)
 C47 0.048(2) 0.075(3) 0.054(2) 0.0197(19) -0.0113(17) -0.0068(18)
 C48 0.068(3) 0.080(3) 0.076(3) 0.005(2) -0.023(2) -0.019(2)
 C49 0.054(2) 0.121(4) 0.092(3) 0.015(3) -0.009(2) 0.008(2)
 C50 0.0390(16) 0.0438(17) 0.0344(16) -0.0002(13) -0.0080(13) 0.0010(13)
 C51 0.0429(17) 0.0488(19) 0.0477(18) -0.0082(15) -0.0122(15) 0.0126(15)
 C52 0.0503(19) 0.060(2) 0.0483(19) -0.0127(16) -0.0140(16) 0.0182(16)
 C53 0.0433(17) 0.0417(17) 0.0339(16) -0.0012(13) -0.0124(13) 0.0111(14)
 C54 0.0430(17) 0.0474(18) 0.0367(16) -0.0018(13) -0.0111(14) 0.0075(14)
 C55 0.053(2) 0.058(2) 0.0465(19) -0.0064(16) -0.0160(16) 0.0011(16)
 C56 0.064(2) 0.066(2) 0.0342(17) -0.0049(16) -0.0155(16) 0.0066(18)
 C57 0.052(2) 0.061(2) 0.0379(18) 0.0012(15) -0.0048(15) 0.0116(17)
 C58 0.0418(17) 0.0486(18) 0.0409(17) 0.0049(14) -0.0097(14) 0.0116(14)
 C59 0.0518(19) 0.059(2) 0.0413(18) 0.0008(15) -0.0136(15) -0.0069(16)
 C60 0.057(2) 0.071(3) 0.087(3) -0.013(2) 0.011(2) -0.006(2)
 C61 0.057(2) 0.057(2) 0.057(2) 0.0039(17) -0.0208(17) -0.0078(17)
 C62 0.0477(19) 0.053(2) 0.0501(19) 0.0080(15) -0.0139(15) 0.0001(15)
 C63 0.048(2) 0.087(3) 0.131(4) -0.013(3) -0.019(2) 0.007(2)
 C64 0.066(3) 0.061(3) 0.115(4) 0.010(2) -0.020(2) -0.005(2)
 C65 0.0481(19) 0.061(2) 0.0396(18) -0.0140(15) -0.0167(15) 0.0141(16)
 C66 0.0493(19) 0.060(2) 0.0414(18) -0.0127(15) -0.0109(15) 0.0146(16)
 C67 0.067(2) 0.072(2) 0.0391(18) -0.0100(17) -0.0167(17) 0.010(2)
 C68 0.069(2) 0.072(2) 0.052(2) -0.0113(19) -0.0287(19) 0.001(2)
 C69 0.067(2) 0.068(2) 0.066(2) -0.010(2) -0.027(2) -0.0041(19)
 C70 0.059(2) 0.061(2) 0.053(2) -0.0056(17) -0.0211(18) 0.0031(18)
 C71 0.052(2) 0.071(2) 0.0458(19) -0.0075(17) -0.0128(16) 0.0036(17)
 C72 0.053(2) 0.119(4) 0.116(4) 0.034(3) -0.006(2) 0.016(3)
 C73 0.059(2) 0.081(3) 0.057(2) 0.002(2) -0.0020(18) 0.007(2)
 C74 0.079(3) 0.100(3) 0.061(2) 0.004(2) -0.020(2) -0.024(2)
 C75 0.205(8) 0.122(5) 0.161(6) 0.063(5) -0.006(6) 0.074(5)
 C76 0.117(4) 0.072(3) 0.104(4) 0.015(3) 0.022(3) -0.005(3)
 F1 0.0629(12) 0.0736(14) 0.0636(13) -0.0115(10) -0.0115(10) -0.0207(10)
 F2 0.0897(16) 0.0643(14) 0.0820(16) -0.0072(11) 0.0015(13) -0.0318(12)
 F3 0.0721(14) 0.0623(13) 0.0705(14) 0.0145(11) 0.0012(11) -0.0012(11)
 F4 0.0629(12) 0.0753(14) 0.0486(11) -0.0013(10) -0.0124(10) 0.0014(10)
 F5 0.0665(12) 0.0541(12) 0.0548(11) -0.0088(9) -0.0134(10) -0.0067(9)
 F6 0.0419(10) 0.0885(15) 0.0601(12) -0.0191(11) -0.0106(9) 0.0051(10)
 F7 0.0466(11) 0.0905(15) 0.0653(13) -0.0012(11) -0.0198(10) -0.0104(10)
 F8 0.0791(14) 0.0745(14) 0.0587(12) -0.0088(10) -0.0336(11) -0.0115(11)
 F9 0.0712(13) 0.0841(15) 0.0530(12) -0.0210(11) -0.0145(10) 0.0113(11)
 F10 0.0447(10) 0.0697(13) 0.0606(12) -0.0137(10) -0.0145(9) 0.0120(9)
 F11 0.0593(11) 0.0602(12) 0.0553(11) -0.0087(9) -0.0268(9) 0.0063(9)
 F12 0.0827(14) 0.0625(13) 0.0613(12) -0.0213(10) -0.0225(11) 0.0134(11)
 F13 0.140(2) 0.1015(19) 0.107(2) -0.0401(16) -0.0582(18) 0.0788(19)
 F14 0.174(3) 0.155(3) 0.105(2) -0.0496(19) -0.095(2) 0.111(2)
 F15 0.0962(17) 0.1030(17) 0.0540(13) -0.0208(12) -0.0388(12) 0.0368(14)
 F16 0.0596(12) 0.0781(14) 0.0414(10) -0.0119(9) -0.0156(9) -0.0034(10)
 F17 0.0700(13) 0.0962(16) 0.0448(12) 0.0056(11) -0.0025(10) -0.0119(12)
 F18 0.0756(15) 0.1021(18) 0.0733(15) -0.0035(13) -0.0042(12) -0.0443(14)
 F19 0.0761(14) 0.1075(18) 0.0596(13) -0.0162(12) -0.0190(11) -0.0369(13)
 F20 0.0639(12) 0.0906(15) 0.0387(10) -0.0006(10) -0.0137(9) -0.0199(11)
 O1 0.0431(12) 0.0504(13) 0.0490(13) -0.0035(10) -0.0090(10) 0.0019(10)
 O2 0.0442(12) 0.0542(13) 0.0521(13) -0.0143(10) -0.0181(10) 0.0062(10)
 O3 0.0486(12) 0.0532(13) 0.0431(12) -0.0045(10) -0.0133(10) 0.0084(10)
 O4 0.0428(12) 0.0471(12) 0.0460(12) -0.0007(10) -0.0166(10) -0.0022(10)
 C77 0.0346(16) 0.051(2) 0.0494(19) -0.0070(16) 0.0007(14) 0.0007(14)
 C78 0.0455(19) 0.059(2) 0.049(2) -0.0102(17) -0.0046(16) -0.0079(16)
 C79 0.049(2) 0.047(2) 0.063(2) -0.0043(17) 0.0025(17) -0.0101(16)
 C80 0.0464(19) 0.052(2) 0.058(2) 0.0016(17) 0.0044(16) 0.0002(16)
 C81 0.0433(18) 0.063(2) 0.0472(19) -0.0051(17) -0.0057(15) 0.0032(16)
 C82 0.0404(17) 0.049(2) 0.051(2) -0.0038(16) -0.0027(15) 0.0003(14)
 C83 0.0427(17) 0.0481(18) 0.0475(18) -0.0062(15) -0.0157(15) 0.0005(14)
 C84 0.0419(18) 0.057(2) 0.0484(19) -0.0082(16) -0.0089(15) 0.0013(15)
 C85 0.0384(18) 0.066(2) 0.053(2) 0.0012(17) -0.0141(16) -0.0055(16)
 C86 0.063(2) 0.051(2) 0.0450(19) 0.0011(15) -0.0229(17) -0.0074(17)
 C87 0.053(2) 0.053(2) 0.0442(19) -0.0062(15) -0.0089(16) 0.0036(16)
 C88 0.0386(17) 0.0495(19) 0.0495(19) -0.0045(15) -0.0114(15) 0.0046(14)
 C89 0.0528(19) 0.0458(18) 0.0452(18) 0.0000(15) -0.0134(15) 0.0050(15)
 C90 0.0538(19) 0.0438(18) 0.0465(18) -0.0026(14) -0.0200(16) 0.0043(15)
 C91 0.078(3) 0.050(2) 0.054(2) -0.0106(17) -0.0246(19) 0.0087(18)
 C92 0.095(3) 0.072(3) 0.077(3) -0.021(2) -0.038(2) 0.043(2)
 C93 0.108(3) 0.091(3) 0.069(3) -0.021(2) -0.054(3) 0.049(3)
 C94 0.079(3) 0.071(2) 0.046(2) -0.0136(18) -0.0298(19) 0.022(2)
 C95 0.0401(16) 0.0379(17) 0.0443(18) -0.0027(13) -0.0143(14) 0.0030(13)
 C96 0.0464(18) 0.0525(19) 0.0388(17) -0.0064(14) -0.0163(15) 0.0050(15)
 C97 0.0496(19) 0.060(2) 0.0376(18) -0.0008(15) -0.0030(15) -0.0005(16)
 C98 0.051(2) 0.061(2) 0.056(2) -0.0024(17) -0.0098(17) -0.0112(17)
 C99 0.053(2) 0.064(2) 0.0455(19) -0.0102(16) -0.0155(16) -0.0098(17)
 C100 0.0473(18) 0.056(2) 0.0347(17) 0.0005(14) -0.0119(14) -0.0015(15)
 B1 0.044(2) 0.047(2) 0.046(2) -0.0077(17) -0.0121(17) 0.0049(16)
 O5 0.111(3) 0.106(2) 0.0623(19) -0.0176(17) -0.0202(17) 0.011(2)
 C101 0.087(3) 0.121(4) 0.122(5) -0.053(4) -0.037(3) 0.003(3)
 C102 0.215(8) 0.139(6) 0.124(6) 0.009(4) -0.044(5) -0.078(6)
 C103 0.120(5) 0.169(6) 0.067(3) -0.014(4) 0.008(3) 0.040(5)
 C104 0.152(6) 0.118(5) 0.101(4) 0.000(4) 0.039(4) 0.013(5)

_geom_special_details
;
 All esds (except the esd in the dihedral angle between two l.s. planes)
 are estimated using the full covariance matrix.  The cell esds are taken
 into account individually in the estimation of esds in distances, angles
 and torsion angles; correlations between esds in cell parameters are only
 used when they are defined by crystal symmetry.  An approximate (isotropic)
 treatment of cell esds is used for estimating esds involving l.s. planes.
;
loop_
  _geom_bond_atom_site_label_1
  _geom_bond_atom_site_label_2
  _geom_bond_distance
  _geom_bond_site_symmetry_2
  _geom_bond_publ_flag
 P1 N1 1.787(2) . ?
 P1 N3 1.567(2) . ?
 P1 N6 1.561(3) . ?
 P1 C1 1.677(3) . ?
 N1 C16 1.356(4) . ?
 N1 C20 1.363(4) . ?
 N2 C18 1.329(4) . ?
 N2 C21 1.459(4) . ?
 N2 C22 1.458(4) . ?
 N3 C23 1.322(4) . ?
 N4 C23 1.361(4) . ?
 N4 C24 1.391(4) . ?
 N4 C38 1.453(4) . ?
 N5 C23 1.370(4) . ?
 N5 C25 1.395(4) . ?
 N5 C26 1.463(4) . ?
 N6 C50 1.328(4) . ?
 N7 C50 1.359(4) . ?
 N7 C51 1.385(4) . ?
 N7 C53 1.456(4) . ?
 N8 C50 1.359(4) . ?
 N8 C52 1.392(4) . ?
 N8 C65 1.458(4) . ?
 C1 C2 1.227(4) . ?
 C2 C3 1.385(4) . ?
 C3 C4 1.444(4) . ?
 C3 C15 1.441(4) . ?
 C4 C5 1.405(5) . ?
 C4 C9 1.419(4) . ?
 C5 H5 0.9500 . ?
 C5 C6 1.372(5) . ?
 C6 H6 0.9500 . ?
 C6 C7 1.398(6) . ?
 C7 H7 0.9500 . ?
 C7 C8 1.368(5) . ?
 C8 H8 0.9500 . ?
 C8 C9 1.399(5) . ?
 C9 C10 1.445(5) . ?
 C10 C11 1.399(4) . ?
 C10 C15 1.420(4) . ?
 C11 H11 0.9500 . ?
 C11 C12 1.370(5) . ?
 C12 H12 0.9500 . ?
 C12 C13 1.390(5) . ?
 C13 H13 0.9500 . ?
 C13 C14 1.384(5) . ?
 C14 H14 0.9500 . ?
 C14 C15 1.394(5) . ?
 C16 H16 0.9500 . ?
 C16 C17 1.354(4) . ?
 C17 H17 0.9500 . ?
 C17 C18 1.410(4) . ?
 C18 C19 1.417(4) . ?
 C19 H19 0.9500 . ?
 C19 C20 1.348(4) . ?
 C20 H20 0.9500 . ?
 C21 H21A 0.9800 . ?
 C21 H21B 0.9800 . ?
 C21 H21C 0.9800 . ?
 C22 H22A 0.9800 . ?
 C22 H22B 0.9800 . ?
 C22 H22C 0.9800 . ?
 C24 H24 0.9500 . ?
 C24 C25 1.323(4) . ?
 C25 H25 0.9500 . ?
 C26 C27 1.403(4) . ?
 C26 C31 1.401(4) . ?
 C27 C28 1.399(4) . ?
 C27 C32 1.515(4) . ?
 C28 H28 0.9500 . ?
 C28 C29 1.377(4) . ?
 C29 H29 0.9500 . ?
 C29 C30 1.372(5) . ?
 C30 H30 0.9500 . ?
 C30 C31 1.397(4) . ?
 C31 C35 1.516(4) . ?
 C32 H32 1.0000 . ?
 C32 C33 1.522(5) . ?
 C32 C34 1.522(5) . ?
 C33 H33A 0.9800 . ?
 C33 H33B 0.9800 . ?
 C33 H33C 0.9800 . ?
 C34 H34A 0.9800 . ?
 C34 H34B 0.9800 . ?
 C34 H34C 0.9800 . ?
 C35 H35 1.0000 . ?
 C35 C36 1.524(5) . ?
 C35 C37 1.519(5) . ?
 C36 H36A 0.9800 . ?
 C36 H36B 0.9800 . ?
 C36 H36C 0.9800 . ?
 C37 H37A 0.9800 . ?
 C37 H37B 0.9800 . ?
 C37 H37C 0.9800 . ?
 C38 C39 1.398(4) . ?
 C38 C43 1.391(5) . ?
 C39 C40 1.398(5) . ?
 C39 C44 1.502(5) . ?
 C40 H40 0.9500 . ?
 C40 C41 1.377(6) . ?
 C41 H41 0.9500 . ?
 C41 C42 1.371(5) . ?
 C42 H42 0.9500 . ?
 C42 C43 1.389(5) . ?
 C43 C47 1.524(5) . ?
 C44 H44 1.0000 . ?
 C44 C45 1.532(5) . ?
 C44 C46 1.516(5) . ?
 C45 H45A 0.9800 . ?
 C45 H45B 0.9800 . ?
 C45 H45C 0.9800 . ?
 C46 H46A 0.9800 . ?
 C46 H46B 0.9800 . ?
 C46 H46C 0.9800 . ?
 C47 H47 1.0000 . ?
 C47 C48 1.511(6) . ?
 C47 C49 1.539(5) . ?
 C48 H48A 0.9800 . ?
 C48 H48B 0.9800 . ?
 C48 H48C 0.9800 . ?
 C49 H49A 0.9800 . ?
 C49 H49B 0.9800 . ?
 C49 H49C 0.9800 . ?
 C51 H51 0.9500 . ?
 C51 C52 1.324(4) . ?
 C52 H52 0.9500 . ?
 C53 C54 1.398(4) . ?
 C53 C58 1.398(4) . ?
 C54 C55 1.392(4) . ?
 C54 C59 1.516(4) . ?
 C55 H55 0.9500 . ?
 C55 C56 1.380(5) . ?
 C56 H56 0.9500 . ?
 C56 C57 1.372(5) . ?
 C57 H57 0.9500 . ?
 C57 C58 1.397(4) . ?
 C58 C62 1.511(5) . ?
 C59 H59 1.0000 . ?
 C59 C60 1.532(5) . ?
 C59 C61 1.524(5) . ?
 C60 H60A 0.9800 . ?
 C60 H60B 0.9800 . ?
 C60 H60C 0.9800 . ?
 C61 H61A 0.9800 . ?
 C61 H61B 0.9800 . ?
 C61 H61C 0.9800 . ?
 C62 H62 1.0000 . ?
 C62 C63 1.509(5) . ?
 C62 C64 1.529(5) . ?
 C63 H63A 0.9800 . ?
 C63 H63B 0.9800 . ?
 C63 H63C 0.9800 . ?
 C64 H64A 0.9800 . ?
 C64 H64B 0.9800 . ?
 C64 H64C 0.9800 . ?
 C65 C66 1.404(5) . ?
 C65 C70 1.385(5) . ?
 C66 C67 1.405(5) . ?
 C66 C71 1.505(5) . ?
 C67 H67 0.9500 . ?
 C67 C68 1.371(5) . ?
 C68 H68 0.9500 . ?
 C68 C69 1.361(5) . ?
 C69 H69 0.9500 . ?
 C69 C70 1.402(5) . ?
 C70 C74 1.507(5) . ?
 C71 H71 1.0000 . ?
 C71 C72 1.522(5) . ?
 C71 C73 1.537(5) . ?
 C72 H72A 0.9800 . ?
 C72 H72B 0.9800 . ?
 C72 H72C 0.9800 . ?
 C73 H73A 0.9800 . ?
 C73 H73B 0.9800 . ?
 C73 H73C 0.9800 . ?
 C74 H74 1.0000 . ?
 C74 C75 1.503(8) . ?
 C74 C76 1.494(6) . ?
 C75 H75A 0.9800 . ?
 C75 H75B 0.9800 . ?
 C75 H75C 0.9800 . ?
 C76 H76A 0.9800 . ?
 C76 H76B 0.9800 . ?
 C76 H76C 0.9800 . ?
 F1 C78 1.348(4) . ?
 F2 C79 1.343(4) . ?
 F3 C80 1.349(4) . ?
 F4 C81 1.334(4) . ?
 F5 C82 1.338(4) . ?
 F6 C84 1.343(4) . ?
 F7 C85 1.348(4) . ?
 F8 C86 1.344(4) . ?
 F9 C87 1.335(4) . ?
 F10 C88 1.348(3) . ?
 F11 C90 1.340(3) . ?
 F12 C91 1.345(4) . ?
 F13 C92 1.345(4) . ?
 F14 C93 1.353(4) . ?
 F15 C94 1.339(4) . ?
 F16 C96 1.339(3) . ?
 F17 C97 1.342(4) . ?
 F18 C98 1.337(4) . ?
 F19 C99 1.342(4) . ?
 F20 C100 1.347(3) . ?
 O1 C77 1.332(4) . ?
 O1 B1 1.463(4) . ?
 O2 C83 1.340(4) . ?
 O2 B1 1.463(4) . ?
 O3 C89 1.338(4) . ?
 O3 B1 1.463(4) . ?
 O4 C95 1.326(4) . ?
 O4 B1 1.483(4) . ?
 C77 C78 1.397(5) . ?
 C77 C82 1.394(5) . ?
 C78 C79 1.365(5) . ?
 C79 C80 1.378(5) . ?
 C80 C81 1.373(5) . ?
 C81 C82 1.378(5) . ?
 C83 C84 1.395(4) . ?
 C83 C88 1.381(4) . ?
 C84 C85 1.370(5) . ?
 C85 C86 1.364(5) . ?
 C86 C87 1.382(5) . ?
 C87 C88 1.370(4) . ?
 C89 C90 1.388(4) . ?
 C89 C94 1.386(4) . ?
 C90 C91 1.365(5) . ?
 C91 C92 1.374(5) . ?
 C92 C93 1.374(5) . ?
 C93 C94 1.364(5) . ?
 C95 C96 1.395(4) . ?
 C95 C100 1.393(4) . ?
 C96 C97 1.379(5) . ?
 C97 C98 1.366(5) . ?
 C98 C99 1.372(5) . ?
 C99 C100 1.369(5) . ?
 O5 C101 1.423(6) . ?
 O5 C103 1.370(6) . ?
 C101 H10A 0.9900 . ?
 C101 H10B 0.9900 . ?
 C101 C102 1.465(8) . ?
 C102 H10C 0.9800 . ?
 C102 H10D 0.9800 . ?
 C102 H10E 0.9800 . ?
 C103 H10F 0.9900 . ?
 C103 H10G 0.9900 . ?
 C103 C104 1.484(9) . ?
 C104 H10H 0.9800 . ?
 C104 H10I 0.9800 . ?
 C104 H10J 0.9800 . ?

loop_
  _geom_angle_atom_site_label_1
  _geom_angle_atom_site_label_2
  _geom_angle_atom_site_label_3
  _geom_angle
  _geom_angle_site_symmetry_1
  _geom_angle_site_symmetry_3
  _geom_angle_publ_flag
 N3 P1 N1 105.23(11) . . ?
 N3 P1 C1 116.69(14) . . ?
 N6 P1 N1 104.42(12) . . ?
 N6 P1 N3 108.82(13) . . ?
 N6 P1 C1 118.19(14) . . ?
 C1 P1 N1 101.56(13) . . ?
 C16 N1 P1 123.8(2) . . ?
 C16 N1 C20 117.8(2) . . ?
 C20 N1 P1 118.13(19) . . ?
 C18 N2 C21 122.1(3) . . ?
 C18 N2 C22 120.8(3) . . ?
 C22 N2 C21 116.9(3) . . ?
 C23 N3 P1 134.8(2) . . ?
 C23 N4 C24 109.5(2) . . ?
 C23 N4 C38 126.7(2) . . ?
 C24 N4 C38 123.4(2) . . ?
 C23 N5 C25 108.7(2) . . ?
 C23 N5 C26 128.6(2) . . ?
 C25 N5 C26 120.8(2) . . ?
 C50 N6 P1 136.9(2) . . ?
 C50 N7 C51 109.7(2) . . ?
 C50 N7 C53 127.7(2) . . ?
 C51 N7 C53 121.6(2) . . ?
 C50 N8 C52 109.1(2) . . ?
 C50 N8 C65 127.0(2) . . ?
 C52 N8 C65 123.1(3) . . ?
 C2 C1 P1 166.2(3) . . ?
 C1 C2 C3 176.9(3) . . ?
 C2 C3 C4 126.8(3) . . ?
 C2 C3 C15 126.0(3) . . ?
 C15 C3 C4 107.2(3) . . ?
 C5 C4 C3 132.2(3) . . ?
 C5 C4 C9 119.5(3) . . ?
 C9 C4 C3 108.3(3) . . ?
 C4 C5 H5 120.4 . . ?
 C6 C5 C4 119.2(3) . . ?
 C6 C5 H5 120.4 . . ?
 C5 C6 H6 119.4 . . ?
 C5 C6 C7 121.3(4) . . ?
 C7 C6 H6 119.4 . . ?
 C6 C7 H7 119.8 . . ?
 C8 C7 C6 120.4(3) . . ?
 C8 C7 H7 119.8 . . ?
 C7 C8 H8 120.1 . . ?
 C7 C8 C9 119.9(3) . . ?
 C9 C8 H8 120.1 . . ?
 C4 C9 C10 108.1(3) . . ?
 C8 C9 C4 119.7(3) . . ?
 C8 C9 C10 132.2(3) . . ?
 C11 C10 C9 132.8(3) . . ?
 C11 C10 C15 119.3(3) . . ?
 C15 C10 C9 107.9(3) . . ?
 C10 C11 H11 120.0 . . ?
 C12 C11 C10 120.0(3) . . ?
 C12 C11 H11 120.0 . . ?
 C11 C12 H12 119.6 . . ?
 C11 C12 C13 120.7(3) . . ?
 C13 C12 H12 119.6 . . ?
 C12 C13 H13 119.6 . . ?
 C14 C13 C12 120.8(3) . . ?
 C14 C13 H13 119.6 . . ?
 C13 C14 H14 120.4 . . ?
 C13 C14 C15 119.3(3) . . ?
 C15 C14 H14 120.4 . . ?
 C10 C15 C3 108.5(3) . . ?
 C14 C15 C3 131.6(3) . . ?
 C14 C15 C10 119.8(3) . . ?
 N1 C16 H16 118.8 . . ?
 C17 C16 N1 122.5(3) . . ?
 C17 C16 H16 118.8 . . ?
 C16 C17 H17 119.6 . . ?
 C16 C17 C18 120.8(3) . . ?
 C18 C17 H17 119.6 . . ?
 N2 C18 C17 122.0(3) . . ?
 N2 C18 C19 122.4(3) . . ?
 C17 C18 C19 115.5(3) . . ?
 C18 C19 H19 119.6 . . ?
 C20 C19 C18 120.8(3) . . ?
 C20 C19 H19 119.6 . . ?
 N1 C20 H20 118.8 . . ?
 C19 C20 N1 122.4(3) . . ?
 C19 C20 H20 118.8 . . ?
 N2 C21 H21A 109.5 . . ?
 N2 C21 H21B 109.5 . . ?
 N2 C21 H21C 109.5 . . ?
 H21A C21 H21B 109.5 . . ?
 H21A C21 H21C 109.5 . . ?
 H21B C21 H21C 109.5 . . ?
 N2 C22 H22A 109.5 . . ?
 N2 C22 H22B 109.5 . . ?
 N2 C22 H22C 109.5 . . ?
 H22A C22 H22B 109.5 . . ?
 H22A C22 H22C 109.5 . . ?
 H22B C22 H22C 109.5 . . ?
 N3 C23 N4 122.6(3) . . ?
 N3 C23 N5 131.4(3) . . ?
 N4 C23 N5 105.9(2) . . ?
 N4 C24 H24 126.2 . . ?
 C25 C24 N4 107.6(3) . . ?
 C25 C24 H24 126.2 . . ?
 N5 C25 H25 125.9 . . ?
 C24 C25 N5 108.2(3) . . ?
 C24 C25 H25 125.9 . . ?
 C27 C26 N5 118.5(3) . . ?
 C31 C26 N5 117.6(3) . . ?
 C31 C26 C27 123.2(3) . . ?
 C26 C27 C32 123.7(3) . . ?
 C28 C27 C26 116.8(3) . . ?
 C28 C27 C32 119.4(3) . . ?
 C27 C28 H28 119.3 . . ?
 C29 C28 C27 121.3(3) . . ?
 C29 C28 H28 119.3 . . ?
 C28 C29 H29 119.8 . . ?
 C30 C29 C28 120.3(3) . . ?
 C30 C29 H29 119.8 . . ?
 C29 C30 H30 119.1 . . ?
 C29 C30 C31 121.7(3) . . ?
 C31 C30 H30 119.1 . . ?
 C26 C31 C35 122.8(3) . . ?
 C30 C31 C26 116.6(3) . . ?
 C30 C31 C35 120.4(3) . . ?
 C27 C32 H32 107.8 . . ?
 C27 C32 C33 112.8(3) . . ?
 C27 C32 C34 111.5(3) . . ?
 C33 C32 H32 107.8 . . ?
 C33 C32 C34 108.9(3) . . ?
 C34 C32 H32 107.8 . . ?
 C32 C33 H33A 109.5 . . ?
 C32 C33 H33B 109.5 . . ?
 C32 C33 H33C 109.5 . . ?
 H33A C33 H33B 109.5 . . ?
 H33A C33 H33C 109.5 . . ?
 H33B C33 H33C 109.5 . . ?
 C32 C34 H34A 109.5 . . ?
 C32 C34 H34B 109.5 . . ?
 C32 C34 H34C 109.5 . . ?
 H34A C34 H34B 109.5 . . ?
 H34A C34 H34C 109.5 . . ?
 H34B C34 H34C 109.5 . . ?
 C31 C35 H35 107.7 . . ?
 C31 C35 C36 114.6(3) . . ?
 C31 C35 C37 110.7(3) . . ?
 C36 C35 H35 107.7 . . ?
 C37 C35 H35 107.7 . . ?
 C37 C35 C36 108.3(3) . . ?
 C35 C36 H36A 109.5 . . ?
 C35 C36 H36B 109.5 . . ?
 C35 C36 H36C 109.5 . . ?
 H36A C36 H36B 109.5 . . ?
 H36A C36 H36C 109.5 . . ?
 H36B C36 H36C 109.5 . . ?
 C35 C37 H37A 109.5 . . ?
 C35 C37 H37B 109.5 . . ?
 C35 C37 H37C 109.5 . . ?
 H37A C37 H37B 109.5 . . ?
 H37A C37 H37C 109.5 . . ?
 H37B C37 H37C 109.5 . . ?
 C39 C38 N4 118.2(3) . . ?
 C43 C38 N4 118.0(3) . . ?
 C43 C38 C39 123.5(3) . . ?
 C38 C39 C44 121.6(3) . . ?
 C40 C39 C38 116.3(3) . . ?
 C40 C39 C44 122.2(3) . . ?
 C39 C40 H40 119.4 . . ?
 C41 C40 C39 121.2(3) . . ?
 C41 C40 H40 119.4 . . ?
 C40 C41 H41 119.5 . . ?
 C42 C41 C40 120.9(4) . . ?
 C42 C41 H41 119.5 . . ?
 C41 C42 H42 119.7 . . ?
 C41 C42 C43 120.6(4) . . ?
 C43 C42 H42 119.7 . . ?
 C38 C43 C47 123.6(3) . . ?
 C42 C43 C38 117.5(3) . . ?
 C42 C43 C47 118.9(3) . . ?
 C39 C44 H44 107.8 . . ?
 C39 C44 C45 113.4(3) . . ?
 C39 C44 C46 111.0(3) . . ?
 C45 C44 H44 107.8 . . ?
 C46 C44 H44 107.8 . . ?
 C46 C44 C45 108.9(3) . . ?
 C44 C45 H45A 109.5 . . ?
 C44 C45 H45B 109.5 . . ?
 C44 C45 H45C 109.5 . . ?
 H45A C45 H45B 109.5 . . ?
 H45A C45 H45C 109.5 . . ?
 H45B C45 H45C 109.5 . . ?
 C44 C46 H46A 109.5 . . ?
 C44 C46 H46B 109.5 . . ?
 C44 C46 H46C 109.5 . . ?
 H46A C46 H46B 109.5 . . ?
 H46A C46 H46C 109.5 . . ?
 H46B C46 H46C 109.5 . . ?
 C43 C47 H47 107.5 . . ?
 C43 C47 C49 111.4(3) . . ?
 C48 C47 C43 111.3(3) . . ?
 C48 C47 H47 107.5 . . ?
 C48 C47 C49 111.4(4) . . ?
 C49 C47 H47 107.5 . . ?
 C47 C48 H48A 109.5 . . ?
 C47 C48 H48B 109.5 . . ?
 C47 C48 H48C 109.5 . . ?
 H48A C48 H48B 109.5 . . ?
 H48A C48 H48C 109.5 . . ?
 H48B C48 H48C 109.5 . . ?
 C47 C49 H49A 109.5 . . ?
 C47 C49 H49B 109.5 . . ?
 C47 C49 H49C 109.5 . . ?
 H49A C49 H49B 109.5 . . ?
 H49A C49 H49C 109.5 . . ?
 H49B C49 H49C 109.5 . . ?
 N6 C50 N7 126.4(3) . . ?
 N6 C50 N8 127.0(3) . . ?
 N8 C50 N7 105.7(2) . . ?
 N7 C51 H51 126.3 . . ?
 C52 C51 N7 107.5(3) . . ?
 C52 C51 H51 126.3 . . ?
 N8 C52 H52 126.1 . . ?
 C51 C52 N8 107.9(3) . . ?
 C51 C52 H52 126.1 . . ?
 C54 C53 N7 118.8(3) . . ?
 C54 C53 C58 123.8(3) . . ?
 C58 C53 N7 117.1(3) . . ?
 C53 C54 C59 123.6(3) . . ?
 C55 C54 C53 116.6(3) . . ?
 C55 C54 C59 119.8(3) . . ?
 C54 C55 H55 119.5 . . ?
 C56 C55 C54 121.0(3) . . ?
 C56 C55 H55 119.5 . . ?
 C55 C56 H56 119.5 . . ?
 C57 C56 C55 121.1(3) . . ?
 C57 C56 H56 119.5 . . ?
 C56 C57 H57 119.6 . . ?
 C56 C57 C58 120.8(3) . . ?
 C58 C57 H57 119.6 . . ?
 C53 C58 C62 123.3(3) . . ?
 C57 C58 C53 116.8(3) . . ?
 C57 C58 C62 119.8(3) . . ?
 C54 C59 H59 107.8 . . ?
 C54 C59 C60 111.5(3) . . ?
 C54 C59 C61 113.6(3) . . ?
 C60 C59 H59 107.8 . . ?
 C61 C59 H59 107.8 . . ?
 C61 C59 C60 108.0(3) . . ?
 C59 C60 H60A 109.5 . . ?
 C59 C60 H60B 109.5 . . ?
 C59 C60 H60C 109.5 . . ?
 H60A C60 H60B 109.5 . . ?
 H60A C60 H60C 109.5 . . ?
 H60B C60 H60C 109.5 . . ?
 C59 C61 H61A 109.5 . . ?
 C59 C61 H61B 109.5 . . ?
 C59 C61 H61C 109.5 . . ?
 H61A C61 H61B 109.5 . . ?
 H61A C61 H61C 109.5 . . ?
 H61B C61 H61C 109.5 . . ?
 C58 C62 H62 107.3 . . ?
 C58 C62 C64 111.2(3) . . ?
 C63 C62 C58 112.6(3) . . ?
 C63 C62 H62 107.3 . . ?
 C63 C62 C64 110.9(3) . . ?
 C64 C62 H62 107.3 . . ?
 C62 C63 H63A 109.5 . . ?
 C62 C63 H63B 109.5 . . ?
 C62 C63 H63C 109.5 . . ?
 H63A C63 H63B 109.5 . . ?
 H63A C63 H63C 109.5 . . ?
 H63B C63 H63C 109.5 . . ?
 C62 C64 H64A 109.5 . . ?
 C62 C64 H64B 109.5 . . ?
 C62 C64 H64C 109.5 . . ?
 H64A C64 H64B 109.5 . . ?
 H64A C64 H64C 109.5 . . ?
 H64B C64 H64C 109.5 . . ?
 C66 C65 N8 118.3(3) . . ?
 C70 C65 N8 117.7(3) . . ?
 C70 C65 C66 123.9(3) . . ?
 C65 C66 C67 115.8(3) . . ?
 C65 C66 C71 122.5(3) . . ?
 C67 C66 C71 121.7(3) . . ?
 C66 C67 H67 119.2 . . ?
 C68 C67 C66 121.5(3) . . ?
 C68 C67 H67 119.2 . . ?
 C67 C68 H68 119.7 . . ?
 C69 C68 C67 120.7(3) . . ?
 C69 C68 H68 119.7 . . ?
 C68 C69 H69 119.3 . . ?
 C68 C69 C70 121.4(4) . . ?
 C70 C69 H69 119.3 . . ?
 C65 C70 C69 116.7(3) . . ?
 C65 C70 C74 122.9(3) . . ?
 C69 C70 C74 120.3(4) . . ?
 C66 C71 H71 107.2 . . ?
 C66 C71 C72 112.1(3) . . ?
 C66 C71 C73 115.0(3) . . ?
 C72 C71 H71 107.2 . . ?
 C72 C71 C73 107.7(3) . . ?
 C73 C71 H71 107.2 . . ?
 C71 C72 H72A 109.5 . . ?
 C71 C72 H72B 109.5 . . ?
 C71 C72 H72C 109.5 . . ?
 H72A C72 H72B 109.5 . . ?
 H72A C72 H72C 109.5 . . ?
 H72B C72 H72C 109.5 . . ?
 C71 C73 H73A 109.5 . . ?
 C71 C73 H73B 109.5 . . ?
 C71 C73 H73C 109.5 . . ?
 H73A C73 H73B 109.5 . . ?
 H73A C73 H73C 109.5 . . ?
 H73B C73 H73C 109.5 . . ?
 C70 C74 H74 106.9 . . ?
 C75 C74 C70 110.0(4) . . ?
 C75 C74 H74 106.9 . . ?
 C76 C74 C70 113.4(4) . . ?
 C76 C74 H74 106.9 . . ?
 C76 C74 C75 112.3(5) . . ?
 C74 C75 H75A 109.5 . . ?
 C74 C75 H75B 109.5 . . ?
 C74 C75 H75C 109.5 . . ?
 H75A C75 H75B 109.5 . . ?
 H75A C75 H75C 109.5 . . ?
 H75B C75 H75C 109.5 . . ?
 C74 C76 H76A 109.5 . . ?
 C74 C76 H76B 109.5 . . ?
 C74 C76 H76C 109.5 . . ?
 H76A C76 H76B 109.5 . . ?
 H76A C76 H76C 109.5 . . ?
 H76B C76 H76C 109.5 . . ?
 C77 O1 B1 120.2(2) . . ?
 C83 O2 B1 128.2(2) . . ?
 C89 O3 B1 124.7(2) . . ?
 C95 O4 B1 125.5(2) . . ?
 O1 C77 C78 123.0(3) . . ?
 O1 C77 C82 122.1(3) . . ?
 C82 C77 C78 114.8(3) . . ?
 F1 C78 C77 119.7(3) . . ?
 F1 C78 C79 117.0(3) . . ?
 C79 C78 C77 123.2(3) . . ?
 F2 C79 C78 120.2(3) . . ?
 F2 C79 C80 119.5(3) . . ?
 C78 C79 C80 120.2(3) . . ?
 F3 C80 C79 120.3(3) . . ?
 F3 C80 C81 121.0(3) . . ?
 C81 C80 C79 118.7(3) . . ?
 F4 C81 C80 119.7(3) . . ?
 F4 C81 C82 120.0(3) . . ?
 C80 C81 C82 120.3(3) . . ?
 F5 C82 C77 119.5(3) . . ?
 F5 C82 C81 117.8(3) . . ?
 C81 C82 C77 122.7(3) . . ?
 O2 C83 C84 126.3(3) . . ?
 O2 C83 C88 117.7(3) . . ?
 C88 C83 C84 115.8(3) . . ?
 F6 C84 C83 120.7(3) . . ?
 F6 C84 C85 118.0(3) . . ?
 C85 C84 C83 121.4(3) . . ?
 F7 C85 C84 119.4(3) . . ?
 F7 C85 C86 119.5(3) . . ?
 C86 C85 C84 121.1(3) . . ?
 F8 C86 C85 120.7(3) . . ?
 F8 C86 C87 120.1(3) . . ?
 C85 C86 C87 119.2(3) . . ?
 F9 C87 C86 119.9(3) . . ?
 F9 C87 C88 121.1(3) . . ?
 C88 C87 C86 119.0(3) . . ?
 F10 C88 C83 118.1(3) . . ?
 F10 C88 C87 118.4(3) . . ?
 C87 C88 C83 123.4(3) . . ?
 O3 C89 C90 124.7(3) . . ?
 O3 C89 C94 119.1(3) . . ?
 C94 C89 C90 116.1(3) . . ?
 F11 C90 C89 119.2(3) . . ?
 F11 C90 C91 118.0(3) . . ?
 C91 C90 C89 122.8(3) . . ?
 F12 C91 C90 120.6(3) . . ?
 F12 C91 C92 119.7(3) . . ?
 C90 C91 C92 119.6(3) . . ?
 F13 C92 C91 119.9(3) . . ?
 F13 C92 C93 121.2(3) . . ?
 C93 C92 C91 118.8(3) . . ?
 F14 C93 C92 118.7(3) . . ?
 F14 C93 C94 120.3(3) . . ?
 C94 C93 C92 121.0(3) . . ?
 F15 C94 C89 119.4(3) . . ?
 F15 C94 C93 119.1(3) . . ?
 C93 C94 C89 121.5(3) . . ?
 O4 C95 C96 125.5(3) . . ?
 O4 C95 C100 119.0(3) . . ?
 C100 C95 C96 115.4(3) . . ?
 F16 C96 C95 120.6(3) . . ?
 F16 C96 C97 117.6(3) . . ?
 C97 C96 C95 121.7(3) . . ?
 F17 C97 C96 119.8(3) . . ?
 F17 C97 C98 119.5(3) . . ?
 C98 C97 C96 120.7(3) . . ?
 F18 C98 C97 120.0(3) . . ?
 F18 C98 C99 120.8(3) . . ?
 C97 C98 C99 119.2(3) . . ?
 F19 C99 C98 120.5(3) . . ?
 F19 C99 C100 119.6(3) . . ?
 C100 C99 C98 119.9(3) . . ?
 F20 C100 C95 118.7(3) . . ?
 F20 C100 C99 118.3(3) . . ?
 C99 C100 C95 123.0(3) . . ?
 O1 B1 O2 113.2(3) . . ?
 O1 B1 O3 109.5(3) . . ?
 O1 B1 O4 107.2(3) . . ?
 O2 B1 O3 108.9(3) . . ?
 O2 B1 O4 104.3(2) . . ?
 O3 B1 O4 113.8(3) . . ?
 C103 O5 C101 114.3(5) . . ?
 O5 C101 H10A 109.5 . . ?
 O5 C101 H10B 109.5 . . ?
 O5 C101 C102 110.8(4) . . ?
 H10A C101 H10B 108.1 . . ?
 C102 C101 H10A 109.5 . . ?
 C102 C101 H10B 109.5 . . ?
 C101 C102 H10C 109.5 . . ?
 C101 C102 H10D 109.5 . . ?
 C101 C102 H10E 109.5 . . ?
 H10C C102 H10D 109.5 . . ?
 H10C C102 H10E 109.5 . . ?
 H10D C102 H10E 109.5 . . ?
 O5 C103 H10F 109.4 . . ?
 O5 C103 H10G 109.4 . . ?
 O5 C103 C104 111.2(5) . . ?
 H10F C103 H10G 108.0 . . ?
 C104 C103 H10F 109.4 . . ?
 C104 C103 H10G 109.4 . . ?
 C103 C104 H10H 109.5 . . ?
 C103 C104 H10I 109.5 . . ?
 C103 C104 H10J 109.5 . . ?
 H10H C104 H10I 109.5 . . ?
 H10H C104 H10J 109.5 . . ?
 H10I C104 H10J 109.5 . . ?

loop_
  _geom_torsion_atom_site_label_1
  _geom_torsion_atom_site_label_2
  _geom_torsion_atom_site_label_3
  _geom_torsion_atom_site_label_4
  _geom_torsion
  _geom_torsion_site_symmetry_1
  _geom_torsion_site_symmetry_2
  _geom_torsion_site_symmetry_3
  _geom_torsion_site_symmetry_4
  _geom_torsion_publ_flag
 P1 N1 C16 C17 -173.0(2) . . . . ?
 P1 N1 C20 C19 171.8(2) . . . . ?
 P1 N3 C23 N4 -133.2(3) . . . . ?
 P1 N3 C23 N5 50.6(5) . . . . ?
 P1 N6 C50 N7 101.9(4) . . . . ?
 P1 N6 C50 N8 -90.4(4) . . . . ?
 N1 P1 N3 C23 -90.2(3) . . . . ?
 N1 P1 N6 C50 86.6(3) . . . . ?
 N1 P1 C1 C2 -149.9(12) . . . . ?
 N1 C16 C17 C18 2.5(4) . . . . ?
 N2 C18 C19 C20 -176.0(3) . . . . ?
 N3 P1 N1 C16 111.7(2) . . . . ?
 N3 P1 N1 C20 -62.2(2) . . . . ?
 N3 P1 N6 C50 -161.4(3) . . . . ?
 N3 P1 C1 C2 96.3(12) . . . . ?
 N4 C24 C25 N5 -0.7(4) . . . . ?
 N4 C38 C39 C40 175.6(3) . . . . ?
 N4 C38 C39 C44 -4.9(4) . . . . ?
 N4 C38 C43 C42 -176.0(3) . . . . ?
 N4 C38 C43 C47 4.9(5) . . . . ?
 N5 C26 C27 C28 -170.1(3) . . . . ?
 N5 C26 C27 C32 6.3(4) . . . . ?
 N5 C26 C31 C30 172.1(3) . . . . ?
 N5 C26 C31 C35 -3.0(4) . . . . ?
 N6 P1 N1 C16 -133.8(2) . . . . ?
 N6 P1 N1 C20 52.3(2) . . . . ?
 N6 P1 N3 C23 158.4(3) . . . . ?
 N6 P1 C1 C2 -36.5(12) . . . . ?
 N7 C51 C52 N8 -0.2(4) . . . . ?
 N7 C53 C54 C55 -170.7(3) . . . . ?
 N7 C53 C54 C59 9.2(4) . . . . ?
 N7 C53 C58 C57 172.6(3) . . . . ?
 N7 C53 C58 C62 -3.7(4) . . . . ?
 N8 C65 C66 C67 174.9(3) . . . . ?
 N8 C65 C66 C71 -2.7(4) . . . . ?
 N8 C65 C70 C69 -174.7(3) . . . . ?
 N8 C65 C70 C74 2.7(5) . . . . ?
 C1 P1 N1 C16 -10.4(3) . . . . ?
 C1 P1 N1 C20 175.7(2) . . . . ?
 C1 P1 N3 C23 21.5(3) . . . . ?
 C1 P1 N6 C50 -25.3(4) . . . . ?
 C2 C3 C4 C5 -2.0(5) . . . . ?
 C2 C3 C4 C9 178.3(3) . . . . ?
 C2 C3 C15 C10 -179.3(3) . . . . ?
 C2 C3 C15 C14 -0.5(5) . . . . ?
 C3 C4 C5 C6 179.1(3) . . . . ?
 C3 C4 C9 C8 -178.2(3) . . . . ?
 C3 C4 C9 C10 1.5(3) . . . . ?
 C4 C3 C15 C10 -0.1(3) . . . . ?
 C4 C3 C15 C14 178.6(3) . . . . ?
 C4 C5 C6 C7 0.2(5) . . . . ?
 C4 C9 C10 C11 176.9(3) . . . . ?
 C4 C9 C10 C15 -1.6(3) . . . . ?
 C5 C4 C9 C8 2.1(4) . . . . ?
 C5 C4 C9 C10 -178.2(3) . . . . ?
 C5 C6 C7 C8 -0.1(6) . . . . ?
 C6 C7 C8 C9 1.0(5) . . . . ?
 C7 C8 C9 C4 -2.0(5) . . . . ?
 C7 C8 C9 C10 178.5(3) . . . . ?
 C8 C9 C10 C11 -3.4(6) . . . . ?
 C8 C9 C10 C15 178.0(3) . . . . ?
 C9 C4 C5 C6 -1.2(5) . . . . ?
 C9 C10 C11 C12 179.4(3) . . . . ?
 C9 C10 C15 C3 1.1(3) . . . . ?
 C9 C10 C15 C14 -177.9(3) . . . . ?
 C10 C11 C12 C13 0.0(5) . . . . ?
 C11 C10 C15 C3 -177.7(3) . . . . ?
 C11 C10 C15 C14 3.4(4) . . . . ?
 C11 C12 C13 C14 1.1(5) . . . . ?
 C12 C13 C14 C15 0.0(5) . . . . ?
 C13 C14 C15 C3 179.1(3) . . . . ?
 C13 C14 C15 C10 -2.3(4) . . . . ?
 C15 C3 C4 C5 178.8(3) . . . . ?
 C15 C3 C4 C9 -0.9(3) . . . . ?
 C15 C10 C11 C12 -2.3(4) . . . . ?
 C16 N1 C20 C19 -2.5(4) . . . . ?
 C16 C17 C18 N2 174.5(3) . . . . ?
 C16 C17 C18 C19 -4.1(4) . . . . ?
 C17 C18 C19 C20 2.6(4) . . . . ?
 C18 C19 C20 N1 0.7(4) . . . . ?
 C20 N1 C16 C17 0.9(4) . . . . ?
 C21 N2 C18 C17 4.0(5) . . . . ?
 C21 N2 C18 C19 -177.5(3) . . . . ?
 C22 N2 C18 C17 -170.4(3) . . . . ?
 C22 N2 C18 C19 8.0(5) . . . . ?
 C23 N4 C24 C25 1.3(4) . . . . ?
 C23 N4 C38 C39 106.3(3) . . . . ?
 C23 N4 C38 C43 -79.8(4) . . . . ?
 C23 N5 C25 C24 -0.1(4) . . . . ?
 C23 N5 C26 C27 -114.8(3) . . . . ?
 C23 N5 C26 C31 74.1(4) . . . . ?
 C24 N4 C23 N3 -178.4(3) . . . . ?
 C24 N4 C23 N5 -1.3(3) . . . . ?
 C24 N4 C38 C39 -81.6(4) . . . . ?
 C24 N4 C38 C43 92.3(4) . . . . ?
 C25 N5 C23 N3 177.5(3) . . . . ?
 C25 N5 C23 N4 0.9(3) . . . . ?
 C25 N5 C26 C27 83.0(3) . . . . ?
 C25 N5 C26 C31 -88.0(3) . . . . ?
 C26 N5 C23 N3 13.7(5) . . . . ?
 C26 N5 C23 N4 -163.0(3) . . . . ?
 C26 N5 C25 C24 165.3(3) . . . . ?
 C26 C27 C28 C29 -1.2(4) . . . . ?
 C26 C27 C32 C33 143.6(3) . . . . ?
 C26 C27 C32 C34 -93.6(4) . . . . ?
 C26 C31 C35 C36 -149.0(3) . . . . ?
 C26 C31 C35 C37 88.2(4) . . . . ?
 C27 C26 C31 C30 1.5(4) . . . . ?
 C27 C26 C31 C35 -173.6(3) . . . . ?
 C27 C28 C29 C30 0.1(5) . . . . ?
 C28 C27 C32 C33 -40.1(4) . . . . ?
 C28 C27 C32 C34 82.8(4) . . . . ?
 C28 C29 C30 C31 1.9(5) . . . . ?
 C29 C30 C31 C26 -2.7(4) . . . . ?
 C29 C30 C31 C35 172.6(3) . . . . ?
 C30 C31 C35 C36 36.0(4) . . . . ?
 C30 C31 C35 C37 -86.8(4) . . . . ?
 C31 C26 C27 C28 0.4(4) . . . . ?
 C31 C26 C27 C32 176.8(3) . . . . ?
 C32 C27 C28 C29 -177.8(3) . . . . ?
 C38 N4 C23 N3 -5.3(5) . . . . ?
 C38 N4 C23 N5 171.7(3) . . . . ?
 C38 N4 C24 C25 -172.0(3) . . . . ?
 C38 C39 C40 C41 -0.6(5) . . . . ?
 C38 C39 C44 C45 158.5(3) . . . . ?
 C38 C39 C44 C46 -78.6(4) . . . . ?
 C38 C43 C47 C48 106.7(4) . . . . ?
 C38 C43 C47 C49 -128.4(4) . . . . ?
 C39 C38 C43 C42 -2.4(5) . . . . ?
 C39 C38 C43 C47 178.5(3) . . . . ?
 C39 C40 C41 C42 -0.4(6) . . . . ?
 C40 C39 C44 C45 -22.1(5) . . . . ?
 C40 C39 C44 C46 100.8(4) . . . . ?
 C40 C41 C42 C43 0.1(6) . . . . ?
 C41 C42 C43 C38 1.3(5) . . . . ?
 C41 C42 C43 C47 -179.6(3) . . . . ?
 C42 C43 C47 C48 -72.3(4) . . . . ?
 C42 C43 C47 C49 52.6(5) . . . . ?
 C43 C38 C39 C40 2.0(5) . . . . ?
 C43 C38 C39 C44 -178.5(3) . . . . ?
 C44 C39 C40 C41 179.9(3) . . . . ?
 C50 N7 C51 C52 1.7(4) . . . . ?
 C50 N7 C53 C54 -111.7(3) . . . . ?
 C50 N7 C53 C58 75.4(4) . . . . ?
 C50 N8 C52 C51 -1.3(4) . . . . ?
 C50 N8 C65 C66 99.9(4) . . . . ?
 C50 N8 C65 C70 -83.8(4) . . . . ?
 C51 N7 C50 N6 167.4(3) . . . . ?
 C51 N7 C50 N8 -2.4(3) . . . . ?
 C51 N7 C53 C54 80.6(4) . . . . ?
 C51 N7 C53 C58 -92.3(3) . . . . ?
 C52 N8 C50 N6 -167.5(3) . . . . ?
 C52 N8 C50 N7 2.2(3) . . . . ?
 C52 N8 C65 C66 -91.6(4) . . . . ?
 C52 N8 C65 C70 84.7(4) . . . . ?
 C53 N7 C50 N6 -1.5(5) . . . . ?
 C53 N7 C50 N8 -171.3(3) . . . . ?
 C53 N7 C51 C52 171.4(3) . . . . ?
 C53 C54 C55 C56 -1.9(4) . . . . ?
 C53 C54 C59 C60 -91.4(4) . . . . ?
 C53 C54 C59 C61 146.3(3) . . . . ?
 C53 C58 C62 C63 -125.4(4) . . . . ?
 C53 C58 C62 C64 109.4(4) . . . . ?
 C54 C53 C58 C57 0.1(4) . . . . ?
 C54 C53 C58 C62 -176.2(3) . . . . ?
 C54 C55 C56 C57 0.2(5) . . . . ?
 C55 C54 C59 C60 88.5(4) . . . . ?
 C55 C54 C59 C61 -33.9(4) . . . . ?
 C55 C56 C57 C58 1.8(5) . . . . ?
 C56 C57 C58 C53 -1.9(4) . . . . ?
 C56 C57 C58 C62 174.6(3) . . . . ?
 C57 C58 C62 C63 58.4(4) . . . . ?
 C57 C58 C62 C64 -66.8(4) . . . . ?
 C58 C53 C54 C55 1.7(4) . . . . ?
 C58 C53 C54 C59 -178.4(3) . . . . ?
 C59 C54 C55 C56 178.2(3) . . . . ?
 C65 N8 C50 N6 2.4(5) . . . . ?
 C65 N8 C50 N7 172.1(3) . . . . ?
 C65 N8 C52 C51 -171.6(3) . . . . ?
 C65 C66 C67 C68 0.5(5) . . . . ?
 C65 C66 C71 C72 78.7(4) . . . . ?
 C65 C66 C71 C73 -157.7(3) . . . . ?
 C65 C70 C74 C75 -106.5(5) . . . . ?
 C65 C70 C74 C76 126.7(4) . . . . ?
 C66 C65 C70 C69 1.4(5) . . . . ?
 C66 C65 C70 C74 178.7(3) . . . . ?
 C66 C67 C68 C69 -0.1(6) . . . . ?
 C67 C66 C71 C72 -98.7(4) . . . . ?
 C67 C66 C71 C73 24.9(4) . . . . ?
 C67 C68 C69 C70 0.3(6) . . . . ?
 C68 C69 C70 C65 -0.9(5) . . . . ?
 C68 C69 C70 C74 -178.3(4) . . . . ?
 C69 C70 C74 C75 70.8(6) . . . . ?
 C69 C70 C74 C76 -56.0(5) . . . . ?
 C70 C65 C66 C67 -1.2(5) . . . . ?
 C70 C65 C66 C71 -178.7(3) . . . . ?
 C71 C66 C67 C68 178.1(3) . . . . ?
 F1 C78 C79 F2 -1.4(5) . . . . ?
 F1 C78 C79 C80 177.4(3) . . . . ?
 F2 C79 C80 F3 0.4(5) . . . . ?
 F2 C79 C80 C81 179.6(3) . . . . ?
 F3 C80 C81 F4 -0.3(5) . . . . ?
 F3 C80 C81 C82 178.9(3) . . . . ?
 F4 C81 C82 F5 1.3(4) . . . . ?
 F4 C81 C82 C77 178.7(3) . . . . ?
 F6 C84 C85 F7 1.3(5) . . . . ?
 F6 C84 C85 C86 179.6(3) . . . . ?
 F7 C85 C86 F8 0.8(5) . . . . ?
 F7 C85 C86 C87 -179.3(3) . . . . ?
 F8 C86 C87 F9 -1.9(5) . . . . ?
 F8 C86 C87 C88 177.9(3) . . . . ?
 F9 C87 C88 F10 0.9(5) . . . . ?
 F9 C87 C88 C83 177.9(3) . . . . ?
 F11 C90 C91 F12 3.4(5) . . . . ?
 F11 C90 C91 C92 -175.3(4) . . . . ?
 F12 C91 C92 F13 0.8(7) . . . . ?
 F12 C91 C92 C93 -178.9(4) . . . . ?
 F13 C92 C93 F14 0.1(8) . . . . ?
 F13 C92 C93 C94 177.8(5) . . . . ?
 F14 C93 C94 F15 0.1(7) . . . . ?
 F14 C93 C94 C89 -179.0(4) . . . . ?
 F16 C96 C97 F17 -1.5(4) . . . . ?
 F16 C96 C97 C98 177.4(3) . . . . ?
 F17 C97 C98 F18 -0.9(5) . . . . ?
 F17 C97 C98 C99 178.9(3) . . . . ?
 F18 C98 C99 F19 0.9(5) . . . . ?
 F18 C98 C99 C100 -179.1(3) . . . . ?
 F19 C99 C100 F20 -0.1(5) . . . . ?
 F19 C99 C100 C95 179.2(3) . . . . ?
 O1 C77 C78 F1 -1.8(5) . . . . ?
 O1 C77 C78 C79 175.9(3) . . . . ?
 O1 C77 C82 F5 1.8(4) . . . . ?
 O1 C77 C82 C81 -175.5(3) . . . . ?
 O2 C83 C84 F6 -8.2(5) . . . . ?
 O2 C83 C84 C85 170.3(3) . . . . ?
 O2 C83 C88 F10 6.8(4) . . . . ?
 O2 C83 C88 C87 -170.3(3) . . . . ?
 O3 C89 C90 F11 -0.3(5) . . . . ?
 O3 C89 C90 C91 -177.9(3) . . . . ?
 O3 C89 C94 F15 -3.7(5) . . . . ?
 O3 C89 C94 C93 175.3(4) . . . . ?
 O4 C95 C96 F16 -0.3(5) . . . . ?
 O4 C95 C96 C97 178.4(3) . . . . ?
 O4 C95 C100 F20 1.7(4) . . . . ?
 O4 C95 C100 C99 -177.6(3) . . . . ?
 C77 O1 B1 O2 -59.6(4) . . . . ?
 C77 O1 B1 O3 178.7(3) . . . . ?
 C77 O1 B1 O4 54.8(4) . . . . ?
 C77 C78 C79 F2 -179.2(3) . . . . ?
 C77 C78 C79 C80 -0.4(5) . . . . ?
 C78 C77 C82 F5 178.1(3) . . . . ?
 C78 C77 C82 C81 0.8(4) . . . . ?
 C78 C79 C80 F3 -178.4(3) . . . . ?
 C78 C79 C80 C81 0.8(5) . . . . ?
 C79 C80 C81 F4 -179.5(3) . . . . ?
 C79 C80 C81 C82 -0.4(5) . . . . ?
 C80 C81 C82 F5 -177.8(3) . . . . ?
 C80 C81 C82 C77 -0.5(5) . . . . ?
 C82 C77 C78 F1 -178.1(3) . . . . ?
 C82 C77 C78 C79 -0.3(5) . . . . ?
 C83 O2 B1 O1 -83.4(4) . . . . ?
 C83 O2 B1 O3 38.7(4) . . . . ?
 C83 O2 B1 O4 160.5(3) . . . . ?
 C83 C84 C85 F7 -177.2(3) . . . . ?
 C83 C84 C85 C86 1.1(5) . . . . ?
 C84 C83 C88 F10 -177.8(3) . . . . ?
 C84 C83 C88 C87 5.2(5) . . . . ?
 C84 C85 C86 F8 -177.6(3) . . . . ?
 C84 C85 C86 C87 2.4(5) . . . . ?
 C85 C86 C87 F9 178.2(3) . . . . ?
 C85 C86 C87 C88 -2.0(5) . . . . ?
 C86 C87 C88 F10 -178.9(3) . . . . ?
 C86 C87 C88 C83 -1.9(5) . . . . ?
 C88 C83 C84 F6 176.8(3) . . . . ?
 C88 C83 C84 C85 -4.7(5) . . . . ?
 C89 O3 B1 O1 -21.0(4) . . . . ?
 C89 O3 B1 O2 -145.3(3) . . . . ?
 C89 O3 B1 O4 98.9(3) . . . . ?
 C89 C90 C91 F12 -179.0(3) . . . . ?
 C89 C90 C91 C92 2.3(6) . . . . ?
 C90 C89 C94 F15 179.7(3) . . . . ?
 C90 C89 C94 C93 -1.3(6) . . . . ?
 C90 C91 C92 F13 179.5(4) . . . . ?
 C90 C91 C92 C93 -0.2(7) . . . . ?
 C91 C92 C93 F14 179.7(5) . . . . ?
 C91 C92 C93 C94 -2.6(8) . . . . ?
 C92 C93 C94 F15 -177.6(4) . . . . ?
 C92 C93 C94 C89 3.4(8) . . . . ?
 C94 C89 C90 F11 176.1(3) . . . . ?
 C94 C89 C90 C91 -1.5(5) . . . . ?
 C95 O4 B1 O1 139.9(3) . . . . ?
 C95 O4 B1 O2 -99.8(3) . . . . ?
 C95 O4 B1 O3 18.7(4) . . . . ?
 C95 C96 C97 F17 179.8(3) . . . . ?
 C95 C96 C97 C98 -1.3(5) . . . . ?
 C96 C95 C100 F20 178.8(3) . . . . ?
 C96 C95 C100 C99 -0.5(5) . . . . ?
 C96 C97 C98 F18 -179.9(3) . . . . ?
 C96 C97 C98 C99 -0.1(5) . . . . ?
 C97 C98 C99 F19 -178.9(3) . . . . ?
 C97 C98 C99 C100 1.1(5) . . . . ?
 C98 C99 C100 F20 179.9(3) . . . . ?
 C98 C99 C100 C95 -0.8(5) . . . . ?
 C100 C95 C96 F16 -177.2(3) . . . . ?
 C100 C95 C96 C97 1.5(4) . . . . ?
 B1 O1 C77 C78 89.7(4) . . . . ?
 B1 O1 C77 C82 -94.3(4) . . . . ?
 B1 O2 C83 C84 39.4(5) . . . . ?
 B1 O2 C83 C88 -145.7(3) . . . . ?
 B1 O3 C89 C90 -51.0(5) . . . . ?
 B1 O3 C89 C94 132.7(4) . . . . ?
 B1 O4 C95 C96 43.7(4) . . . . ?
 B1 O4 C95 C100 -139.6(3) . . . . ?
 C101 O5 C103 C104 177.5(5) . . . . ?
 C103 O5 C101 C102 179.5(5) . . . . ?

_smtbx_masks_special_details
;
A solvent mask was calculated and 70 electrons were 
found in a volume of 302\%A^3^ in 1 void per unit cell. 
This is consistent with the presence of 
1[C4H10O] per Asymmetric Unit 
which account for 84 electrons 
per unit cell.
;
loop_
  _smtbx_masks_void_nr
  _smtbx_masks_void_average_x
  _smtbx_masks_void_average_y
  _smtbx_masks_void_average_z
  _smtbx_masks_void_volume
  _smtbx_masks_void_count_electrons
  _smtbx_masks_void_content
 1 0.285 0.688 0.736 151.0 34.7 '1 C4H10O'
 2 0.715 0.312 0.264 151.0 34.7 '1 C4H10O'

_smtbx_masks_void_probe_radius     1.2
_smtbx_masks_void_truncation_radius  1.2
_shelx_res_file
;
TITL 1_a.res in P-1
    fd24_38.res
    created by SHELXL-2018/3 at 12:20:20 on 23-Apr-2024
REM Old TITL 1 in P-1
REM SHELXT solution in P-1
REM R1 0.211, Rweak 0.021, Alpha 0.084, Orientation as input
REM Formula found by SHELXT: C108 N32 Cl
CELL 0.71073 14.2234 17.7933 20.3166 85.519 76.625 87.233
ZERR 2 0.0028 0.0037 0.004 0.005 0.004 0.005
LATT 1
SFAC B C F H N O P
UNIT 2 216 40 220 16 12 2

L.S. 4
PLAN  12
SIZE 0.06 0.09 0.14
TEMP -100.15
CONF
BOND $H
list 4
MORE -1
ABIN
fmap 2
acta
OMIT 1 1 1
OMIT 1 1 0
OMIT 1 5 0
OMIT 1 -3 7
REM <olex2.extras>
REM <HklSrc "%.\\2.hkl">
REM </olex2.extras>

WGHT    0.094900    1.946200
FVAR       0.10900
P1    7    0.903181    0.782850    0.222405    11.00000    0.03316    0.04166 =
         0.03324   -0.00072   -0.00904    0.00093
N1    5    0.862584    0.782000    0.145546    11.00000    0.03522    0.03937 =
         0.03341   -0.00131   -0.00864    0.00015
N2    5    0.730475    0.793548   -0.016200    11.00000    0.05565    0.05960 =
         0.03592   -0.00082   -0.01737   -0.00468
N3    5    0.812125    0.807567    0.276953    11.00000    0.03469    0.03897 =
         0.03375   -0.00145   -0.00780    0.00225
N4    5    0.744341    0.884847    0.365902    11.00000    0.04292    0.04862 =
         0.03403   -0.00360   -0.00876    0.00723
N5    5    0.752339    0.938380    0.264588    11.00000    0.04377    0.04045 =
         0.03753   -0.00144   -0.01668    0.00252
N6    5    0.929794    0.698580    0.239427    11.00000    0.03803    0.04620 =
         0.03777   -0.00061   -0.00791    0.00575
N7    5    1.069445    0.630721    0.263005    11.00000    0.03958    0.04321 =
         0.03350   -0.00070   -0.01061    0.00632
N8    5    1.028435    0.607544    0.170459    11.00000    0.04594    0.05687 =
         0.03531   -0.00786   -0.01075    0.01391
C1    2    0.992955    0.844083    0.199812    11.00000    0.03606    0.05400 =
         0.04323   -0.01001   -0.00803    0.00122
C2    2    1.066747    0.879615    0.193413    11.00000    0.04128    0.04663 =
         0.03670    0.00073   -0.01202    0.00258
C3    2    1.148592    0.922084    0.183361    11.00000    0.03698    0.04687 =
         0.04442    0.00408   -0.01206   -0.00247
C4    2    1.161203    0.985585    0.220255    11.00000    0.04696    0.04372 =
         0.04922    0.00584   -0.02116   -0.00243
C5    2    1.098559    1.022810    0.272452    11.00000    0.04956    0.05613 =
         0.05293    0.00216   -0.01559    0.00152
AFIX  43
H5    4    1.034033    1.007029    0.289218    11.00000   -1.20000
AFIX   0
C6    2    1.131617    1.082229    0.298954    11.00000    0.07889    0.05880 =
         0.05612   -0.00739   -0.02485    0.00343
AFIX  43
H6    4    1.089430    1.107357    0.334378    11.00000   -1.20000
AFIX   0
C7    2    1.226220    1.106494    0.274811    11.00000    0.08411    0.06041 =
         0.06695   -0.00581   -0.03537   -0.01634
AFIX  43
H7    4    1.247495    1.147809    0.293890    11.00000   -1.20000
AFIX   0
C8    2    1.288354    1.071132    0.223892    11.00000    0.06000    0.06340 =
         0.06110    0.00512   -0.02813   -0.01617
AFIX  43
H8    4    1.352842    1.087372    0.208164    11.00000   -1.20000
AFIX   0
C9    2    1.256703    1.010997    0.195035    11.00000    0.04488    0.04471 =
         0.05598    0.01062   -0.02363   -0.00820
C10   2    1.304078    0.964841    0.140774    11.00000    0.03510    0.05094 =
         0.05051    0.00854   -0.01815   -0.00632
C11   2    1.395541    0.966433    0.096646    11.00000    0.03966    0.06135 =
         0.06142    0.01458   -0.02008   -0.00814
AFIX  43
H11   4    1.439467    1.003993    0.099405    11.00000   -1.20000
AFIX   0
C12   2    1.421724    0.913805    0.049460    11.00000    0.03853    0.07558 =
         0.05178    0.01294   -0.00781    0.00120
AFIX  43
H12   4    1.483936    0.915099    0.019630    11.00000   -1.20000
AFIX   0
C13   2    1.358255    0.858525    0.044746    11.00000    0.05045    0.05914 =
         0.05143    0.00369   -0.01238    0.00499
AFIX  43
H13   4    1.378036    0.821938    0.012246    11.00000   -1.20000
AFIX   0
C14   2    1.266636    0.856109    0.086786    11.00000    0.04747    0.05055 =
         0.05435    0.00261   -0.01306   -0.00309
AFIX  43
H14   4    1.223672    0.818136    0.083285    11.00000   -1.20000
AFIX   0
C15   2    1.238039    0.910008    0.134348    11.00000    0.03922    0.04808 =
         0.04478    0.00931   -0.01414   -0.00130
C16   2    0.891275    0.831444    0.091100    11.00000    0.03912    0.03893 =
         0.03707    0.00347   -0.00706   -0.00252
AFIX  43
H16   4    0.940865    0.865225    0.091420    11.00000   -1.20000
AFIX   0
C17   2    0.851881    0.834481    0.036268    11.00000    0.04377    0.04551 =
         0.03260    0.00557   -0.00887   -0.00169
AFIX  43
H17   4    0.875987    0.868690   -0.001508    11.00000   -1.20000
AFIX   0
C18   2    0.775569    0.787532    0.034534    11.00000    0.04091    0.04149 =
         0.03531   -0.00430   -0.00951    0.00459
C19   2    0.748839    0.734882    0.091152    11.00000    0.04121    0.04125 =
         0.04439   -0.00334   -0.01568   -0.00523
AFIX  43
H19   4    0.699677    0.700237    0.092144    11.00000   -1.20000
AFIX   0
C20   2    0.792307    0.733347    0.143624    11.00000    0.03997    0.03592 =
         0.03970    0.00340   -0.01033   -0.00605
AFIX  43
H20   4    0.773243    0.697021    0.180602    11.00000   -1.20000
AFIX   0
C21   2    0.760885    0.845805   -0.075578    11.00000    0.08407    0.07180 =
         0.04353    0.00533   -0.02800   -0.00759
AFIX 137
H21A  4    0.744590    0.897646   -0.062846    11.00000   -1.50000
H21B  4    0.727586    0.834794   -0.110740    11.00000   -1.50000
H21C  4    0.830904    0.840073   -0.093029    11.00000   -1.50000
AFIX   0
C22   2    0.642634    0.752643   -0.011812    11.00000    0.06503    0.08319 =
         0.05139   -0.00218   -0.02791   -0.01523
AFIX 137
H22A  4    0.657668    0.698292   -0.010082    11.00000   -1.50000
H22B  4    0.616447    0.767223   -0.051704    11.00000   -1.50000
H22C  4    0.594732    0.764913    0.029301    11.00000   -1.50000
AFIX   0
C23   2    0.774446    0.872942    0.298802    11.00000    0.03115    0.04363 =
         0.03818   -0.00053   -0.00841   -0.00173
C24   2    0.705793    0.957868    0.373199    11.00000    0.05363    0.04687 =
         0.04576   -0.01112   -0.01334    0.01571
AFIX  43
H24   4    0.680957    0.980476    0.414808    11.00000   -1.20000
AFIX   0
C25   2    0.709963    0.990143    0.311741    11.00000    0.05688    0.04166 =
         0.05166   -0.01080   -0.02181    0.01406
AFIX  43
H25   4    0.687908    1.039972    0.301477    11.00000   -1.20000
AFIX   0
C26   2    0.746122    0.950554    0.193661    11.00000    0.03816    0.03917 =
         0.03625    0.00060   -0.01060    0.00454
C27   2    0.812762    0.997852    0.149893    11.00000    0.04278    0.03877 =
         0.04614    0.00236   -0.01496    0.00096
C28   2    0.795362    1.017720    0.085659    11.00000    0.05056    0.04692 =
         0.04579    0.00770   -0.01510   -0.00066
AFIX  43
H28   4    0.838126    1.050465    0.054839    11.00000   -1.20000
AFIX   0
C29   2    0.717471    0.990744    0.066237    11.00000    0.05228    0.05088 =
         0.04280    0.00235   -0.01795    0.00580
AFIX  43
H29   4    0.707148    1.004920    0.022337    11.00000   -1.20000
AFIX   0
C30   2    0.654694    0.943477    0.110003    11.00000    0.04131    0.05587 =
         0.04511   -0.00246   -0.01706    0.00051
AFIX  43
H30   4    0.602518    0.924167    0.095238    11.00000   -1.20000
AFIX   0
C31   2    0.665521    0.923029    0.175681    11.00000    0.03780    0.04499 =
         0.04165   -0.00039   -0.01233    0.00215
C32   2    0.897252    1.031133    0.169946    11.00000    0.05998    0.04858 =
         0.05994    0.01157   -0.02854   -0.01461
AFIX  13
H32   4    0.913545    0.997613    0.207853    11.00000   -1.20000
AFIX   0
C33   2    0.987180    1.035778    0.112310    11.00000    0.05200    0.06471 =
         0.08216    0.02298   -0.02538   -0.01562
AFIX 137
H33A  4    0.974871    1.071812    0.076019    11.00000   -1.50000
H33B  4    1.003263    0.985939    0.094599    11.00000   -1.50000
H33C  4    1.041315    1.052574    0.129200    11.00000   -1.50000
AFIX   0
C34   2    0.871452    1.109318    0.195555    11.00000    0.09186    0.05944 =
         0.09426   -0.00914   -0.03012   -0.02151
AFIX 137
H34A  4    0.928514    1.130427    0.205655    11.00000   -1.50000
H34B  4    0.819646    1.105691    0.236823    11.00000   -1.50000
H34C  4    0.849585    1.142181    0.160679    11.00000   -1.50000
AFIX   0
C35   2    0.588555    0.878559    0.225584    11.00000    0.03919    0.07218 =
         0.04409    0.00301   -0.01225   -0.00329
AFIX  13
H35   4    0.620087    0.851027    0.259987    11.00000   -1.20000
AFIX   0
C36   2    0.540293    0.820415    0.194148    11.00000    0.04095    0.06690 =
         0.06982   -0.00228   -0.01150   -0.00691
AFIX 137
H36A  4    0.499731    0.788656    0.230219    11.00000   -1.50000
H36B  4    0.590010    0.788867    0.166360    11.00000   -1.50000
H36C  4    0.500113    0.846346    0.165658    11.00000   -1.50000
AFIX   0
C37   2    0.510270    0.931130    0.262844    11.00000    0.05465    0.09892 =
         0.07435   -0.03441    0.00824   -0.00820
AFIX 137
H37A  4    0.481007    0.961411    0.229968    11.00000   -1.50000
H37B  4    0.538780    0.964568    0.288527    11.00000   -1.50000
H37C  4    0.460523    0.901324    0.294071    11.00000   -1.50000
AFIX   0
C38   2    0.740823    0.828981    0.422499    11.00000    0.04905    0.05283 =
         0.03257   -0.00145   -0.00764    0.01327
C39   2    0.810203    0.831293    0.461040    11.00000    0.05499    0.06056 =
         0.04277   -0.00999   -0.01458    0.01715
C40   2    0.800073    0.780031    0.517796    11.00000    0.07180    0.07733 =
         0.04070    0.00028   -0.02157    0.02059
AFIX  43
H40   4    0.845767    0.779100    0.545370    11.00000   -1.20000
AFIX   0
C41   2    0.725059    0.730873    0.534440    11.00000    0.07605    0.08453 =
         0.04714    0.01516   -0.00639    0.01009
AFIX  43
H41   4    0.720041    0.696337    0.573099    11.00000   -1.20000
AFIX   0
C42   2    0.657460    0.731045    0.496005    11.00000    0.06265    0.07646 =
         0.05046    0.01446   -0.00772    0.00823
AFIX  43
H42   4    0.606178    0.696715    0.508338    11.00000   -1.20000
AFIX   0
C43   2    0.663280    0.780950    0.439211    11.00000    0.04794    0.06201 =
         0.04351    0.00390   -0.00352    0.00949
C44   2    0.891335    0.885542    0.441841    11.00000    0.06049    0.05802 =
         0.05619   -0.00882   -0.02658    0.01099
AFIX  13
H44   4    0.864688    0.934573    0.425223    11.00000   -1.20000
AFIX   0
C45   2    0.935799    0.900778    0.501186    11.00000    0.09458    0.12891 =
         0.06973   -0.03051   -0.03491   -0.00820
AFIX 137
H45A  4    0.884443    0.915229    0.539683    11.00000   -1.50000
H45B  4    0.981352    0.941775    0.487308    11.00000   -1.50000
H45C  4    0.970044    0.855074    0.514525    11.00000   -1.50000
AFIX   0
C46   2    0.970611    0.857629    0.384612    11.00000    0.06436    0.07847 =
         0.05945   -0.00308   -0.00965   -0.00658
AFIX 137
H46A  4    0.993662    0.807238    0.398020    11.00000   -1.50000
H46B  4    1.024330    0.892318    0.374845    11.00000   -1.50000
H46C  4    0.945073    0.855292    0.343988    11.00000   -1.50000
AFIX   0
C47   2    0.586241    0.779585    0.398202    11.00000    0.04817    0.07518 =
         0.05444    0.01971   -0.01127   -0.00678
AFIX  13
H47   4    0.595162    0.824559    0.364889    11.00000   -1.20000
AFIX   0
C48   2    0.598367    0.710148    0.358311    11.00000    0.06833    0.07978 =
         0.07571    0.00457   -0.02329   -0.01883
AFIX 137
H48A  4    0.662861    0.708936    0.327976    11.00000   -1.50000
H48B  4    0.549205    0.711533    0.331441    11.00000   -1.50000
H48C  4    0.590896    0.664950    0.389651    11.00000   -1.50000
AFIX   0
C49   2    0.483856    0.786321    0.443709    11.00000    0.05394    0.12057 =
         0.09206    0.01529   -0.00921    0.00760
AFIX 137
H49A  4    0.471854    0.741797    0.475697    11.00000   -1.50000
H49B  4    0.436253    0.789738    0.415510    11.00000   -1.50000
H49C  4    0.478249    0.831719    0.468906    11.00000   -1.50000
AFIX   0
C50   2    1.006482    0.652373    0.223440    11.00000    0.03898    0.04379 =
         0.03440   -0.00024   -0.00800    0.00098
C51   2    1.127411    0.570739    0.235984    11.00000    0.04293    0.04881 =
         0.04774   -0.00819   -0.01220    0.01260
AFIX  43
H51   4    1.176039    0.544534    0.254665    11.00000   -1.20000
AFIX   0
C52   2    1.102639    0.556598    0.179332    11.00000    0.05031    0.05981 =
         0.04829   -0.01269   -0.01401    0.01815
AFIX  43
H52   4    1.130558    0.518447    0.149948    11.00000   -1.20000
AFIX   0
C53   2    1.068528    0.654132    0.330234    11.00000    0.04332    0.04171 =
         0.03389   -0.00120   -0.01235    0.01110
C54   2    1.142372    0.699379    0.337979    11.00000    0.04296    0.04741 =
         0.03669   -0.00181   -0.01110    0.00754
C55   2    1.146707    0.710921    0.404194    11.00000    0.05301    0.05796 =
         0.04655   -0.00641   -0.01604    0.00109
AFIX  43
H55   4    1.196870    0.740054    0.411909    11.00000   -1.20000
AFIX   0
C56   2    1.079270    0.680698    0.458774    11.00000    0.06431    0.06575 =
         0.03424   -0.00489   -0.01547    0.00661
AFIX  43
H56   4    1.083625    0.689476    0.503485    11.00000   -1.20000
AFIX   0
C57   2    1.006001    0.638160    0.449523    11.00000    0.05216    0.06061 =
         0.03793    0.00125   -0.00479    0.01158
AFIX  43
H57   4    0.959293    0.619119    0.487802    11.00000   -1.20000
AFIX   0
C58   2    0.999308    0.622534    0.384468    11.00000    0.04182    0.04861 =
         0.04085    0.00485   -0.00973    0.01157
C59   2    1.215747    0.735163    0.278971    11.00000    0.05177    0.05874 =
         0.04129    0.00081   -0.01363   -0.00694
AFIX  13
H59   4    1.185247    0.742311    0.239146    11.00000   -1.20000
AFIX   0
C60   2    1.306273    0.684182    0.259182    11.00000    0.05742    0.07116 =
         0.08672   -0.01263    0.01061   -0.00643
AFIX 137
H60A  4    1.350557    0.707637    0.219436    11.00000   -1.50000
H60B  4    1.287718    0.635077    0.248370    11.00000   -1.50000
H60C  4    1.338451    0.677220    0.297083    11.00000   -1.50000
AFIX   0
C61   2    1.247735    0.811936    0.292418    11.00000    0.05669    0.05719 =
         0.05690    0.00388   -0.02076   -0.00782
AFIX 137
H61A  4    1.287282    0.805416    0.326188    11.00000   -1.50000
H61B  4    1.190668    0.843968    0.309541    11.00000   -1.50000
H61C  4    1.285822    0.835781    0.250169    11.00000   -1.50000
AFIX   0
C62   2    0.923432    0.569925    0.375790    11.00000    0.04766    0.05348 =
         0.05010    0.00798   -0.01393    0.00011
AFIX  13
H62   4    0.927696    0.569089    0.326025    11.00000   -1.20000
AFIX   0
C63   2    0.822110    0.596515    0.408131    11.00000    0.04771    0.08691 =
         0.13105   -0.01260   -0.01884    0.00664
AFIX 137
H63A  4    0.814598    0.596160    0.457334    11.00000   -1.50000
H63B  4    0.775516    0.562783    0.398134    11.00000   -1.50000
H63C  4    0.810413    0.647869    0.389928    11.00000   -1.50000
AFIX   0
C64   2    0.943685    0.489309    0.402150    11.00000    0.06573    0.06065 =
         0.11454    0.00974   -0.01978   -0.00480
AFIX 137
H64A  4    1.009667    0.473211    0.380362    11.00000   -1.50000
H64B  4    0.897595    0.455509    0.391613    11.00000   -1.50000
H64C  4    0.936772    0.487548    0.451367    11.00000   -1.50000
AFIX   0
C65   2    0.974375    0.602408    0.118234    11.00000    0.04811    0.06146 =
         0.03959   -0.01395   -0.01674    0.01406
C66   2    1.007598    0.641734    0.055088    11.00000    0.04928    0.05978 =
         0.04144   -0.01274   -0.01087    0.01465
C67   2    0.957551    0.629712    0.004969    11.00000    0.06726    0.07212 =
         0.03906   -0.01000   -0.01675    0.00989
AFIX  43
H67   4    0.977419    0.654624   -0.038836    11.00000   -1.20000
AFIX   0
C68   2    0.880686    0.582856    0.017800    11.00000    0.06896    0.07179 =
         0.05196   -0.01135   -0.02872    0.00068
AFIX  43
H68   4    0.848126    0.575901   -0.017064    11.00000   -1.20000
AFIX   0
C69   2    0.850583    0.546220    0.079971    11.00000    0.06677    0.06769 =
         0.06631   -0.01020   -0.02726   -0.00410
AFIX  43
H69   4    0.797398    0.513806    0.087729    11.00000   -1.20000
AFIX   0
C70   2    0.896445    0.555329    0.132812    11.00000    0.05946    0.06094 =
         0.05309   -0.00558   -0.02108    0.00308
C71   2    1.093862    0.691227    0.040642    11.00000    0.05178    0.07124 =
         0.04579   -0.00755   -0.01281    0.00356
AFIX  13
H71   4    1.091283    0.718123    0.082471    11.00000   -1.20000
AFIX   0
C72   2    1.188888    0.645666    0.026235    11.00000    0.05290    0.11920 =
         0.11639    0.03392   -0.00567    0.01582
AFIX 137
H72A  4    1.192879    0.617028   -0.013663    11.00000   -1.50000
H72B  4    1.191958    0.610731    0.065491    11.00000   -1.50000
H72C  4    1.242992    0.679911    0.017604    11.00000   -1.50000
AFIX   0
C73   2    1.097422    0.751721   -0.018080    11.00000    0.05876    0.08083 =
         0.05750    0.00191   -0.00205    0.00700
AFIX 137
H73A  4    1.146009    0.788547   -0.017001    11.00000   -1.50000
H73B  4    1.033918    0.777369   -0.013394    11.00000   -1.50000
H73C  4    1.114610    0.727827   -0.061296    11.00000   -1.50000
AFIX   0
C74   2    0.863391    0.512473    0.200629    11.00000    0.07870    0.10001 =
         0.06097    0.00382   -0.01990   -0.02447
AFIX  13
H74   4    0.900195    0.531716    0.231898    11.00000   -1.20000
AFIX   0
C75   2    0.890694    0.430214    0.194819    11.00000    0.20453    0.12245 =
         0.16130    0.06263   -0.00631    0.07378
AFIX 137
H75A  4    0.842878    0.405645    0.176631    11.00000   -1.50000
H75B  4    0.892380    0.406484    0.239732    11.00000   -1.50000
H75C  4    0.954630    0.424864    0.164306    11.00000   -1.50000
AFIX   0
C76   2    0.758488    0.525200    0.231838    11.00000    0.11738    0.07196 =
         0.10414    0.01507    0.02165   -0.00541
AFIX 137
H76A  4    0.746001    0.578432    0.241117    11.00000   -1.50000
H76B  4    0.740713    0.493737    0.274350    11.00000   -1.50000
H76C  4    0.719933    0.511780    0.200520    11.00000   -1.50000
AFIX   0

F1    3    0.484827    0.568085    0.202693    11.00000    0.06292    0.07364 =
         0.06357   -0.01155   -0.01148   -0.02073
F2    3    0.488922    0.680943    0.108734    11.00000    0.08967    0.06433 =
         0.08198   -0.00723    0.00150   -0.03177
F3    3    0.432527    0.661934   -0.007839    11.00000    0.07205    0.06234 =
         0.07052    0.01447    0.00116   -0.00122
F4    3    0.365811    0.525437   -0.025441    11.00000    0.06286    0.07527 =
         0.04859   -0.00133   -0.01238    0.00136
F5    3    0.359342    0.411024    0.068611    11.00000    0.06652    0.05406 =
         0.05477   -0.00879   -0.01337   -0.00669
F6    3    0.516913    0.449300    0.288200    11.00000    0.04189    0.08846 =
         0.06011   -0.01913   -0.01058    0.00506
F7    3    0.586635    0.504767    0.384530    11.00000    0.04662    0.09048 =
         0.06529   -0.00124   -0.01984   -0.01040
F8    3    0.468658    0.577216    0.486539    11.00000    0.07909    0.07447 =
         0.05867   -0.00877   -0.03364   -0.01150
F9    3    0.275048    0.587088    0.493640    11.00000    0.07119    0.08411 =
         0.05297   -0.02103   -0.01450    0.01134
F10   3    0.203181    0.532697    0.395414    11.00000    0.04474    0.06975 =
         0.06064   -0.01371   -0.01445    0.01204
F11   3    0.363286    0.275142    0.164824    11.00000    0.05932    0.06016 =
         0.05530   -0.00874   -0.02680    0.00626
F12   3    0.494370    0.164742    0.125223    11.00000    0.08267    0.06254 =
         0.06130   -0.02130   -0.02253    0.01338
F13   3    0.615986    0.113897    0.205003    11.00000    0.13996    0.10150 =
         0.10688   -0.04011   -0.05824    0.07885
F14   3    0.607305    0.178032    0.323585    11.00000    0.17441    0.15490 =
         0.10536   -0.04958   -0.09466    0.11122
F15   3    0.484463    0.295942    0.359007    11.00000    0.09620    0.10303 =
         0.05400   -0.02081   -0.03884    0.03683
F16   3    0.166648    0.374927    0.354689    11.00000    0.05961    0.07812 =
         0.04143   -0.01188   -0.01560   -0.00336
F17   3    0.022526    0.278775    0.390061    11.00000    0.07003    0.09620 =
         0.04480    0.00556   -0.00247   -0.01185
F18   3   -0.047525    0.216158    0.295390    11.00000    0.07563    0.10212 =
         0.07329   -0.00352   -0.00424   -0.04426
F19   3    0.030071    0.252023    0.160785    11.00000    0.07613    0.10747 =
         0.05964   -0.01623   -0.01904   -0.03687
F20   3    0.178068    0.344892    0.123827    11.00000    0.06390    0.09059 =
         0.03873   -0.00062   -0.01374   -0.01987
O1    6    0.420903    0.426490    0.185968    11.00000    0.04306    0.05043 =
         0.04898   -0.00351   -0.00905    0.00190
O2    6    0.316259    0.477090    0.286721    11.00000    0.04421    0.05421 =
         0.05214   -0.01433   -0.01809    0.00620
O3    6    0.357243    0.345843    0.284294    11.00000    0.04860    0.05322 =
         0.04310   -0.00455   -0.01333    0.00839
O4    6    0.251617    0.409640    0.214984    11.00000    0.04276    0.04714 =
         0.04596   -0.00070   -0.01655   -0.00223
C77   2    0.419067    0.484607    0.140782    11.00000    0.03464    0.05066 =
         0.04939   -0.00699    0.00066    0.00072
C78   2    0.451856    0.555704    0.147537    11.00000    0.04547    0.05865 =
         0.04933   -0.01015   -0.00465   -0.00789
C79   2    0.455550    0.614161    0.099438    11.00000    0.04853    0.04732 =
         0.06346   -0.00427    0.00249   -0.01008
C80   2    0.426742    0.604694    0.040423    11.00000    0.04636    0.05202 =
         0.05759    0.00160    0.00440    0.00022
C81   2    0.393364    0.535909    0.031569    11.00000    0.04332    0.06273 =
         0.04719   -0.00515   -0.00570    0.00319
C82   2    0.389470    0.477569    0.080837    11.00000    0.04042    0.04850 =
         0.05074   -0.00380   -0.00270    0.00026
C83   2    0.356973    0.492531    0.337199    11.00000    0.04266    0.04814 =
         0.04747   -0.00623   -0.01571    0.00050
C84   2    0.454793    0.483855    0.337738    11.00000    0.04191    0.05658 =
         0.04841   -0.00817   -0.00887    0.00128
C85   2    0.490932    0.511628    0.387551    11.00000    0.03838    0.06584 =
         0.05315    0.00122   -0.01414   -0.00546
C86   2    0.432080    0.547732    0.439205    11.00000    0.06350    0.05058 =
         0.04501    0.00110   -0.02294   -0.00741
C87   2    0.333944    0.553772    0.442390    11.00000    0.05282    0.05303 =
         0.04417   -0.00618   -0.00893    0.00364
C88   2    0.298880    0.525374    0.392324    11.00000    0.03860    0.04951 =
         0.04950   -0.00454   -0.01137    0.00461
C89   2    0.421429    0.290762    0.262118    11.00000    0.05281    0.04578 =
         0.04523    0.00000   -0.01344    0.00498
C90   2    0.426506    0.254762    0.203150    11.00000    0.05382    0.04376 =
         0.04646   -0.00259   -0.01996    0.00429
C91   2    0.491269    0.197161    0.183369    11.00000    0.07819    0.05046 =
         0.05416   -0.01058   -0.02458    0.00872
C92   2    0.552538    0.171059    0.223927    11.00000    0.09545    0.07229 =
         0.07688   -0.02070   -0.03767    0.04348
C93   2    0.547138    0.204058    0.283649    11.00000    0.10809    0.09076 =
         0.06941   -0.02113   -0.05398    0.04855
C94   2    0.484926    0.263682    0.301527    11.00000    0.07937    0.07117 =
         0.04582   -0.01365   -0.02984    0.02236
C95   2    0.180550    0.361964    0.237312    11.00000    0.04007    0.03791 =
         0.04430   -0.00267   -0.01430    0.00298
C96   2    0.137199    0.343808    0.305264    11.00000    0.04636    0.05252 =
         0.03879   -0.00640   -0.01634    0.00502
C97   2    0.061875    0.294856    0.324079    11.00000    0.04958    0.06001 =
         0.03762   -0.00085   -0.00298   -0.00050
C98   2    0.025681    0.263396    0.276266    11.00000    0.05130    0.06079 =
         0.05587   -0.00237   -0.00979   -0.01115
C99   2    0.065132    0.281107    0.208906    11.00000    0.05327    0.06385 =
         0.04552   -0.01023   -0.01553   -0.00984
C100  2    0.140929    0.328811    0.190423    11.00000    0.04729    0.05577 =
         0.03467    0.00049   -0.01193   -0.00154
B1    1    0.338310    0.413763    0.243304    11.00000    0.04413    0.04700 =
         0.04629   -0.00772   -0.01209    0.00486
O5    6    0.705867    1.035860    0.515811    11.00000    0.11144    0.10629 =
         0.06227   -0.01757   -0.02020    0.01059
C101  2    0.770152    1.095822    0.511563    11.00000    0.08651    0.12137 =
         0.12247   -0.05347   -0.03686    0.00292
AFIX  23
H10A  4    0.826002    1.077448    0.530386    11.00000   -1.20000
H10B  4    0.736457    1.136914    0.538942    11.00000   -1.20000
AFIX   0
C102  2    0.804622    1.125032    0.441030    11.00000    0.21484    0.13936 =
         0.12429    0.00942   -0.04419   -0.07778
AFIX 137
H10C  4    0.833159    1.083502    0.413211    11.00000   -1.50000
H10D  4    0.853519    1.162726    0.438667    11.00000   -1.50000
H10E  4    0.750241    1.148403    0.424040    11.00000   -1.50000
AFIX   0
C103  2    0.671016    1.004967    0.580299    11.00000    0.12028    0.16853 =
         0.06653   -0.01436    0.00784    0.04012
AFIX  23
H10F  4    0.638669    1.044992    0.609553    11.00000   -1.20000
H10G  4    0.725542    0.983165    0.598978    11.00000   -1.20000
AFIX   0
C104  2    0.601316    0.945256    0.581113    11.00000    0.15182    0.11778 =
         0.10117    0.00041    0.03926    0.01316
AFIX 137
H10H  4    0.633620    0.905074    0.552943    11.00000   -1.50000
H10I  4    0.546895    0.966900    0.563160    11.00000   -1.50000
H10J  4    0.577415    0.924370    0.627774    11.00000   -1.50000
AFIX   0
HKLF 4


REM  1_a.res in P-1
REM wR2 = 0.183506, GooF = S = 1.03185, Restrained GooF = 1.03185 for all data
REM R1 = 0.058006 for 11147 Fo > 4sig(Fo) and 0.097723 for all 17684 data
REM 1272 parameters refined using 0 restraints

END

WGHT      0.0947      1.9666

REM Highest difference peak  0.373,  deepest hole -0.457,  1-sigma level  0.051
Q1    1   0.6008  0.1607  0.3300  11.00000  0.05    0.37
Q2    1   0.4632  0.6078  0.5714  11.00000  0.05    0.37
Q3    1   0.5197  0.5214  0.2387  11.00000  0.05    0.31
Q4    1   0.6542  0.2135  0.2937  11.00000  0.05    0.31
Q5    1   0.5848  0.5401  0.4624  11.00000  0.05    0.31
Q6    1   0.5051  0.5089  0.2300  11.00000  0.05    0.31
Q7    1   0.8870  0.4630  0.2307  11.00000  0.05    0.30
Q8    1   0.5217  0.3914  0.3164  11.00000  0.05    0.29
Q9    1   0.2582  0.5185  0.5127  11.00000  0.05    0.29
Q10   1   0.4725  0.4314  0.4194  11.00000  0.05    0.28
Q11   1   0.4147  0.4634  0.4831  11.00000  0.05    0.28
Q12   1   0.4500  0.4197  0.3635  11.00000  0.05    0.27
;
_shelx_res_checksum                33143
_shelx_hkl_file
;
  -2   0   0   10.24    0.70
  -2   0   0   10.01    0.69
  -2   0   0    9.98    0.69
  -2   0   0   10.86    0.70
   2   0   0   10.62    0.70
   2   0   0   10.44    0.69
   2   0   0   10.97    0.69
   2   0   0   10.40    0.70
  -3   0   0   18.25    1.29
  -3   0   0   21.39    1.32
  -3   0   0   20.00    1.30
  -3   0   0   19.98    1.30
   3   0   0   21.20    1.31
   3   0   0   21.10    1.32
   3   0   0   20.18    1.29
   3   0   0   19.72    1.30
  -4   0   0   28.93    1.92
  -4   0   0   31.17    1.93
  -4   0   0   30.89    1.91
  -4   0   0   31.23    1.92
   4   0   0   29.52    1.91
   4   0   0   29.60    1.92
   4   0   0   31.83    1.91
   4   0   0   31.00    1.93
  -5   0   0    3.05    0.41
  -5   0   0    3.16    0.40
  -5   0   0    3.42    0.40
  -5   0   0    3.28    0.40
   5   0   0    2.68    0.41
   5   0   0    2.84    0.41
   5   0   0    3.05    0.40
   5   0   0    4.01    0.43
  -6   0   0    0.33    0.29
  -6   0   0    0.56    0.32
  -6   0   0    0.36    0.29
  -6   0   0    0.22    0.30
   6   0   0   -0.19    0.27
   6   0   0   -0.02    0.30
   6   0   0    0.08    0.29
   6   0   0    0.23    0.29
  -7   0   0    0.91    0.32
  -7   0   0    0.89    0.32
  -7   0   0    0.24    0.29
   7   0   0    0.22    0.32
   7   0   0    0.22    0.27
   7   0   0   -0.02    0.32
   7   0   0    1.01    0.35
  -8   0   0   21.85    1.57
  -8   0   0   23.31    1.61
  -8   0   0   17.99    2.00
   8   0   0   23.73    1.62
   8   0   0   21.94    1.60
   8   0   0   23.73    1.59
   8   0   0   23.30    1.58
  -9   0   0    1.69    0.46
  -9   0   0    0.71    0.37
  -9   0   0    1.31    0.42
   9   0   0    0.91    0.41
   9   0   0    1.26    0.39
   9   0   0    1.90    0.45
   9   0   0    0.83    0.40
 -10   0   0    1.21    0.46
 -10   0   0    0.51    0.40
 -10   0   0    0.48    0.42
  10   0   0    1.36    0.46
  10   0   0    2.63    0.52
  10   0   0    2.32    0.48
  10   0   0    1.74    0.47
 -11   0   0    0.75    0.59
 -11   0   0    1.50    0.50
 -11   0   0    1.08    0.44
 -11   0   0    1.32    0.50
  11   0   0    0.13    0.42
  11   0   0    1.27    0.44
  11   0   0    0.78    0.48
  11   0   0    1.35    0.52
 -12   0   0   13.55    1.26
 -12   0   0   14.33    1.54
  12   0   0   11.74    1.14
  12   0   0   12.15    1.51
  12   0   0   10.26    1.48
  12   0   0   10.48    1.14
  12   0   0   12.04    1.16
 -13   0   0    3.30    0.74
 -13   0   0    2.39    0.63
 -13   0   0    3.19    0.90
  13   0   0    2.52    0.64
  13   0   0    3.76    0.74
  13   0   0    3.91    0.72
  13   0   0    3.72    0.70
 -14   0   0    1.11    0.64
 -14   0   0    1.13    0.64
 -14   0   0    2.39    0.92
  14   0   0    0.89    0.62
  14   0   0    2.65    0.65
  14   0   0    2.12    0.61
  14   0   0    2.78    0.67
 -15   0   0    0.02    0.59
 -15   0   0   -0.34    0.73
  15   0   0   -0.55    0.57
  15   0   0   -0.46    0.59
  15   0   0    0.10    0.59
  15   0   0    0.62    0.58
 -16   0   0    0.11    0.84
 -16   0   0   -0.35    0.61
  16   0   0    0.04    0.58
  16   0   0   -0.18    0.56
  16   0   0    0.03    0.65
  16   0   0   -1.21    0.57
  16  -1   0    0.00    0.58
  16  -1   0    0.39    0.70
  16  -1   0    0.40    0.92
 -16   1   0    0.51    0.87
 -16   1   0    0.92    0.73
  15  -1   0   -0.46    0.61
  15  -1   0    0.36    0.52
  15  -1   0    0.42    0.61
  15  -1   0    0.45    0.65
 -15   1   0   -0.07    0.64
 -15   1   0   -0.29    0.75
  14  -1   0    3.42    0.75
  14  -1   0    2.39    0.71
  14  -1   0    3.27    0.67
  14  -1   0    3.84    0.72
 -14   1   0    2.90    0.78
 -14   1   0    2.36    0.88
 -14   1   0    3.04    0.74
  13  -1   0    4.26    0.79
  13  -1   0    4.72    0.75
  13  -1   0    4.12    0.70
  13  -1   0    2.73    0.64
 -13   1   0    4.02    0.77
 -13   1   0    3.90    0.95
 -13   1   0    4.68    0.82
 -13   1   0    3.02    0.75
  12  -1   0    6.09    1.11
  12  -1   0    5.86    0.81
  12  -1   0    5.16    0.74
  12  -1   0    4.80    0.80
  12  -1   0    4.24    0.72
 -12   1   0    5.25    0.83
 -12   1   0    6.44    0.88
 -12   1   0    6.34    1.03
 -12   1   0    3.95    0.83
  11  -1   0    1.49    0.52
  11  -1   0    0.82    0.49
  11  -1   0    1.33    0.48
  11  -1   0    1.23    0.65
  11  -1   0    2.07    0.51
 -11   1   0    1.34    0.83
 -11   1   0    0.88    0.49
 -11   1   0    1.68    0.54
 -11   1   0    0.43    0.55
  10  -1   0    1.02    0.44
  10  -1   0    1.05    0.44
  10  -1   0    1.26    0.41
  10  -1   0    1.60    0.46
 -10   1   0    1.65    0.49
 -10   1   0    1.21    0.44
 -10   1   0    1.16    0.48
   9  -1   0    2.14    0.50
   9  -1   0    3.76    0.57
   9  -1   0    3.57    0.55
   9  -1   0    3.03    0.51
  -9   1   0    3.71    0.58
  -9   1   0    4.87    0.65
  -9   1   0    3.29    0.56
   8  -1   0   10.12    0.97
   8  -1   0   10.61    0.93
   8  -1   0   10.57    0.95
   8  -1   0   10.66    0.98
  -8   1   0   10.06    0.96
  -8   1   0   13.01    1.00
  -8   1   0   10.00    0.96
  -8   1   0   12.66    0.99
   7  -1   0    0.32    0.29
   7  -1   0   -0.25    0.29
   7  -1   0    1.24    0.37
   7  -1   0    0.22    0.31
  -7   1   0   -0.09    0.29
  -7   1   0    0.26    0.31
  -7   1   0    0.37    0.30
  -7   1   0   -0.19    0.28
   6  -1   0    2.99    0.50
   6  -1   0    3.38    0.46
   6  -1   0    2.26    0.41
   6  -1   0    3.16    0.43
  -6   1   0    3.56    0.47
  -6   1   0    3.95    0.46
  -6   1   0    3.26    0.47
  -6   1   0    3.86    0.49
   5  -1   0   31.60    2.04
   5  -1   0   31.73    2.04
   5  -1   0   31.57    2.02
   5  -1   0   31.64    2.06
  -5   1   0   33.30    2.07
  -5   1   0   32.72    1.97
  -5   1   0   31.30    2.04
  -5   1   0   32.66    2.05
  -5   1   0   32.84    2.04
   4  -1   0   46.16    2.81
   4  -1   0   47.28    2.76
   4  -1   0   44.87    2.82
   4  -1   0   45.35    2.81
   4  -1   0   44.67    2.79
  -4   1   0   45.63    2.80
  -4   1   0   43.87    2.82
  -4   1   0   46.54    2.76
  -4   1   0   45.92    2.81
  -4   1   0   47.96    2.82
   3  -1   0   23.94    1.57
   3  -1   0   24.82    1.57
   3  -1   0   26.11    1.53
   3  -1   0   24.63    1.58
   3  -1   0   24.36    1.54
  -3   1   0   25.05    1.55
  -3   1   0   24.18    1.57
  -3   1   0   23.69    1.58
  -3   1   0   25.23    1.53
  -3   1   0   25.31    1.57
   2  -1   0  260.34   15.16
   2  -1   0  253.17   15.17
   2  -1   0  248.87   15.17
   2  -1   0  259.76   15.17
  -2   1   0  267.61   15.15
  -2   1   0  251.88   15.17
  -2   1   0  250.58   15.17
  -2   1   0  256.48   15.17
  -2   1   0  271.67   15.18
  -1  -1   0   -0.02    0.04
  -1  -1   0   -0.02    0.04
  -2  -1   0  624.89   35.91
  -2  -1   0  620.62   35.91
  -2  -1   0  601.47   35.90
   2   1   0  614.62   35.91
   2   1   0  588.03   35.90
   2   1   0  605.17   35.91
   2   1   0  628.98   35.94
  -3  -1   0    2.18    0.27
  -3  -1   0    1.40    0.26
  -3  -1   0    2.01    0.30
   3   1   0    0.97    0.25
   3   1   0    1.65    0.33
   3   1   0    1.80    0.27
  -4  -1   0   42.92    2.64
  -4  -1   0   42.20    2.64
  -4  -1   0   43.25    2.64
   4   1   0   42.86    2.64
   4   1   0   44.36    2.68
   4   1   0   43.37    2.64
   4   1   0   43.17    2.64
  -5  -1   0    0.23    0.25
  -5  -1   0    0.53    0.27
  -5  -1   0    0.89    0.27
   5   1   0    0.72    0.31
   5   1   0    0.57    0.25
   5   1   0    0.21    0.26
   5   1   0    0.48    0.25
  -6  -1   0  143.17    8.71
  -6  -1   0  143.55    8.71
  -6  -1   0  144.26    8.71
   6   1   0  147.56    8.75
   6   1   0  145.94    8.71
   6   1   0  152.21    8.72
   6   1   0  146.41    8.72
  -7  -1   0    4.18    0.50
  -7  -1   0    2.72    0.45
  -7  -1   0    3.52    0.49
   7   1   0    3.25    0.53
   7   1   0    3.19    0.47
   7   1   0    2.87    0.47
   7   1   0    3.00    0.45
  -8  -1   0    2.63    0.46
  -8  -1   0    2.10    0.46
  -8  -1   0    3.24    0.52
   8   1   0    3.02    0.48
   8   1   0    3.14    0.53
   8   1   0    2.57    0.46
   8   1   0    1.89    0.43
  -9  -1   0    7.21    0.75
  -9  -1   0    6.61    0.71
  -9  -1   0    6.06    0.70
   9   1   0    6.61    0.70
   9   1   0    6.39    0.72
   9   1   0    6.56    0.75
   9   1   0    4.41    0.64
 -10  -1   0   -0.37    0.35
 -10  -1   0    0.75    0.41
 -10  -1   0    0.29    0.40
  10   1   0    0.08    0.71
  10   1   0    0.13    0.36
  10   1   0    0.96    0.42
  10   1   0    0.51    0.41
 -11  -1   0    0.19    0.56
 -11  -1   0    0.73    0.44
 -11  -1   0   -0.23    0.40
 -11  -1   0   -0.11    0.46
  11   1   0    0.63    0.47
  11   1   0    0.58    0.48
  11   1   0    0.56    0.43
  11   1   0   -0.36    0.37
 -12  -1   0    5.73    0.97
 -12  -1   0    5.78    0.85
 -12  -1   0    6.90    0.93
 -12  -1   0    7.93    1.23
  12   1   0    5.58    0.84
  12   1   0    7.78    0.88
  12   1   0    8.33    0.96
 -13  -1   0    3.12    0.74
 -13  -1   0    2.52    0.64
 -13  -1   0    2.75    0.67
 -13  -1   0    4.51    1.03
  13   1   0    2.45    0.68
  13   1   0    2.85    0.62
  13   1   0    2.35    0.59
  13   1   0    2.28    0.79
 -14  -1   0   -0.64    0.73
 -14  -1   0   -0.11    0.50
 -14  -1   0   -0.05    0.58
  14   1   0    0.01    0.50
  14   1   0   -0.19    0.51
  14   1   0    0.45    0.47
  14   1   0   -0.67    0.50
 -15  -1   0    0.88    0.85
 -15  -1   0   -0.72    0.57
  15   1   0    0.17    0.56
  15   1   0    0.33    0.60
  15   1   0    0.01    0.60
  15   1   0    0.55    0.55
 -16  -1   0   -0.17    0.92
 -16  -1   0    0.05    0.61
  16   1   0    0.42    0.65
  16   1   0    0.86    0.69
  16   1   0   -0.02    0.67
  16   1   0    0.67    0.60
  16  -2   0    1.21    0.59
  16  -2   0    1.80    0.87
  16  -2   0    0.66    0.71
  16  -2   0    0.25    0.69
 -16   2   0    2.01    0.81
 -16   2   0    1.46    0.91
  15  -2   0   -0.37    0.47
  15  -2   0   -0.40    0.61
  15  -2   0   -0.41    0.82
  15  -2   0    0.15    0.56
 -15   2   0    1.09    0.72
 -15   2   0    0.07    0.76
  14  -2   0   -0.10    0.47
  14  -2   0    0.77    0.60
  14  -2   0    1.52    0.67
  14  -2   0    0.47    0.53
 -14   2   0    1.34    0.81
 -14   2   0    0.97    0.69
  13  -2   0    1.19    0.55
  13  -2   0    1.34    0.65
  13  -2   0    1.20    0.50
  13  -2   0    1.66    0.58
 -13   2   0    1.86    0.71
 -13   2   0    1.34    0.71
 -13   2   0    0.95    0.58
 -13   2   0    0.99    0.62
  12  -2   0    0.04    0.46
  12  -2   0   -0.15    0.41
  12  -2   0    0.34    0.69
  12  -2   0    0.20    0.91
 -12   2   0   -0.47    0.50
 -12   2   0   -0.29    0.44
 -12   2   0   -0.22    0.56
 -12   2   0   -0.19    0.47
  11  -2   0    3.94    0.57
  11  -2   0    4.35    0.70
  11  -2   0    1.92    0.73
  11  -2   0    4.52    0.69
  11  -2   0    3.15    0.60
 -11   2   0    2.13    0.60
 -11   2   0    2.35    0.60
 -11   2   0    2.66    0.62
 -11   2   0    3.21    0.81
  10  -2   0    5.38    0.92
  10  -2   0    3.72    0.65
  10  -2   0    5.25    0.70
  10  -2   0    4.02    0.58
  10  -2   0    4.46    0.66
 -10   2   0    5.19    0.72
 -10   2   0    5.07    0.71
 -10   2   0    5.30    0.72
   9  -2   0    0.93    0.40
   9  -2   0    0.65    0.51
   9  -2   0    0.88    0.40
   9  -2   0    0.59    0.32
   9  -2   0    0.74    0.38
  -9   2   0    0.18    0.37
  -9   2   0    1.31    0.45
  -9   2   0    1.29    0.39
  -9   2   0    0.46    0.25
  -9   2   0    1.09    0.45
   8  -2   0   25.15    1.66
   8  -2   0   21.84    1.70
   8  -2   0   23.72    1.72
   8  -2   0   27.83    1.77
  -8   2   0   25.65    1.74
  -8   2   0   25.05    1.59
  -8   2   0   21.38    1.70
  -8   2   0   26.75    1.76
  -8   2   0   24.67    1.69
   7  -2   0   17.52    1.26
   7  -2   0   16.89    1.32
   7  -2   0   19.18    1.37
   7  -2   0   17.82    1.32
  -7   2   0   17.33    1.29
  -7   2   0   17.61    1.33
  -7   2   0   19.55    1.22
  -7   2   0   18.33    1.34
   6  -2   0   76.33    4.64
   6  -2   0   75.96    4.61
   6  -2   0   75.24    4.56
   6  -2   0   72.03    4.61
  -6   2   0   77.27    4.62
  -6   2   0   76.64    4.58
  -6   2   0   73.42    4.61
  -6   2   0   74.42    4.63
  -6   2   0   79.26    4.56
   5  -2   0   55.30    3.20
   5  -2   0   52.20    3.25
   5  -2   0   52.30    3.21
   5  -2   0   53.37    3.25
   5  -2   0   51.76    3.27
  -5   2   0   50.54    3.26
  -5   2   0   56.14    3.27
  -5   2   0   52.81    3.22
  -5   2   0   50.61    3.25
  -5   2   0   52.44    3.21
   4  -2   0    1.16    0.31
   4  -2   0    1.00    0.26
   4  -2   0    1.74    0.24
   4  -2   0    1.00    0.31
   4  -2   0    1.71    0.34
  -4   2   0    1.32    0.30
  -4   2   0    0.88    0.26
  -4   2   0    1.25    0.33
  -4   2   0    1.33    0.32
  -4   2   0    1.38    0.26
   3  -2   0    1.65    0.28
   3  -2   0    1.49    0.22
   3  -2   0    1.93    0.31
   3  -2   0    1.14    0.29
   3  -2   0    1.71    0.31
  -3   2   0    1.67    0.24
  -3   2   0    1.68    0.32
  -3   2   0    1.30    0.30
  -3   2   0    1.14    0.29
  -3   2   0    1.13    0.28
   2  -2   0   70.68    4.22
   2  -2   0   73.55    4.17
   2  -2   0   68.42    4.22
   2  -2   0   70.21    4.21
   2  -2   0   67.64    4.21
   2  -2   0   71.11    4.21
  -2   2   0   68.03    4.20
  -2   2   0   70.05    4.22
  -2   2   0   70.25    4.21
  -2   2   0   73.35    4.17
   1  -2   0   44.07    2.55
   1  -2   0   42.64    2.54
   1  -2   0   42.27    2.55
   1  -2   0   42.88    2.56
   1  -2   0   41.91    2.54
  -1   2   0   42.57    2.54
  -1   2   0   41.63    2.56
  -1   2   0   42.55    2.54
  -1   2   0   41.74    2.52
  -1   2   0   43.25    2.55
  -1   2   0   41.11    2.54
   0  -2   0    0.72    0.09
   0   2   0    1.12    0.14
  -1  -2   0  262.10   15.34
  -1  -2   0  260.12   15.34
  -1  -2   0  269.07   15.34
   1   2   0  259.33   15.34
   1   2   0  255.42   15.33
   1   2   0  259.41   15.34
  -2  -2   0  153.12    9.19
  -2  -2   0  162.57    9.17
  -2  -2   0  153.51    9.18
   2   2   0  157.86    9.21
   2   2   0  151.27    9.18
  -3  -2   0   17.30    1.18
  -3  -2   0   18.59    1.20
  -3  -2   0   18.24    1.18
  -3  -2   0   18.44    1.16
   3   2   0   18.10    1.16
   3   2   0   18.67    1.23
   3   2   0   18.15    1.18
  -4  -2   0   50.35    3.16
  -4  -2   0   52.65    3.18
  -4  -2   0   50.74    3.17
   4   2   0   53.11    3.18
   4   2   0   53.13    3.16
   4   2   0   54.29    3.24
   4   2   0   52.39    3.17
  -5  -2   0  177.52   10.86
  -5  -2   0  178.05   10.87
  -5  -2   0  185.32   10.88
   5   2   0  178.84   10.86
   5   2   0  197.76   10.95
   5   2   0  185.65   10.87
   5   2   0  182.09   10.87
  -6  -2   0   62.39    3.76
  -6  -2   0   59.55    3.77
  -6  -2   0   62.06    3.78
   6   2   0   61.78    3.76
   6   2   0   61.93    3.84
   6   2   0   61.75    3.78
   6   2   0   61.79    3.76
  -7  -2   0   24.51    1.66
  -7  -2   0   25.25    1.69
  -7  -2   0   22.49    1.65
   7   2   0   24.11    1.65
   7   2   0   27.25    1.69
   7   2   0   24.01    1.68
   7   2   0   25.93    1.76
  -8  -2   0   13.30    1.16
  -8  -2   0   15.48    1.17
  -8  -2   0   15.87    1.19
   8   2   0   16.08    1.17
   8   2   0   16.93    1.20
   8   2   0   16.34    1.28
   8   2   0   13.99    1.17
  -9  -2   0   -0.09    0.33
  -9  -2   0   -0.33    0.34
  -9  -2   0    0.24    0.34
   9   2   0    0.20    0.32
   9   2   0   -0.03    0.32
   9   2   0    0.11    0.33
   9   2   0   -0.19    0.38
 -10  -2   0    0.73    0.40
 -10  -2   0    1.05    0.42
 -10  -2   0    0.28    0.38
  10   2   0    0.91    0.41
  10   2   0    1.62    0.44
  10   2   0    2.14    0.56
  10   2   0    1.28    0.40
 -11  -2   0   13.84    1.22
 -11  -2   0   10.89    1.13
 -11  -2   0   11.43    1.15
 -11  -2   0   12.70    1.50
  11   2   0   11.88    1.22
  11   2   0   13.86    1.22
  11   2   0   14.52    1.24
  11   2   0   14.33    1.18
 -12  -2   0    0.27    0.49
 -12  -2   0    0.30    0.49
 -12  -2   0    1.03    0.71
 -12  -2   0    1.33    0.62
  12   2   0    0.48    0.47
  12   2   0    0.46    0.48
  12   2   0    1.10    0.58
 -13  -2   0    0.15    0.51
 -13  -2   0    0.89    0.54
 -13  -2   0   -0.77    0.68
  13   2   0    0.43    0.48
  13   2   0   -0.06    0.47
  13   2   0    0.20    0.49
  13   2   0   -0.98    0.50
 -14  -2   0    0.46    0.56
 -14  -2   0   -0.35    0.77
 -14  -2   0    0.56    0.59
  14   2   0   -0.06    0.47
  14   2   0   -0.25    0.61
  14   2   0    0.47    0.53
  14   2   0    0.27    0.54
 -15  -2   0    0.12    0.63
 -15  -2   0    0.20    0.84
 -15  -2   0    0.20    0.59
  15   2   0   -0.40    0.57
  15   2   0   -0.17    0.50
  15   2   0    0.13    0.57
  15   2   0    0.74    0.66
 -16  -2   0   -0.08    0.86
 -16  -2   0   -0.29    0.61
  16   2   0   -1.03    0.63
  16   2   0   -0.77    0.60
  16   2   0   -0.46    0.54
  16   2   0    0.19    0.63
  16  -3   0    0.27    0.81
  16  -3   0   -0.32    0.46
  16  -3   0    0.46    0.74
  16  -3   0    0.79    0.72
 -16   3   0   -0.28    0.72
 -16   3   0    0.21    0.80
  15  -3   0    0.14    0.66
  15  -3   0    0.43    0.64
  15  -3   0    0.77    0.59
  15  -3   0   -0.09    0.45
 -15   3   0    0.85    0.78
 -15   3   0    1.09    0.72
  14  -3   0    1.67    0.73
  14  -3   0    3.21    0.60
  14  -3   0    1.75    0.85
  14  -3   0    2.99    0.71
 -14   3   0    3.91    0.93
 -14   3   0    2.85    0.81
  13  -3   0    2.62    0.65
  13  -3   0    3.69    0.60
  13  -3   0    3.41    0.78
  13  -3   0    3.17    0.71
 -13   3   0    1.97    0.75
 -13   3   0    2.37    0.80
 -13   3   0    3.05    0.77
 -13   3   0    3.19    0.74
  12  -3   0    0.08    0.46
  12  -3   0    0.52    0.48
  12  -3   0   -0.02    0.71
  12  -3   0   -0.17    0.34
  12  -3   0    0.26    0.53
 -12   3   0    0.60    0.57
 -12   3   0    0.53    0.54
 -12   3   0    0.11    0.48
 -12   3   0    0.44    0.49
  11  -3   0    1.61    0.68
  11  -3   0    0.59    0.36
  11  -3   0    0.05    0.49
  11  -3   0    0.50    0.46
  11  -3   0    0.94    0.47
 -11   3   0    0.48    0.31
 -11   3   0    0.49    0.49
 -11   3   0    1.06    0.55
 -11   3   0    0.28    0.48
 -11   3   0    0.54    0.54
  10  -3   0    0.64    0.32
  10  -3   0   -0.21    0.56
  10  -3   0   -0.12    0.38
  10  -3   0    0.11    0.40
  10  -3   0    0.04    0.39
 -10   3   0    0.68    0.53
 -10   3   0    0.07    0.40
 -10   3   0   -0.27    0.38
 -10   3   0   -0.23    0.27
   9  -3   0    2.91    0.56
   9  -3   0    2.48    0.53
   9  -3   0    2.06    0.62
   9  -3   0    2.70    0.54
   9  -3   0    3.06    0.44
  -9   3   0    3.31    0.52
  -9   3   0    2.98    0.56
  -9   3   0    3.49    0.43
  -9   3   0    2.50    0.56
  -9   3   0    2.29    0.56
   8  -3   0    8.01    0.82
   8  -3   0    7.35    0.82
   8  -3   0    7.66    0.83
   8  -3   0    8.92    1.02
   8  -3   0    9.05    0.75
  -8   3   0    9.14    0.81
  -8   3   0    8.73    0.87
  -8   3   0   11.59    0.94
  -8   3   0    8.22    0.87
  -8   3   0    7.27    0.73
   7  -3   0    1.26    0.47
   7  -3   0    0.49    0.35
   7  -3   0    1.35    0.37
   7  -3   0    1.07    0.28
   7  -3   0    1.33    0.40
  -7   3   0    0.58    0.34
  -7   3   0    1.38    0.36
  -7   3   0    1.15    0.32
  -7   3   0    1.25    0.38
  -7   3   0    1.13    0.39
   6  -3   0   35.71    2.34
   6  -3   0   33.95    2.13
   6  -3   0   34.91    2.26
   6  -3   0   34.78    2.22
   6  -3   0   34.56    2.18
   6  -3   0   34.68    2.23
  -6   3   0   34.57    2.24
  -6   3   0   33.75    2.23
  -6   3   0   34.49    2.23
  -6   3   0   32.89    2.18
  -6   3   0   33.09    2.16
   5  -3   0   44.73    2.80
   5  -3   0   42.52    2.77
   5  -3   0   44.18    2.87
   5  -3   0   45.61    2.72
  -5   3   0   45.98    2.74
  -5   3   0   43.16    2.80
  -5   3   0   45.74    2.82
  -5   3   0   44.95    2.80
  -5   3   0   45.02    2.77
   4  -3   0   19.06    1.37
   4  -3   0   19.80    1.36
   4  -3   0   19.93    1.27
   4  -3   0   17.89    1.41
   4  -3   0   20.13    1.35
   4  -3   0   21.30    1.37
  -4   3   0   20.94    1.35
  -4   3   0   20.67    1.38
  -4   3   0   19.97    1.37
  -4   3   0   20.65    1.37
  -4   3   0   20.34    1.28
   3  -3   0    1.24    0.28
   3  -3   0    0.94    0.28
   3  -3   0    1.29    0.18
   3  -3   0   -0.02    0.32
   3  -3   0   -0.36    0.30
   3  -3   0   -0.56    0.29
  -3   3   0    0.77    0.28
  -3   3   0   -0.98    0.29
  -3   3   0    0.58    0.28
   2  -3   0    8.36    0.67
   2  -3   0    7.26    0.68
   2  -3   0    7.16    0.67
   2  -3   0    8.53    0.58
   2  -3   0    7.99    0.68
   2  -3   0    9.42    0.70
  -2   3   0    8.44    0.69
  -2   3   0    7.45    0.57
  -2   3   0    7.59    0.71
  -2   3   0    8.76    0.69
  -2   3   0    8.53    0.69
   1  -3   0   95.48    5.90
   1  -3   0  101.91    5.88
   1  -3   0   93.18    5.84
   1  -3   0  100.26    5.86
  -1   3   0   91.68    5.84
  -1   3   0   96.44    5.85
  -1   3   0  104.16    5.89
  -1   3   0  102.77    5.88
  -1   3   0  100.87    5.86
  -1   3   0  103.66    5.91
   0  -3   0    1.59    0.18
   0  -3   0    1.50    0.24
   0  -3   0    1.57    0.23
   0  -3   0    1.56    0.25
   0  -3   0    1.80    0.27
   0   3   0    1.49    0.18
   0   3   0    1.35    0.27
   0   3   0    1.87    0.23
   0   3   0    1.48    0.26
  -1  -3   0  351.69   20.92
  -1  -3   0  359.62   20.92
  -1  -3   0  362.39   20.93
   1   3   0  349.40   20.92
   1   3   0  351.21   20.92
   1   3   0  360.49   20.94
  -2  -3   0   56.08    3.37
  -2  -3   0   57.61    3.37
  -2  -3   0   53.94    3.36
   2   3   0   56.84    3.38
   2   3   0   54.62    3.36
   2   3   0   56.54    3.37
  -3  -3   0  341.14   20.34
  -3  -3   0  333.52   20.33
  -3  -3   0  359.71   20.32
   3   3   0  354.95   20.32
   3   3   0  343.29   20.34
   3   3   0  340.39   20.33
  -4  -3   0    1.59    0.29
  -4  -3   0    2.01    0.28
  -4  -3   0    2.30    0.32
  -4  -3   0    1.72    0.32
  -4  -3   0    1.90    0.24
   4   3   0    2.16    0.34
   4   3   0    1.91    0.26
   4   3   0    1.89    0.24
   4   3   0    1.46    0.29
  -5  -3   0   14.64    1.02
  -5  -3   0   14.31    1.05
  -5  -3   0   14.02    1.07
   5   3   0   16.33    1.06
   5   3   0   13.44    1.02
   5   3   0   17.69    1.18
   5   3   0   15.44    1.07
  -6  -3   0   45.67    2.97
  -6  -3   0   50.30    3.01
  -6  -3   0   48.21    2.99
   6   3   0   49.74    2.99
   6   3   0   47.63    2.97
   6   3   0   46.97    3.00
   6   3   0   49.59    3.09
  -7  -3   0   63.08    3.99
  -7  -3   0   67.78    4.02
  -7  -3   0   63.56    4.01
   7   3   0   68.51    4.12
   7   3   0   64.72    4.00
   7   3   0   65.97    4.01
   7   3   0   64.06    3.99
  -8  -3   0   26.51    1.73
  -8  -3   0   22.68    1.70
  -8  -3   0   24.69    1.74
   8   3   0   25.38    1.72
   8   3   0   25.74    1.75
   8   3   0   28.46    1.85
   8   3   0   25.00    1.72
  -9  -3   0    3.40    0.52
  -9  -3   0    2.39    0.46
  -9  -3   0    3.55    0.54
   9   3   0    4.01    0.56
   9   3   0    3.08    0.60
   9   3   0    2.71    0.48
   9   3   0    3.98    0.54
 -10  -3   0    0.24    0.38
 -10  -3   0    0.33    0.37
 -10  -3   0    0.29    0.37
 -10  -3   0    0.39    0.55
  10   3   0   -0.18    0.32
  10   3   0    0.05    0.38
  10   3   0    1.08    0.51
  10   3   0    0.08    0.36
 -11  -3   0   31.34    2.48
 -11  -3   0   31.24    2.14
 -11  -3   0   26.64    2.10
 -11  -3   0   31.92    2.16
  11   3   0   30.78    2.13
  11   3   0   30.51    2.10
  11   3   0   30.81    2.13
  11   3   0   29.40    2.22
 -12  -3   0    1.36    0.80
 -12  -3   0    1.74    0.56
 -12  -3   0    1.85    0.56
  12   3   0    2.13    0.59
  12   3   0    2.17    0.67
  12   3   0    1.85    0.55
 -13  -3   0    1.11    0.60
 -13  -3   0    0.65    0.55
 -13  -3   0    1.46    0.86
 -13  -3   0    0.56    0.52
  13   3   0    1.05    0.55
  13   3   0    0.71    0.48
  13   3   0    0.65    0.52
 -14  -3   0    1.06    0.59
 -14  -3   0    0.97    0.95
 -14  -3   0    1.06    0.84
  14   3   0    1.00    0.58
  14   3   0    1.99    0.61
  14   3   0    0.43    0.64
  14   3   0    1.87    0.68
 -15  -3   0    1.64    1.36
 -15  -3   0    1.58    0.67
 -15  -3   0    1.31    0.70
  15   3   0    0.94    0.61
  15   3   0    0.50    0.57
  15   3   0    2.48    0.70
 -16  -3   0    0.58    0.71
 -16  -3   0    2.62    1.12
  16   3   0    1.08    0.68
  16   3   0    1.37    0.63
  16   3   0    1.64    0.74
  16   3   0    0.53    0.74
  16  -4   0    3.08    0.80
  16  -4   0    2.90    0.62
  16  -4   0    2.88    0.94
  16  -4   0    2.39    0.82
 -16   4   0    5.20    1.14
 -16   4   0    2.85    0.91
  15  -4   0    0.85    0.46
  15  -4   0    1.01    0.64
  15  -4   0    0.12    0.57
  15  -4   0    1.65    0.75
 -15   4   0    0.47    0.71
 -15   4   0    1.85    0.84
  14  -4   0    1.84    0.75
  14  -4   0    2.96    0.72
  14  -4   0    3.21    0.74
  14  -4   0    3.20    0.59
 -14   4   0    4.10    0.92
 -14   4   0    1.92    0.72
  13  -4   0    3.24    0.73
  13  -4   0    2.33    0.85
  13  -4   0    5.17    0.88
  13  -4   0    3.77    0.62
 -13   4   0    3.03    0.75
 -13   4   0    4.95    1.36
 -13   4   0    2.52    0.72
  12  -4   0    4.88    0.75
  12  -4   0    4.27    0.80
  12  -4   0    4.52    0.60
  12  -4   0    3.92    1.02
  12  -4   0    4.28    0.74
 -12   4   0    5.08    1.11
 -12   4   0    3.91    0.82
 -12   4   0    3.85    0.57
 -12   4   0    4.56    0.80
 -12   4   0    3.96    0.76
  11  -4   0   -0.29    0.42
  11  -4   0   -0.54    0.56
  11  -4   0    0.37    0.33
  11  -4   0    0.90    0.60
 -11   4   0   -0.25    0.33
 -11   4   0    0.55    0.51
 -11   4   0    0.67    0.51
 -11   4   0   -0.23    0.37
 -11   4   0    0.85    0.51
 -11   4   0    0.58    0.48
  10  -4   0    0.68    0.31
  10  -4   0    1.14    0.63
  10  -4   0    0.32    0.42
  10  -4   0    1.40    0.47
  10  -4   0    0.31    0.44
 -10   4   0    0.37    0.35
 -10   4   0    0.86    0.37
 -10   4   0    0.32    0.44
 -10   4   0    1.13    0.51
 -10   4   0    0.50    0.45
   9  -4   0   17.39    1.65
   9  -4   0   19.67    1.52
   9  -4   0   18.66    1.47
   9  -4   0   20.10    1.33
   9  -4   0   20.89    1.50
  -9   4   0   17.91    1.61
  -9   4   0   21.09    1.39
  -9   4   0   19.10    1.49
  -9   4   0   18.77    1.41
  -9   4   0   18.07    1.50
   8  -4   0    9.48    0.76
   8  -4   0    8.29    0.92
   8  -4   0   11.00    0.94
   8  -4   0    9.70    0.92
   8  -4   0    9.46    1.06
  -8   4   0   10.25    0.96
  -8   4   0   11.19    1.00
  -8   4   0    9.90    0.86
  -8   4   0    8.58    0.92
  -8   4   0    8.32    0.81
   7  -4   0    0.73    0.33
   7  -4   0    0.09    0.31
   7  -4   0    1.07    0.39
   7  -4   0    0.05    0.37
   7  -4   0    0.20    0.21
  -7   4   0    0.49    0.35
  -7   4   0    0.55    0.32
  -7   4   0    1.14    0.40
  -7   4   0    0.22    0.26
  -7   4   0    0.38    0.35
   6  -4   0    1.34    0.35
   6  -4   0    0.73    0.37
   6  -4   0    0.92    0.36
   6  -4   0    1.67    0.38
   6  -4   0    0.51    0.37
   6  -4   0    0.53    0.24
  -6   4   0    0.68    0.34
  -6   4   0    1.32    0.38
  -6   4   0    0.70    0.29
  -6   4   0    1.00    0.37
  -6   4   0    0.78    0.37
   5  -4   0    2.34    0.42
   5  -4   0    2.67    0.44
   5  -4   0    2.55    0.31
   5  -4   0    1.98    0.43
   5  -4   0    2.46    0.44
   5  -4   0    2.37    0.43
  -5   4   0    2.27    0.41
  -5   4   0    3.44    0.36
  -5   4   0    2.78    0.42
  -5   4   0    3.05    0.44
  -5   4   0    3.52    0.48
   4  -4   0    3.87    0.37
   4  -4   0    3.86    0.53
   4  -4   0    4.12    0.51
   4  -4   0    4.16    0.50
   4  -4   0    3.56    0.48
   4  -4   0    4.23    0.50
  -4   4   0    4.69    0.52
  -4   4   0    3.17    0.48
  -4   4   0    5.28    0.56
  -4   4   0    4.82    0.54
  -4   4   0    5.32    0.45
   3  -4   0   55.22    3.37
   3  -4   0   55.72    3.30
   3  -4   0   55.77    3.38
   3  -4   0   57.25    3.38
   3  -4   0   51.31    3.37
   3  -4   0   51.99    3.39
  -3   4   0   56.41    3.38
  -3   4   0   56.70    3.30
  -3   4   0   53.51    3.40
  -3   4   0   56.16    3.38
   2  -4   0  202.96   11.77
   2  -4   0  195.16   11.76
   2  -4   0  203.74   11.80
   2  -4   0  201.05   11.74
   2  -4   0  197.01   11.75
  -2   4   0  194.38   11.76
  -2   4   0  195.41   11.79
  -2   4   0  202.74   11.76
  -2   4   0  199.77   11.77
  -2   4   0  195.96   11.74
  -2   4   0  198.35   11.72
   1  -4   0  182.58   11.34
   1  -4   0  197.12   11.38
   1  -4   0  196.99   11.37
   1  -4   0  189.35   11.40
   1  -4   0  192.07   11.35
  -1   4   0  189.07   11.41
  -1   4   0  195.06   11.38
  -1   4   0  195.50   11.37
  -1   4   0  193.25   11.35
   0  -4   0   46.26    2.79
   0  -4   0   42.34    2.80
   0  -4   0   45.46    2.74
   0  -4   0   47.07    2.83
   0  -4   0   46.03    2.80
   0   4   0   42.45    2.82
   0   4   0   46.30    2.74
   0   4   0   47.72    2.80
   0   4   0   47.37    2.79
  -1  -4   0   50.12    3.03
  -1  -4   0   50.17    3.02
  -1  -4   0   47.72    3.05
  -1  -4   0   50.60    3.09
   1   4   0   49.26    3.02
   1   4   0   51.85    3.03
   1   4   0   48.48    3.06
  -2  -4   0   63.92    3.77
  -2  -4   0   61.53    3.78
  -2  -4   0   61.83    3.78
   2   4   0   62.09    3.79
   2   4   0   63.75    3.77
   2   4   0   62.17    3.78
   3   4   0    6.46    1.42
  -4  -4   0   26.35    1.58
  -4  -4   0   24.47    1.63
  -4  -4   0   24.39    1.61
   4   4   0   24.68    1.61
   4   4   0   25.35    1.63
   4   4   0   24.80    1.58
  -5  -4   0   94.53    5.69
  -5  -4   0   96.24    5.70
  -5  -4   0   91.31    5.68
  -5  -4   0   91.92    5.63
   5   4   0   97.78    5.79
   5   4   0   93.81    5.64
   5   4   0   95.05    5.74
   5   4   0   95.36    5.62
   5   4   0   96.06    5.69
  -6  -4   0   17.66    1.35
  -6  -4   0   20.57    1.31
  -6  -4   0   18.01    1.33
  -6  -4   0   19.01    1.35
   6   4   0   19.64    1.34
   6   4   0   20.97    1.37
   6   4   0   19.99    1.48
   6   4   0   19.51    1.31
  -7  -4   0   32.35    2.24
  -7  -4   0   34.35    2.19
   7   4   0   36.21    2.25
   7   4   0   34.03    2.19
   7   4   0   32.81    2.22
   7   4   0   38.69    2.38
  -8  -4   0    0.19    0.31
  -8  -4   0    0.19    0.27
  -8  -4   0    0.03    0.32
   8   4   0   -0.87    0.51
   8   4   0    0.32    0.39
   8   4   0    0.09    0.32
   8   4   0    0.10    0.29
  -9  -4   0   18.79    1.40
  -9  -4   0   16.59    1.36
  -9  -4   0   18.63    1.35
  -9  -4   0   20.95    1.70
   9   4   0   19.50    1.38
   9   4   0   18.59    1.41
   9   4   0   20.65    1.39
   9   4   0   15.42    1.49
 -10  -4   0   32.00    2.26
 -10  -4   0   37.04    2.65
 -10  -4   0   33.86    2.28
 -10  -4   0   32.48    2.24
  10   4   0   32.77    2.27
  10   4   0   33.13    2.41
  10   4   0   33.01    2.25
  10   4   0   35.53    2.27
 -11  -4   0    3.53    0.65
 -11  -4   0    4.63    1.01
 -11  -4   0    3.41    0.59
 -11  -4   0    2.30    0.61
  11   4   0    1.85    0.66
  11   4   0    2.43    0.53
  11   4   0    2.69    0.60
  11   4   0    3.23    0.60
 -12  -4   0    2.29    0.89
 -12  -4   0    1.18    0.50
 -12  -4   0    1.12    0.51
  12   4   0    1.00    0.54
  12   4   0    2.00    0.55
  12   4   0    1.93    0.68
  12   4   0    1.81    0.53
 -13  -4   0   -0.03    0.51
 -13  -4   0    1.44    0.85
 -13  -4   0   -0.35    0.47
  13   4   0    0.30    0.50
  13   4   0    0.25    0.62
  13   4   0   -0.83    0.42
  13   4   0    0.34    0.51
 -14  -4   0    2.30    0.65
 -14  -4   0    3.77    1.15
 -14  -4   0    3.92    0.74
  14   4   0    3.22    0.68
  14   4   0    3.76    0.77
  14   4   0    2.92    0.69
  14   4   0    2.12    0.80
 -15  -4   0    0.55    0.64
 -15  -4   0    0.36    0.63
 -15  -4   0    0.68    0.92
  15   4   0    0.73    0.73
  15   4   0    0.20    0.59
  15   4   0    0.02    0.58
  15   4   0    0.61    0.55
 -16  -4   0    1.87    1.07
 -16  -4   0    0.01    0.66
  16   4   0    0.52    0.79
  16   4   0    0.53    0.67
  16   4   0    2.06    0.77
  16   4   0    1.44    0.66
  15  -5   0   -0.42    0.61
  15  -5   0    0.52    0.40
  15  -5   0    0.20    0.61
  15  -5   0    1.04    0.76
 -15   5   0    0.04    0.64
 -15   5   0   -0.26    0.63
  14  -5   0    4.42    0.84
  14  -5   0    1.98    0.81
  14  -5   0    2.63    0.69
 -14   5   0    2.58    0.78
 -14   5   0    2.92    0.83
  13  -5   0    1.43    0.42
  13  -5   0    2.42    0.70
  13  -5   0    1.31    0.69
  13  -5   0    2.31    0.66
 -13   5   0    2.76    0.76
 -13   5   0    1.04    0.47
 -13   5   0    0.56    0.84
  12  -5   0    3.44    0.70
  12  -5   0    0.27    0.53
  12  -5   0    2.63    0.45
  12  -5   0    0.74    0.74
  12  -5   0    2.74    0.68
 -12   5   0    2.31    0.51
 -12   5   0    1.54    0.67
 -12   5   0    3.07    0.74
 -12   5   0    1.30    0.60
 -12   5   0    1.90    0.61
  11  -5   0    2.00    0.59
  11  -5   0    2.02    0.66
  11  -5   0    2.07    0.39
  11  -5   0    2.01    0.58
  11  -5   0    1.41    0.74
 -11   5   0    1.23    0.78
 -11   5   0    2.43    0.62
 -11   5   0    0.94    0.56
 -11   5   0    2.70    0.52
 -11   5   0    2.44    0.63
  10  -5   0    4.95    0.55
  10  -5   0    4.61    0.72
  10  -5   0    2.18    0.74
  10  -5   0    5.15    0.73
  10  -5   0    4.76    0.79
 -10   5   0    5.85    0.69
 -10   5   0    6.57    0.76
 -10   5   0    5.49    0.65
 -10   5   0    5.11    0.76
 -10   5   0    5.17    0.78
 -10   5   0    5.18    0.78
   9  -5   0    0.23    0.41
   9  -5   0    0.70    0.51
   9  -5   0   -0.06    0.23
   9  -5   0   -0.13    0.36
   9  -5   0   -0.63    0.33
  -9   5   0   -0.28    0.38
  -9   5   0    0.10    0.30
  -9   5   0    0.09    0.37
  -9   5   0   -0.84    0.36
  -9   5   0    0.21    0.33
   8  -5   0    1.14    0.43
   8  -5   0    0.66    0.47
   8  -5   0    1.10    0.42
   8  -5   0    0.33    0.23
   8  -5   0    0.38    0.37
  -8   5   0    0.09    0.38
  -8   5   0    0.80    0.40
  -8   5   0    1.09    0.33
  -8   5   0    0.72    0.36
  -8   5   0    0.97    0.44
   7  -5   0    0.21    0.36
   7  -5   0   -0.44    0.34
   7  -5   0    0.84    0.42
   7  -5   0    1.08    0.35
   7  -5   0    0.48    0.35
   7  -5   0    0.23    0.22
  -7   5   0    0.48    0.34
  -7   5   0    0.32    0.28
  -7   5   0    0.10    0.34
  -7   5   0    0.78    0.37
  -7   5   0    0.89    0.41
   6  -5   0   29.72    1.83
   6  -5   0   29.67    1.97
   6  -5   0   28.19    2.03
   6  -5   0   30.12    1.98
   6  -5   0   28.10    1.95
   6  -5   0   29.65    1.99
  -6   5   0   29.75    1.86
  -6   5   0   30.17    1.99
  -6   5   0   27.08    1.97
  -6   5   0   30.38    1.99
  -6   5   0   27.47    1.96
   5  -5   0   15.78    1.20
   5  -5   0   15.53    1.23
   5  -5   0   16.35    1.05
   5  -5   0   18.26    1.23
   5  -5   0   14.24    1.17
   5  -5   0   16.05    1.21
  -5   5   0   14.89    1.07
  -5   5   0   15.10    1.19
  -5   5   0   15.64    1.22
  -5   5   0   15.37    1.19
  -5   5   0   15.65    1.20
   4  -5   0  183.68   11.08
   4  -5   0  190.96   11.15
   4  -5   0  181.97   11.07
   4  -5   0  180.28   10.99
   4  -5   0  180.50   11.10
  -4   5   0  186.79   11.00
  -4   5   0  188.15   11.08
  -4   5   0  187.77   11.08
  -4   5   0  191.01   11.09
  -4   5   0  191.09   11.11
   3  -5   0    0.63    0.31
   3  -5   0    0.48    0.31
   3  -5   0    1.17    0.22
   3  -5   0    0.55    0.30
   3  -5   0   -0.33    0.27
   3  -5   0   -0.18    0.32
  -3   5   0    0.89    0.32
  -3   5   0   -0.28    0.28
  -3   5   0    0.28    0.31
  -3   5   0    0.92    0.21
  -3   5   0    0.55    0.36
   2  -5   0  104.60    6.23
   2  -5   0  103.15    6.21
   2  -5   0  101.79    6.17
   2  -5   0   99.47    6.26
  -2   5   0  100.53    6.26
  -2   5   0  104.27    6.18
  -2   5   0  103.64    6.22
  -2   5   0  109.59    6.24
  -2   5   0  103.63    6.21
  -2   5   0  106.77    6.17
   1  -5   0   74.21    4.50
   1  -5   0   76.18    4.54
   1  -5   0   77.86    4.55
   1  -5   0   72.93    4.58
   1  -5   0   71.61    4.51
  -1   5   0   79.63    4.56
  -1   5   0   71.59    4.58
  -1   5   0   77.00    4.51
  -1   5   0   75.67    4.54
   0  -5   0    2.19    0.27
   0  -5   0    2.35    0.38
   0  -5   0    2.69    0.39
   0  -5   0    1.55    0.37
   0  -5   0    2.34    0.34
   0   5   0    2.24    0.27
   0   5   0    2.80    0.38
   0   5   0    2.63    0.36
   0   5   0    3.10    0.45
  -1  -5   0    4.36    0.45
  -1  -5   0    4.68    0.50
   1   5   0    4.76    0.48
   1   5   0    4.53    0.51
  -2  -5   0  114.28    6.90
  -2  -5   0  113.55    6.81
  -2  -5   0  113.51    6.80
  -2  -5   0  111.12    6.82
   2   5   0  115.56    6.80
   2   5   0  115.78    6.81
   2   5   0  114.42    6.83
  -3  -5   0   61.54    3.60
  -3  -5   0   58.22    3.58
  -3  -5   0   58.55    3.59
   3   5   0   57.62    3.57
   3   5   0   58.55    3.59
   3   5   0   58.62    3.59
  -4  -5   0   12.37    0.98
  -4  -5   0   13.73    0.95
  -4  -5   0   13.06    0.96
   4   5   0   14.07    1.00
   4   5   0   11.82    0.93
   4   5   0   13.61    0.96
  -5  -5   0   41.57    2.59
  -5  -5   0   41.23    2.61
  -5  -5   0   43.42    2.56
  -5  -5   0   41.61    2.62
   5   5   0   40.22    2.61
   5   5   0   40.46    2.59
   5   5   0   41.04    2.55
  -6  -5   0    2.87    0.47
  -6  -5   0    2.71    0.44
  -6  -5   0    3.20    0.45
   6   5   0    1.75    0.40
   6   5   0    2.47    0.35
   6   5   0    3.06    0.59
   6   5   0    3.48    0.50
   6   5   0    2.67    0.34
  -7  -5   0   36.73    2.44
  -7  -5   0   37.74    2.42
  -7  -5   0   35.16    2.41
  -7  -5   0   37.77    2.36
   7   5   0   40.56    2.71
   7   5   0   36.74    2.43
   7   5   0   40.63    2.38
   7   5   0   36.97    2.42
  -8  -5   0    0.88    0.38
  -8  -5   0    0.74    0.31
  -8  -5   0    1.16    0.55
  -8  -5   0    0.74    0.34
   8   5   0    1.47    0.37
   8   5   0    1.20    0.37
   8   5   0    0.42    0.46
   8   5   0    0.68    0.34
  -9  -5   0    2.51    0.43
  -9  -5   0    2.99    0.51
  -9  -5   0    2.47    0.48
  -9  -5   0    2.31    0.70
   9   5   0    2.37    0.46
   9   5   0    3.68    0.49
   9   5   0    2.44    0.50
   9   5   0    1.54    0.57
 -10  -5   0    1.37    0.65
 -10  -5   0    1.66    0.45
 -10  -5   0    1.61    0.47
  10   5   0    0.99    0.45
  10   5   0    0.34    0.36
  10   5   0    0.67    0.56
  10   5   0    1.17    0.38
 -11  -5   0   57.29    3.75
 -11  -5   0   56.27    3.70
 -11  -5   0   62.92    4.18
 -11  -5   0   57.72    3.75
  11   5   0   57.85    3.75
  11   5   0   57.93    3.72
  11   5   0   60.18    3.95
  11   5   0   59.63    3.73
 -12  -5   0    3.99    1.05
 -12  -5   0    3.43    0.67
 -12  -5   0    1.88    0.54
 -12  -5   0    1.33    0.55
  12   5   0    2.65    0.75
  12   5   0    3.40    0.61
  12   5   0    3.12    0.64
  12   5   0    3.08    0.61
 -13  -5   0    3.90    0.72
 -13  -5   0    1.49    0.57
 -13  -5   0    1.54    0.60
 -13  -5   0    1.51    0.95
  13   5   0    1.77    0.57
  13   5   0    1.74    0.60
  13   5   0    2.24    0.75
  13   5   0    1.04    0.54
 -14  -5   0    3.37    0.76
 -14  -5   0    2.20    0.68
 -14  -5   0    5.61    1.82
  14   5   0    2.76    0.63
  14   5   0    4.84    0.81
  14   5   0    6.03    0.84
  14   5   0    3.84    0.92
 -15  -5   0   -0.74    0.80
 -15  -5   0    1.25    0.69
 -15  -5   0    1.05    0.64
  15   5   0    0.48    0.58
  15   5   0    0.59    0.55
  15   5   0    0.50    0.71
  15   5   0   -0.23    0.58
 -16  -5   0    0.91    1.02
 -16  -5   0    0.13    0.70
 -16  -5   0    0.62    0.71
  16   5   0    0.42    0.69
  16   5   0    0.16    0.66
  16   5   0    0.60    0.62
  15  -6   0    0.48    0.69
 -15   6   0   -0.39    0.60
 -15   6   0    0.11    0.71
  14  -6   0    0.10    0.60
  14  -6   0    0.76    0.77
  14  -6   0    0.18    0.34
  14  -6   0   -0.39    0.65
  14  -6   0   -0.24    0.59
 -14   6   0    0.56    0.67
 -14   6   0   -0.45    0.80
 -14   6   0    0.19    0.46
  13  -6   0    2.08    0.68
  13  -6   0    2.95    0.75
  13  -6   0    3.46    0.51
  13  -6   0    1.99    0.74
 -13   6   0    2.94    0.81
 -13   6   0    2.30    0.60
 -13   6   0    2.75    0.71
  12  -6   0    0.81    0.35
  12  -6   0    0.84    0.64
  12  -6   0    1.78    0.58
  12  -6   0    2.47    0.86
  12  -6   0    1.30    0.59
 -12   6   0    0.74    0.45
 -12   6   0    0.39    0.48
 -12   6   0    1.40    0.62
 -12   6   0    0.69    0.47
 -12   6   0    0.73    0.62
 -12   6   0    1.02    0.61
  11  -6   0    2.88    0.70
  11  -6   0    4.73    0.76
  11  -6   0    3.10    0.48
  11  -6   0    5.06    1.12
  11  -6   0    4.59    0.82
 -11   6   0    5.81    0.74
 -11   6   0    2.66    0.71
 -11   6   0    4.16    0.75
 -11   6   0    3.98    0.69
 -11   6   0    3.22    0.60
 -11   6   0    3.61    0.78
  10  -6   0   -0.03    0.25
  10  -6   0   -0.55    0.48
  10  -6   0   -0.54    0.40
  10  -6   0   -0.28    0.44
  10  -6   0   -0.83    0.44
 -10   6   0   -0.01    0.44
 -10   6   0    0.39    0.36
 -10   6   0    0.07    0.37
 -10   6   0   -0.20    0.46
 -10   6   0   -0.51    0.37
 -10   6   0    0.35    0.45
   9  -6   0    4.66    0.83
   9  -6   0    6.96    0.81
   9  -6   0    5.38    0.77
   9  -6   0    6.55    0.58
   9  -6   0    5.76    0.76
  -9   6   0    5.43    0.85
  -9   6   0    4.60    0.77
  -9   6   0    4.51    0.76
  -9   6   0    5.07    0.66
  -9   6   0    5.65    0.63
  -9   6   0    5.65    0.71
   8  -6   0   31.98    2.25
   8  -6   0   35.63    2.25
   8  -6   0   29.82    2.31
   8  -6   0   30.97    2.20
   8  -6   0   32.20    2.04
  -8   6   0   30.46    2.24
  -8   6   0   33.67    2.20
  -8   6   0   30.78    2.09
  -8   6   0   31.99    2.23
  -8   6   0   36.25    2.27
   7  -6   0   -0.09    0.37
   7  -6   0    0.18    0.20
   7  -6   0    0.44    0.36
   7  -6   0    0.17    0.34
   7  -6   0    0.91    0.40
   7  -6   0   -0.16    0.32
  -7   6   0    0.16    0.37
  -7   6   0    0.32    0.27
  -7   6   0   -0.22    0.34
  -7   6   0   -0.28    0.31
  -7   6   0    0.71    0.38
   6  -6   0    1.74    0.47
   6  -6   0    0.18    0.37
   6  -6   0    0.76    0.38
   6  -6   0    1.73    0.44
   6  -6   0    1.13    0.25
   6  -6   0    0.92    0.39
  -6   6   0    0.45    0.36
  -6   6   0    0.92    0.37
  -6   6   0    0.53    0.26
  -6   6   0    0.37    0.41
  -6   6   0    0.92    0.36
   5  -6   0   43.40    2.75
   5  -6   0   44.28    2.86
   5  -6   0   43.99    2.88
   5  -6   0   43.57    2.90
   5  -6   0   45.45    2.87
   5  -6   0   44.76    2.89
  -5   6   0   46.15    2.89
  -5   6   0   46.36    2.89
  -5   6   0   46.22    2.90
  -5   6   0   45.25    2.76
   4  -6   0    5.53    0.64
   4  -6   0    4.68    0.46
   4  -6   0    4.84    0.60
   4  -6   0    4.82    0.57
   4  -6   0    6.63    0.63
   4  -6   0    5.28    0.74
  -4   6   0    6.87    0.65
  -4   6   0    4.40    0.61
  -4   6   0    4.36    0.58
  -4   6   0    3.99    0.57
   3  -6   0   34.14    2.45
   3  -6   0   33.20    2.17
   3  -6   0   32.17    2.11
   3  -6   0   32.34    2.23
  -3   6   0   34.59    2.09
  -3   6   0   35.01    2.16
  -3   6   0   31.95    2.22
  -3   6   0   34.92    2.19
  -3   6   0   33.92    2.18
   2  -6   0    3.91    0.37
   2  -6   0    3.53    0.55
   2  -6   0    5.00    0.52
   2  -6   0    4.19    0.51
   2  -6   0    3.38    0.47
  -2   6   0    3.76    0.39
  -2   6   0    4.53    0.51
  -2   6   0    2.95    0.53
  -2   6   0    2.44    0.44
  -2   6   0    3.49    0.44
   1  -6   0   38.55    2.32
   1  -6   0   37.68    2.37
   1  -6   0   37.96    2.38
   1  -6   0   31.68    2.33
   1  -6   0   36.85    2.42
  -1   6   0   36.71    2.36
  -1   6   0   38.82    2.43
  -1   6   0   41.86    2.40
  -1   6   0   38.75    2.32
   0  -6   0    8.68    0.68
   0  -6   0    9.16    0.76
   0  -6   0    8.52    0.79
   0  -6   0    9.78    0.86
   0  -6   0    8.80    0.81
   0   6   0    9.35    0.67
   0   6   0   10.53    0.85
   0   6   0    8.30    0.79
   0   6   0    9.74    0.77
  -1  -6   0   74.22    4.67
  -1  -6   0   73.53    4.64
  -1  -6   0   75.23    4.59
  -1  -6   0   74.52    4.60
   1   6   0   80.20    4.61
   1   6   0   75.67    4.64
   1   6   0   78.57    4.61
  -2  -6   0   39.12    2.52
  -2  -6   0   38.19    2.39
  -2  -6   0   36.16    2.40
  -2  -6   0   40.65    2.45
   2   6   0   38.48    2.42
   2   6   0   38.90    2.40
   2   6   0   36.60    2.43
  -3  -6   0   15.70    1.13
  -3  -6   0   17.55    1.31
  -3  -6   0   15.14    1.15
  -3  -6   0   14.70    1.16
   3   6   0   17.27    1.15
   3   6   0   15.58    1.15
   3   6   0   16.37    1.16
  -4  -6   0   22.25    1.48
  -4  -6   0   21.93    1.46
  -4  -6   0   22.34    1.46
  -4  -6   0   21.65    1.65
   4   6   0   20.97    1.45
   4   6   0   22.24    1.45
   4   6   0   18.89    1.46
  -5  -6   0   73.44    4.58
  -5  -6   0   74.13    4.35
  -5  -6   0   68.38    4.37
  -5  -6   0   65.03    4.35
   5   6   0   73.49    4.36
   5   6   0   73.35    4.38
   5   6   0   72.95    4.34
  -6  -6   0   58.76    3.56
  -6  -6   0   54.61    3.53
  -6  -6   0   62.84    3.82
   6   6   0   54.66    3.51
   6   6   0   53.78    3.46
   6   6   0   58.79    3.54
  -7  -6   0    9.61    0.90
  -7  -6   0   11.84    0.95
  -7  -6   0   10.57    1.17
  -7  -6   0   10.28    0.95
   7   6   0   10.62    0.82
   7   6   0   10.04    0.90
   7   6   0   10.99    1.08
   7   6   0    9.80    0.93
   7   6   0    9.80    0.76
  -8  -6   0    0.52    0.28
  -8  -6   0    0.77    0.36
  -8  -6   0    0.03    0.30
  -8  -6   0    0.47    0.51
  -8  -6   0    0.76    0.35
   8   6   0    0.70    0.33
   8   6   0    2.37    0.54
   8   6   0    0.23    0.37
   8   6   0    0.16    0.27
  -9  -6   0   11.11    1.36
  -9  -6   0   11.62    1.07
  -9  -6   0   11.78    0.95
  -9  -6   0   10.07    1.01
   9   6   0   11.66    0.99
   9   6   0   12.63    1.11
   9   6   0   12.15    1.25
   9   6   0   12.64    1.04
 -10  -6   0   36.52    2.70
 -10  -6   0   29.20    2.25
 -10  -6   0   33.52    2.38
 -10  -6   0   32.01    2.17
  10   6   0   34.23    2.21
  10   6   0   33.20    2.47
  10   6   0   32.68    2.27
  10   6   0   33.69    2.24
 -11  -6   0    0.71    0.45
 -11  -6   0    1.11    0.75
 -11  -6   0    1.09    0.48
 -11  -6   0    0.28    0.39
  11   6   0    0.00    0.40
  11   6   0    0.32    0.43
  11   6   0    0.48    0.57
  11   6   0    0.38    0.49
 -12  -6   0    2.26    0.54
 -12  -6   0    1.48    0.57
 -12  -6   0    1.29    0.58
 -12  -6   0    2.96    1.02
  12   6   0    2.61    0.57
  12   6   0    2.29    0.78
  12   6   0    3.16    0.60
  12   6   0    4.22    0.74
 -13  -6   0   -0.15    0.51
 -13  -6   0    0.56    0.84
 -13  -6   0    1.21    0.53
 -13  -6   0    1.09    0.56
  13   6   0    0.10    0.66
  13   6   0   -0.28    0.43
  13   6   0   -0.47    0.48
  13   6   0    0.43    0.53
 -14  -6   0   -0.72    0.73
 -14  -6   0    0.77    0.60
 -14  -6   0    0.31    0.60
  14   6   0    0.78    0.73
  14   6   0    0.88    0.52
  14   6   0    0.36    0.58
  14   6   0    1.14    0.55
 -15  -6   0    0.42    0.61
 -15  -6   0    0.62    0.94
 -15  -6   0    0.13    0.59
  15   6   0   -0.62    0.58
  15   6   0    0.47    0.56
  15  -7   0    0.04    0.75
  15  -7   0    0.48    0.65
  15  -7   0   -0.48    0.71
 -15   7   0   -0.38    0.51
 -15   7   0    0.07    0.72
  14  -7   0    0.33    0.70
  14  -7   0    0.13    0.65
  14  -7   0   -0.25    0.60
  14  -7   0   -0.24    0.32
 -14   7   0    0.34    0.53
 -14   7   0   -1.00    0.66
 -14   7   0    0.12    0.52
  13  -7   0    0.94    0.35
  13  -7   0    1.75    0.69
  13  -7   0    1.49    0.66
  13  -7   0    0.30    0.63
 -13   7   0    1.00    0.56
 -13   7   0    1.59    0.71
 -13   7   0    1.53    0.59
  12  -7   0    1.92    0.63
  12  -7   0    2.61    0.42
  12  -7   0    0.39    0.61
  12  -7   0    1.66    0.80
  12  -7   0    2.65    0.70
 -12   7   0    2.55    0.69
 -12   7   0    1.77    0.57
 -12   7   0    2.08    0.57
  11  -7   0    1.91    0.88
  11  -7   0    1.19    0.57
  11  -7   0    0.63    0.57
  11  -7   0    0.99    0.33
  11  -7   0    0.44    0.53
 -11   7   0    0.39    0.49
 -11   7   0    1.08    0.42
 -11   7   0    1.29    0.45
 -11   7   0    0.06    0.51
 -11   7   0    0.76    0.58
 -11   7   0    0.72    0.62
  10  -7   0    2.08    0.37
  10  -7   0    2.03    0.70
  10  -7   0   -0.25    0.46
  10  -7   0    1.90    0.58
  10  -7   0    1.23    0.55
 -10   7   0    1.88    0.46
 -10   7   0    2.80    0.58
 -10   7   0    1.17    0.59
 -10   7   0    1.01    0.42
   9  -7   0    1.19    0.63
   9  -7   0    1.36    0.50
   9  -7   0    1.24    0.58
   9  -7   0    1.55    0.31
   9  -7   0    0.84    0.50
  -9   7   0    1.20    0.36
  -9   7   0    0.65    0.44
  -9   7   0    0.82    0.50
  -9   7   0    1.46    0.50
  -9   7   0    2.37    0.59
   8  -7   0    6.34    0.61
   8  -7   0    7.55    0.81
   8  -7   0    6.91    0.82
   8  -7   0    5.66    0.78
   8  -7   0    8.19    0.96
  -8   7   0    5.93    0.88
  -8   7   0    5.47    0.79
  -8   7   0    7.06    0.82
  -8   7   0    5.73    0.77
  -8   7   0    8.08    0.69
   7  -7   0    5.80    0.53
   7  -7   0    6.30    0.75
   7  -7   0    5.70    0.76
   7  -7   0    5.65    0.76
   7  -7   0    5.69    0.72
   7  -7   0    4.20    0.67
  -7   7   0    5.40    0.73
  -7   7   0    5.39    0.70
  -7   7   0    4.20    0.64
  -7   7   0    7.29    0.79
  -7   7   0    4.88    0.56
   6  -7   0   18.11    1.36
   6  -7   0   15.49    1.31
   6  -7   0   17.40    1.37
   6  -7   0   16.52    1.15
   6  -7   0   19.87    1.37
   6  -7   0   18.27    1.35
  -6   7   0   19.05    1.37
  -6   7   0   15.93    1.35
  -6   7   0   16.01    1.32
  -6   7   0   15.51    1.17
  -6   7   0   15.82    1.31
   5  -7   0   22.63    1.55
   5  -7   0   20.93    1.54
   5  -7   0   20.87    1.52
   5  -7   0   19.58    1.52
   5  -7   0   20.78    1.58
  -5   7   0   22.30    1.56
  -5   7   0   21.48    1.52
  -5   7   0   20.70    1.56
  -5   7   0   20.89    1.40
  -5   7   0   22.21    1.57
   4  -7   0   -0.41    0.32
   4  -7   0    0.40    0.29
   4  -7   0    0.83    0.40
   4  -7   0    0.15    0.34
  -4   7   0    0.52    0.32
  -4   7   0    1.25    0.26
  -4   7   0    1.00    0.40
  -4   7   0    0.19    0.35
  -4   7   0    0.25    0.35
   3  -7   0    9.36    0.89
   3  -7   0    8.69    0.72
   3  -7   0    9.31    0.84
   3  -7   0    8.04    1.18
   3  -7   0    7.03    0.79
  -3   7   0    9.29    0.87
  -3   7   0    9.11    0.70
  -3   7   0    8.09    0.79
  -3   7   0    9.42    0.90
   2  -7   0   13.45    1.23
   2  -7   0   18.92    1.32
   2  -7   0   15.33    1.15
   2  -7   0   15.40    1.14
   2  -7   0   14.87    1.05
  -2   7   0   16.39    1.19
  -2   7   0   14.53    1.08
  -2   7   0   18.96    1.29
  -2   7   0   14.30    1.12
  -2   7   0   15.25    1.24
   1  -7   0   41.33    2.66
   1  -7   0   42.92    2.73
   1  -7   0   43.23    2.72
   1  -7   0   40.17    2.69
  -1   7   0   43.37    2.78
  -1   7   0   42.53    2.65
  -1   7   0   45.74    2.73
  -1   7   0   45.94    2.74
   0  -7   0   11.82    1.06
   0  -7   0   13.87    1.06
   0  -7   0   13.27    1.12
   0  -7   0   13.96    1.04
   0  -7   0   13.72    0.95
   0   7   0   13.64    0.94
   0   7   0   15.38    1.06
   0   7   0   12.94    1.09
   0   7   0   15.92    1.09
  -1  -7   0   10.27    0.82
  -1  -7   0    8.12    0.76
  -1  -7   0    8.84    0.84
  -1  -7   0    7.96    0.86
   1   7   0    9.55    0.82
   1   7   0    8.89    0.85
  -2  -7   0   27.62    2.00
  -2  -7   0   28.24    1.88
  -2  -7   0   28.42    1.85
  -2  -7   0   28.57    1.92
   2   7   0   29.17    1.88
   2   7   0   28.20    1.90
   2   7   0   28.59    1.86
  -3  -7   0   -0.04    0.28
  -3  -7   0   -0.42    0.30
  -3  -7   0    0.06    0.30
  -3  -7   0   -0.33    0.36
   3   7   0    0.24    0.29
   3   7   0    1.20    0.36
   3   7   0    0.28    0.29
  -4  -7   0   41.54    2.62
  -4  -7   0   43.87    2.63
  -4  -7   0   39.68    2.59
  -4  -7   0   39.71    2.80
   4   7   0   38.85    2.61
   4   7   0   40.70    2.62
   4   7   0   43.31    2.61
  -5  -7   0   14.20    1.09
  -5  -7   0   15.09    1.13
  -5  -7   0   15.19    1.37
   5   7   0   15.33    1.15
   5   7   0   15.61    1.10
   5   7   0   11.69    1.06
  -6  -7   0    0.64    0.49
  -6  -7   0    0.25    0.29
  -6  -7   0    0.88    0.35
   6   7   0    1.35    0.39
   6   7   0    0.66    0.33
   6   7   0    0.92    0.31
  -7  -7   0   -0.11    0.32
  -7  -7   0    0.01    0.30
  -7  -7   0    0.85    0.49
  -7  -7   0   -0.16    0.31
   7   7   0    0.18    0.42
   7   7   0    0.38    0.37
   7   7   0   -0.23    0.24
   7   7   0   -0.08    0.27
  -8  -7   0    2.79    0.50
  -8  -7   0    2.36    0.47
  -8  -7   0    1.81    0.65
  -8  -7   0    1.77    0.43
   8   7   0    1.39    0.42
   8   7   0    1.28    0.30
   8   7   0    1.65    0.57
   8   7   0    1.64    0.47
  -9  -7   0   -0.03    0.37
  -9  -7   0    1.12    0.67
  -9  -7   0    0.14    0.33
  -9  -7   0    1.02    0.31
  -9  -7   0    0.83    0.41
   9   7   0    0.25    0.42
   9   7   0   -0.09    0.35
   9   7   0    0.75    0.55
 -10  -7   0   -0.06    0.32
 -10  -7   0   -0.04    0.63
 -10  -7   0   -0.14    0.38
 -10  -7   0    1.20    0.47
  10   7   0    0.95    0.80
  10   7   0    0.73    0.46
  10   7   0    0.08    0.36
  10   7   0    0.70    0.38
 -11  -7   0    2.98    0.76
 -11  -7   0    4.10    0.77
 -11  -7   0    2.65    0.95
 -11  -7   0    2.50    0.60
  11   7   0    3.56    0.58
  11   7   0    1.94    0.91
  11   7   0    3.72    0.81
  11   7   0    3.83    0.69
 -12  -7   0   -0.30    0.38
 -12  -7   0   -0.20    0.79
 -12  -7   0    0.49    0.47
 -12  -7   0    1.23    0.53
  12   7   0   -0.11    0.39
  12   7   0   -0.60    0.47
  12   7   0    0.54    0.44
 -13  -7   0    0.37    1.02
 -13  -7   0    0.35    0.89
 -13  -7   0    0.65    0.48
  13   7   0    0.69    0.51
  13   7   0    0.20    0.49
  13   7   0    1.02    0.72
  13   7   0   -0.19    0.50
 -14  -7   0    1.04    0.97
 -14  -7   0    0.76    0.58
 -14  -7   0   -0.08    0.52
  14   7   0    0.28    0.53
  14   7   0    1.63    0.94
  14   7   0    0.05    0.50
  14   7   0    1.40    0.63
 -15  -7   0    0.08    0.61
 -15  -7   0    0.59    0.64
 -15  -7   0    1.70    1.05
  15   7   0    0.79    0.69
  15   7   0    1.14    0.61
  15   7   0    3.08    0.71
  15  -8   0    0.15    0.71
  15  -8   0    0.02    0.90
  15  -8   0    0.14    0.73
  15  -8   0   -0.29    0.73
 -15   8   0   -0.06    0.79
 -15   8   0   -0.18    0.57
  14  -8   0    0.07    0.71
  14  -8   0   -0.27    0.65
  14  -8   0    0.08    0.60
 -14   8   0    0.83    0.59
 -14   8   0   -0.61    0.65
  13  -8   0   -0.25    0.28
  13  -8   0    0.90    0.63
  13  -8   0    0.44    0.64
  13  -8   0    0.09    0.53
 -13   8   0    0.07    0.66
 -13   8   0    0.51    0.57
  12  -8   0    0.25    0.30
  12  -8   0    0.96    0.60
  12  -8   0    0.21    0.54
  12  -8   0   -0.01    0.54
  12  -8   0    0.08    0.75
 -12   8   0    0.41    0.55
 -12   8   0    0.01    0.61
  11  -8   0    0.31    0.52
  11  -8   0    1.33    0.58
  11  -8   0    0.25    0.28
  11  -8   0    0.42    0.55
  11  -8   0    0.70    0.79
 -11   8   0    0.23    0.39
 -11   8   0    0.55    0.53
 -11   8   0    0.55    0.49
 -11   8   0   -0.10    0.57
 -11   8   0   -0.06    0.53
  10  -8   0    1.07    0.53
  10  -8   0    0.48    0.56
  10  -8   0    0.91    0.58
  10  -8   0    0.28    0.29
  10  -8   0    1.81    0.72
 -10   8   0   -0.16    0.51
 -10   8   0    0.30    0.55
 -10   8   0    0.93    0.41
 -10   8   0    0.64    0.52
 -10   8   0    0.54    0.49
   9  -8   0    0.69    0.56
   9  -8   0    1.12    0.31
   9  -8   0    0.26    0.44
   9  -8   0    0.72    0.52
   9  -8   0    0.99    0.54
  -9   8   0    1.70    0.54
  -9   8   0    0.98    0.37
  -9   8   0    1.09    0.55
  -9   8   0    1.09    0.51
  -9   8   0    1.34    0.54
   8  -8   0    1.17    0.50
   8  -8   0    1.90    0.53
   8  -8   0    2.21    0.56
   8  -8   0    2.18    0.36
   8  -8   0    2.18    0.59
  -8   8   0    1.83    0.39
  -8   8   0    2.08    0.67
  -8   8   0    2.89    0.60
  -8   8   0    0.66    0.49
  -8   8   0    1.13    0.47
   7  -8   0    4.95    0.51
   7  -8   0    4.20    0.79
   7  -8   0    3.85    0.66
   7  -8   0    5.38    0.74
   7  -8   0    4.12    0.72
   7  -8   0    4.09    0.68
  -7   8   0    3.95    0.52
  -7   8   0    5.04    0.69
  -7   8   0    4.17    0.71
  -7   8   0    5.06    0.73
  -7   8   0    4.23    0.69
   6  -8   0   32.51    2.17
   6  -8   0   31.55    2.16
   6  -8   0   30.57    2.20
   6  -8   0   31.35    2.14
   6  -8   0   30.49    2.14
  -6   8   0   29.67    2.13
  -6   8   0   29.76    2.00
  -6   8   0   34.30    2.18
  -6   8   0   29.82    2.18
  -6   8   0   33.10    2.18
   5  -8   0  252.80   15.07
   5  -8   0  250.96   15.03
   5  -8   0  253.59   15.08
   5  -8   0  262.07   15.13
  -5   8   0  257.12   15.09
  -5   8   0  250.53   14.96
  -5   8   0  244.48   15.12
  -5   8   0  253.84   15.08
  -5   8   0  252.21   15.07
   4  -8   0    7.88    0.85
   4  -8   0    5.89    0.64
   4  -8   0    6.40    0.76
   4  -8   0    6.73    0.72
  -4   8   0    6.87    0.81
  -4   8   0    6.47    0.70
  -4   8   0    8.69    0.65
  -4   8   0    6.41    1.00
  -4   8   0    6.10    0.73
   3  -8   0   89.65    5.55
   3  -8   0   91.32    5.54
   3  -8   0   93.61    5.52
   3  -8   0   92.57    5.61
  -3   8   0   90.85    5.55
  -3   8   0   88.50    5.59
  -3   8   0   91.08    5.51
  -3   8   0   87.06    5.45
  -3   8   0   91.83    5.55
   2  -8   0   27.89    1.82
   2  -8   0   27.38    1.80
   2  -8   0   21.50    1.68
   2  -8   0   26.78    1.74
   2  -8   0   27.77    1.87
  -2   8   0   27.19    1.72
  -2   8   0   26.13    1.80
  -2   8   0   27.30    1.82
  -2   8   0   26.75    1.73
  -2   8   0   25.59    1.87
   1  -8   0   66.90    4.18
   1  -8   0   65.27    4.22
   1  -8   0   70.11    4.25
   1  -8   0   71.37    4.33
  -1   8   0   73.43    4.27
  -1   8   0   67.56    4.18
  -1   8   0   65.37    4.30
  -1   8   0   72.49    4.25
   0  -8   0    4.42    0.44
   0  -8   0    3.53    0.49
   0  -8   0    5.05    0.63
   0  -8   0    3.34    0.52
   0  -8   0    3.23    0.55
   0   8   0    3.67    0.60
   0   8   0    4.71    0.57
   0   8   0    3.43    0.49
   0   8   0    3.33    0.39
  -1  -8   0   60.87    4.07
  -1  -8   0   66.09    4.01
  -1  -8   0   61.98    4.05
  -1  -8   0   64.65    3.99
   1   8   0   68.46    4.01
   1   8   0   65.74    4.06
   1   8   0   65.53    4.01
  -2  -8   0    2.98    0.48
  -2  -8   0    2.80    0.53
  -2  -8   0    3.19    0.59
  -2  -8   0    2.02    0.41
   2   8   0    3.12    0.51
   2   8   0    1.87    0.47
   2   8   0    2.48    0.45
  -3  -8   0   27.69    2.04
  -3  -8   0   26.00    1.87
  -3  -8   0   26.75    1.85
   3   8   0   30.84    1.92
   3   8   0   27.81    1.88
   3   8   0   27.92    1.86
  -4  -8   0    5.40    0.65
  -4  -8   0    4.96    0.60
  -4  -8   0    4.79    0.77
  -4  -8   0    4.60    0.63
   4   8   0    4.83    0.63
   4   8   0    6.18    0.65
   4   8   0    4.84    0.63
  -5  -8   0   17.48    2.32
  -5  -8   0   16.90    1.27
  -5  -8   0   17.63    1.25
  -5  -8   0   15.27    1.21
   5   8   0   16.13    1.28
   5   8   0   15.32    1.21
   5   8   0   16.94    1.23
  -6  -8   0   29.35    2.09
  -6  -8   0   32.39    2.14
  -6  -8   0   33.79    2.41
   6   8   0   30.54    2.13
   6   8   0   32.30    2.07
   6   8   0   32.62    2.10
  -7  -8   0    2.32    0.45
  -7  -8   0    2.32    0.52
  -7  -8   0    2.41    0.50
  -7  -8   0    2.85    0.70
   7   8   0    1.37    0.35
   7   8   0    2.08    0.50
   7   8   0    2.50    0.48
   7   8   0    2.15    0.56
  -8  -8   0    2.47    0.56
  -8  -8   0    3.76    0.60
  -8  -8   0    2.62    0.51
  -8  -8   0    3.14    0.81
   8   8   0    2.96    0.43
   8   8   0    2.80    0.53
   8   8   0    2.74    0.68
   8   8   0    3.27    0.59
  -9  -8   0    2.13    0.78
  -9  -8   0    3.23    0.72
  -9  -8   0    2.39    0.53
  -9  -8   0    1.79    0.52
   9   8   0    1.93    0.47
   9   8   0    1.61    0.33
   9   8   0    2.77    0.57
 -10  -8   0   -0.42    0.38
 -10  -8   0   -0.17    0.38
 -10  -8   0    0.56    0.42
 -10  -8   0    1.23    0.73
  10   8   0    0.30    0.40
  10   8   0   -0.05    0.45
  10   8   0   -0.76    0.52
 -11  -8   0    1.15    0.57
 -11  -8   0    0.98    0.51
 -11  -8   0    3.73    1.01
  11   8   0    2.26    0.59
  11   8   0    2.27    0.60
  11   8   0    3.53    0.53
  11   8   0    3.10    1.14
 -12  -8   0    0.16    0.50
 -12  -8   0    0.25    0.40
 -12  -8   0    0.04    0.49
 -12  -8   0    0.40    0.82
  12   8   0    0.49    0.66
  12   8   0    0.62    0.44
  12   8   0   -0.33    0.50
  12   8   0    0.90    0.45
 -13  -8   0   -0.14    0.45
 -13  -8   0    0.69    0.89
 -13  -8   0    0.70    0.94
  13   8   0    0.28    0.55
  13   8   0    0.33    0.44
  13   8   0    0.14    0.71
  13   8   0   -0.47    0.46
 -14  -8   0    0.98    0.96
 -14  -8   0    0.59    0.50
 -14  -8   0    0.62    0.62
  14   8   0    0.14    0.50
  14   8   0    0.07    0.59
  14   8   0   -0.19    0.50
 -15  -8   0   -0.13    0.58
 -15  -8   0   -0.43    0.55
 -15  -8   0    2.13    1.08
  15   8   0   -0.14    0.64
  15   8   0    0.23    0.56
  15   8   0    0.14    0.54
  14  -9   0    1.04    0.72
  14  -9   0    0.11    0.74
  14  -9   0    0.67    0.71
 -14   9   0    1.91    0.84
 -14   9   0    1.07    0.74
  13  -9   0   -0.21    0.62
  13  -9   0   -0.10    0.59
  13  -9   0   -0.11    0.30
 -13   9   0    0.44    0.60
 -13   9   0    0.11    0.63
  12  -9   0    0.24    0.59
  12  -9   0    0.54    0.32
  12  -9   0    0.00    0.77
  12  -9   0   -0.39    0.56
  12  -9   0    0.82    0.66
 -12   9   0    1.34    0.64
 -12   9   0   -0.64    0.56
  11  -9   0   -0.04    0.27
  11  -9   0    0.44    0.55
  11  -9   0   -0.31    0.52
  11  -9   0   -0.63    0.72
  11  -9   0   -0.13    0.54
 -11   9   0    0.00    0.42
 -11   9   0   -0.39    0.51
 -11   9   0    0.00    0.55
  10  -9   0   10.52    1.17
  10  -9   0    8.35    1.22
  10  -9   0   12.33    1.27
  10  -9   0   12.96    0.92
  10  -9   0    9.82    1.24
 -10   9   0   10.32    1.20
 -10   9   0   11.99    1.24
 -10   9   0    9.82    1.22
 -10   9   0   10.27    0.98
 -10   9   0   13.78    1.33
   9  -9   0   17.38    1.77
   9  -9   0   22.09    1.74
   9  -9   0   19.26    1.67
   9  -9   0   21.82    1.72
  -9   9   0   20.02    1.47
  -9   9   0   19.74    1.70
  -9   9   0   21.14    1.74
   8  -9   0    1.93    0.57
   8  -9   0    0.56    0.47
   8  -9   0    2.15    0.58
   8  -9   0    1.30    0.52
  -8   9   0    1.06    0.38
  -8   9   0    0.43    0.54
  -8   9   0    1.32    0.59
  -8   9   0    0.83    0.49
  -8   9   0    1.59    0.55
   7  -9   0    2.38    0.53
   7  -9   0    2.01    0.57
   7  -9   0    1.75    0.51
   7  -9   0    0.97    0.50
   7  -9   0    3.02    0.66
  -7   9   0    1.44    0.36
  -7   9   0    0.80    0.47
  -7   9   0    1.90    0.59
  -7   9   0    1.91    0.54
  -7   9   0    1.40    0.53
   6  -9   0   34.78    2.41
   6  -9   0   36.74    2.41
   6  -9   0   34.02    2.35
   6  -9   0   33.59    2.45
  -6   9   0   37.00    2.43
  -6   9   0   34.56    2.45
  -6   9   0   35.30    2.43
  -6   9   0   34.99    2.39
  -6   9   0   35.33    2.25
   5  -9   0   11.43    1.05
   5  -9   0   10.72    1.13
   5  -9   0   11.29    1.12
   5  -9   0    9.79    0.94
  -5   9   0   10.34    1.05
  -5   9   0   10.10    1.06
  -5   9   0   10.67    0.86
  -5   9   0   11.31    1.01
  -5   9   0   11.46    1.06
   4  -9   0   59.81    3.84
   4  -9   0   58.36    3.90
   4  -9   0   63.54    3.81
   4  -9   0   64.57    4.17
  -4   9   0   60.42    3.79
  -4   9   0   60.66    3.84
  -4   9   0   60.76    3.83
  -4   9   0   57.38    3.87
  -4   9   0   60.59    3.72
   3  -9   0   46.83    3.21
   3  -9   0   52.42    3.14
   3  -9   0   47.98    3.07
   3  -9   0   46.06    3.17
  -3   9   0   49.76    3.12
  -3   9   0   49.08    3.16
  -3   9   0   49.59    3.06
  -3   9   0   48.02    3.03
  -3   9   0   46.13    3.16
   2  -9   0    2.95    0.59
   2  -9   0    3.15    0.51
   2  -9   0    3.34    0.48
   2  -9   0    2.84    0.42
   2  -9   0    3.26    0.55
  -2   9   0    2.76    0.50
  -2   9   0    3.09    0.44
  -2   9   0    3.57    0.53
  -2   9   0    3.52    0.52
  -2   9   0    2.71    0.53
   1  -9   0    5.28    0.68
   1  -9   0    4.04    0.50
   1  -9   0    5.86    0.62
   1  -9   0    3.48    0.55
   1  -9   0    5.37    0.73
  -1   9   0    4.06    0.59
  -1   9   0    4.74    0.62
  -1   9   0    5.42    0.52
  -1   9   0    5.54    1.07
   0  -9   0   -0.79    0.35
   0  -9   0    0.20    0.33
   0  -9   0   -0.08    0.23
   0  -9   0    0.17    0.35
   0  -9   0   -0.35    0.27
   0   9   0    0.47    0.23
   0   9   0    0.02    0.37
   0   9   0   -0.20    0.28
   0   9   0   -0.16    0.35
  -1  -9   0    6.40    0.82
  -1  -9   0    7.29    0.75
  -1  -9   0    6.92    0.78
   1   9   0    6.97    0.78
   1   9   0    6.09    0.68
   1   9   0    6.99    0.75
  -2  -9   0    0.30    0.42
  -2  -9   0    0.81    0.36
  -2  -9   0   -0.34    0.27
  -2  -9   0    0.37    0.37
   2   9   0    0.42    0.31
   2   9   0    0.74    0.35
   2   9   0    0.46    0.35
  -3  -9   0   16.49    1.47
  -3  -9   0   18.95    1.31
  -3  -9   0   14.78    1.31
  -3  -9   0   19.05    1.38
   3   9   0   15.31    1.32
   3   9   0   19.11    1.31
   3   9   0   18.84    1.35
  -4  -9   0    3.54    0.68
  -4  -9   0    1.55    0.43
  -4  -9   0    2.11    0.49
  -4  -9   0    3.18    0.54
   4   9   0    2.20    0.48
   4   9   0    3.61    0.56
   4   9   0    2.21    0.49
  -5  -9   0   35.49    2.30
  -5  -9   0   33.66    2.54
  -5  -9   0   31.61    2.26
  -5  -9   0   37.30    2.33
   5   9   0   35.48    2.30
   5   9   0   34.41    2.29
   5   9   0   34.38    2.32
  -6  -9   0   -0.55    0.34
  -6  -9   0    0.39    0.50
  -6  -9   0    0.48    0.34
   6   9   0    0.31    0.37
   6   9   0    0.40    0.31
   6   9   0    0.08    0.30
  -7  -9   0    6.81    0.78
  -7  -9   0    6.28    1.01
  -7  -9   0    4.88    0.68
  -7  -9   0    5.96    0.76
   7   9   0    5.91    0.76
   7   9   0    5.65    0.69
   7   9   0    5.15    0.63
  -8  -9   0   16.10    1.29
  -8  -9   0   15.68    1.75
  -8  -9   0   13.03    1.36
  -8  -9   0   15.54    1.33
   8   9   0   15.08    1.23
   8   9   0   14.71    1.14
   8   9   0   14.14    1.29
  -9  -9   0    4.49    0.72
  -9  -9   0    4.38    0.67
  -9  -9   0    2.83    0.96
  -9  -9   0    4.92    0.73
   9   9   0    5.59    0.76
   9   9   0    4.84    0.56
   9   9   0    4.51    0.85
   9   9   0    3.53    0.61
 -10  -9   0    1.39    0.52
 -10  -9   0    0.07    0.50
 -10  -9   0   -0.75    0.61
 -10  -9   0    0.72    0.49
  10   9   0    0.38    0.67
  10   9   0    0.02    0.45
 -11  -9   0   -0.47    0.48
 -11  -9   0    0.90    0.78
 -11  -9   0    0.39    0.50
 -11  -9   0    0.23    0.44
  11   9   0   -0.14    0.65
  11   9   0    0.11    0.52
  11   9   0    0.51    0.46
 -12  -9   0    0.15    0.58
 -12  -9   0    0.30    0.83
  12   9   0    0.71    0.58
  12   9   0    0.43    0.49
  12   9   0    0.40    0.71
 -13  -9   0    0.28    0.87
 -13  -9   0    0.00    0.58
  13   9   0    0.99    0.60
  13   9   0    0.74    0.51
 -14  -9   0   -0.18    0.62
 -14  -9   0   -0.51    0.92
  14   9   0   -0.15    0.61
  14   9   0   -0.76    0.46
  14   9   0    0.18    0.46
 -15  -9   0    0.45    0.54
 -15  -9   0   -0.42    0.64
 -15  -9   0    1.50    1.03
  15   9   0    0.33    0.59
  15   9   0    0.32    0.69
  15   9   0    0.92    0.55
  14 -10   0   -0.35    0.63
  14 -10   0    0.32    0.78
 -14  10   0    0.17    0.70
 -14  10   0    1.23    0.73
  13 -10   0    0.41    0.66
  13 -10   0    0.81    0.70
  13 -10   0    0.92    0.66
 -13  10   0    0.58    0.99
 -13  10   0   -0.15    0.62
  12 -10   0   -0.20    0.73
  12 -10   0    0.43    0.63
  12 -10   0    0.86    0.66
  12 -10   0    1.02    0.69
 -12  10   0    0.91    0.66
 -12  10   0   -0.12    0.58
  11 -10   0    2.57    0.75
  11 -10   0    1.92    0.68
  11 -10   0    1.26    0.68
  11 -10   0    3.10    0.98
 -11  10   0    2.50    0.76
 -11  10   0    3.37    0.75
  10 -10   0    0.73    0.65
  10 -10   0    0.95    0.58
  10 -10   0    0.67    0.60
  10 -10   0    0.83    0.57
 -10  10   0    0.69    0.59
 -10  10   0   -0.53    0.53
 -10  10   0    1.54    0.65
   9 -10   0    8.67    1.08
   9 -10   0    9.69    1.16
   9 -10   0    7.92    1.04
  -9  10   0    8.15    1.08
  -9  10   0    7.42    1.02
  -9  10   0    7.98    1.05
  -9  10   0    9.84    1.12
   8 -10   0    2.17    0.62
   8 -10   0    2.86    0.69
  -8  10   0    1.82    0.61
  -8  10   0    2.34    0.64
  -8  10   0    2.64    0.67
  -8  10   0    1.65    0.58
   7 -10   0   20.32    1.65
   7 -10   0   18.66    1.60
   7 -10   0   21.06    1.66
   7 -10   0   20.98    1.71
  -7  10   0   20.64    1.70
  -7  10   0   21.18    1.69
  -7  10   0   21.96    1.69
  -7  10   0   19.37    1.67
   6 -10   0    4.96    0.77
   6 -10   0    4.26    0.79
   6 -10   0    5.23    0.66
   6 -10   0    4.63    0.71
   6 -10   0    4.04    0.67
  -6  10   0    3.79    0.69
  -6  10   0    4.08    0.66
  -6  10   0    3.89    0.72
  -6  10   0    4.33    0.77
   5 -10   0    1.71    0.40
   5 -10   0    2.07    0.50
   5 -10   0    1.80    0.51
   5 -10   0    1.05    0.50
   5 -10   0    2.47    0.53
  -5  10   0    1.75    0.36
  -5  10   0    1.50    0.53
  -5  10   0    1.02    0.49
  -5  10   0    1.93    0.47
  -5  10   0    1.34    0.52
   4 -10   0    2.62    0.51
   4 -10   0    2.82    0.63
   4 -10   0    2.01    0.48
   4 -10   0    2.44    0.55
  -4  10   0    2.60    0.60
  -4  10   0    1.51    0.48
  -4  10   0    2.61    0.47
  -4  10   0    1.91    0.38
  -4  10   0    2.09    0.52
   3 -10   0    6.20    0.72
   3 -10   0    7.16    0.81
   3 -10   0    7.84    0.82
   3 -10   0    7.30    0.91
  -3  10   0    6.61    0.86
  -3  10   0    6.05    0.79
  -3  10   0    7.26    0.74
  -3  10   0    7.57    0.71
  -3  10   0    6.97    0.79
   2 -10   0    0.28    0.30
   2 -10   0    0.58    0.43
   2 -10   0    0.52    0.43
   2 -10   0    0.69    0.33
   2 -10   0    1.20    0.40
  -2  10   0    0.50    0.30
  -2  10   0    0.60    0.43
  -2  10   0    0.97    0.41
  -2  10   0    0.45    0.27
  -2  10   0    0.75    0.40
   1 -10   0    9.63    0.84
   1 -10   0    9.70    0.94
   1 -10   0   10.55    0.97
   1 -10   0    9.61    1.03
   1 -10   0   12.12    1.06
  -1  10   0    9.53    0.91
  -1  10   0    9.14    0.92
  -1  10   0    8.95    0.81
  -1  10   0    8.97    0.98
   0 -10   0    5.84    0.71
   0 -10   0    5.70    0.81
   0 -10   0    6.67    0.79
   0 -10   0    8.72    0.85
   0 -10   0    7.84    0.66
   0  10   0    6.65    0.60
   0  10   0    6.56    0.75
   0  10   0    6.83    0.82
  -1 -10   0    2.30    0.56
  -1 -10   0    3.62    0.58
  -1 -10   0    2.91    0.49
  -1 -10   0    2.73    0.57
   1  10   0    3.66    0.54
   1  10   0    2.51    0.53
   1  10   0    2.83    0.55
  -2 -10   0   12.09    1.05
  -2 -10   0   12.29    1.25
  -2 -10   0   13.44    1.25
  -2 -10   0   12.63    1.15
   2  10   0   11.52    1.13
   2  10   0   15.07    1.11
   2  10   0   12.53    1.11
  -3 -10   0    0.52    0.40
  -3 -10   0    0.09    0.37
  -3 -10   0   -0.18    0.45
  -3 -10   0   -0.06    0.33
   3  10   0    0.17    0.38
   3  10   0   -0.34    0.31
  -4 -10   0    0.05    0.46
  -4 -10   0   -0.46    0.36
  -4 -10   0    0.03    0.30
  -4 -10   0   -0.75    0.31
   4  10   0   -0.96    0.26
   4  10   0    0.68    0.38
   4  10   0   -0.21    0.30
  -5 -10   0    0.17    0.36
  -5 -10   0    0.12    0.31
  -5 -10   0    0.37    0.37
  -5 -10   0   -0.20    0.51
   5  10   0   -0.08    0.34
   5  10   0    0.64    0.37
   5  10   0    0.07    0.40
  -6 -10   0   26.11    2.06
  -6 -10   0   20.77    1.63
  -6 -10   0   21.33    1.67
   6  10   0   24.29    1.68
   6  10   0   24.54    1.71
   6  10   0   21.61    1.63
  -7 -10   0   18.43    1.52
  -7 -10   0   21.77    1.93
  -7 -10   0   20.17    1.55
   7  10   0   19.09    1.46
   7  10   0   20.20    1.58
   7  10   0   21.31    1.53
  -8 -10   0   -0.68    0.37
  -8 -10   0   -0.49    0.65
  -8 -10   0    0.35    0.57
  -8 -10   0   -0.71    0.39
   8  10   0    0.22    0.34
   8  10   0   -0.90    0.32
   8  10   0   -0.80    0.47
   8  10   0    0.52    0.46
  -9 -10   0   -0.26    0.43
  -9 -10   0   -0.11    0.65
  -9 -10   0    0.88    0.73
  -9 -10   0    0.56    0.43
   9  10   0    0.38    0.62
   9  10   0   -0.51    0.39
   9  10   0   -0.10    0.47
   9  10   0   -0.08    0.30
 -10 -10   0    3.21    0.68
 -10 -10   0    2.75    1.14
 -10 -10   0    2.83    0.78
 -10 -10   0    5.17    1.13
  10  10   0    3.00    0.66
  10  10   0    3.63    0.89
  10  10   0    3.03    0.66
  10  10   0    3.33    0.48
 -11 -10   0    0.73    0.51
 -11 -10   0    0.49    0.86
 -11 -10   0    0.58    0.61
 -11 -10   0   -0.51    0.70
  11  10   0    0.33    0.53
  11  10   0   -0.41    0.43
  11  10   0    1.33    0.78
 -12 -10   0    0.23    0.56
 -12 -10   0    2.07    0.93
  12  10   0    0.96    0.60
  12  10   0    0.37    0.50
 -13 -10   0    0.34    0.89
 -13 -10   0    0.07    0.57
  13  10   0    0.84    0.63
  13  10   0   -0.37    0.48
 -14 -10   0    0.81    0.70
 -14 -10   0    0.97    1.02
  14  10   0    0.18    0.68
  14  10   0   -0.29    0.56
  13 -11   0    0.55    0.73
  13 -11   0    0.06    0.72
 -13  11   0    2.35    0.83
 -13  11   0    0.94    0.75
  12 -11   0    0.43    0.78
  12 -11   0   -0.61    0.55
  12 -11   0   -0.28    0.61
 -12  11   0    1.79    0.98
 -12  11   0    0.49    0.77
  11 -11   0    0.61    0.79
  11 -11   0    1.22    0.68
  11 -11   0    0.52    0.60
 -11  11   0    1.01    0.67
 -11  11   0    0.08    0.56
 -11  11   0    0.03    0.67
  10 -11   0    0.46    0.60
  10 -11   0   -0.11    0.65
  10 -11   0   -0.23    0.54
 -10  11   0    0.27    0.56
 -10  11   0    0.03    0.40
 -10  11   0    1.04    0.61
   9 -11   0    5.29    0.88
   9 -11   0    3.35    0.80
   9 -11   0    3.56    0.76
  -9  11   0    4.50    0.86
  -9  11   0    4.98    0.86
  -9  11   0    4.41    0.83
  -9  11   0    3.50    0.82
  -9  11   0    4.25    0.62
   8 -11   0    2.52    0.69
   8 -11   0    3.09    0.67
   8 -11   0    3.37    0.74
  -8  11   0    2.37    0.72
  -8  11   0    3.22    0.77
  -8  11   0    3.49    0.79
  -8  11   0    2.49    1.17
  -8  11   0    3.58    0.56
   7 -11   0    0.77    0.51
   7 -11   0    1.17    0.49
   7 -11   0    0.48    0.51
   7 -11   0    1.97    0.66
   7 -11   0    0.21    0.50
  -7  11   0    0.86    0.54
  -7  11   0    0.80    0.95
  -7  11   0    1.06    0.51
  -7  11   0    1.41    0.61
  -7  11   0    0.39    0.36
   6 -11   0    0.53    0.52
   6 -11   0    0.32    0.36
   6 -11   0    0.14    0.42
   6 -11   0    0.34    0.47
   6 -11   0    0.19    0.48
  -6  11   0   -0.26    0.27
  -6  11   0    0.91    0.52
  -6  11   0    0.25    0.43
  -6  11   0    0.14    0.51
  -6  11   0    1.23    0.47
   5 -11   0   48.92    3.13
   5 -11   0   50.69    3.31
   5 -11   0   51.69    3.27
   5 -11   0   51.99    3.40
   5 -11   0   47.99    3.30
  -5  11   0   51.73    3.26
  -5  11   0   48.95    3.37
  -5  11   0   53.79    3.35
  -5  11   0   48.70    3.30
  -5  11   0   48.72    3.15
   4 -11   0    2.38    0.57
   4 -11   0    2.67    0.64
   4 -11   0    2.97    0.59
   4 -11   0    3.69    0.58
  -4  11   0    2.75    0.57
  -4  11   0    2.63    0.44
  -4  11   0    1.20    0.52
  -4  11   0    2.20    0.60
  -4  11   0    2.68    0.50
   3 -11   0    6.33    0.77
   3 -11   0    6.14    0.85
   3 -11   0    5.01    0.72
   3 -11   0    3.73    0.50
   3 -11   0    6.35    0.68
  -3  11   0    5.74    0.73
  -3  11   0    4.33    0.73
  -3  11   0    2.93    0.53
  -3  11   0    4.43    0.56
  -3  11   0    4.83    0.72
   2 -11   0    0.21    0.39
   2 -11   0   -0.02    0.31
   2 -11   0    0.06    0.35
   2 -11   0   -0.08    0.31
   2 -11   0    0.15    0.28
  -2  11   0    0.29    0.29
  -2  11   0   -0.33    0.37
  -2  11   0   -0.07    0.39
  -2  11   0    0.35    0.31
  -2  11   0   -0.30    0.34
   1 -11   0    0.76    0.49
   1 -11   0    0.05    0.33
   1 -11   0    0.47    0.37
   1 -11   0   -0.04    0.36
   1 -11   0    0.02    0.30
  -1  11   0    0.64    0.41
  -1  11   0   -0.25    0.38
  -1  11   0   -0.31    0.25
  -1  11   0    0.52    0.42
   0 -11   0    0.06    0.41
   0 -11   0    0.97    0.38
   0 -11   0    1.77    0.49
   0 -11   0    0.54    0.38
   0 -11   0    0.99    0.32
   0  11   0    0.93    0.29
   0  11   0    2.46    0.53
   0  11   0    1.29    0.46
  -1 -11   0    9.10    1.02
  -1 -11   0   10.21    0.91
  -1 -11   0   11.52    0.97
  -1 -11   0    7.91    0.96
   1  11   0    5.96    0.82
   1  11   0    7.77    0.92
   1  11   0    7.86    0.83
  -2 -11   0   -0.95    0.38
  -2 -11   0   -0.34    0.42
  -2 -11   0   -0.36    0.38
  -2 -11   0   -0.42    0.28
   2  11   0   -0.31    0.36
   2  11   0   -0.22    0.31
   2  11   0    0.27    0.40
  -3 -11   0   11.40    1.08
  -3 -11   0   13.32    1.21
  -3 -11   0   13.28    1.55
  -3 -11   0   13.14    1.16
   3  11   0   13.20    1.17
   3  11   0   12.88    1.11
   3  11   0   12.39    1.16
  -4 -11   0    5.93    0.95
  -4 -11   0    3.87    0.66
  -4 -11   0    3.96    0.61
  -4 -11   0    4.81    0.73
   4  11   0    5.01    0.71
   4  11   0    4.59    0.68
   4  11   0    5.43    0.73
  -5 -11   0    1.04    0.59
  -5 -11   0    1.64    0.48
  -5 -11   0    1.26    0.43
  -5 -11   0    1.29    0.47
   5  11   0    1.53    0.51
   5  11   0    0.43    0.40
   5  11   0    1.27    0.42
  -6 -11   0   23.04    1.77
  -6 -11   0   23.86    1.97
   6  11   0   18.87    1.58
   6  11   0   19.81    1.64
   6  11   0   21.44    1.60
  -7 -11   0    3.22    0.68
  -7 -11   0    2.19    0.53
  -7 -11   0    2.24    0.76
   7  11   0    1.66    0.54
   7  11   0    2.27    0.62
  -8 -11   0    0.63    0.53
  -8 -11   0    0.29    0.49
  -8 -11   0   -0.30    0.43
  -8 -11   0    0.63    0.71
   8  11   0   -0.47    0.58
   8  11   0    0.47    0.44
   8  11   0   -0.12    0.37
   8  11   0    0.86    0.53
  -9 -11   0    4.86    0.76
  -9 -11   0    3.57    0.75
  -9 -11   0    6.45    0.89
  -9 -11   0    5.02    1.09
   9  11   0    5.11    0.83
   9  11   0    3.19    0.58
   9  11   0    4.35    0.94
   9  11   0    3.95    0.67
 -10 -11   0    0.31    0.74
 -10 -11   0    0.67    0.55
 -10 -11   0    0.22    0.53
 -10 -11   0    0.19    0.48
  10  11   0    0.57    0.48
  10  11   0   -0.21    0.32
  10  11   0   -0.18    0.50
  10  11   0    0.07    0.66
 -11 -11   0   -0.03    0.79
 -11 -11   0    1.04    0.59
 -11 -11   0    1.07    0.61
  11  11   0    0.96    0.54
  11  11   0    1.20    0.62
 -12 -11   0   -0.19    0.55
 -12 -11   0    0.49    0.90
 -12 -11   0   -0.11    0.54
  12  11   0    0.58    0.63
  12  11   0    1.19    0.59
 -13 -11   0   -0.52    0.87
 -13 -11   0    0.16    0.64
  13  11   0    0.32    0.56
  13  11   0    1.04    0.69
 -14 -11   0   -0.94    0.85
 -14 -11   0   -0.75    0.63
  14  11   0    0.05    0.60
  14  11   0   -0.49    0.66
  13 -12   0    5.22    1.06
  13 -12   0    5.89    1.12
  13 -12   0    4.24    1.07
 -13  12   0    4.08    0.98
 -13  12   0    6.41    1.09
  12 -12   0    1.82    0.75
  12 -12   0    1.10    0.85
  12 -12   0    0.78    0.78
  12 -12   0    0.30    0.70
 -12  12   0    2.25    0.82
 -12  12   0    1.40    0.75
  11 -12   0    0.57    0.69
  11 -12   0   -0.32    0.58
  11 -12   0   -0.13    0.78
  11 -12   0    0.62    0.73
 -11  12   0    0.40    0.67
 -11  12   0    0.25    0.64
 -11  12   0   -0.49    0.37
  10 -12   0    9.25    1.18
  10 -12   0    7.76    1.13
  10 -12   0    8.93    1.16
  10 -12   0    7.51    1.09
 -10  12   0    9.07    1.22
 -10  12   0    7.98    0.86
 -10  12   0   12.01    1.54
   9 -12   0    0.03    0.52
   9 -12   0   -0.87    0.56
   9 -12   0    0.57    0.58
   9 -12   0    0.43    0.61
  -9  12   0   -0.02    0.62
  -9  12   0    0.06    0.54
  -9  12   0    0.10    0.36
  -9  12   0   -0.15    0.68
   8 -12   0    1.25    0.69
   8 -12   0    1.68    0.66
   8 -12   0    2.58    0.79
   8 -12   0    1.76    0.56
  -8  12   0    1.38    0.65
  -8  12   0    1.43    0.71
  -8  12   0    2.16    0.67
  -8  12   0    1.50    0.45
  -8  12   0    2.06    0.67
   7 -12   0    5.61    0.94
   7 -12   0    2.57    0.59
   7 -12   0    4.67    0.89
   7 -12   0    4.01    0.77
   7 -12   0    4.69    0.83
  -7  12   0    5.06    0.82
  -7  12   0    4.39    0.82
  -7  12   0    4.95    0.60
  -7  12   0    3.85    0.83
  -7  12   0    3.28    0.80
   6 -12   0    2.36    0.72
   6 -12   0    2.13    0.61
   6 -12   0    1.28    0.61
   6 -12   0    2.00    0.59
  -6  12   0    1.95    0.42
  -6  12   0    1.49    0.55
  -6  12   0    1.26    0.57
  -6  12   0    1.36    0.62
  -6  12   0    2.26    0.65
   5 -12   0    0.28    0.44
   5 -12   0    0.20    0.48
   5 -12   0   -0.40    0.46
   5 -12   0    0.32    0.55
  -5  12   0    0.46    0.31
  -5  12   0    1.41    0.56
  -5  12   0    0.00    0.43
  -5  12   0    0.41    0.54
  -5  12   0   -0.06    0.39
   4 -12   0    1.82    0.57
   4 -12   0    1.63    0.49
   4 -12   0    1.15    0.49
   4 -12   0    2.81    0.69
  -4  12   0    1.38    0.60
  -4  12   0    1.16    0.54
  -4  12   0    1.59    0.38
  -4  12   0    0.93    0.43
  -4  12   0    1.34    0.93
   3 -12   0    8.18    1.03
   3 -12   0    7.62    0.72
   3 -12   0    8.41    0.94
   3 -12   0    8.29    0.94
   3 -12   0    7.42    0.82
  -3  12   0    8.11    0.82
  -3  12   0    8.77    0.95
  -3  12   0    7.17    0.97
  -3  12   0    7.24    0.77
  -3  12   0    7.18    0.95
   2 -12   0    0.69    0.47
   2 -12   0    0.47    0.35
   2 -12   0    0.40    0.52
   2 -12   0    0.97    0.34
   2 -12   0    0.58    0.41
  -2  12   0   -0.25    0.42
  -2  12   0    1.18    0.35
  -2  12   0    0.77    0.41
  -2  12   0    0.46    0.45
   1 -12   0   15.74    1.29
   1 -12   0   15.51    1.41
   1 -12   0   16.60    1.20
   1 -12   0   16.44    1.31
   1 -12   0   16.06    1.35
  -1  12   0   14.86    1.16
  -1  12   0   15.03    1.47
  -1  12   0   14.59    1.31
  -1  12   0   13.93    1.22
  -1  12   0   16.89    1.38
   0 -12   0   -0.20    0.43
   0 -12   0    0.08    0.30
   0 -12   0   -0.04    0.44
   0 -12   0   -0.24    0.40
   0 -12   0    0.36    0.38
   0  12   0    0.02    0.42
   0  12   0   -0.17    0.24
   0  12   0   -0.11    0.41
  -1 -12   0    9.87    1.15
  -1 -12   0    9.58    0.99
  -1 -12   0    9.76    1.12
  -1 -12   0   11.52    1.10
   1  12   0   10.08    1.03
   1  12   0   12.05    1.23
   1  12   0    7.82    1.02
  -2 -12   0    0.56    0.50
  -2 -12   0    0.92    0.63
  -2 -12   0    0.53    0.48
  -2 -12   0    1.10    0.41
   2  12   0    1.11    0.49
   2  12   0    0.77    0.44
   2  12   0    1.92    0.53
  -3 -12   0    0.05    0.41
  -3 -12   0   -0.58    0.31
  -3 -12   0    0.24    0.39
  -3 -12   0   -0.58    0.46
   3  12   0   -0.28    0.41
   3  12   0    0.09    0.38
   3  12   0    0.58    0.38
  -4 -12   0    0.35    0.42
  -4 -12   0   -0.14    0.42
  -4 -12   0    0.61    0.46
  -4 -12   0   -0.01    0.55
   4  12   0    0.28    0.43
   4  12   0    0.51    0.46
   4  12   0    0.70    0.41
  -5 -12   0    0.16    0.56
  -5 -12   0   -0.71    0.39
  -5 -12   0    0.48    0.42
  -5 -12   0   -0.23    0.42
   5  12   0    0.32    0.39
   5  12   0   -0.44    0.37
   5  12   0   -0.35    0.43
  -6 -12   0    0.51    0.48
  -6 -12   0    0.51    0.44
  -6 -12   0    0.34    0.65
   6  12   0    1.33    0.53
   6  12   0    0.33    0.43
   6  12   0    0.36    0.47
  -7 -12   0    0.07    0.47
  -7 -12   0   -0.09    0.59
  -7 -12   0   -0.11    0.41
   7  12   0   -0.87    0.47
   7  12   0    0.39    0.41
   7  12   0    0.07    0.42
  -8 -12   0   -0.63    0.48
  -8 -12   0   -0.91    0.60
  -8 -12   0   -0.32    0.48
  -8 -12   0   -0.11    0.42
   8  12   0    0.15    0.52
   8  12   0    0.70    0.47
   8  12   0    0.00    0.41
   8  12   0    0.38    0.63
  -9 -12   0   -0.75    0.47
  -9 -12   0    1.29    0.79
  -9 -12   0    0.09    0.45
  -9 -12   0   -0.28    0.50
   9  12   0   -0.20    0.37
   9  12   0   -0.05    0.62
   9  12   0    0.24    0.53
   9  12   0   -0.11    0.44
 -10 -12   0   -0.44    0.55
 -10 -12   0    0.84    1.02
 -10 -12   0   -0.02    0.52
 -10 -12   0   -0.87    0.49
  10  12   0    0.87    0.50
  10  12   0   -0.55    0.52
  10  12   0    0.46    0.40
 -11 -12   0   -0.13    0.79
 -11 -12   0   -0.01    0.56
 -11 -12   0    0.25    0.58
  11  12   0    0.06    0.35
  11  12   0   -0.09    0.60
  11  12   0   -0.18    0.51
 -12 -12   0    1.04    0.97
 -12 -12   0    0.00    0.61
 -12 -12   0    0.96    0.66
  12  12   0    0.10    0.52
  12  12   0    0.47    0.67
 -13 -12   0    0.98    0.72
 -13 -12   0   -0.18    0.89
  13  12   0    0.20    0.69
  13  12   0    0.07    0.57
  12 -13   0    0.87    0.83
  12 -13   0   -0.08    0.69
  12 -13   0   -0.03    0.78
  12 -13   0   -0.45    0.63
 -12  13   0    0.60    0.83
  11 -13   0    0.76    0.79
  11 -13   0   -0.21    1.29
  11 -13   0    0.53    0.70
  11 -13   0   -0.12    0.63
 -11  13   0   -0.18    0.68
 -11  13   0    0.70    0.46
 -11  13   0    0.87    0.72
  10 -13   0    0.35    0.62
  10 -13   0   -0.55    0.54
  10 -13   0   -0.42    0.68
  10 -13   0    0.15    0.66
 -10  13   0   -0.09    0.40
 -10  13   0   -0.29    0.63
 -10  13   0    0.54    0.66
   9 -13   0    3.80    0.84
   9 -13   0    3.93    0.76
   9 -13   0    3.64    0.93
   9 -13   0    3.75    0.87
  -9  13   0    5.45    0.67
  -9  13   0    2.04    0.80
  -9  13   0    5.76    0.99
   8 -13   0    1.16    0.63
   8 -13   0    0.03    0.45
   8 -13   0    0.78    0.64
   8 -13   0    0.07    0.60
  -8  13   0   -0.22    0.63
  -8  13   0    0.59    0.64
  -8  13   0    1.29    0.45
  -8  13   0    1.64    0.66
  -8  13   0    1.69    0.82
   7 -13   0    4.16    0.90
   7 -13   0    4.07    0.80
   7 -13   0    1.58    0.66
   7 -13   0    2.55    0.54
   7 -13   0    2.43    0.71
  -7  13   0    2.72    0.96
  -7  13   0    2.97    0.74
  -7  13   0    2.95    0.80
  -7  13   0    2.62    0.75
  -7  13   0    3.65    0.56
   6 -13   0    0.57    0.58
   6 -13   0    0.12    0.53
   6 -13   0   -0.41    0.49
  -6  13   0   -0.55    0.31
  -6  13   0   -0.39    0.47
  -6  13   0    0.32    0.48
  -6  13   0    0.15    0.56
   5 -13   0    4.45    0.84
   5 -13   0    5.24    0.86
   5 -13   0    4.21    0.92
   5 -13   0    3.41    0.72
  -5  13   0    5.93    0.68
  -5  13   0    4.26    0.86
  -5  13   0    4.53    0.83
  -5  13   0    4.88    0.86
  -5  13   0    5.21    0.85
   4 -13   0    0.63    0.42
   4 -13   0    0.27    0.50
   4 -13   0   -0.39    0.47
  -4  13   0    0.24    0.55
  -4  13   0    0.19    0.31
  -4  13   0    0.04    0.39
  -4  13   0   -0.51    0.48
  -4  13   0    0.01    0.47
   3 -13   0    2.45    0.68
   3 -13   0    1.86    0.41
   3 -13   0    2.47    0.62
   3 -13   0    2.71    0.52
   3 -13   0    3.16    0.78
  -3  13   0    3.04    0.53
  -3  13   0    2.68    0.60
  -3  13   0    2.00    0.68
  -3  13   0    2.94    0.51
  -3  13   0    2.16    0.63
   2 -13   0    0.36    0.48
   2 -13   0    0.09    0.35
   2 -13   0    0.50    0.33
   2 -13   0   -0.01    0.48
   2 -13   0   -0.17    0.46
  -2  13   0   -0.09    0.48
  -2  13   0    0.47    0.36
  -2  13   0    0.09    0.34
  -2  13   0   -0.38    0.41
  -2  13   0    0.47    0.48
   1 -13   0   -0.20    0.46
   1 -13   0    0.37    0.42
   1 -13   0   -0.30    0.32
   1 -13   0    0.03    0.46
   1 -13   0   -0.07    0.37
  -1  13   0   -0.01    0.32
  -1  13   0   -0.19    0.27
  -1  13   0    0.01    0.74
  -1  13   0    1.18    0.47
  -1  13   0   -0.07    0.49
   0 -13   0    7.81    0.73
   0 -13   0    6.67    0.89
   0 -13   0    6.13    0.97
   0 -13   0    6.76    0.94
   0 -13   0    7.79    0.93
   0  13   0    7.64    1.09
   0  13   0    7.77    0.96
   0  13   0    6.31    0.69
   0  13   0    6.92    0.85
  -1 -13   0    9.26    1.03
  -1 -13   0    8.14    1.04
  -1 -13   0    6.94    0.98
   1  13   0    6.81    0.89
   1  13   0    5.00    0.87
  -2 -13   0   -0.07    0.47
  -2 -13   0    0.12    0.44
  -2 -13   0    0.35    0.43
  -2 -13   0    0.12    0.45
   2  13   0    0.66    0.51
   2  13   0    0.92    0.44
   2  13   0    0.18    0.48
  -3 -13   0    0.35    0.41
  -3 -13   0    0.22    0.47
  -3 -13   0    0.50    0.56
  -3 -13   0    0.71    0.51
   3  13   0    0.71    0.57
   3  13   0    0.07    0.44
   3  13   0    0.18    0.40
  -4 -13   0    0.30    0.46
  -4 -13   0    0.85    0.54
  -4 -13   0   -0.05    0.38
  -4 -13   0   -0.12    0.52
   4  13   0   -0.65    0.40
   4  13   0   -0.32    0.47
   4  13   0   -0.55    0.38
  -5 -13   0    0.79    0.53
  -5 -13   0    0.38    0.48
  -5 -13   0   -0.01    0.60
  -5 -13   0    0.41    0.46
   5  13   0    0.80    0.55
   5  13   0    0.22    0.48
   5  13   0   -0.39    0.37
  -6 -13   0    1.67    0.79
  -6 -13   0    1.88    0.88
  -6 -13   0    3.57    0.71
   6  13   0    3.50    0.71
   6  13   0    2.18    0.75
   6  13   0    2.56    0.63
  -7 -13   0    0.30    0.53
  -7 -13   0    0.55    0.74
  -7 -13   0    0.68    0.48
   7  13   0    0.56    0.48
   7  13   0   -0.02    0.42
   7  13   0    0.52    0.55
  -8 -13   0    1.52    0.60
  -8 -13   0    1.72    0.87
  -8 -13   0   -0.11    0.49
   8  13   0   -0.34    0.62
   8  13   0    1.47    0.50
   8  13   0    1.07    0.61
   8  13   0   -0.32    0.42
  -9 -13   0    9.37    1.19
  -9 -13   0    8.11    1.45
  -9 -13   0    8.94    1.14
  -9 -13   0    7.45    1.04
   9  13   0    8.82    1.11
   9  13   0    8.87    1.04
   9  13   0    8.29    0.96
 -10 -13   0    0.35    0.61
 -10 -13   0    0.32    0.57
 -10 -13   0    0.41    0.84
  10  13   0    0.05    0.53
  10  13   0   -0.49    0.58
  10  13   0   -0.12    0.40
 -11 -13   0   -0.33    0.57
 -11 -13   0    0.20    0.85
 -11 -13   0    0.08    0.61
  11  13   0    0.12    0.62
  11  13   0   -0.40    0.51
 -12 -13   0   -0.20    0.88
 -12 -13   0   -0.21    0.63
 -12 -13   0    0.43    0.68
  12  13   0   -0.41    0.65
  12  13   0    0.10    0.58
 -13 -13   0   -0.36    0.94
 -13 -13   0    0.96    0.71
 -13 -13   0   -0.15    0.62
  13  13   0    0.83    0.63
  13  13   0    0.56    0.77
  12 -14   0    2.10    0.88
  12 -14   0    1.34    0.86
  12 -14   0    0.36    0.81
 -12  14   0    2.22    0.89
  11 -14   0    1.99    1.06
  11 -14   0    1.33    0.83
  11 -14   0    1.00    0.86
 -11  14   0    0.47    0.48
 -11  14   0    1.22    0.78
  10 -14   0    5.01    0.95
  10 -14   0    3.62    0.94
  10 -14   0    3.12    0.81
  10 -14   0    3.88    0.93
 -10  14   0    2.98    0.62
 -10  14   0    3.32    0.90
   9 -14   0    0.13    0.60
   9 -14   0    1.70    0.76
   9 -14   0    0.60    0.56
   9 -14   0    2.01    0.80
  -9  14   0    0.77    0.46
  -9  14   0    1.20    1.03
  -9  14   0   -0.60    0.61
   8 -14   0    2.95    0.86
   8 -14   0    2.45    0.67
   8 -14   0    1.68    0.73
   8 -14   0    1.50    0.53
  -8  14   0    1.03    0.72
  -8  14   0    2.06    1.09
  -8  14   0    1.23    0.70
  -8  14   0    1.23    0.47
   7 -14   0   -0.13    0.56
   7 -14   0    0.09    0.56
  -7  14   0    0.90    0.40
  -7  14   0    0.76    0.57
  -7  14   0    0.52    0.64
  -7  14   0    0.68    0.68
  -7  14   0   -0.58    0.57
   6 -14   0    0.84    0.63
   6 -14   0   -0.33    0.57
   6 -14   0   -0.72    0.59
  -6  14   0    0.15    0.36
  -6  14   0    0.38    0.63
  -6  14   0    1.15    0.58
  -6  14   0    0.13    0.69
  -6  14   0    0.92    0.67
   5 -14   0    0.58    0.57
   5 -14   0   -0.31    0.44
   5 -14   0   -0.40    0.53
   5 -14   0    0.83    0.62
  -5  14   0    0.23    0.59
  -5  14   0    0.21    0.36
  -5  14   0   -0.03    0.44
  -5  14   0    0.13    0.51
   4 -14   0    1.10    0.49
   4 -14   0    0.92    0.57
   4 -14   0    1.35    0.60
   4 -14   0   -0.43    0.55
  -4  14   0    0.94    0.62
  -4  14   0    1.09    0.42
  -4  14   0    0.92    0.54
  -4  14   0    0.52    0.47
  -4  14   0    0.55    0.73
   3 -14   0   -0.28    0.45
   3 -14   0   -0.81    0.29
   3 -14   0   -0.06    0.53
   3 -14   0   -0.03    0.41
  -3  14   0   -0.01    0.34
  -3  14   0   -0.79    0.48
  -3  14   0   -0.14    0.39
  -3  14   0    0.26    0.57
  -3  14   0    0.32    0.49
   2 -14   0   11.17    1.16
   2 -14   0   11.92    1.32
   2 -14   0    8.14    0.96
   2 -14   0   10.05    0.98
   2 -14   0    8.93    1.06
  -2  14   0   11.41    1.17
  -2  14   0   13.00    1.34
  -2  14   0    9.70    0.97
  -2  14   0   10.84    1.17
  -2  14   0    9.54    1.01
   1 -14   0    1.93    0.61
   1 -14   0    1.87    0.60
   1 -14   0    2.28    0.49
   1 -14   0    1.84    0.55
   1 -14   0    3.10    0.75
  -1  14   0    1.24    0.54
  -1  14   0    3.07    0.56
  -1  14   0    1.63    0.67
  -1  14   0    1.60    0.71
  -1  14   0    3.24    0.74
   0 -14   0    6.97    0.96
   0 -14   0    8.17    1.10
   0 -14   0    8.53    0.80
   0 -14   0    7.46    1.00
   0 -14   0    6.45    0.89
   0  14   0    8.17    1.01
   0  14   0   10.21    1.07
   0  14   0    7.33    1.06
  -1 -14   0   23.56    1.87
  -1 -14   0   26.25    1.97
  -1 -14   0   23.64    1.98
  -1 -14   0   25.49    2.04
   1  14   0   25.27    1.98
   1  14   0   25.82    2.04
  -2 -14   0    1.32    0.65
  -2 -14   0    1.59    0.68
  -2 -14   0    1.70    0.53
  -2 -14   0    1.98    0.61
   2  14   0    2.11    0.64
   2  14   0    1.33    0.54
   2  14   0    0.69    0.54
  -3 -14   0    0.09    0.48
  -3 -14   0    0.94    0.51
  -3 -14   0    0.58    0.58
  -3 -14   0    0.07    0.54
   3  14   0    0.81    0.56
   3  14   0    0.43    0.55
   3  14   0   -0.50    0.49
  -4 -14   0    5.86    0.87
  -4 -14   0    5.49    0.93
  -4 -14   0    6.85    1.10
   4  14   0    5.49    0.91
   4  14   0    6.36    0.93
  -5 -14   0    0.09    0.45
  -5 -14   0   -0.31    0.49
  -5 -14   0    0.54    0.68
   5  14   0    0.66    0.62
   5  14   0    0.51    0.49
   5  14   0    0.22    0.50
  -6 -14   0    0.40    0.52
  -6 -14   0    1.13    0.56
  -6 -14   0   -0.25    0.66
   6  14   0    0.63    0.61
   6  14   0    0.23    0.42
   6  14   0    0.28    0.47
  -7 -14   0    0.37    0.78
  -7 -14   0    1.46    0.62
  -7 -14   0    0.61    0.59
   7  14   0    0.28    0.46
   7  14   0    0.25    1.19
   7  14   0    0.15    0.48
  -8 -14   0    0.58    0.54
  -8 -14   0    0.73    0.80
   8  14   0   -0.16    0.50
   8  14   0    0.11    0.45
   8  14   0    0.37    0.83
  -9 -14   0    1.73    0.94
  -9 -14   0    0.36    0.63
  -9 -14   0    0.42    0.62
   9  14   0    0.69    0.52
   9  14   0    1.66    0.61
   9  14   0    1.44    0.72
 -10 -14   0    0.75    0.93
 -10 -14   0   -0.05    0.58
 -10 -14   0    0.43    0.62
  10  14   0    0.49    0.47
  10  14   0   -1.09    0.62
  10  14   0    1.04    0.56
 -11 -14   0    0.83    0.96
 -11 -14   0   -0.18    0.67
 -11 -14   0    0.21    0.61
  11  14   0    0.17    0.45
  11  14   0    0.12    0.55
  11  14   0    0.12    0.72
 -12 -14   0    2.97    1.23
 -12 -14   0    1.29    0.76
 -12 -14   0    1.92    0.76
  12  14   0    1.44    0.71
  12  14   0    1.40    0.76
  12  14   0    2.86    0.99
  11 -15   0    0.56    0.74
  11 -15   0   -0.36    0.82
  11 -15   0    0.60    0.82
 -11  15   0    0.86    0.79
 -11  15   0    0.81    0.51
  10 -15   0    1.69    0.77
  10 -15   0   -0.28    0.65
 -10  15   0    0.57    0.76
 -10  15   0    0.31    0.50
   9 -15   0    1.14    0.79
   9 -15   0    0.69    0.66
   9 -15   0    0.88    0.73
   9 -15   0    0.76    0.53
  -9  15   0    0.78    0.73
  -9  15   0    1.63    0.52
   8 -15   0    2.56    0.82
   8 -15   0    1.77    0.71
   8 -15   0    2.48    0.80
  -8  15   0    3.01    0.87
  -8  15   0    1.02    0.51
   7 -15   0    1.33    0.71
   7 -15   0    2.53    0.80
   7 -15   0    1.33    0.63
  -7  15   0    1.17    0.46
  -7  15   0    1.68    0.69
  -7  15   0    1.36    0.60
   6 -15   0    0.26    0.61
   6 -15   0    0.50    0.53
   6 -15   0   -0.11    0.57
  -6  15   0   -0.18    0.37
  -6  15   0   -0.05    0.62
  -6  15   0   -0.41    0.61
  -6  15   0   -0.12    0.52
  -6  15   0   -0.21    0.61
   5 -15   0    1.44    0.59
   5 -15   0    0.80    0.69
   5 -15   0   -0.19    0.58
   5 -15   0    1.30    0.70
  -5  15   0    1.21    0.71
  -5  15   0    0.75    0.59
  -5  15   0    0.97    0.44
  -5  15   0    2.17    0.75
  -5  15   0    1.61    0.57
   4 -15   0    6.61    0.90
   4 -15   0    6.54    1.02
   4 -15   0    8.66    1.22
   4 -15   0    7.93    1.08
  -4  15   0    6.97    1.11
  -4  15   0    7.74    1.30
  -4  15   0    7.40    0.88
  -4  15   0   10.12    1.17
   3 -15   0   18.95    1.86
   3 -15   0   21.16    1.73
   3 -15   0   18.64    1.91
   3 -15   0   21.31    2.34
  -3  15   0   23.07    2.00
  -3  15   0   23.51    1.70
  -3  15   0   25.39    1.90
  -3  15   0   22.35    1.69
  -3  15   0   23.79    1.96
   2 -15   0   21.46    1.60
   2 -15   0   22.63    1.93
   2 -15   0   17.30    1.59
   2 -15   0   20.78    1.80
  -2  15   0   19.71    1.85
  -2  15   0   22.85    1.65
  -2  15   0   21.95    1.59
  -2  15   0   19.22    1.83
  -2  15   0   20.96    1.75
   1 -15   0    0.53    0.59
   1 -15   0    1.49    0.69
   1 -15   0    1.28    0.44
   1 -15   0    1.28    0.51
  -1  15   0    1.14    0.48
  -1  15   0    1.26    0.43
  -1  15   0    2.60    0.93
  -1  15   0    1.35    0.66
  -1  15   0    1.30    0.55
   0 -15   0   -0.13    0.78
   0 -15   0    0.14    0.35
   0 -15   0    0.73    0.55
   0 -15   0    0.54    0.61
   0  15   0    0.11    0.39
   0  15   0    0.62    0.54
   0  15   0    1.05    0.51
  -1 -15   0   19.57    1.58
  -1 -15   0   13.75    1.55
  -1 -15   0   16.06    1.64
   1  15   0   16.42    1.75
   1  15   0   15.76    1.55
  -2 -15   0    4.22    0.75
  -2 -15   0    5.61    0.90
  -2 -15   0    4.16    0.92
  -2 -15   0    4.33    0.91
   2  15   0    4.62    0.85
   2  15   0    4.06    0.82
  -3 -15   0    1.19    0.68
  -3 -15   0    0.63    0.54
  -3 -15   0    1.34    0.73
  -3 -15   0    0.64    0.51
   3  15   0    1.75    0.59
   3  15   0    2.33    0.73
   3  15   0    1.11    0.62
  -4 -15   0   -0.40    0.56
  -4 -15   0   -0.03    0.58
  -4 -15   0   -0.27    0.53
  -4 -15   0   -0.25    0.45
   4  15   0   -0.11    0.55
   4  15   0    0.03    0.47
   4  15   0    0.27    0.64
  -5 -15   0    5.64    1.09
  -5 -15   0    3.93    0.80
  -5 -15   0    5.75    0.83
   5  15   0    5.39    0.84
   5  15   0    3.21    0.78
   5  15   0    4.01    0.85
  -6 -15   0    2.74    0.96
  -6 -15   0    2.08    0.71
  -6 -15   0    3.46    0.73
   6  15   0    2.32    0.78
   6  15   0    2.64    0.74
   6  15   0    3.89    0.76
  -7 -15   0   -0.89    0.68
  -7 -15   0   -0.66    0.54
   7  15   0    0.14    0.52
   7  15   0    0.02    0.52
   7  15   0    0.36    0.61
  -8 -15   0    1.59    0.65
  -8 -15   0    2.06    1.12
   8  15   0    2.72    0.81
   8  15   0    1.04    0.61
   8  15   0    1.29    0.68
  -9 -15   0    0.36    0.84
  -9 -15   0    0.36    0.65
  -9 -15   0    0.75    0.65
   9  15   0    0.81    0.56
   9  15   0    0.50    0.68
   9  15   0    0.41    0.56
 -10 -15   0    1.34    1.04
 -10 -15   0    1.97    0.75
 -10 -15   0    2.07    0.86
  10  15   0    2.31    0.83
  10  15   0    0.53    0.60
  10  15   0    0.68    0.75
 -11 -15   0   -0.50    0.64
 -11 -15   0    0.17    0.91
 -11 -15   0   -0.73    0.65
  11  15   0   -0.29    0.75
  11  15   0    0.04    0.59
  11  15   0    0.10    0.48
 -12 -15   0    1.91    0.84
 -12 -15   0    1.16    0.80
  10 -16   0    0.56    0.78
 -10  16   0    0.51    0.52
 -10  16   0    1.22    0.89
   9 -16   0    0.55    0.86
   9 -16   0    0.44    0.69
  -9  16   0    0.53    0.73
  -9  16   0    0.30    0.48
   8 -16   0    0.18    0.66
   8 -16   0    0.00    0.65
  -8  16   0   -0.14    0.69
  -8  16   0   -0.16    0.45
   7 -16   0    0.47    0.65
   7 -16   0   -0.83    0.55
  -7  16   0   -0.09    0.42
  -7  16   0    0.09    0.63
   6 -16   0   -0.05    0.64
   6 -16   0    0.25    0.62
   6 -16   0    0.09    0.56
  -6  16   0    0.60    0.56
  -6  16   0    0.60    0.72
  -6  16   0   -0.25    0.38
   5 -16   0    2.19    0.76
   5 -16   0    1.85    0.66
   5 -16   0    1.44    0.69
   5 -16   0    1.74    0.77
  -5  16   0    0.77    0.80
  -5  16   0    1.39    0.67
  -5  16   0    1.72    0.55
   4 -16   0    6.56    0.91
   4 -16   0    5.18    0.99
   4 -16   0    8.31    1.25
   4 -16   0    5.93    0.99
  -4  16   0    6.10    1.12
  -4  16   0    8.24    1.15
  -4  16   0    8.04    0.90
  -4  16   0    6.95    0.93
   3 -16   0    6.50    1.14
   3 -16   0    3.53    0.79
   3 -16   0    5.32    0.77
   3 -16   0    2.55    0.78
  -3  16   0    5.26    0.77
  -3  16   0    5.03    0.97
  -3  16   0    4.49    0.70
  -3  16   0    4.24    0.89
  -3  16   0    5.79    0.93
   2 -16   0    5.75    0.77
   2 -16   0    5.08    0.75
   2 -16   0    5.07    0.92
   2 -16   0    4.27    0.94
  -2  16   0    5.05    0.79
  -2  16   0    4.51    0.93
  -2  16   0    5.83    0.94
  -2  16   0    4.61    0.74
  -2  16   0    4.88    0.94
   1 -16   0    2.60    0.67
   1 -16   0    2.26    0.73
   1 -16   0    3.45    0.77
   1 -16   0    3.58    0.59
   1 -16   0    1.26    0.76
  -1  16   0    2.99    0.83
  -1  16   0    1.61    0.72
  -1  16   0    3.84    0.68
  -1  16   0    2.97    0.73
  -1  16   0    2.31    0.55
   0 -16   0    4.69    0.88
   0 -16   0    3.35    0.77
   0 -16   0    5.65    0.96
   0 -16   0    4.66    0.64
   0 -16   0    4.86    0.86
   0  16   0    7.68    1.01
   0  16   0    3.00    0.83
   0  16   0    2.74    0.80
   0  16   0    5.16    0.84
  -1 -16   0   -0.27    0.55
  -1 -16   0    0.17    0.57
  -1 -16   0    0.01    0.55
  -1 -16   0    0.59    0.55
   1  16   0    0.86    0.63
   1  16   0    0.08    0.49
   1  16   0   -0.05    0.61
  -2 -16   0    0.60    0.54
  -2 -16   0    0.66    0.62
  -2 -16   0    0.80    0.66
  -2 -16   0    0.53    0.67
   2  16   0   -0.15    0.62
   2  16   0   -0.93    0.55
  -3 -16   0    0.16    0.59
  -3 -16   0    0.36    0.64
  -3 -16   0   -0.19    0.49
  -3 -16   0   -0.47    0.53
   3  16   0    0.47    0.61
   3  16   0   -0.04    0.43
   3  16   0    0.16    0.60
  -4 -16   0   -0.33    0.67
  -4 -16   0   -0.12    0.56
  -4 -16   0   -0.12    0.55
   4  16   0   -0.17    0.47
   4  16   0   -0.56    0.50
   4  16   0   -0.63    0.58
  -5 -16   0    0.11    0.59
  -5 -16   0    1.03    0.79
   5  16   0   -0.12    0.49
   5  16   0   -0.22    0.63
   5  16   0   -0.46    1.02
  -6 -16   0    0.27    0.60
  -6 -16   0    1.72    0.83
   6  16   0    0.34    0.52
   6  16   0    1.01    0.69
   6  16   0    0.26    0.67
  -7 -16   0    0.13    0.64
   7  16   0   -0.10    0.51
   7  16   0   -0.34    0.64
   7  16   0    0.04    0.55
  -8 -16   0    0.91    0.72
  -8 -16   0    2.06    1.06
   8  16   0    2.90    0.72
   8  16   0    0.49    0.79
   8  16   0    2.71    0.72
  -9 -16   0    1.43    1.01
  -9 -16   0    2.95    0.88
  -9 -16   0    2.56    0.90
   9  16   0    3.53    0.75
   9  16   0    3.57    0.83
   9  16   0    1.85    0.86
 -10 -16   0    0.54    0.69
 -10 -16   0    0.89    0.73
 -10 -16   0    1.04    1.03
  10  16   0   -0.03    0.58
  10  16   0    0.47    0.79
  10  16   0    1.49    0.65
 -11 -16   0    2.04    1.18
 -11 -16   0    0.02    0.75
 -11 -16   0    1.19    0.81
  11  16   0    0.11    0.80
  11  16   0    1.36    0.69
   9 -17   0    5.11    1.05
   9 -17   0    3.75    1.04
  -9  17   0    5.34    1.16
  -9  17   0    4.32    0.77
   8 -17   0    0.40    0.66
   8 -17   0    1.73    0.86
  -8  17   0    0.65    0.54
  -8  17   0    0.78    0.81
   7 -17   0    1.40    0.72
   7 -17   0    1.60    0.76
  -7  17   0    1.88    0.81
  -7  17   0    1.24    0.53
   6 -17   0   -0.46    0.65
   6 -17   0   -0.43    0.56
  -6  17   0   -0.49    0.61
  -6  17   0   -0.50    0.52
  -6  17   0    0.77    0.49
   5 -17   0    4.59    0.83
   5 -17   0    4.45    1.00
  -5  17   0    4.81    0.74
  -5  17   0    3.78    0.75
  -5  17   0    4.76    0.96
   4 -17   0    3.21    0.82
   4 -17   0    1.69    0.65
  -4  17   0    3.47    0.84
  -4  17   0    1.93    0.58
  -4  17   0    1.46    0.87
  -4  17   0    2.71    0.62
   3 -17   0    0.63    0.70
   3 -17   0   -0.04    0.63
   3 -17   0    0.84    0.51
  -3  17   0    0.19    0.47
  -3  17   0   -0.14    0.60
  -3  17   0    0.60    0.48
  -3  17   0    1.48    0.73
   2 -17   0   16.48    1.83
   2 -17   0   21.37    1.89
   2 -17   0   16.74    1.47
   2 -17   0   14.78    1.44
  -2  17   0   21.11    1.74
  -2  17   0   16.20    1.43
  -2  17   0   17.30    1.73
   1 -17   0    0.56    0.70
   1 -17   0    1.44    0.76
   1 -17   0    0.99    0.48
   1 -17   0    0.61    0.66
  -1  17   0    0.55    0.92
  -1  17   0    1.07    0.55
  -1  17   0    1.14    0.62
   0 -17   0   -0.18    0.50
   0 -17   0   -0.34    0.73
   0 -17   0   -0.06    0.39
   0 -17   0   -0.21    0.60
   0  17   0   -0.42    0.64
   0  17   0   -0.11    0.46
   0  17   0   -0.19    0.53
  -1 -17   0   -0.80    0.60
  -1 -17   0    0.16    0.62
  -1 -17   0   -0.47    0.64
   1  17   0    1.34    0.78
   1  17   0    0.42    0.57
   1  17   0    0.19    0.65
  -2 -17   0    0.39    0.69
  -2 -17   0    0.68    0.68
  -2 -17   0    3.04    0.89
   2  17   0    0.00    0.61
   2  17   0    0.61    0.80
  -3 -17   0   -0.28    0.58
  -3 -17   0    0.65    0.71
   3  17   0    0.35    0.64
   3  17   0   -0.93    0.61
  -4 -17   0    0.78    0.74
  -4 -17   0    1.40    0.66
   4  17   0   -0.13    0.50
   4  17   0    0.44    0.70
   4  17   0    0.07    0.60
  -5 -17   0    0.04    0.62
  -5 -17   0   -0.39    0.70
   5  17   0    1.00    0.72
   5  17   0   -0.24    0.53
   5  17   0    0.28    0.57
  -6 -17   0   -0.39    0.79
  -6 -17   0    0.62    0.71
   6  17   0    1.20    0.65
   6  17   0    0.48    0.73
   6  17   0    0.54    0.55
  -7 -17   0    0.41    0.83
  -7 -17   0    0.90    0.69
   7  17   0    0.66    0.64
   7  17   0    0.74    0.75
   7  17   0   -0.13    0.54
  -8 -17   0    0.48    0.95
  -8 -17   0    0.83    0.73
   8  17   0    0.79    0.78
   8  17   0    0.11    0.60
   8  17   0    0.57    0.64
  -9 -17   0   -0.35    0.71
  -9 -17   0   -0.52    0.72
  -9 -17   0    0.04    0.92
   9  17   0    0.11    0.79
   9  17   0   -0.03    0.61
   9  17   0   -0.53    0.59
 -10 -17   0    0.61    1.00
 -10 -17   0    1.73    0.91
 -10 -17   0    0.61    0.78
  10  17   0    3.16    0.99
  10  17   0    0.33    1.01
  10  17   0    2.51    0.83
   8 -18   0   -0.24    0.76
   8 -18   0    0.45    0.72
  -8  18   0    0.23    0.53
  -8  18   0    0.23    0.79
   7 -18   0   -0.75    0.75
   7 -18   0   -0.54    0.60
  -7  18   0   -0.40    0.70
  -7  18   0   -0.27    0.46
   6 -18   0    0.73    0.69
   6 -18   0    0.49    0.78
  -6  18   0    1.43    0.78
  -6  18   0    1.69    0.56
   5 -18   0   -0.13    0.59
   5 -18   0   -0.02    0.69
  -5  18   0    0.16    0.63
  -5  18   0    0.83    0.54
  -5  18   0   -0.39    0.73
   4 -18   0    1.13    0.73
   4 -18   0    0.42    0.59
  -4  18   0    0.51    0.52
  -4  18   0    0.53    0.69
  -4  18   0    0.15    0.48
   3 -18   0    2.45    0.87
   3 -18   0    2.34    0.65
  -3  18   0    0.86    0.71
  -3  18   0    1.28    0.54
  -3  18   0    2.23    0.60
   2 -18   0    0.65    0.49
   2 -18   0   -0.01    0.44
   2 -18   0   -0.64    0.63
  -2  18   0    0.59    0.48
  -2  18   0    1.35    0.80
  -2  18   0   -0.72    0.55
  -2  18   0   -0.35    0.43
   1 -18   0    0.13    0.66
   1 -18   0    0.04    0.52
   1 -18   0    1.00    0.51
  -1  18   0   -0.07    0.49
  -1  18   0    0.67    0.77
  -1  18   0   -0.27    0.56
   0 -18   0    0.20    0.43
   0 -18   0    1.50    0.64
   0 -18   0    1.26    0.75
   0  18   0    0.65    0.60
   0  18   0    0.42    0.75
   0  18   0    0.57    0.48
  -1 -18   0   -0.21    0.60
  -1 -18   0    0.03    0.63
   1  18   0   -0.47    0.45
   1  18   0   -0.41    0.57
   1  18   0    0.30    0.78
  -2 -18   0    1.54    1.33
  -2 -18   0    1.04    0.75
   2  18   0    0.90    0.61
   2  18   0    1.96    0.87
  -3 -18   0    1.40    0.79
  -3 -18   0    0.14    0.67
   3  18   0    0.37    0.71
  -4 -18   0    1.12    0.72
  -4 -18   0    1.40    0.84
   4  18   0    1.09    0.79
  -5 -18   0    0.21    0.68
  -5 -18   0    1.49    0.84
   5  18   0    0.15    0.62
  -6 -18   0    1.31    0.80
  -6 -18   0   -0.51    0.78
   6  18   0    1.31    0.90
   6  18   0    0.62    0.63
  -7 -18   0   -0.28    0.83
  -7 -18   0    0.21    0.71
   7  18   0   -0.26    0.76
   7  18   0    0.12    0.72
   7  18   0    0.16    0.62
  -8 -18   0    0.03    0.70
  -8 -18   0   -0.54    0.85
   8  18   0   -0.38    0.83
   8  18   0   -0.50    0.61
   8  18   0    0.63    0.81
  -9 -18   0    0.32    0.82
  -9 -18   0    0.01    0.74
  -9 -18   0    0.55    1.01
   9  18   0   -0.28    0.85
   9  18   0    0.18    0.63
   9  18   0    0.97    0.72
   6 -19   0    0.55    0.65
   6 -19   0    0.44    1.06
  -6  19   0    0.24    0.78
  -6  19   0    1.03    0.56
   5 -19   0    0.43    0.64
   5 -19   0   -0.55    0.72
  -5  19   0   -0.68    0.45
  -5  19   0   -0.49    0.64
   4 -19   0    1.90    0.68
   4 -19   0    2.37    0.89
  -4  19   0    1.09    0.62
  -4  19   0    0.88    0.72
  -4  19   0    0.07    0.48
   3 -19   0   -0.08    0.71
  -3  19   0   -0.11    0.50
  -3  19   0   -0.51    0.60
  -3  19   0    0.22    0.51
   2 -19   0    1.01    0.80
   2 -19   0    1.10    0.58
  -2  19   0    0.53    0.69
  -2  19   0    1.05    0.59
   1 -19   0    5.00    0.86
   1 -19   0    5.29    1.07
   1 -19   0    3.43    0.69
  -1  19   0    2.09    0.98
  -1  19   0    3.66    0.78
  -1  19   0    5.67    1.02
   0 -19   0    2.73    0.60
   0 -19   0    1.97    0.82
   0 -19   0    1.53    0.71
   0  19   0    2.58    0.68
   0  19   0    2.09    0.76
   0  19   0    1.38    0.90
  -1 -19   0    2.30    0.82
  -1 -19   0    2.53    0.86
   1  19   0    4.28    0.88
   1  19   0    0.49    0.88
   1  19   0    2.66    0.74
  -2 -19   0    0.97    0.80
  -2 -19   0    0.91    0.80
   2  19   0    0.93    0.60
   2  19   0    2.36    0.78
   2  19   0    1.11    0.87
  -3 -19   0   -0.72    0.67
  -3 -19   0    1.14    0.82
   3  19   0   -0.16    0.57
   3  19   0    0.30    1.06
  -4 -19   0    0.58    0.81
  -4 -19   0    0.06    0.78
   4  19   0    0.00    0.82
  -5 -19   0    1.40    0.93
   5  19   0    0.46    0.90
  -6 -19   0   -0.30    0.84
  -6 -19   0    0.24    0.79
   6  19   0    0.48    0.90
   6  19   0   -0.07    0.72
  -7 -19   0    0.10    0.92
  -7 -19   0    0.17    0.78
   7  19   0    1.60    0.97
   7  19   0    1.37    0.72
   4 -20   0    0.17    0.79
   4 -20   0    0.14    0.65
  -4  20   0    2.12    0.98
  -4  20   0    1.86    0.66
  -4  20   0    2.35    0.73
   3 -20   0   -0.07    0.78
   3 -20   0    0.59    0.63
  -3  20   0    0.38    0.54
  -3  20   0   -0.48    0.51
   2 -20   0    0.14    0.57
   2 -20   0    0.00    0.78
   2 -20   0    0.36    0.52
  -2  20   0   -0.11    0.52
  -2  20   0    0.47    1.05
   1 -20   0    3.21    0.70
   1 -20   0    1.99    0.93
   1 -20   0    2.53    0.74
  -1  20   0    4.20    1.44
  -1  20   0    3.74    0.82
   0 -20   0    1.00    0.87
   0 -20   0    1.77    0.73
   0  20   0    2.55    1.30
   0  20   0    0.78    0.62
  -1 -20   0    1.11    0.86
  -1 -20   0    1.77    0.84
   1  20   0    4.51    1.64
   1  20   0    3.30    0.82
   1  20   0    2.71    1.07
  -2 -20   0    0.89    0.84
  -2 -20   0   -0.50    0.64
   2  20   0    0.61    0.60
   2  20   0   -1.45    0.95
   2  20   0   -0.46    0.84
  -3 -20   0    1.75    0.87
  -3 -20   0    0.01    0.79
   3  20   0    0.51    0.71
   3  20   0    0.12    0.97
  -4 -20   0   -0.04    0.84
  -4 -20   0    0.53    0.77
   4  20   0   -0.47    0.90
   4  20   0    0.18    0.65
  -5 -20   0   -1.45    0.70
  -5 -20   0    0.91    0.98
   5  20   0   -0.12    1.00
   1 -21   0    0.65    0.57
   1 -21   0    1.31    0.92
   1 -21   0    1.66    0.68
  -1  21   0    0.78    0.66
  -1  21   0    1.31    0.85
   0 -21   0    1.81    0.98
   0 -21   0    1.96    0.79
   0  21   0    1.11    0.84
   0  21   0    2.81    0.79
  -1 -21   0    1.62    0.92
  -1 -21   0    2.16    0.84
   1  21   0    1.50    0.74
   1  21   0    1.20    0.79
  -2 -21   0   -0.75    0.79
  -2 -21   0    0.58    0.79
   2  21   0    0.17    0.74
   1  21  -1    1.17    0.68
   1  21  -1   -0.29    0.72
  -1 -21   1    0.53    0.86
  -1 -21   1    1.03    0.82
   0  21  -1   -0.67    0.57
   0  21  -1    0.20    0.76
   0 -21   1   -0.44    0.81
   0 -21   1    0.34    0.66
   1 -21   1    1.83    0.96
   5  20  -1    0.81    1.01
  -5 -20   1   -0.71    0.75
  -5 -20   1   -0.64    0.83
   4  20  -1    4.00    1.17
  -4 -20   1    3.18    1.06
  -4 -20   1    2.95    1.08
   3  20  -1   -1.24    0.87
   3  20  -1    1.25    0.73
  -3 -20   1   -1.08    0.71
  -3 -20   1    0.96    0.81
   2  20  -1   -0.42    0.84
   2  20  -1   -0.65    0.77
  -2 -20   1    0.61    0.79
  -2 -20   1   -0.40    0.71
   1  20  -1    1.15    0.65
  -1 -20   1    1.47    0.87
  -1 -20   1    2.93    0.88
   0  20  -1    0.20    0.54
   0  20  -1   -0.57    1.05
   0 -20   1    0.01    0.74
   0 -20   1   -0.40    0.58
  -1  20  -1   -0.95    0.49
  -1  20  -1    0.94    0.94
   1 -20   1    0.42    0.53
   1 -20   1    1.10    0.85
   1 -20   1   -0.10    0.60
  -2  20  -1    0.80    0.59
  -2  20  -1    1.26    1.03
   2 -20   1    0.78    0.59
   2 -20   1   -0.31    0.74
   2 -20   1   -0.17    0.50
  -3  20  -1    0.20    0.53
   3 -20   1   -0.35    0.53
   3 -20   1    0.51    0.79
  -4  20  -1    3.73    1.66
  -4  20  -1    1.98    0.70
  -4  20  -1    2.78    0.73
   4 -20   1    2.05    0.72
   4 -20   1    3.39    1.03
   7  19  -1    1.34    1.01
   7  19  -1    0.66    0.71
  -7 -19   1    0.83    1.03
  -7 -19   1   -0.18    0.79
   6  19  -1    0.73    0.66
   6  19  -1    0.76    0.91
  -6 -19   1    1.20    0.85
  -6 -19   1    0.43    0.92
   5  19  -1    1.23    0.98
  -5 -19   1    2.66    1.05
  -5 -19   1    1.51    0.82
  -4 -19   1   -0.02    0.74
  -4 -19   1    0.52    0.82
   3  19  -1   -0.10    0.79
  -3 -19   1   -0.54    0.71
  -3 -19   1   -0.05    0.66
   2  19  -1    3.77    0.88
   2  19  -1    3.15    1.05
  -2 -19   1    2.19    0.91
  -2 -19   1    4.73    1.10
  -2 -19   1    4.49    1.06
   1  19  -1    0.68    0.89
   1  19  -1    0.37    0.54
   1  19  -1    0.94    0.71
  -1 -19   1    0.40    0.71
  -1 -19   1    0.50    0.79
  -1 -19   1    0.17    0.70
   0  19  -1    1.14    0.60
   0  19  -1   -0.58    0.77
   0  19  -1    0.00    0.60
   0 -19   1   -0.36    0.58
   0 -19   1    0.82    0.76
   0 -19   1   -0.68    0.41
   0 -19   1   -0.11    0.71
  -1  19  -1   -0.15    0.48
  -1  19  -1   -0.30    0.60
   1 -19   1    0.52    0.58
   1 -19   1   -0.12    0.70
   1 -19   1   -0.40    0.46
   1 -19   1    0.82    0.79
  -2  19  -1    0.63    0.54
  -2  19  -1    0.76    0.68
   2 -19   1    0.34    0.53
   2 -19   1    0.74    0.83
   2 -19   1   -0.08    0.70
   2 -19   1   -0.86    0.67
  -3  19  -1    3.11    0.69
  -3  19  -1    2.49    0.87
   3 -19   1    2.29    0.76
   3 -19   1    1.44    0.93
   3 -19   1    1.17    0.82
  -4  19  -1    0.19    0.51
  -4  19  -1   -0.79    0.68
  -4  19  -1    0.59    0.52
   4 -19   1    0.53    0.84
   4 -19   1   -0.43    0.53
   4 -19   1    0.32    0.72
  -5  19  -1    0.57    0.52
  -5  19  -1    0.78    0.75
   5 -19   1    0.08    0.62
   5 -19   1    0.42    0.75
  -6  19  -1    0.14    0.74
  -6  19  -1    0.85    0.56
   6 -19   1    0.68    0.71
   8  18  -1   -1.12    1.25
   8  18  -1   -0.46    0.64
   8  18  -1   -0.38    0.64
  -8 -18   1    0.35    0.96
  -8 -18   1    0.14    0.74
   7  18  -1    0.48    0.88
   7  18  -1   -0.16    0.71
  -7 -18   1   -0.31    0.65
  -7 -18   1   -0.47    0.83
   6  18  -1    0.23    0.66
   6  18  -1    0.39    0.84
  -6 -18   1   -0.11    0.82
  -6 -18   1    1.37    0.77
   5  18  -1    0.73    0.66
   5  18  -1    1.46    0.86
  -5 -18   1    0.18    0.77
  -5 -18   1    0.60    0.80
   4  18  -1    0.31    0.75
   4  18  -1   -0.06    0.52
  -4 -18   1   -1.09    0.62
  -4 -18   1   -0.46    0.66
   3  18  -1    3.36    0.97
  -3 -18   1    4.51    1.06
  -3 -18   1    3.41    0.99
   2  18  -1   -0.03    0.76
  -2 -18   1    0.83    0.73
  -2 -18   1   -0.66    0.66
  -2 -18   1   -0.34    0.65
   1  18  -1    1.70    0.68
   1  18  -1    1.89    1.05
  -1 -18   1    3.93    0.89
  -1 -18   1    2.61    0.82
  -1 -18   1    1.59    0.81
   0  18  -1    0.95    0.64
   0  18  -1   -0.55    0.73
   0  18  -1   -0.46    0.44
   0 -18   1    0.49    0.59
   0 -18   1   -0.22    0.65
   0 -18   1   -0.57    0.40
   0 -18   1   -0.85    0.63
  -1  18  -1    4.78    0.83
  -1  18  -1    2.93    1.01
  -1  18  -1    7.04    1.09
   1 -18   1    5.17    0.89
   1 -18   1    7.91    1.17
   1 -18   1    4.73    0.76
   1 -18   1    6.62    1.18
  -2  18  -1   -0.39    0.41
  -2  18  -1    0.94    0.67
  -2  18  -1   -0.36    0.71
   2 -18   1    0.04    0.53
   2 -18   1   -0.33    0.68
   2 -18   1    0.22    0.46
   2 -18   1    0.68    0.77
  -3  18  -1    0.22    0.64
  -3  18  -1   -0.17    0.47
  -3  18  -1    0.98    0.50
   3 -18   1    0.66    0.42
   3 -18   1    0.24    0.76
   3 -18   1    0.42    0.71
   3 -18   1    1.76    0.62
  -4  18  -1   -0.02    0.51
  -4  18  -1    0.25    0.66
   4 -18   1    0.71    0.82
   4 -18   1    1.41    0.85
   4 -18   1    0.19    0.56
  -5  18  -1    4.07    0.71
  -5  18  -1    4.35    0.82
  -5  18  -1    3.65    0.94
   5 -18   1    6.07    1.23
   5 -18   1    3.46    0.97
   5 -18   1    2.93    0.80
  -6  18  -1    2.54    0.85
  -6  18  -1    2.43    0.62
   6 -18   1    4.03    1.04
   6 -18   1    2.89    0.81
  -7  18  -1    0.11    0.50
  -7  18  -1    1.09    0.81
   7 -18   1   -0.15    0.87
   7 -18   1   -0.03    0.66
  -8  18  -1   -0.22    0.76
  -8  18  -1    0.62    0.54
   8 -18   1    0.80    0.74
   8 -18   1    0.04    0.81
 -10 -17   1    1.02    0.80
   9  17  -1   -0.10    0.63
   9  17  -1   -0.70    0.80
   9  17  -1   -0.82    1.03
  -9 -17   1   -0.54    0.71
  -9 -17   1    1.25    1.07
  -9 -17   1    0.75    0.81
   8  17  -1    1.84    0.74
   8  17  -1    1.23    0.88
   8  17  -1    1.42    0.71
  -8 -17   1    2.71    1.14
  -8 -17   1    0.46    0.73
   7  17  -1    1.02    0.61
   7  17  -1    0.56    0.61
   7  17  -1   -0.94    0.71
  -7 -17   1    0.10    0.66
  -7 -17   1   -0.41    0.79
   6  17  -1    0.10    0.52
   6  17  -1   -0.48    0.57
   6  17  -1   -0.27    0.70
  -6 -17   1    0.53    0.64
   5  17  -1    0.06    0.60
   5  17  -1    0.59    0.60
   5  17  -1    1.45    0.83
  -5 -17   1    1.21    0.82
  -5 -17   1    0.61    0.65
   4  17  -1   -0.01    0.64
   4  17  -1    1.22    0.65
  -4 -17   1    0.99    0.79
  -4 -17   1    1.02    0.70
  -4 -17   1    1.18    0.69
   3  17  -1    3.03    0.93
   3  17  -1    2.65    0.79
   3  17  -1    5.27    0.91
  -3 -17   1    1.78    0.78
  -3 -17   1    2.23    0.81
  -3 -17   1    3.09    0.83
   2  17  -1    6.05    1.10
   2  17  -1    9.31    1.30
  -2 -17   1    7.84    1.27
  -2 -17   1    9.26    1.24
  -2 -17   1    8.67    1.28
   1  17  -1   -0.36    0.67
   1  17  -1   -0.43    0.70
  -1 -17   1   -0.61    0.56
  -1 -17   1   -0.72    0.62
  -1 -17   1   -0.85    0.57
   0  17  -1    0.00    0.73
   0  17  -1    0.77    0.59
   0 -17   1    1.56    0.83
   0 -17   1    0.63    0.58
   0 -17   1    0.47    0.42
   0 -17   1    0.65    0.67
  -1  17  -1    1.14    0.50
  -1  17  -1   -0.29    0.76
  -1  17  -1   -0.93    0.52
   1 -17   1   -0.01    0.67
   1 -17   1    1.04    0.66
   1 -17   1    0.93    0.45
   1 -17   1    0.36    0.98
  -2  17  -1    0.14    0.46
  -2  17  -1    1.12    0.64
  -2  17  -1    0.63    0.73
  -2  17  -1    0.78    0.55
   2 -17   1    1.58    0.53
   2 -17   1    1.96    0.78
   2 -17   1    1.79    0.72
   2 -17   1    0.13    0.49
  -3  17  -1    1.88    0.59
  -3  17  -1    1.47    0.81
  -3  17  -1    1.08    0.51
  -3  17  -1    2.65    0.76
   3 -17   1    1.21    0.58
   3 -17   1    1.57    0.78
   3 -17   1    1.48    0.76
   3 -17   1    0.90    0.43
  -4  17  -1    6.66    1.07
  -4  17  -1    5.00    0.78
  -4  17  -1    6.41    0.89
   4 -17   1    6.60    1.10
   4 -17   1    6.51    1.18
   4 -17   1    7.43    1.13
  -5  17  -1    1.18    0.56
  -5  17  -1    2.80    0.60
  -5  17  -1    2.33    0.76
   5 -17   1    1.72    0.77
   5 -17   1    0.80    0.77
   5 -17   1    3.61    0.74
  -6  17  -1    0.67    0.66
  -6  17  -1   -0.36    0.40
  -6  17  -1    0.15    0.54
   6 -17   1    0.19    0.72
   6 -17   1   -0.03    0.59
   6 -17   1    0.08    0.66
  -7  17  -1   -1.69    0.54
  -7  17  -1    0.23    0.46
   7 -17   1   -0.99    0.56
   7 -17   1    0.19    0.70
  -8  17  -1    1.39    0.52
  -8  17  -1    1.31    0.83
   8 -17   1    0.53    0.66
   8 -17   1    0.40    0.77
  -9  17  -1    0.97    0.89
  -9  17  -1    1.18    0.54
   9 -17   1    0.72    0.74
   9 -17   1    1.56    0.89
  10  16  -1    0.15    0.81
  10  16  -1    0.40    0.59
 -10 -16   1    0.22    0.68
 -10 -16   1    0.23    1.00
 -10 -16   1    0.62    0.76
   9  16  -1    0.72    0.77
   9  16  -1    0.84    0.63
   9  16  -1   -0.27    0.56
  -9 -16   1   -0.46    0.66
  -9 -16   1    0.61    0.75
  -9 -16   1    1.12    0.93
   8  16  -1   -0.46    0.53
   8  16  -1   -0.24    0.55
   8  16  -1    0.00    0.71
  -8 -16   1   -0.28    0.84
  -8 -16   1   -0.68    0.59
   7  16  -1    0.57    0.57
   7  16  -1    0.26    0.67
   7  16  -1    0.01    0.54
  -7 -16   1   -0.44    0.97
  -7 -16   1   -0.23    0.60
   6  16  -1    1.22    0.80
   6  16  -1    1.91    0.66
  -6 -16   1   -0.03    0.77
  -6 -16   1    2.36    0.76
   5  16  -1    8.36    1.09
   5  16  -1    3.68    0.94
   5  16  -1    4.79    1.04
  -5 -16   1    6.22    1.02
  -5 -16   1    4.07    0.94
  -5 -16   1    5.13    1.17
   4  16  -1    0.63    0.68
   4  16  -1    1.13    0.57
   4  16  -1    0.01    0.57
  -4 -16   1    0.67    0.61
  -4 -16   1   -0.08    0.72
  -4 -16   1    0.56    0.60
   3  16  -1    6.96    1.13
   3  16  -1    9.72    1.18
   3  16  -1    7.92    1.13
  -3 -16   1    8.37    1.07
  -3 -16   1    9.41    1.22
  -3 -16   1    8.24    1.28
  -3 -16   1    8.13    1.18
   2  16  -1    3.43    0.85
   2  16  -1    1.63    0.73
   2  16  -1    1.69    0.61
  -2 -16   1    1.78    0.76
  -2 -16   1    1.00    0.65
  -2 -16   1    4.08    0.92
  -2 -16   1    1.21    0.62
   1  16  -1   -0.56    0.73
   1  16  -1    0.24    0.61
  -1 -16   1    0.24    0.56
  -1 -16   1    0.39    0.61
  -1 -16   1    0.82    0.64
  -1 -16   1    0.53    0.59
   0  16  -1    5.78    0.97
   0  16  -1    4.24    0.79
   0  16  -1    4.62    0.92
   0 -16   1    4.82    0.66
   0 -16   1    3.50    0.77
   0 -16   1    6.81    1.09
   0 -16   1    5.60    0.94
   0 -16   1    3.97    0.85
  -1  16  -1    4.12    0.93
  -1  16  -1    5.52    0.92
  -1  16  -1    6.05    1.02
  -1  16  -1    5.29    0.78
   1 -16   1    5.55    0.85
   1 -16   1    4.92    0.93
   1 -16   1    5.74    0.90
   1 -16   1    5.71    0.72
   1 -16   1    4.90    0.97
  -2  16  -1    0.59    0.78
  -2  16  -1    0.42    0.61
  -2  16  -1    0.47    0.58
  -2  16  -1    0.87    0.46
  -2  16  -1    0.24    0.41
   2 -16   1   -0.09    0.43
   2 -16   1    0.80    0.65
   2 -16   1    0.07    0.59
   2 -16   1   -0.11    0.55
   2 -16   1    0.76    0.47
  -3  16  -1    7.63    1.27
  -3  16  -1    9.91    1.01
  -3  16  -1    6.31    1.10
  -3  16  -1   10.09    1.21
  -3  16  -1    9.16    0.98
   3 -16   1    8.89    1.30
   3 -16   1    9.52    1.01
   3 -16   1    8.03    0.85
   3 -16   1    8.22    1.14
   3 -16   1    7.35    1.09
  -4  16  -1    2.20    0.54
  -4  16  -1    1.16    0.54
  -4  16  -1    1.87    0.69
  -4  16  -1    1.32    0.80
   4 -16   1    1.51    0.69
   4 -16   1    2.84    0.63
   4 -16   1    0.85    0.70
   4 -16   1    0.95    0.72
  -5  16  -1    4.52    1.19
  -5  16  -1    6.23    0.81
  -5  16  -1    7.34    1.08
  -5  16  -1    4.66    1.10
   5 -16   1    6.38    1.07
   5 -16   1    5.58    1.00
   5 -16   1    5.76    1.12
   5 -16   1    8.03    1.03
  -6  16  -1    2.29    0.55
  -6  16  -1    2.68    0.82
  -6  16  -1    2.35    0.66
   6 -16   1    1.59    0.83
   6 -16   1    3.97    0.77
   6 -16   1    2.59    0.82
   6 -16   1    1.55    0.78
  -7  16  -1   -0.11    0.64
  -7  16  -1   -0.24    0.38
   7 -16   1   -0.14    0.61
   7 -16   1    0.03    0.67
   7 -16   1    0.06    0.71
   7 -16   1    0.54    0.73
  -8  16  -1    0.13    0.66
  -8  16  -1    0.53    0.44
   8 -16   1   -0.06    0.67
   8 -16   1   -0.20    0.60
  -9  16  -1   -0.03    0.44
  -9  16  -1   -0.21    0.73
   9 -16   1    0.78    0.83
   9 -16   1   -0.11    0.64
 -10  16  -1   -1.10    0.71
 -10  16  -1   -0.15    0.45
  10 -16   1   -0.02    0.76
  11  15  -1    1.25    0.78
  11  15  -1    0.03    0.75
  11  15  -1   -0.30    0.49
 -11 -15   1   -0.20    0.70
 -11 -15   1   -0.27    0.71
 -11 -15   1   -0.40    0.90
  10  15  -1    0.91    0.56
  10  15  -1    1.60    0.85
  10  15  -1    1.28    0.67
 -10 -15   1    1.64    0.80
 -10 -15   1    4.11    1.27
 -10 -15   1    0.80    0.70
   9  15  -1    0.57    0.61
   9  15  -1    0.31    0.56
   9  15  -1   -0.41    0.70
  -9 -15   1   -0.39    0.81
  -9 -15   1    0.32    0.70
  -9 -15   1   -0.48    0.60
   8  15  -1    0.15    0.52
   8  15  -1    0.30    0.52
   8  15  -1    0.61    0.70
  -8 -15   1   -0.32    0.57
  -8 -15   1    0.33    0.81
   7  15  -1    2.02    0.74
   7  15  -1    1.26    0.61
   7  15  -1    1.94    0.64
  -7 -15   1    1.47    0.69
  -7 -15   1    2.68    0.98
   6  15  -1    0.41    0.53
   6  15  -1   -0.15    0.62
   6  15  -1   -0.07    0.48
  -6 -15   1   -0.02    0.57
  -6 -15   1   -0.14    0.54
  -6 -15   1    0.00    0.74
   5  15  -1    1.28    0.66
   5  15  -1    0.78    0.57
   5  15  -1    0.85    0.53
  -5 -15   1    2.66    0.88
  -5 -15   1   -0.12    0.51
  -5 -15   1   -0.39    0.47
  -5 -15   1    1.09    0.59
   4  15  -1    4.43    0.84
   4  15  -1    4.38    0.84
   4  15  -1    2.37    0.70
  -4 -15   1    2.77    0.71
  -4 -15   1    2.75    0.80
  -4 -15   1    2.77    0.69
  -4 -15   1    1.76    0.82
   3  15  -1    9.01    1.14
   3  15  -1    6.91    1.05
   3  15  -1    6.59    0.93
  -3 -15   1    8.03    1.11
  -3 -15   1    7.15    0.97
  -3 -15   1    7.76    1.19
  -3 -15   1    5.38    0.96
   2  15  -1    4.66    0.89
   2  15  -1    4.21    0.93
   2  15  -1    4.92    0.84
  -2 -15   1    5.46    0.83
  -2 -15   1    5.96    1.19
  -2 -15   1    4.34    0.93
  -2 -15   1    6.97    0.97
   1  15  -1    6.79    1.26
   1  15  -1   12.32    1.25
  -1 -15   1    7.26    1.63
  -1 -15   1    9.09    1.11
  -1 -15   1   10.18    1.17
  -1 -15   1   11.44    1.31
   0  15  -1   15.10    2.25
   0  15  -1   13.54    1.39
   0  15  -1   13.30    1.32
   0 -15   1   14.44    1.16
   0 -15   1   11.97    1.89
   0 -15   1   12.57    1.45
   0 -15   1   14.61    2.07
   0 -15   1   12.55    1.35
  -1  15  -1    2.09    0.73
  -1  15  -1    2.83    0.56
  -1  15  -1    4.08    0.89
  -1  15  -1    2.08    0.64
   1 -15   1    2.46    0.69
   1 -15   1    2.50    0.64
   1 -15   1    2.27    0.53
   1 -15   1    1.72    0.73
  -2  15  -1   -0.06    0.55
  -2  15  -1    0.19    0.41
  -2  15  -1   -0.02    0.39
  -2  15  -1   -0.38    0.58
  -2  15  -1    0.21    0.48
   2 -15   1   -0.20    0.51
   2 -15   1   -0.61    0.40
   2 -15   1    0.18    0.42
   2 -15   1   -0.55    0.56
  -3  15  -1   -0.40    0.36
  -3  15  -1    0.47    0.44
  -3  15  -1    0.44    0.66
  -3  15  -1    0.54    0.67
  -3  15  -1    0.69    0.56
   3 -15   1    0.17    0.61
   3 -15   1   -0.49    0.35
   3 -15   1    0.57    0.48
  -4  15  -1   -0.49    0.36
  -4  15  -1   -0.08    0.47
  -4  15  -1    1.83    0.65
  -4  15  -1   -0.21    0.59
  -4  15  -1    0.95    0.65
   4 -15   1    0.26    0.47
   4 -15   1   -0.37    0.56
   4 -15   1   -0.44    0.57
   4 -15   1    0.90    0.96
  -5  15  -1    5.13    0.67
  -5  15  -1    2.67    0.76
  -5  15  -1    2.84    0.83
  -5  15  -1    3.16    0.67
  -5  15  -1    4.08    0.88
   5 -15   1    3.86    0.76
   5 -15   1    4.69    0.93
   5 -15   1    3.48    0.89
   5 -15   1    3.81    0.87
  -6  15  -1    2.38    0.52
  -6  15  -1    2.54    0.70
  -6  15  -1    2.31    0.67
  -6  15  -1    4.19    0.97
  -6  15  -1    3.92    0.95
   6 -15   1    2.17    0.84
   6 -15   1    2.88    0.69
   6 -15   1    2.05    0.75
   6 -15   1    2.45    0.74
  -7  15  -1    1.16    0.68
  -7  15  -1    0.88    0.44
  -7  15  -1    0.86    0.60
   7 -15   1    1.02    0.73
   7 -15   1    0.75    0.74
   7 -15   1    0.74    0.67
   7 -15   1    1.00    0.65
  -8  15  -1    0.93    0.43
  -8  15  -1    0.56    0.67
   8 -15   1    1.28    0.71
   8 -15   1    0.50    0.69
   8 -15   1    0.33    0.60
   8 -15   1    0.54    0.71
  -9  15  -1    0.50    0.71
  -9  15  -1   -0.21    0.39
   9 -15   1    0.32    0.69
   9 -15   1   -0.69    0.61
   9 -15   1    0.59    0.72
 -10  15  -1    7.50    1.22
 -10  15  -1    5.99    0.77
  10 -15   1    5.76    0.95
  10 -15   1    6.35    1.38
  10 -15   1    7.39    1.44
  10 -15   1    5.98    1.07
 -11  15  -1    1.15    0.84
  11 -15   1   -0.42    1.04
  11 -15   1    0.26    0.77
  11 -15   1   -0.60    0.74
  12  14  -1   -0.05    0.75
  12  14  -1    0.23    1.29
 -12 -14   1   -0.91    0.64
 -12 -14   1   -0.17    0.91
 -12 -14   1    0.12    0.65
  11  14  -1    0.69    0.75
  11  14  -1   -0.25    0.54
  11  14  -1   -0.17    0.43
 -11 -14   1    0.09    0.92
 -11 -14   1    0.74    0.69
 -11 -14   1    0.51    0.66
  10  14  -1    1.26    0.76
  10  14  -1    0.04    0.58
  10  14  -1    0.91    0.50
 -10 -14   1    1.06    0.69
 -10 -14   1    0.10    0.66
 -10 -14   1    0.87    0.97
   9  14  -1    0.27    0.48
   9  14  -1    0.24    0.51
   9  14  -1    0.38    0.65
  -9 -14   1   -0.12    0.58
  -9 -14   1    0.25    0.80
  -9 -14   1   -0.10    0.59
   8  14  -1    0.21    0.63
   8  14  -1    0.01    0.46
   8  14  -1    0.20    0.54
  -8 -14   1    0.94    0.73
  -8 -14   1   -0.86    0.53
   7  14  -1   -0.01    0.49
   7  14  -1   -0.28    0.57
   7  14  -1    0.99    0.68
   7  14  -1   -0.62    0.46
  -7 -14   1   -0.38    0.55
  -7 -14   1    0.63    0.55
  -7 -14   1    1.35    0.90
   6  14  -1    3.40    0.73
   6  14  -1    2.42    0.69
   6  14  -1    3.54    0.82
  -6 -14   1    4.01    1.03
  -6 -14   1    4.25    0.83
  -6 -14   1    3.69    0.75
  -6 -14   1    6.11    0.94
   5  14  -1    0.16    0.55
   5  14  -1   -0.15    0.49
   5  14  -1    0.08    0.43
  -5 -14   1    0.49    0.53
  -5 -14   1    0.92    0.51
  -5 -14   1    0.06    0.50
  -5 -14   1   -0.01    0.65
   4  14  -1    2.48    0.60
   4  14  -1    1.95    0.68
  -4 -14   1    1.09    0.56
  -4 -14   1    1.33    0.67
  -4 -14   1    1.55    0.73
  -4 -14   1    1.62    0.68
   3  14  -1    9.01    1.11
   3  14  -1   11.97    1.19
  -3 -14   1    8.72    1.12
  -3 -14   1    9.62    1.07
  -3 -14   1    8.76    1.24
  -3 -14   1    8.97    1.07
   2  14  -1   30.38    2.45
   2  14  -1   33.12    2.54
   2  14  -1   38.03    2.60
  -2 -14   1   36.83    2.61
  -2 -14   1   35.80    2.48
  -2 -14   1   38.95    2.69
  -2 -14   1   34.17    2.51
   1  14  -1    7.38    1.00
   1  14  -1    5.65    0.85
   1  14  -1    8.41    1.08
  -1 -14   1    6.68    0.97
  -1 -14   1    7.25    1.00
  -1 -14   1    6.80    0.89
  -1 -14   1    8.89    1.08
   0  14  -1   10.55    1.23
   0  14  -1   10.78    1.14
   0 -14   1   10.25    1.06
   0 -14   1    9.38    0.87
   0 -14   1    8.89    1.08
   0 -14   1    8.39    1.15
   0 -14   1    7.26    1.01
  -1  14  -1    0.07    0.56
  -1  14  -1   -0.35    0.31
  -1  14  -1   -0.57    0.46
  -1  14  -1   -0.44    0.47
   1 -14   1    0.04    0.36
   1 -14   1    0.45    0.48
   1 -14   1    0.17    0.48
   1 -14   1    0.24    0.43
   1 -14   1    0.33    0.51
  -2  14  -1   21.29    1.52
  -2  14  -1   20.39    1.78
  -2  14  -1   20.47    1.67
  -2  14  -1   15.46    1.93
  -2  14  -1   21.06    1.52
   2 -14   1   21.54    1.54
   2 -14   1   19.93    1.68
   2 -14   1   18.36    1.76
   2 -14   1   17.12    1.51
   2 -14   1   19.68    1.70
  -3  14  -1    3.58    0.74
  -3  14  -1    1.05    0.48
  -3  14  -1    2.71    0.51
  -3  14  -1    2.04    0.71
  -3  14  -1    1.39    0.71
   3 -14   1    2.70    0.46
   3 -14   1    2.44    1.01
   3 -14   1    2.42    0.60
   3 -14   1    2.38    0.62
   3 -14   1    3.19    0.71
  -4  14  -1   32.31    2.22
  -4  14  -1   34.25    2.44
  -4  14  -1   33.48    2.29
  -4  14  -1   32.46    2.46
  -4  14  -1   27.66    2.54
   4 -14   1   33.78    2.43
   4 -14   1   32.13    2.49
   4 -14   1   33.59    2.31
   4 -14   1   33.22    2.45
  -5  14  -1    0.30    0.68
  -5  14  -1    0.38    0.36
  -5  14  -1   -0.64    0.50
  -5  14  -1   -0.13    0.57
  -5  14  -1    0.78    0.49
   5 -14   1   -0.40    0.53
   5 -14   1   -0.03    0.58
   5 -14   1   -0.17    0.44
   5 -14   1    0.63    0.64
  -6  14  -1    5.07    0.96
  -6  14  -1    5.54    0.68
  -6  14  -1    5.18    0.84
  -6  14  -1    4.96    1.04
  -6  14  -1    5.32    0.97
   6 -14   1    5.19    0.87
   6 -14   1    5.84    0.97
   6 -14   1    4.70    0.93
  -7  14  -1    0.13    0.66
  -7  14  -1    1.58    0.73
  -7  14  -1    1.00    0.69
  -7  14  -1    0.37    0.39
  -7  14  -1    0.69    0.59
   7 -14   1    0.17    0.57
   7 -14   1    0.41    0.62
   7 -14   1    0.26    0.58
   7 -14   1    0.73    0.62
  -8  14  -1    1.64    0.83
  -8  14  -1    1.48    0.73
  -8  14  -1    0.97    0.68
  -8  14  -1    1.35    0.45
   8 -14   1    0.87    0.71
   8 -14   1    0.79    0.50
   8 -14   1    2.45    0.76
   8 -14   1    1.42    0.62
  -9  14  -1    1.24    0.69
  -9  14  -1    3.24    1.42
  -9  14  -1    1.19    0.46
   9 -14   1    2.27    0.72
   9 -14   1    1.35    0.61
   9 -14   1    1.26    0.69
   9 -14   1    2.52    0.82
 -10  14  -1    4.54    0.68
 -10  14  -1    6.45    1.09
  10 -14   1    5.29    1.00
  10 -14   1    4.75    1.03
  10 -14   1    4.05    0.86
  10 -14   1    8.05    1.15
 -11  14  -1    0.15    0.71
  11 -14   1    0.16    0.77
  11 -14   1   -0.08    0.63
  11 -14   1    0.84    0.71
 -12  14  -1    0.00    0.79
  12 -14   1   -0.73    0.71
  12 -14   1   -0.91    0.98
  12 -14   1    0.18    0.77
  12 -14   1   -0.15    0.76
  13  13  -1    1.12    0.85
  13  13  -1   -1.13    0.92
 -13 -13   1   -0.16    0.97
 -13 -13   1   -0.30    0.69
  12  13  -1   -0.61    0.71
  12  13  -1    0.28    0.58
 -12 -13   1    0.51    0.67
 -12 -13   1    0.60    0.98
 -12 -13   1   -0.39    0.57
  11  13  -1   -0.23    0.50
  11  13  -1    0.29    1.00
 -11 -13   1   -0.52    0.57
 -11 -13   1   -0.44    0.57
 -11 -13   1   -1.03    0.73
  10  13  -1    0.97    0.61
  10  13  -1   -0.39    0.39
 -10 -13   1   -0.94    0.52
 -10 -13   1   -0.15    0.59
 -10 -13   1    0.15    0.81
   9  13  -1    0.13    0.44
   9  13  -1   -0.43    0.48
  -9 -13   1    0.24    0.55
  -9 -13   1    0.80    0.60
   8  13  -1    6.10    0.84
   8  13  -1    5.08    1.05
   8  13  -1    6.09    0.88
   8  13  -1    5.54    1.55
  -8 -13   1    4.29    1.07
  -8 -13   1    4.89    0.85
  -8 -13   1    5.65    0.87
   7  13  -1    0.31    0.64
   7  13  -1    1.46    0.56
   7  13  -1    0.51    0.48
  -7 -13   1    0.13    0.65
  -7 -13   1    0.55    0.57
  -7 -13   1    0.42    0.49
   6  13  -1   16.51    1.41
   6  13  -1   15.75    1.41
   6  13  -1   21.01    2.27
  -6 -13   1   15.95    1.45
  -6 -13   1   15.38    1.82
  -6 -13   1   13.80    1.42
  -6 -13   1   13.93    1.45
   5  13  -1    9.75    1.32
   5  13  -1   10.17    1.14
   5  13  -1    8.44    1.08
  -5 -13   1    8.96    1.11
  -5 -13   1    8.80    0.99
  -5 -13   1    8.99    1.30
  -5 -13   1    8.28    1.08
   4  13  -1   13.98    1.39
   4  13  -1   15.39    1.39
   4  13  -1   14.18    1.29
  -4 -13   1   14.80    1.44
  -4 -13   1   16.22    1.66
  -4 -13   1   13.30    1.32
  -4 -13   1   11.76    1.28
   3  13  -1    0.14    0.49
   3  13  -1    0.83    0.48
   3  13  -1    0.60    0.42
  -3 -13   1   -0.92    0.39
  -3 -13   1   -0.01    0.40
  -3 -13   1   -0.21    0.42
  -3 -13   1    0.69    0.57
   2  13  -1    1.76    0.51
   2  13  -1    3.08    0.68
   2  13  -1    2.81    0.66
  -2 -13   1    1.87    0.55
  -2 -13   1    2.92    0.74
  -2 -13   1    1.31    0.61
  -2 -13   1    2.12    0.60
   1  13  -1   -0.45    0.44
   1  13  -1    0.18    0.39
   1  13  -1    0.01    0.46
  -1 -13   1   -0.57    0.45
  -1 -13   1   -0.19    0.43
  -1 -13   1   -0.13    0.27
  -1 -13   1   -0.25    0.46
   0  13  -1   32.43    2.36
   0  13  -1   35.93    2.68
   0 -13   1   33.10    2.43
   0 -13   1   30.45    2.43
   0 -13   1   34.20    2.16
   0 -13   1   32.57    2.35
   0 -13   1   31.74    2.35
  -1  13  -1    0.59    0.45
  -1  13  -1    0.28    0.46
  -1  13  -1    0.44    0.31
  -1  13  -1    0.56    0.57
   1 -13   1   -0.03    0.46
   1 -13   1   -0.03    0.37
   1 -13   1    0.11    0.34
   1 -13   1    1.41    0.50
   1 -13   1    0.60    0.54
  -2  13  -1   -0.65    0.44
  -2  13  -1    0.16    0.42
  -2  13  -1    0.39    0.33
  -2  13  -1   -0.61    0.27
  -2  13  -1   -0.21    0.44
   2 -13   1   -0.49    0.42
   2 -13   1   -0.23    0.47
   2 -13   1   -0.28    0.34
   2 -13   1    0.17    0.32
   2 -13   1   -0.16    0.39
  -3  13  -1    4.03    0.69
  -3  13  -1    4.16    0.76
  -3  13  -1    4.44    0.60
  -3  13  -1    6.33    0.95
  -3  13  -1    4.13    0.60
   3 -13   1    3.97    0.63
   3 -13   1    4.23    0.76
   3 -13   1    4.56    0.85
   3 -13   1    3.54    0.71
   3 -13   1    4.16    0.54
  -4  13  -1    1.87    0.60
  -4  13  -1    1.85    0.63
  -4  13  -1    0.19    0.53
  -4  13  -1    1.24    0.45
  -4  13  -1    0.36    0.33
   4 -13   1    1.00    0.56
   4 -13   1    0.58    0.43
   4 -13   1    1.58    0.60
   4 -13   1    0.34    0.54
  -5  13  -1   12.51    1.35
  -5  13  -1   10.75    1.25
  -5  13  -1   13.54    1.08
  -5  13  -1   13.73    1.41
  -5  13  -1   11.82    1.39
   5 -13   1   12.45    1.22
   5 -13   1   12.80    1.47
   5 -13   1   13.58    1.32
  -6  13  -1    4.81    0.77
  -6  13  -1    3.43    0.54
  -6  13  -1    2.73    0.96
  -6  13  -1    3.23    0.66
  -6  13  -1    2.70    0.80
   6 -13   1    3.06    0.69
   6 -13   1    3.56    0.81
   6 -13   1    4.26    0.78
  -7  13  -1    0.01    0.31
  -7  13  -1    0.41    0.55
  -7  13  -1    0.25    0.70
  -7  13  -1    0.08    0.60
  -7  13  -1    0.84    0.59
   7 -13   1    0.02    0.51
   7 -13   1    0.07    0.39
   7 -13   1    0.85    0.64
   7 -13   1   -0.28    0.52
   7 -13   1   -0.18    0.62
  -8  13  -1    2.96    0.78
  -8  13  -1    1.49    0.65
  -8  13  -1    1.74    0.71
  -8  13  -1    1.01    0.42
  -8  13  -1    1.98    0.81
   8 -13   1    1.14    0.50
   8 -13   1    1.86    0.66
   8 -13   1    1.95    0.70
   8 -13   1    1.59    0.70
   8 -13   1    2.62    0.76
  -9  13  -1    2.50    0.80
  -9  13  -1    2.66    0.52
   9 -13   1    2.95    0.81
   9 -13   1    3.95    0.84
   9 -13   1    2.93    0.79
   9 -13   1    2.28    0.67
 -10  13  -1    1.32    0.70
 -10  13  -1    0.99    0.71
 -10  13  -1    1.02    0.47
  10 -13   1    1.11    0.78
  10 -13   1    1.21    0.69
  10 -13   1    1.06    0.65
  10 -13   1    1.19    0.67
 -11  13  -1    1.50    0.75
 -11  13  -1    1.37    0.76
  11 -13   1    1.01    0.78
  11 -13   1   -0.87    0.63
  11 -13   1    0.32    0.68
  11 -13   1    0.41    0.65
 -12  13  -1    1.47    0.84
  12 -13   1    0.99    0.81
  12 -13   1    0.30    0.81
  12 -13   1    0.65    0.83
  12 -13   1    0.23    0.71
  13  12  -1   -0.28    0.90
  13  12  -1    0.04    0.61
 -13 -12   1    0.43    0.98
 -13 -12   1    0.29    0.67
  12  12  -1    2.17    0.68
  12  12  -1    1.63    0.79
 -12 -12   1    0.16    0.61
 -12 -12   1    2.57    1.12
  11  12  -1   -0.02    0.48
  11  12  -1   -0.35    0.61
  11  12  -1    0.29    0.36
 -11 -12   1   -0.27    0.55
 -11 -12   1   -0.42    0.71
 -11 -12   1    0.31    0.61
  10  12  -1    2.28    0.52
  10  12  -1    4.07    0.77
  10  12  -1    2.65    0.76
 -10 -12   1    2.03    0.70
 -10 -12   1    2.01    0.70
 -10 -12   1    1.65    0.96
   9  12  -1    6.54    0.96
   9  12  -1    9.65    1.12
   9  12  -1    7.71    1.24
   9  12  -1    7.44    0.88
  -9 -12   1    8.56    1.05
  -9 -12   1    7.39    0.97
  -9 -12   1    9.37    1.10
  -9 -12   1    9.30    1.51
   8  12  -1    1.70    0.62
   8  12  -1    0.60    0.46
   8  12  -1    0.24    0.64
   8  12  -1    1.96    0.61
  -8 -12   1    0.82    0.51
  -8 -12   1    1.24    0.56
  -8 -12   1    0.36    0.79
   7  12  -1    4.58    0.73
   7  12  -1    4.01    1.09
   7  12  -1    4.50    0.79
   7  12  -1    5.09    0.83
  -7 -12   1    3.89    0.71
  -7 -12   1    4.68    1.05
  -7 -12   1    4.69    0.80
   6  12  -1    4.55    0.70
   6  12  -1    4.32    0.77
   6  12  -1    3.79    0.69
  -6 -12   1    3.50    0.69
  -6 -12   1    3.31    0.92
  -6 -12   1    4.09    0.70
  -6 -12   1    4.75    0.74
   5  12  -1    1.58    0.52
   5  12  -1    1.64    0.52
   5  12  -1    1.23    0.54
  -5 -12   1    1.23    0.47
  -5 -12   1    2.79    0.80
  -5 -12   1    2.59    0.61
  -5 -12   1    1.54    0.55
   4  12  -1   -0.17    0.40
   4  12  -1    0.60    0.48
   4  12  -1    0.15    0.35
  -4 -12   1   -0.51    0.41
  -4 -12   1   -0.36    0.54
  -4 -12   1    0.16    0.44
   3  12  -1    1.02    0.63
   3  12  -1    2.78    0.57
   3  12  -1    1.03    0.47
  -3 -12   1    1.49    0.49
  -3 -12   1    2.79    0.71
  -3 -12   1    2.80    0.63
  -3 -12   1    2.40    0.57
   2  12  -1   18.20    1.39
   2  12  -1   14.69    1.40
   2  12  -1   17.52    1.54
  -2 -12   1   14.01    1.31
  -2 -12   1   16.62    1.39
  -2 -12   1   17.89    1.47
   1  12  -1   10.66    1.07
   1  12  -1    9.13    1.07
   1  12  -1    9.92    1.03
  -1 -12   1   11.90    1.05
  -1 -12   1   11.11    0.85
  -1 -12   1    9.19    1.11
  -1 -12   1   12.03    1.11
  -1 -12   1    8.26    1.08
   0  12  -1   33.30    2.40
   0  12  -1   32.87    2.45
   0  12  -1   33.82    2.35
   0 -12   1   31.39    2.39
   0 -12   1   35.79    2.55
   0 -12   1   35.75    2.41
   0 -12   1   38.35    2.52
   0 -12   1   37.01    2.39
  -1  12  -1    7.68    1.05
  -1  12  -1    9.75    1.07
  -1  12  -1   10.75    0.88
   1 -12   1   12.33    1.15
   1 -12   1    9.34    0.88
   1 -12   1    8.55    0.98
   1 -12   1    9.89    1.00
   1 -12   1   10.83    1.19
  -2  12  -1    0.01    0.33
  -2  12  -1    0.36    0.45
  -2  12  -1    0.03    0.28
  -2  12  -1    0.78    0.47
  -2  12  -1   -0.10    0.42
   2 -12   1   -0.18    0.41
   2 -12   1    0.44    0.44
   2 -12   1    0.30    0.38
   2 -12   1   -0.02    0.28
   2 -12   1    0.18    0.34
  -3  12  -1    2.64    0.59
  -3  12  -1    3.10    0.59
  -3  12  -1    1.95    0.46
  -3  12  -1    3.03    0.48
  -3  12  -1    2.06    0.60
   3 -12   1    2.24    0.40
   3 -12   1    1.26    0.58
   3 -12   1    3.25    0.62
   3 -12   1    3.13    0.53
   3 -12   1    2.90    0.58
  -4  12  -1    5.09    0.79
  -4  12  -1    6.45    0.83
  -4  12  -1    4.74    0.68
  -4  12  -1    6.20    0.65
   4 -12   1    4.38    0.73
   4 -12   1    4.00    0.82
   4 -12   1    3.76    0.64
   4 -12   1    4.46    0.74
  -5  12  -1    0.50    0.30
  -5  12  -1   -0.62    0.41
  -5  12  -1    0.93    0.43
  -5  12  -1    0.12    0.50
  -5  12  -1   -0.24    0.50
   5 -12   1    0.34    0.51
   5 -12   1    0.07    0.49
   5 -12   1    1.14    0.54
   5 -12   1    0.48    0.46
  -6  12  -1    7.12    0.98
  -6  12  -1    8.41    1.01
  -6  12  -1    6.09    0.67
  -6  12  -1    6.86    0.98
  -6  12  -1    6.94    0.85
   6 -12   1    4.63    0.84
   6 -12   1    6.10    0.71
   6 -12   1    7.10    0.86
   6 -12   1    7.12    1.01
   6 -12   1    6.42    0.91
  -7  12  -1   10.46    1.16
  -7  12  -1    6.61    1.09
  -7  12  -1    8.96    1.05
  -7  12  -1    7.92    1.06
  -7  12  -1    9.18    0.85
   7 -12   1    9.87    1.24
   7 -12   1    9.42    0.95
   7 -12   1    7.11    1.02
   7 -12   1   10.97    1.19
   7 -12   1    7.46    1.05
  -8  12  -1    4.05    0.77
  -8  12  -1    5.00    0.62
  -8  12  -1    5.11    0.87
  -8  12  -1    4.26    0.88
  -8  12  -1    3.63    0.85
   8 -12   1    4.62    0.93
   8 -12   1    5.04    0.77
   8 -12   1    5.92    0.99
   8 -12   1    5.08    0.85
   8 -12   1    4.22    0.85
  -9  12  -1   -0.33    0.55
  -9  12  -1    0.35    0.71
  -9  12  -1   -0.10    0.52
   9 -12   1    1.05    0.68
   9 -12   1    0.26    0.81
   9 -12   1    0.15    0.51
   9 -12   1   -0.51    0.56
   9 -12   1   -0.62    0.48
 -10  12  -1    0.33    0.61
 -10  12  -1    0.08    0.60
  10 -12   1    0.41    0.65
  10 -12   1   -0.58    0.56
  10 -12   1   -0.01    0.61
  10 -12   1    1.71    0.70
 -11  12  -1    0.44    0.66
  11 -12   1   -0.32    0.68
  11 -12   1    0.76    0.73
  11 -12   1   -0.77    0.56
  11 -12   1    0.41    0.68
 -12  12  -1    1.14    0.76
 -12  12  -1    0.19    0.68
  12 -12   1    1.19    0.74
  12 -12   1    0.62    0.82
  12 -12   1    0.80    1.00
  12 -12   1    0.89    0.71
 -13  12  -1    2.00    0.87
 -13  12  -1    2.40    0.92
  13 -12   1    3.31    0.90
  13 -12   1    4.08    1.05
  13 -12   1    2.92    0.92
  14  11  -1    0.68    1.23
  14  11  -1    0.03    0.75
 -14 -11   1    0.60    0.73
 -14 -11   1   -0.36    0.93
  13  11  -1    1.28    0.64
  13  11  -1    0.21    0.72
 -13 -11   1    0.13    0.70
 -13 -11   1    1.21    1.11
  12  11  -1    0.01    0.62
  12  11  -1    0.27    0.53
 -12 -11   1    0.61    0.63
 -12 -11   1    0.05    0.81
  11  11  -1   -0.24    0.49
  11  11  -1    1.23    0.64
 -11 -11   1   -0.48    0.78
 -11 -11   1   -0.47    0.49
 -11 -11   1   -0.17    0.56
  10  11  -1   -0.82    0.62
  10  11  -1   -0.09    0.35
  10  11  -1    0.36    0.49
  10  11  -1    0.32    0.60
 -10 -11   1   -0.31    0.49
 -10 -11   1    0.36    0.47
 -10 -11   1   -1.03    0.67
 -10 -11   1    0.18    0.54
   9  11  -1    0.41    0.42
   9  11  -1   -0.07    0.64
   9  11  -1    0.52    0.56
   9  11  -1   -0.84    0.32
  -9 -11   1    0.13    0.46
  -9 -11   1   -0.55    0.47
  -9 -11   1    0.33    0.71
  -9 -11   1   -0.38    0.47
   8  11  -1    0.96    1.16
   8  11  -1   -0.44    0.68
   8  11  -1   -0.21    0.36
   8  11  -1   -0.83    0.47
  -8 -11   1    1.14    0.78
  -8 -11   1   -0.16    0.46
  -8 -11   1    1.02    0.79
   7  11  -1    2.35    0.62
   7  11  -1    4.76    0.74
   7  11  -1    3.36    0.79
   7  11  -1    2.00    0.54
  -7 -11   1    2.33    0.60
  -7 -11   1    3.15    0.85
  -7 -11   1    2.64    0.58
  -7 -11   1    1.09    0.50
   6  11  -1    0.80    0.52
   6  11  -1    3.06    0.56
   6  11  -1    1.96    0.53
  -6 -11   1    2.15    0.77
  -6 -11   1    2.58    0.57
  -6 -11   1    1.99    0.53
  -6 -11   1    2.43    0.58
   5  11  -1   -0.18    0.43
   5  11  -1    0.36    0.40
   5  11  -1    0.53    0.38
  -5 -11   1   -0.42    0.52
  -5 -11   1    0.11    0.37
  -5 -11   1    0.23    0.39
  -5 -11   1    1.04    0.47
   4  11  -1    8.66    1.03
   4  11  -1   12.98    1.11
   4  11  -1   10.09    1.01
  -4 -11   1   10.25    1.24
  -4 -11   1   10.14    1.00
  -4 -11   1   10.40    1.06
  -4 -11   1    8.78    0.99
   3  11  -1    8.15    0.84
   3  11  -1    7.26    0.87
   3  11  -1    6.96    0.87
  -3 -11   1    7.58    0.86
  -3 -11   1    7.30    0.87
  -3 -11   1    6.25    0.79
  -3 -11   1    7.23    1.02
   2  11  -1   10.59    1.05
   2  11  -1   12.85    1.09
   2  11  -1   12.92    1.13
  -2 -11   1   11.95    1.25
  -2 -11   1   11.36    1.15
  -2 -11   1   11.48    1.11
  -2 -11   1    9.70    1.02
   1  11  -1   12.05    1.10
   1  11  -1   12.23    1.05
   1  11  -1   10.96    1.12
  -1 -11   1   12.56    1.13
  -1 -11   1    9.60    0.99
  -1 -11   1    9.31    1.10
  -1 -11   1   10.31    0.84
  -1 -11   1   11.56    1.09
   0  11  -1   -0.05    0.33
   0  11  -1    0.46    0.45
   0  11  -1    1.50    0.51
   0 -11   1    0.67    0.37
   0 -11   1    1.15    0.41
   0 -11   1    0.56    0.29
   0 -11   1    0.57    0.42
   0 -11   1    0.46    0.48
  -1  11  -1   26.38    1.79
  -1  11  -1   28.71    1.95
  -1  11  -1   24.67    1.96
   1 -11   1   28.78    2.04
   1 -11   1   25.18    1.80
   1 -11   1   28.32    1.94
   1 -11   1   26.30    1.90
   1 -11   1   28.37    1.91
  -2  11  -1    3.36    0.49
  -2  11  -1    5.58    0.81
  -2  11  -1    3.65    0.51
  -2  11  -1    3.29    0.58
  -2  11  -1    3.61    0.64
   2 -11   1    3.45    0.68
   2 -11   1    3.29    0.56
   2 -11   1    4.97    0.73
   2 -11   1    3.42    0.52
   2 -11   1    4.01    0.53
  -3  11  -1   20.16    1.60
  -3  11  -1   20.72    1.40
  -3  11  -1   19.27    1.43
  -3  11  -1   21.35    1.58
  -3  11  -1   20.45    1.54
   3 -11   1   21.57    1.54
   3 -11   1   16.42    1.32
   3 -11   1   19.99    1.46
   3 -11   1   19.29    1.62
   3 -11   1   19.46    1.54
  -4  11  -1    1.40    0.52
  -4  11  -1    0.22    0.44
  -4  11  -1    1.11    0.31
  -4  11  -1    1.22    0.39
  -4  11  -1    1.41    0.49
   4 -11   1    1.57    0.44
   4 -11   1    0.91    0.50
   4 -11   1    0.25    0.43
   4 -11   1    1.12    0.45
  -5  11  -1    0.65    0.41
  -5  11  -1    0.51    0.30
  -5  11  -1    0.94    0.49
  -5  11  -1   -0.02    0.47
  -5  11  -1   -0.51    0.49
   5 -11   1    0.04    0.40
   5 -11   1    1.95    0.55
   5 -11   1    0.17    0.45
   5 -11   1   -0.04    0.41
  -6  11  -1    4.78    0.76
  -6  11  -1    5.28    0.81
  -6  11  -1    4.21    0.78
  -6  11  -1    4.94    0.57
  -6  11  -1    5.42    0.74
   6 -11   1    4.09    0.60
   6 -11   1    5.37    0.88
   6 -11   1    4.29    0.74
   6 -11   1    5.15    0.74
   6 -11   1    4.88    0.77
  -7  11  -1    1.24    0.53
  -7  11  -1    0.51    0.52
  -7  11  -1    0.49    0.51
   7 -11   1    1.45    0.54
   7 -11   1    0.47    0.57
   7 -11   1    0.56    0.45
   7 -11   1    0.56    0.54
   7 -11   1    0.30    0.53
  -8  11  -1    0.48    0.35
  -8  11  -1    1.13    0.58
  -8  11  -1   -0.67    0.54
  -8  11  -1    0.92    0.63
   8 -11   1    1.06    0.55
   8 -11   1   -0.71    0.51
   8 -11   1    0.50    0.55
   8 -11   1    0.00    0.50
   8 -11   1    0.30    0.55
  -9  11  -1    0.82    0.63
  -9  11  -1    0.55    0.60
  -9  11  -1    0.62    0.62
  -9  11  -1    0.36    0.35
  -9  11  -1    0.70    0.61
   9 -11   1   -0.25    0.53
   9 -11   1    0.82    0.59
   9 -11   1    1.02    0.63
   9 -11   1    1.46    0.65
   9 -11   1    0.91    0.62
 -10  11  -1    0.83    0.37
 -10  11  -1    0.73    0.61
 -10  11  -1    0.30    0.59
  10 -11   1    0.05    0.59
  10 -11   1    0.74    0.59
  10 -11   1    0.19    0.58
  10 -11   1    0.05    0.61
 -11  11  -1    0.88    0.68
 -11  11  -1    0.83    0.64
  11 -11   1    0.90    0.64
  11 -11   1    1.11    0.63
  11 -11   1    0.87    0.71
  11 -11   1    0.07    0.70
 -12  11  -1   -0.34    0.66
  12 -11   1    0.92    0.66
  12 -11   1    0.13    0.76
  12 -11   1   -0.26    0.59
  12 -11   1    0.19    0.67
 -13  11  -1   -0.07    0.67
 -13  11  -1    0.80    0.73
  13 -11   1   -0.11    0.87
  13 -11   1    0.52    0.79
  14  10  -1    0.04    0.69
  14  10  -1    0.85    0.61
 -14 -10   1    0.32    0.67
 -14 -10   1    0.31    1.01
  13  10  -1   -0.37    0.63
  13  10  -1   -0.07    0.53
 -13 -10   1    0.36    0.92
 -13 -10   1   -0.20    0.65
  12  10  -1    2.30    0.66
  12  10  -1    2.80    0.78
 -12 -10   1    6.19    0.93
 -12 -10   1    4.39    1.22
  11  10  -1    1.18    0.54
  11  10  -1    0.29    0.56
  11  10  -1    1.57    0.78
 -11 -10   1    0.07    1.57
 -11 -10   1    1.10    0.62
 -11 -10   1    2.07    0.71
  10  10  -1    0.27    0.65
  10  10  -1   -0.01    0.44
  10  10  -1    0.21    0.54
 -10 -10   1    0.52    0.79
 -10 -10   1    0.08    0.48
 -10 -10   1    0.11    0.46
 -10 -10   1    0.55    0.52
   9  10  -1    9.51    0.93
   9  10  -1   13.24    1.33
   9  10  -1   13.55    1.98
   9  10  -1   13.13    1.22
  -9 -10   1    8.58    1.43
  -9 -10   1   10.85    1.15
  -9 -10   1    9.94    1.11
   8  10  -1    3.88    0.72
   8  10  -1    4.03    0.68
   8  10  -1    3.57    0.55
   8  10  -1    2.79    0.82
  -8 -10   1    3.40    0.64
  -8 -10   1    3.07    0.67
  -8 -10   1    3.98    0.94
  -8 -10   1    3.88    0.66
   7  10  -1    2.38    0.60
   7  10  -1    1.82    0.66
   7  10  -1    3.09    0.56
   7  10  -1    1.44    0.45
  -7 -10   1    2.15    0.49
  -7 -10   1    1.19    0.51
  -7 -10   1    1.97    0.54
  -7 -10   1    1.75    0.70
   6  10  -1    1.99    0.47
   6  10  -1    3.15    0.60
   6  10  -1    2.35    0.48
  -6 -10   1    1.21    0.45
  -6 -10   1    2.26    0.57
  -6 -10   1    2.14    0.52
  -6 -10   1    1.94    0.65
   5  10  -1   17.99    1.37
   5  10  -1   16.16    1.30
   5  10  -1   16.88    1.29
  -5 -10   1   17.08    1.60
  -5 -10   1   14.54    1.27
  -5 -10   1   13.99    1.37
  -5 -10   1   16.80    1.32
   4  10  -1   10.27    0.97
   4  10  -1    6.61    0.96
   4  10  -1   10.71    0.98
  -4 -10   1    8.46    0.92
  -4 -10   1    9.53    1.15
  -4 -10   1    7.46    0.84
  -4 -10   1    9.75    0.97
   3  10  -1    2.96    0.52
   3  10  -1    2.07    0.58
   3  10  -1    2.35    0.52
  -3 -10   1    2.07    0.51
  -3 -10   1    2.04    0.51
  -3 -10   1    3.70    0.52
  -3 -10   1    2.58    0.64
   2  10  -1   28.67    2.03
   2  10  -1   29.46    2.00
   2  10  -1   30.15    1.99
  -2 -10   1   29.60    2.15
  -2 -10   1   27.47    1.96
  -2 -10   1   29.99    2.07
  -2 -10   1   27.02    2.00
   1  10  -1    0.38    0.39
   1  10  -1    0.28    0.37
   1  10  -1   -0.22    0.30
  -1 -10   1    0.00    0.34
  -1 -10   1   -0.21    0.28
  -1 -10   1   -0.53    0.33
  -1 -10   1   -0.37    0.38
   0  10  -1   28.38    1.87
   0  10  -1   32.86    2.02
   0  10  -1   29.80    2.09
   0  10  -1   29.08    2.02
   0 -10   1   28.14    1.98
   0 -10   1   29.42    2.09
   0 -10   1   27.18    2.04
   0 -10   1   30.43    1.89
   0 -10   1   27.13    2.01
  -1  10  -1    7.10    0.93
  -1  10  -1    8.78    0.95
  -1  10  -1    9.07    0.74
   1 -10   1   10.51    1.03
   1 -10   1    7.43    0.83
   1 -10   1    8.17    0.87
   1 -10   1    8.47    0.84
   1 -10   1    8.13    0.86
  -2  10  -1   19.04    1.46
  -2  10  -1   18.43    1.48
  -2  10  -1   18.48    1.35
  -2  10  -1   17.58    1.51
  -2  10  -1   19.21    1.34
   2 -10   1   20.57    1.45
   2 -10   1   19.02    1.56
   2 -10   1   19.74    1.48
   2 -10   1   20.54    1.39
   2 -10   1   18.56    1.36
  -3  10  -1   10.65    1.08
  -3  10  -1   14.06    1.14
  -3  10  -1   12.60    1.11
  -3  10  -1   12.82    0.96
  -3  10  -1   13.97    1.21
   3 -10   1   13.82    1.14
   3 -10   1    9.65    0.88
   3 -10   1   13.14    1.20
   3 -10   1   12.90    1.12
   3 -10   1   12.60    1.04
  -4  10  -1    3.18    0.59
  -4  10  -1    2.58    0.61
  -4  10  -1    3.61    0.62
  -4  10  -1    3.61    0.51
  -4  10  -1    3.22    0.51
   4 -10   1    2.86    0.58
   4 -10   1    2.36    0.55
   4 -10   1    2.88    0.51
   4 -10   1    3.62    0.68
  -5  10  -1    7.39    0.85
  -5  10  -1    4.72    0.75
  -5  10  -1    6.27    0.61
  -5  10  -1    6.06    0.73
  -5  10  -1    4.69    0.76
   5 -10   1    4.58    0.70
   5 -10   1    6.11    0.76
   5 -10   1    6.64    0.66
   5 -10   1    4.24    0.71
   5 -10   1    5.71    0.85
  -6  10  -1    0.44    0.45
  -6  10  -1    0.48    0.29
  -6  10  -1    0.04    0.38
  -6  10  -1    0.35    0.42
  -6  10  -1    1.17    0.56
   6 -10   1    0.67    0.47
   6 -10   1    0.21    0.46
   6 -10   1    0.85    0.39
   6 -10   1    0.17    0.43
   6 -10   1   -0.33    0.39
  -7  10  -1    1.09    0.57
  -7  10  -1    1.01    0.57
  -7  10  -1    1.80    0.55
  -7  10  -1    2.64    0.64
  -7  10  -1    0.79    0.33
   7 -10   1    1.07    0.48
   7 -10   1    1.36    0.61
   7 -10   1    0.69    0.47
   7 -10   1    1.64    0.57
   7 -10   1    1.35    0.55
  -8  10  -1    1.16    0.58
  -8  10  -1    1.86    0.39
  -8  10  -1    1.64    0.61
  -8  10  -1    2.55    0.65
  -8  10  -1    1.89    0.60
   8 -10   1    2.34    0.64
   8 -10   1    2.27    0.57
   8 -10   1    1.09    0.52
   8 -10   1    0.41    0.49
   8 -10   1    3.44    1.04
  -9  10  -1   -0.53    0.48
  -9  10  -1   -0.32    0.47
  -9  10  -1    0.76    0.34
  -9  10  -1   -0.02    0.50
  -9  10  -1   -0.21    0.50
   9 -10   1    0.55    0.55
   9 -10   1   -0.31    0.48
   9 -10   1    0.88    0.61
   9 -10   1   -0.06    0.50
 -10  10  -1    4.96    0.90
 -10  10  -1    5.95    0.63
 -10  10  -1    5.26    0.95
 -10  10  -1    6.36    0.94
  10 -10   1    5.39    0.92
  10 -10   1    5.45    0.87
  10 -10   1    6.46    1.00
 -11  10  -1    1.83    0.65
 -11  10  -1    0.20    0.59
  11 -10   1   -0.58    0.57
  11 -10   1    0.14    0.57
  11 -10   1   -0.06    0.56
 -12  10  -1    1.07    0.66
 -12  10  -1    0.59    0.61
  12 -10   1    0.93    0.63
  12 -10   1    2.34    0.92
  12 -10   1    0.32    0.64
 -13  10  -1    0.30    0.64
 -13  10  -1    0.54    0.66
  13 -10   1    0.64    0.72
  13 -10   1    1.10    0.68
 -14  10  -1    0.42    0.68
  14 -10   1    0.50    0.77
  14 -10   1   -0.27    0.64
  14   9  -1    1.42    0.69
  14   9  -1    1.56    0.77
 -14  -9   1    2.17    0.60
 -14  -9   1    1.28    0.74
 -14  -9   1    2.23    1.05
  13   9  -1    0.04    0.51
  13   9  -1   -0.07    0.59
 -13  -9   1   -0.11    0.45
 -13  -9   1   -0.08    0.59
 -13  -9   1   -0.59    0.80
  12   9  -1    1.28    0.54
  12   9  -1    1.31    0.93
  12   9  -1    1.08    0.63
 -12  -9   1    1.26    0.96
 -12  -9   1    0.25    0.57
  11   9  -1   -0.04    0.67
  11   9  -1   -0.65    0.40
  11   9  -1   -0.36    0.50
 -11  -9   1   -0.35    0.70
 -11  -9   1   -1.15    0.48
 -11  -9   1   -0.46    0.47
  10   9  -1    0.53    0.53
  10   9  -1    1.52    0.91
  10   9  -1    0.87    0.47
 -10  -9   1    0.43    0.53
 -10  -9   1   -0.11    0.70
 -10  -9   1    0.28    0.45
 -10  -9   1    0.37    0.45
   9   9  -1    2.08    0.53
   9   9  -1    1.80    0.70
   9   9  -1    1.58    0.56
   9   9  -1    1.82    0.41
  -9  -9   1    3.47    0.92
  -9  -9   1    2.47    0.57
  -9  -9   1    2.52    0.55
   8   9  -1    0.32    0.52
   8   9  -1    0.45    0.34
   8   9  -1    0.42    0.45
   8   9  -1    0.77    0.42
  -8  -9   1    1.25    0.49
  -8  -9   1    0.75    0.44
  -8  -9   1    1.59    0.70
  -8  -9   1    1.38    0.57
   7   9  -1   -0.07    0.32
   7   9  -1    0.25    0.49
   7   9  -1    0.01    0.41
   7   9  -1    0.44    0.36
  -7  -9   1    0.20    0.36
  -7  -9   1    0.70    0.46
  -7  -9   1    1.31    0.62
  -7  -9   1    0.76    0.42
   6   9  -1    0.38    0.43
   6   9  -1    0.59    0.36
   6   9  -1    0.78    0.37
   6   9  -1    1.75    0.56
  -6  -9   1   -0.07    0.48
  -6  -9   1    0.86    0.40
  -6  -9   1    1.50    0.44
  -6  -9   1    0.52    0.36
   5   9  -1    3.80    0.57
   5   9  -1    4.86    0.65
   5   9  -1    4.54    0.60
  -5  -9   1    3.52    0.56
  -5  -9   1    4.99    0.65
  -5  -9   1    4.87    0.62
  -5  -9   1    4.58    0.79
   4   9  -1   12.27    1.05
   4   9  -1   13.04    1.11
   4   9  -1   12.02    1.04
  -4  -9   1   12.54    1.08
  -4  -9   1   11.57    1.02
  -4  -9   1   12.26    1.07
   3   9  -1   61.02    3.75
   3   9  -1   58.72    3.76
   3   9  -1   60.30    3.78
  -3  -9   1   60.50    3.92
  -3  -9   1   60.04    3.77
  -3  -9   1   60.14    3.80
  -3  -9   1   58.67    3.73
   2   9  -1    4.13    0.56
   2   9  -1    3.72    0.57
   2   9  -1    4.11    0.58
  -2  -9   1    3.99    0.54
  -2  -9   1    4.02    0.61
  -2  -9   1    2.83    0.56
  -2  -9   1    2.91    0.61
   1   9  -1    4.27    0.63
   1   9  -1    4.82    0.68
   1   9  -1    4.18    0.60
  -1  -9   1    4.84    0.68
  -1  -9   1    5.89    0.73
  -1  -9   1    4.40    0.45
  -1  -9   1    5.46    0.70
   0   9  -1    7.03    0.60
   0   9  -1    7.71    0.75
   0   9  -1    6.02    0.87
   0   9  -1    6.42    0.71
   0  -9   1    5.77    0.67
   0  -9   1    5.88    0.57
   0  -9   1    6.54    0.74
   0  -9   1    4.78    0.64
   0  -9   1    6.48    0.78
  -1   9  -1    0.28    0.24
  -1   9  -1    0.28    0.43
  -1   9  -1    0.96    0.42
   1  -9   1    0.13    0.27
   1  -9   1    0.30    0.39
   1  -9   1    0.34    0.34
   1  -9   1   -0.29    0.28
   1  -9   1   -0.55    0.32
  -2   9  -1   10.32    0.87
  -2   9  -1   11.12    1.07
  -2   9  -1   12.17    1.03
  -2   9  -1   10.72    0.98
   2  -9   1   11.09    1.06
   2  -9   1    8.57    0.85
   2  -9   1   11.09    0.99
   2  -9   1   10.64    0.90
   2  -9   1   11.49    0.97
  -3   9  -1    5.32    0.61
  -3   9  -1    5.19    0.71
  -3   9  -1    5.17    0.67
  -3   9  -1    5.84    0.57
  -3   9  -1    4.99    0.75
   3  -9   1    5.63    0.67
   3  -9   1    4.68    0.67
   3  -9   1    4.58    0.60
   3  -9   1    4.85    0.73
  -4   9  -1    6.33    0.78
  -4   9  -1    7.95    0.74
  -4   9  -1    5.54    0.83
  -4   9  -1    8.67    0.66
  -4   9  -1    6.48    0.73
  -4   9  -1    7.76    0.85
   4  -9   1    6.77    0.75
   4  -9   1    7.41    0.69
   4  -9   1    7.11    0.85
   4  -9   1    5.23    0.84
   4  -9   1    6.44    0.79
  -5   9  -1    3.52    0.54
  -5   9  -1    2.99    0.61
  -5   9  -1    4.88    0.64
  -5   9  -1    4.03    0.45
  -5   9  -1    4.88    0.63
   5  -9   1    3.25    0.58
   5  -9   1    2.87    0.47
   5  -9   1    4.36    0.62
   5  -9   1    3.64    0.65
  -6   9  -1   10.07    0.83
  -6   9  -1   10.84    1.11
  -6   9  -1   10.43    1.06
  -6   9  -1   11.52    1.04
  -6   9  -1   10.91    1.07
   6  -9   1   10.06    1.09
   6  -9   1   10.34    1.03
   6  -9   1   10.14    1.08
   6  -9   1   11.28    1.03
   6  -9   1   10.36    1.02
  -7   9  -1    7.07    0.87
  -7   9  -1    7.20    0.65
  -7   9  -1    6.79    0.88
  -7   9  -1    5.53    0.80
  -7   9  -1    6.14    0.84
   7  -9   1    7.03    0.87
   7  -9   1    6.73    0.88
   7  -9   1    6.22    0.81
   7  -9   1    7.59    0.90
  -8   9  -1   -0.11    0.43
  -8   9  -1   -0.02    0.42
  -8   9  -1   -0.21    0.28
  -8   9  -1   -0.42    0.42
  -8   9  -1   -0.23    0.42
   8  -9   1    0.26    0.49
   8  -9   1   -0.57    0.44
   8  -9   1    0.56    0.48
   8  -9   1    0.39    0.43
  -9   9  -1   15.91    1.44
  -9   9  -1   13.37    1.09
  -9   9  -1   12.35    1.32
  -9   9  -1   15.97    1.84
   9  -9   1   13.10    1.36
   9  -9   1   13.95    1.53
   9  -9   1   15.77    1.38
   9  -9   1   12.82    1.38
 -10   9  -1   -0.50    0.46
 -10   9  -1    0.63    0.57
 -10   9  -1   -0.46    0.50
 -10   9  -1   -0.66    0.52
 -10   9  -1    0.38    0.32
  10  -9   1   -0.50    0.50
  10  -9   1    0.13    0.62
  10  -9   1   -0.46    0.50
 -11   9  -1    4.35    0.81
 -11   9  -1    4.32    0.79
  11  -9   1    3.65    0.76
  11  -9   1    2.84    0.75
  11  -9   1    2.98    0.72
  11  -9   1    1.87    0.81
 -12   9  -1    0.41    0.59
 -12   9  -1   -0.25    0.59
  12  -9   1    0.14    0.79
  12  -9   1   -0.14    0.54
  12  -9   1   -0.56    0.52
  12  -9   1   -0.01    0.56
 -13   9  -1    0.33    0.61
 -13   9  -1   -0.46    0.62
  13  -9   1    0.66    0.63
  13  -9   1   -0.53    0.58
  13  -9   1   -0.29    0.60
 -14   9  -1    1.18    0.75
 -14   9  -1    0.03    0.79
  14  -9   1   -0.13    0.79
  15   8  -1    0.27    0.66
  15   8  -1   -0.24    0.53
  15   8  -1    0.52    0.59
 -15  -8   1   -0.51    0.61
 -15  -8   1    0.66    0.64
 -15  -8   1    0.99    1.11
  14   8  -1    0.01    0.48
  14   8  -1    0.37    0.63
  14   8  -1    0.06    0.54
 -14  -8   1   -0.47    0.91
 -14  -8   1    0.13    0.61
 -14  -8   1    0.27    0.54
  13   8  -1    1.52    0.53
  13   8  -1    1.36    0.66
  13   8  -1    1.44    0.57
 -13  -8   1    0.84    0.61
 -13  -8   1    0.25    0.48
 -13  -8   1    0.66    0.96
  12   8  -1    5.07    0.79
  12   8  -1    4.85    0.83
  12   8  -1    5.73    1.07
  12   8  -1    6.00    0.76
 -12  -8   1    3.52    0.82
 -12  -8   1    5.20    0.71
 -12  -8   1    6.98    0.91
  11   8  -1    4.55    0.65
  11   8  -1    4.90    0.75
  11   8  -1    3.97    0.73
  11   8  -1    3.70    0.90
 -11  -8   1    3.40    0.67
 -11  -8   1    4.34    1.10
 -11  -8   1    3.39    0.71
 -11  -8   1    4.19    0.80
  10   8  -1    1.06    0.66
  10   8  -1    2.74    0.69
  10   8  -1    2.36    0.47
  10   8  -1    1.55    0.59
 -10  -8   1    2.10    0.45
 -10  -8   1    2.21    0.87
 -10  -8   1    1.91    0.55
   9   8  -1    0.50    0.46
   9   8  -1   -0.29    0.35
   9   8  -1   -0.89    0.51
   9   8  -1   -0.49    0.25
  -9  -8   1    0.76    0.43
  -9  -8   1   -0.06    0.41
  -9  -8   1   -0.30    0.44
  -9  -8   1   -0.26    0.58
   8   8  -1    0.28    0.35
   8   8  -1   -0.17    0.41
   8   8  -1    0.83    0.56
   8   8  -1   -0.57    0.25
  -8  -8   1    0.29    0.37
  -8  -8   1    0.23    0.41
  -8  -8   1    1.03    0.41
  -8  -8   1    1.38    0.63
   7   8  -1    4.55    0.69
   7   8  -1    5.30    0.64
   7   8  -1    5.67    0.60
   7   8  -1    5.41    0.84
  -7  -8   1    5.98    0.64
  -7  -8   1    4.91    0.71
  -7  -8   1    5.61    0.68
   6   8  -1    2.55    0.52
   6   8  -1    2.28    0.41
   6   8  -1    1.49    0.55
   6   8  -1    1.54    0.44
  -6  -8   1    1.23    0.41
  -6  -8   1    1.14    0.45
  -6  -8   1    1.74    0.39
   5   8  -1   11.86    1.00
   5   8  -1   13.13    1.10
   5   8  -1   12.86    1.04
  -5  -8   1   11.22    1.03
  -5  -8   1   13.76    1.11
  -5  -8   1   12.86    1.05
   4   8  -1   13.57    1.12
   4   8  -1   15.07    1.12
   4   8  -1   13.36    1.15
  -4  -8   1   13.16    1.15
  -4  -8   1   15.40    1.18
  -4  -8   1   15.11    1.12
   3   8  -1    1.75    0.40
   3   8  -1    0.88    0.39
   3   8  -1    0.18    0.30
  -3  -8   1    0.40    0.42
  -3  -8   1    1.13    0.39
  -3  -8   1    1.85    0.51
  -3  -8   1    0.52    0.36
   2   8  -1   46.57    2.86
   2   8  -1   43.66    2.86
   2   8  -1   45.60    2.90
  -2  -8   1   44.57    2.90
  -2  -8   1   44.50    2.96
  -2  -8   1   46.51    2.87
  -2  -8   1   42.47    2.83
   1   8  -1    3.43    0.49
   1   8  -1    2.43    0.51
   1   8  -1    3.12    0.50
  -1  -8   1    3.18    0.37
  -1  -8   1    3.75    0.55
  -1  -8   1    3.79    0.48
  -1  -8   1    2.84    0.56
  -1  -8   1    3.89    0.58
   0   8  -1    6.30    0.63
   0   8  -1    4.83    0.64
   0   8  -1    5.63    0.64
   0   8  -1    4.87    0.48
   0  -8   1    4.98    0.63
   0  -8   1    4.95    0.59
   0  -8   1    5.49    0.65
   0  -8   1    6.24    0.72
   0  -8   1    4.58    0.49
  -1   8  -1   -0.29    0.36
  -1   8  -1    0.68    0.37
  -1   8  -1    0.31    0.31
  -1   8  -1   -0.32    0.21
   1  -8   1   -0.25    0.31
   1  -8   1    0.15    0.34
   1  -8   1    0.59    0.40
   1  -8   1    0.09    0.25
   1  -8   1    0.67    0.32
  -2   8  -1    1.56    0.35
  -2   8  -1    3.13    0.48
  -2   8  -1    2.38    0.51
  -2   8  -1    1.87    0.46
   2  -8   1    2.20    0.44
   2  -8   1    0.99    0.45
   2  -8   1    1.78    0.34
   2  -8   1    2.07    0.38
   2  -8   1    3.17    0.48
  -3   8  -1    0.43    0.37
  -3   8  -1    0.69    0.31
  -3   8  -1   -0.30    0.35
  -3   8  -1    0.39    0.38
  -3   8  -1    0.02    0.22
  -3   8  -1    0.45    0.31
   3  -8   1    0.42    0.32
   3  -8   1    0.58    0.43
   3  -8   1    0.50    0.34
   3  -8   1    0.78    0.37
  -4   8  -1    3.46    0.49
  -4   8  -1    3.10    0.53
  -4   8  -1    4.14    0.56
  -4   8  -1    3.26    0.40
  -4   8  -1    3.43    0.52
   4  -8   1    3.34    0.52
   4  -8   1    3.25    0.55
   4  -8   1    3.32    0.54
   4  -8   1    2.98    0.43
   4  -8   1    3.44    0.61
  -5   8  -1   15.88    1.35
  -5   8  -1   22.85    1.44
  -5   8  -1   15.88    1.42
  -5   8  -1   16.68    1.39
  -5   8  -1   16.89    1.20
   5  -8   1   18.53    1.37
   5  -8   1   17.16    1.44
   5  -8   1   17.94    1.35
   5  -8   1   16.62    1.38
   5  -8   1   17.19    1.39
  -6   8  -1   68.34    4.28
  -6   8  -1   70.85    4.33
  -6   8  -1   68.09    4.12
  -6   8  -1   68.32    4.29
  -6   8  -1   68.19    4.27
   6  -8   1   68.31    4.28
   6  -8   1   65.62    4.27
   6  -8   1   66.46    4.26
   6  -8   1   69.09    4.33
  -7   8  -1   62.39    3.95
  -7   8  -1   63.12    3.93
  -7   8  -1   59.74    3.75
  -7   8  -1   60.89    3.92
  -7   8  -1   61.64    3.92
   7  -8   1   61.26    3.92
   7  -8   1   62.42    3.93
   7  -8   1   63.86    3.96
   7  -8   1   59.53    3.94
  -8   8  -1    1.02    0.47
  -8   8  -1    1.13    0.48
  -8   8  -1    0.44    0.54
  -8   8  -1    0.42    0.27
   8  -8   1    0.25    0.42
   8  -8   1    0.56    0.48
   8  -8   1    0.18    0.45
   8  -8   1    0.06    0.43
  -9   8  -1    3.45    0.68
  -9   8  -1    3.57    0.48
  -9   8  -1    2.46    0.62
  -9   8  -1    4.05    0.68
  -9   8  -1    2.37    0.64
   9  -8   1    3.36    0.74
   9  -8   1    2.80    0.59
   9  -8   1    3.72    0.67
   9  -8   1    3.74    0.71
   9  -8   1    4.75    0.72
 -10   8  -1    9.90    1.11
 -10   8  -1    8.56    1.07
 -10   8  -1    9.67    1.06
 -10   8  -1   10.36    1.19
  10  -8   1    9.82    1.25
  10  -8   1   10.90    1.15
  10  -8   1   11.88    1.16
  10  -8   1    7.94    1.09
 -11   8  -1    1.66    0.72
 -11   8  -1    2.08    0.65
 -11   8  -1    1.62    0.64
 -11   8  -1    2.32    0.64
  11  -8   1    2.28    0.83
  11  -8   1    2.08    0.66
  11  -8   1    1.70    0.62
  11  -8   1    1.85    0.59
 -12   8  -1    0.11    0.57
 -12   8  -1    1.53    0.59
  12  -8   1    0.60    0.59
  12  -8   1    0.28    0.74
  12  -8   1   -0.49    0.50
  12  -8   1    0.84    0.58
 -13   8  -1    2.71    0.79
 -13   8  -1    3.44    0.72
  13  -8   1    4.18    0.89
  13  -8   1    2.36    0.72
  13  -8   1    1.37    0.67
 -14   8  -1    0.01    0.63
 -14   8  -1   -0.17    0.54
  14  -8   1   -0.46    0.63
  14  -8   1    0.22    0.62
  14  -8   1   -0.07    0.65
 -15   8  -1    0.87    0.78
 -15   8  -1    0.69    0.64
  15  -8   1    0.88    0.99
  15  -8   1   -0.54    0.61
  15  -8   1   -1.03    0.69
  15  -8   1   -0.35    0.73
  15   7  -1   -0.18    0.80
  15   7  -1    0.24    0.68
  15   7  -1    0.86    0.64
 -15  -7   1   -0.08    0.59
 -15  -7   1   -0.26    0.99
 -15  -7   1    0.00    0.62
  14   7  -1   -0.20    0.57
  14   7  -1   -0.01    0.55
  14   7  -1    0.71    0.55
 -14  -7   1   -0.19    0.56
 -14  -7   1   -0.29    0.93
 -14  -7   1   -0.42    0.68
  13   7  -1    0.23    0.71
  13   7  -1    0.51    0.58
  13   7  -1   -0.31    0.44
  13   7  -1    0.56    0.52
 -13  -7   1   -0.19    0.46
 -13  -7   1    0.63    0.55
 -13  -7   1    0.79    0.91
  12   7  -1    1.84    0.52
  12   7  -1    0.57    0.68
  12   7  -1    0.85    0.58
  12   7  -1    0.81    0.51
 -12  -7   1   -0.86    0.70
 -12  -7   1    0.94    0.56
 -12  -7   1    0.75    0.48
 -12  -7   1    0.47    0.52
  11   7  -1    0.93    0.48
  11   7  -1    0.46    0.49
  11   7  -1    0.37    0.62
  11   7  -1   -0.47    0.39
 -11  -7   1    0.21    0.46
 -11  -7   1   -0.03    0.69
 -11  -7   1    0.19    0.39
  10   7  -1    4.97    0.73
  10   7  -1    4.87    0.65
  10   7  -1    5.83    0.81
  10   7  -1    5.26    0.96
 -10  -7   1    7.20    0.87
 -10  -7   1    6.48    0.78
 -10  -7   1    5.96    1.07
 -10  -7   1    4.66    0.63
   9   7  -1   11.34    1.04
   9   7  -1   10.51    1.20
   9   7  -1   12.79    1.12
   9   7  -1   10.49    0.95
  -9  -7   1   11.27    1.10
  -9  -7   1    9.04    0.88
   8   7  -1    1.14    0.29
   8   7  -1    2.32    0.37
   8   7  -1    2.54    0.60
   8   7  -1    0.76    0.39
   8   7  -1    2.07    0.50
  -8  -7   1    0.80    0.39
  -8  -7   1    1.73    0.34
  -8  -7   1    1.89    0.47
   7   7  -1   20.74    1.46
   7   7  -1   20.46    1.50
   7   7  -1   19.12    1.63
   7   7  -1   19.73    1.35
  -7  -7   1   20.54    1.37
  -7  -7   1   18.92    1.48
  -7  -7   1   19.90    1.45
  -7  -7   1   20.33    1.48
   6   7  -1    1.68    0.35
   6   7  -1    1.25    0.36
   6   7  -1    0.80    0.46
   6   7  -1    1.74    0.42
  -6  -7   1    1.38    0.41
  -6  -7   1    1.80    0.38
  -6  -7   1    0.91    0.31
   5   7  -1    2.80    0.50
   5   7  -1    2.36    0.43
   5   7  -1    2.52    0.45
  -5  -7   1    2.87    0.51
  -5  -7   1    2.01    0.42
  -5  -7   1    3.40    0.48
   4   7  -1    0.02    0.29
   4   7  -1    0.04    0.33
   4   7  -1    0.00    0.28
  -4  -7   1   -0.41    0.32
  -4  -7   1    0.09    0.29
  -4  -7   1    0.05    0.31
   3   7  -1   17.71    1.33
   3   7  -1   19.26    1.32
   3   7  -1   19.21    1.35
  -3  -7   1   18.17    1.30
  -3  -7   1   16.86    1.33
  -3  -7   1   19.10    1.36
   2   7  -1   18.23    1.39
   2   7  -1   19.51    1.38
  -2  -7   1   18.97    1.36
  -2  -7   1   21.13    1.42
  -2  -7   1   19.81    1.39
   1   7  -1   10.34    0.85
   1   7  -1    9.98    0.88
   1   7  -1    7.13    0.79
  -1  -7   1    9.43    0.66
  -1  -7   1    6.68    0.82
  -1  -7   1   10.46    0.84
  -1  -7   1    9.11    0.78
  -1  -7   1    7.35    0.81
   0   7  -1   17.41    1.27
   0   7  -1   18.05    1.32
   0   7  -1   17.64    1.31
   0   7  -1   16.15    1.14
   0  -7   1   16.98    1.24
   0  -7   1   17.77    1.16
   0  -7   1   17.42    1.27
   0  -7   1   19.08    1.43
   0  -7   1   16.94    1.27
  -1   7  -1    1.14    0.35
  -1   7  -1    1.31    0.40
  -1   7  -1    0.64    0.24
  -1   7  -1    0.74    0.28
   1  -7   1    1.01    0.33
   1  -7   1    1.13    0.45
   1  -7   1    1.19    0.29
   1  -7   1    0.06    0.28
   1  -7   1    1.59    0.40
  -2   7  -1  145.97    8.47
  -2   7  -1  142.64    8.42
  -2   7  -1  141.79    8.45
  -2   7  -1  135.08    8.51
  -2   7  -1  148.78    8.40
   2  -7   1  139.57    8.42
   2  -7   1  143.89    8.52
   2  -7   1  141.78    8.46
   2  -7   1  131.63    8.38
  -3   7  -1   10.03    0.78
  -3   7  -1    9.78    0.90
  -3   7  -1   10.27    0.87
  -3   7  -1   10.70    0.89
  -3   7  -1    8.93    0.95
  -3   7  -1   10.57    0.94
   3  -7   1   11.53    1.00
   3  -7   1   11.10    0.81
   3  -7   1   10.08    0.95
   3  -7   1   10.53    0.99
   3  -7   1    9.76    0.90
  -4   7  -1    9.67    0.89
  -4   7  -1    9.73    0.95
  -4   7  -1   10.63    0.75
  -4   7  -1    8.71    0.89
  -4   7  -1   10.39    0.93
   4  -7   1   10.57    0.92
   4  -7   1   10.59    0.86
   4  -7   1    8.14    0.86
   4  -7   1    8.37    0.94
   4  -7   1   11.33    0.92
  -5   7  -1    7.98    0.78
  -5   7  -1    6.11    0.73
  -5   7  -1    6.87    0.60
  -5   7  -1    7.27    0.75
  -5   7  -1    7.67    0.82
   5  -7   1    6.45    0.71
   5  -7   1    6.33    0.73
   5  -7   1    7.19    0.75
   5  -7   1    7.94    0.85
  -6   7  -1    3.92    0.57
  -6   7  -1    1.46    0.44
  -6   7  -1    2.92    0.55
  -6   7  -1    2.61    0.34
  -6   7  -1    3.10    0.55
   6  -7   1    2.78    0.49
   6  -7   1    2.95    0.53
   6  -7   1    2.10    0.49
   6  -7   1    2.27    0.48
   6  -7   1    2.95    0.55
  -7   7  -1    0.32    0.40
  -7   7  -1    0.05    0.40
  -7   7  -1    0.26    0.36
  -7   7  -1    0.67    0.38
  -7   7  -1    0.48    0.24
   7  -7   1    0.01    0.39
   7  -7   1    0.62    0.35
   7  -7   1    0.19    0.38
   7  -7   1    0.45    0.42
   7  -7   1    0.93    0.42
  -8   7  -1    6.86    0.61
  -8   7  -1    4.64    0.72
  -8   7  -1    7.46    0.84
  -8   7  -1    6.86    0.83
  -8   7  -1    5.01    0.75
   8  -7   1    7.58    0.85
   8  -7   1    6.36    0.80
   8  -7   1    6.16    0.83
   8  -7   1    7.39    0.84
   8  -7   1    4.97    0.70
   8  -7   1    6.40    0.56
  -9   7  -1    1.57    0.48
  -9   7  -1    1.11    0.47
  -9   7  -1    1.75    0.36
  -9   7  -1    2.83    0.60
  -9   7  -1    1.59    0.56
   9  -7   1    1.40    0.51
   9  -7   1    1.10    0.50
   9  -7   1    1.19    0.28
   9  -7   1    1.83    0.50
   9  -7   1    1.70    0.53
   9  -7   1    2.02    0.62
 -10   7  -1   -0.41    0.47
 -10   7  -1   -0.22    0.51
 -10   7  -1    0.01    0.43
 -10   7  -1   -0.29    0.45
  10  -7   1   -0.41    0.54
  10  -7   1    0.06    0.24
  10  -7   1   -0.94    0.46
 -11   7  -1   -0.81    0.48
 -11   7  -1    0.03    0.49
 -11   7  -1    0.14    0.32
 -11   7  -1   -0.78    0.45
 -11   7  -1   -0.22    0.45
  11  -7   1   -0.04    0.23
  11  -7   1    0.48    0.51
  11  -7   1   -0.36    0.48
  11  -7   1    0.72    0.78
  11  -7   1    0.28    0.49
 -12   7  -1    2.50    0.65
 -12   7  -1    2.21    0.61
  12  -7   1    1.96    0.64
  12  -7   1    0.99    0.77
  12  -7   1    2.04    0.63
  12  -7   1    1.51    0.68
 -13   7  -1    1.19    0.64
 -13   7  -1    0.19    0.50
 -13   7  -1    1.57    0.51
  13  -7   1    1.88    0.66
  13  -7   1    0.04    0.53
  13  -7   1    1.21    0.69
 -14   7  -1    0.86    0.55
 -14   7  -1    0.42    0.49
 -14   7  -1    1.35    0.75
  14  -7   1    0.43    0.60
  14  -7   1    0.62    0.61
  14  -7   1    0.38    0.66
 -15   7  -1    0.17    0.52
 -15   7  -1   -0.60    0.69
 -15   7  -1    0.19    0.53
  15  -7   1   -1.60    0.61
  15  -7   1   -0.04    0.81
  15  -7   1    0.48    0.79
  15  -7   1    0.41    0.70
  15   6  -1    0.82    0.67
  15   6  -1    0.30    0.56
  15   6  -1    0.37    0.55
 -15  -6   1   -0.15    0.96
 -15  -6   1    0.01    0.62
 -15  -6   1   -0.25    0.62
  14   6  -1    1.38    0.79
  14   6  -1    0.16    0.52
  14   6  -1    0.27    0.57
  14   6  -1    0.16    0.55
 -14  -6   1   -0.38    0.56
 -14  -6   1    0.40    0.56
 -14  -6   1    0.27    0.82
  13   6  -1   -0.01    0.55
  13   6  -1    0.07    0.47
  13   6  -1    0.69    0.50
  13   6  -1    1.36    0.72
 -13  -6   1    0.83    0.99
 -13  -6   1    0.38    0.50
 -13  -6   1    0.27    0.59
  12   6  -1    1.94    0.78
  12   6  -1    3.34    0.66
  12   6  -1    3.35    0.70
  12   6  -1    3.16    0.63
 -12  -6   1    2.35    0.64
 -12  -6   1    3.17    1.00
 -12  -6   1    3.34    0.61
 -12  -6   1    2.92    0.68
  11   6  -1    0.40    0.64
  11   6  -1    0.86    0.50
  11   6  -1    1.11    0.46
 -11  -6   1    0.86    0.44
 -11  -6   1    1.07    0.60
 -11  -6   1    0.27    0.73
  10   6  -1    1.61    0.49
  10   6  -1    0.33    0.56
  10   6  -1   -0.36    0.42
  10   6  -1    0.12    0.37
 -10  -6   1    0.16    0.41
 -10  -6   1    0.21    0.44
 -10  -6   1    0.28    0.37
   9   6  -1   27.37    1.87
   9   6  -1   25.66    2.05
   9   6  -1   26.66    1.90
   9   6  -1   25.58    1.79
  -9  -6   1   26.69    1.90
  -9  -6   1   25.68    1.86
  -9  -6   1   26.76    1.79
   8   6  -1    2.76    0.44
   8   6  -1    1.32    0.46
   8   6  -1    2.47    0.49
   8   6  -1    2.93    0.63
  -8  -6   1    2.81    0.50
  -8  -6   1    3.05    0.55
  -8  -6   1    2.83    0.42
   7   6  -1    1.80    0.36
   7   6  -1    2.01    0.47
   7   6  -1    1.47    0.51
   7   6  -1    1.76    0.30
   7   6  -1    1.38    0.39
  -7  -6   1    1.93    0.45
  -7  -6   1    1.29    0.31
  -7  -6   1    1.55    0.40
   6   6  -1    0.76    0.28
   6   6  -1    0.76    0.34
   6   6  -1    0.67    0.38
   6   6  -1    1.23    0.47
  -6  -6   1    1.11    0.26
  -6  -6   1    1.04    0.29
  -6  -6   1    1.13    0.39
  -6  -6   1    1.24    0.36
   5   6  -1   54.43    3.49
   5   6  -1   55.03    3.39
   5   6  -1   53.84    3.33
   5   6  -1   53.65    3.37
  -5  -6   1   51.72    3.36
  -5  -6   1   52.88    3.38
  -5  -6   1   56.94    3.34
   4   6  -1    7.68    0.74
   4   6  -1    9.00    0.82
   4   6  -1   10.15    0.81
  -4  -6   1    8.96    0.82
  -4  -6   1    8.55    0.78
  -4  -6   1    9.54    0.79
   3   6  -1  163.56   10.09
   3   6  -1  168.20   10.05
   3   6  -1  169.46   10.05
  -3  -6   1  170.60   10.05
  -3  -6   1  168.79   10.04
  -3  -6   1  171.34   10.05
   2   6  -1    3.58    0.47
  -2  -6   1    3.15    0.43
  -2  -6   1    3.79    0.47
   1   6  -1    3.01    0.46
   1   6  -1    3.43    0.42
   1   6  -1    3.52    0.46
  -1  -6   1    2.06    0.42
  -1  -6   1    3.95    0.44
  -1  -6   1    2.90    0.31
  -1  -6   1    2.86    0.42
   0   6  -1    2.63    0.42
   0   6  -1    2.54    0.41
   0   6  -1    2.20    0.36
   0   6  -1    1.40    0.26
   0  -6   1    2.30    0.39
   0  -6   1    2.24    0.28
   0  -6   1    2.27    0.42
   0  -6   1    2.80    0.40
   0  -6   1    2.17    0.36
  -1   6  -1    0.61    0.24
  -1   6  -1    0.45    0.25
  -1   6  -1    0.31    0.30
  -1   6  -1    0.39    0.19
  -1   6  -1    0.47    0.29
   1  -6   1    0.40    0.22
   1  -6   1    1.06    0.31
   1  -6   1    0.08    0.25
   1  -6   1   -0.31    0.24
   1  -6   1    0.01    0.31
  -2   6  -1   92.61    5.78
  -2   6  -1   95.71    5.81
  -2   6  -1   99.00    5.82
  -2   6  -1   97.95    5.77
  -2   6  -1   96.21    5.86
   2  -6   1   96.92    5.81
   2  -6   1   93.79    5.81
   2  -6   1  101.46    5.87
   2  -6   1   94.06    5.79
  -3   6  -1   57.21    3.63
  -3   6  -1   58.58    3.57
  -3   6  -1   57.32    3.50
  -3   6  -1   62.94    3.61
  -3   6  -1   57.37    3.58
  -3   6  -1   57.91    3.57
   3  -6   1   59.11    3.58
   3  -6   1   56.62    3.54
   3  -6   1   57.99    3.64
   3  -6   1   55.25    3.57
  -4   6  -1   33.64    2.42
  -4   6  -1   39.33    2.42
  -4   6  -1   36.27    2.28
  -4   6  -1   41.19    2.42
  -4   6  -1   36.91    2.41
  -4   6  -1   35.29    2.39
   4  -6   1   36.89    2.39
   4  -6   1   40.35    2.42
   4  -6   1   35.52    2.40
  -5   6  -1   69.71    4.22
  -5   6  -1   67.91    4.09
  -5   6  -1   68.91    4.23
  -5   6  -1   70.04    4.25
  -5   6  -1   66.80    4.21
   5  -6   1   63.26    4.18
   5  -6   1   70.46    4.22
   5  -6   1   67.51    4.25
   5  -6   1   70.15    4.23
   5  -6   1   66.20    4.22
  -6   6  -1    1.55    0.43
  -6   6  -1    1.54    0.42
  -6   6  -1    2.16    0.45
  -6   6  -1    1.98    0.43
  -6   6  -1    1.47    0.28
   6  -6   1    1.72    0.43
   6  -6   1    0.91    0.38
   6  -6   1    2.22    0.47
   6  -6   1    1.84    0.45
   6  -6   1    1.86    0.40
   6  -6   1    1.53    0.25
  -7   6  -1    1.75    0.45
  -7   6  -1    3.51    0.54
  -7   6  -1    2.11    0.33
  -7   6  -1    1.51    0.45
  -7   6  -1    2.31    0.90
   7  -6   1    1.79    0.44
   7  -6   1    1.70    0.47
   7  -6   1    2.46    0.30
   7  -6   1    2.51    0.52
   7  -6   1    2.13    0.53
   7  -6   1    2.01    0.48
  -8   6  -1   -0.14    0.34
  -8   6  -1    0.04    0.38
  -8   6  -1    0.10    0.36
  -8   6  -1   -0.10    0.39
  -8   6  -1    0.07    0.25
   8  -6   1    0.34    0.39
   8  -6   1    0.19    0.38
   8  -6   1    0.03    0.41
   8  -6   1   -0.10    0.37
   8  -6   1    0.01    0.18
   8  -6   1    0.49    0.41
  -9   6  -1    3.11    0.49
  -9   6  -1    3.80    0.46
  -9   6  -1    4.21    0.66
  -9   6  -1    2.81    0.53
   9  -6   1    3.21    0.38
   9  -6   1    2.99    0.58
   9  -6   1    2.69    0.57
   9  -6   1    3.15    0.61
   9  -6   1    2.07    0.51
   9  -6   1    1.87    0.60
 -10   6  -1   -0.61    0.43
 -10   6  -1   -0.31    0.41
 -10   6  -1    0.30    0.32
 -10   6  -1    0.15    0.45
 -10   6  -1   -0.14    0.43
 -10   6  -1   -0.14    0.35
  10  -6   1   -0.09    0.53
  10  -6   1    0.23    0.46
  10  -6   1   -0.09    0.47
  10  -6   1    0.40    0.24
  10  -6   1   -0.29    0.40
 -11   6  -1    2.44    0.56
 -11   6  -1    2.03    0.66
 -11   6  -1    1.90    0.56
 -11   6  -1    1.95    0.61
 -11   6  -1    1.78    0.62
 -11   6  -1    1.53    0.43
  11  -6   1    0.98    0.55
  11  -6   1    2.30    0.36
  11  -6   1    2.43    0.62
  11  -6   1    1.77    0.88
  11  -6   1    2.17    0.70
 -12   6  -1   -0.04    0.55
 -12   6  -1   -0.29    0.55
 -12   6  -1   -0.10    0.58
 -12   6  -1    0.50    0.46
 -12   6  -1   -0.11    0.50
  12  -6   1   -0.31    0.46
  12  -6   1    0.09    0.26
  12  -6   1   -0.34    0.64
  12  -6   1    0.39    0.52
  12  -6   1   -0.11    0.50
 -13   6  -1    0.61    0.63
 -13   6  -1    0.71    0.56
 -13   6  -1   -0.28    0.56
  13  -6   1   -0.14    0.52
  13  -6   1    1.17    0.57
  13  -6   1    0.23    0.29
  13  -6   1   -0.78    0.54
 -14   6  -1   -0.37    0.51
 -14   6  -1   -0.06    0.45
 -14   6  -1   -0.34    0.62
  14  -6   1   -0.02    0.56
  14  -6   1    0.16    0.70
  14  -6   1   -0.82    0.55
  14  -6   1   -0.44    0.62
 -15   6  -1    0.26    0.71
 -15   6  -1    0.50    0.48
 -15   6  -1    0.69    0.61
  15  -6   1    0.15    0.67
  15  -6   1    0.32    0.60
  15  -6   1    0.23    0.73
  15  -6   1    0.09    0.68
  15   5  -1    0.06    0.57
  15   5  -1    0.79    0.69
  15   5  -1    0.11    0.58
 -15  -5   1   -0.20    0.61
 -15  -5   1    0.91    0.98
 -15  -5   1   -0.15    0.58
  14   5  -1    0.95    0.60
  14   5  -1    1.05    0.51
  14   5  -1    0.54    0.70
  14   5  -1    1.39    0.60
 -14  -5   1   -0.19    0.55
 -14  -5   1    0.42    0.88
 -14  -5   1    0.31    0.57
  13   5  -1    2.95    0.72
  13   5  -1    2.84    0.62
  13   5  -1    2.28    0.64
 -13  -5   1    1.91    0.66
 -13  -5   1    2.68    1.00
 -13  -5   1    1.26    0.95
  12   5  -1    7.63    1.16
  12   5  -1   11.45    1.08
  12   5  -1   10.10    1.08
  12   5  -1   10.04    1.04
 -12  -5   1   10.05    1.48
 -12  -5   1    9.64    1.02
 -12  -5   1    8.13    1.02
 -12  -5   1    9.04    1.05
  11   5  -1    2.21    0.54
  11   5  -1    1.28    0.50
  11   5  -1    2.77    0.64
 -11  -5   1    2.63    0.87
 -11  -5   1    1.68    0.56
 -11  -5   1    2.34    0.52
 -11  -5   1    0.67    0.48
  10   5  -1   -0.53    0.51
  10   5  -1    0.47    0.38
  10   5  -1   -0.09    0.41
  10   5  -1    0.70    0.41
 -10  -5   1   -0.31    0.38
 -10  -5   1    0.07    0.42
 -10  -5   1    0.38    0.37
   9   5  -1    1.14    0.42
   9   5  -1    1.15    0.51
   9   5  -1    1.21    0.40
   9   5  -1    1.82    0.47
  -9  -5   1    0.99    0.43
  -9  -5   1    1.00    0.36
  -9  -5   1    0.74    0.39
   8   5  -1    4.98    0.87
   8   5  -1    7.19    0.89
   8   5  -1    6.71    0.76
   8   5  -1    5.00    0.65
  -8  -5   1    5.34    0.69
  -8  -5   1    6.60    0.72
  -8  -5   1    6.92    0.65
   7   5  -1    9.32    1.02
   7   5  -1    9.17    0.81
   7   5  -1    9.46    0.86
   7   5  -1   11.38    0.96
  -7  -5   1    9.44    0.88
  -7  -5   1    8.78    0.78
  -7  -5   1    9.80    0.89
   6   5  -1    5.39    0.66
   6   5  -1    5.06    0.73
   6   5  -1    6.21    0.55
   6   5  -1    8.11    0.65
   6   5  -1    5.34    0.65
  -6  -5   1    5.92    0.62
  -6  -5   1    7.63    0.63
  -6  -5   1    7.60    0.58
  -6  -5   1    6.00    0.68
   5   5  -1    6.00    0.63
   5   5  -1    6.59    0.57
   5   5  -1    5.17    0.60
   5   5  -1    6.68    0.56
   5   5  -1    4.18    0.66
  -5  -5   1    6.47    0.65
  -5  -5   1    5.55    0.52
  -5  -5   1    7.21    0.60
  -5  -5   1    6.38    0.65
   4   5  -1   72.14    4.31
   4   5  -1   70.80    4.49
   4   5  -1   72.18    4.35
  -4  -5   1   72.21    4.35
  -4  -5   1   71.84    4.31
  -4  -5   1   68.74    4.33
   3   5  -1   66.39    3.91
   3   5  -1   62.18    3.88
   3   5  -1   61.06    3.88
  -3  -5   1   63.34    3.89
  -3  -5   1   64.00    3.90
  -3  -5   1   66.36    3.89
   2   5  -1  213.11   13.02
   2   5  -1  226.51   13.02
   2   5  -1  217.72   13.02
  -2  -5   1  219.08   13.01
  -2  -5   1  220.34   13.02
  -2  -5   1  222.72   13.03
   1   5  -1   15.35    1.12
   1   5  -1   15.80    1.10
   1   5  -1   14.79    1.12
  -1  -5   1   15.34    1.00
  -1  -5   1   18.03    1.16
  -1  -5   1   15.37    1.09
  -1  -5   1   15.89    1.13
   0   5  -1   51.71    3.20
   0   5  -1   52.01    3.17
   0   5  -1   50.39    3.11
   0   5  -1   51.81    3.17
   0  -5   1   50.83    3.11
   0  -5   1   54.28    3.22
   0  -5   1   51.97    3.16
   0  -5   1   50.39    3.17
  -1   5  -1  363.91   21.53
  -1   5  -1  382.26   21.50
  -1   5  -1  365.17   21.48
  -1   5  -1  372.88   21.44
  -1   5  -1  362.61   21.45
   1  -5   1  352.25   21.52
   1  -5   1  363.73   21.46
   1  -5   1  364.59   21.49
   1  -5   1  371.23   21.49
   1  -5   1  346.76   21.46
  -2   5  -1  272.48   15.98
  -2   5  -1  268.96   15.96
  -2   5  -1  270.23   16.02
  -2   5  -1  273.91   15.99
  -2   5  -1  270.35   15.96
   2  -5   1  279.82   15.99
   2  -5   1  269.63   15.94
   2  -5   1  261.30   15.96
   2  -5   1  264.84   16.02
   2  -5   1  273.11   15.98
  -3   5  -1  150.47    8.98
  -3   5  -1  149.26    8.90
  -3   5  -1  153.65    8.97
  -3   5  -1  153.92    9.01
  -3   5  -1  148.04    8.98
  -3   5  -1  151.01    8.97
   3  -5   1  146.93    9.01
   3  -5   1  147.44    8.96
   3  -5   1  151.66    8.96
   3  -5   1  154.15    8.98
   3  -5   1  150.15    8.97
  -4   5  -1   50.17    3.06
  -4   5  -1   48.64    3.02
  -4   5  -1   48.92    3.02
  -4   5  -1   48.08    3.02
  -4   5  -1   48.29    2.91
   4  -5   1   47.42    3.01
   4  -5   1   50.11    3.10
   4  -5   1   45.17    3.02
   4  -5   1   48.06    3.05
  -5   5  -1    1.26    0.39
  -5   5  -1    0.73    0.22
  -5   5  -1    0.53    0.36
  -5   5  -1    0.48    0.32
  -5   5  -1    0.39    0.32
   5  -5   1    0.37    0.34
   5  -5   1    0.66    0.33
   5  -5   1    1.04    0.38
   5  -5   1    0.41    0.32
   5  -5   1    1.05    0.34
   5  -5   1    0.42    0.18
  -6   5  -1   22.62    1.65
  -6   5  -1   23.65    1.55
  -6   5  -1   21.30    1.40
  -6   5  -1   21.77    1.53
  -6   5  -1   19.88    1.61
   6  -5   1   21.56    1.36
   6  -5   1   20.00    1.51
   6  -5   1   21.05    1.54
   6  -5   1   22.74    1.57
   6  -5   1   20.91    1.60
   6  -5   1   22.05    1.53
  -7   5  -1   32.64    2.16
  -7   5  -1   32.46    2.13
  -7   5  -1   32.37    2.26
  -7   5  -1   34.43    2.29
  -7   5  -1   35.80    2.28
  -7   5  -1   34.97    2.25
   7  -5   1   36.42    2.30
   7  -5   1   33.75    2.28
   7  -5   1   35.16    2.37
   7  -5   1   35.72    2.28
   7  -5   1   33.16    2.24
   7  -5   1   34.38    2.10
  -8   5  -1    3.24    0.44
  -8   5  -1    4.21    0.60
  -8   5  -1    3.87    0.60
  -8   5  -1    3.54    0.54
  -8   5  -1    3.94    0.61
  -8   5  -1    4.00    0.51
   8  -5   1    3.01    0.67
   8  -5   1    3.25    0.56
   8  -5   1    3.70    0.57
   8  -5   1    4.00    0.67
   8  -5   1    3.92    0.39
   8  -5   1    3.41    0.57
  -9   5  -1    0.08    0.40
  -9   5  -1    0.36    0.39
  -9   5  -1    0.09    0.38
  -9   5  -1    0.07    0.32
  -9   5  -1    0.51    0.29
  -9   5  -1    0.51    0.37
   9  -5   1    0.81    0.38
   9  -5   1    1.05    0.42
   9  -5   1    0.87    0.45
   9  -5   1    0.55    0.39
   9  -5   1    1.78    0.58
   9  -5   1    0.74    0.23
 -10   5  -1   -0.27    0.33
 -10   5  -1   -0.35    0.39
 -10   5  -1    0.42    0.42
 -10   5  -1    0.31    0.30
 -10   5  -1    0.54    0.44
 -10   5  -1    0.15    0.42
  10  -5   1    0.22    0.51
  10  -5   1    0.43    0.41
  10  -5   1    0.16    0.44
  10  -5   1    0.35    0.43
  10  -5   1    0.16    0.23
 -11   5  -1    0.65    0.41
 -11   5  -1    0.14    0.43
 -11   5  -1    0.34    0.46
 -11   5  -1   -0.62    0.77
  11  -5   1    0.35    0.53
  11  -5   1    1.13    0.82
  11  -5   1   -0.89    0.47
  11  -5   1   -0.26    0.43
  11  -5   1   -0.32    0.24
 -12   5  -1    1.77    0.50
 -12   5  -1    3.38    0.68
 -12   5  -1    1.85    0.70
 -12   5  -1    1.90    0.60
 -12   5  -1    2.85    0.65
  12  -5   1    1.87    0.66
  12  -5   1    1.54    0.56
  12  -5   1    2.95    0.90
  12  -5   1    2.51    0.65
  12  -5   1    1.91    0.39
 -13   5  -1    4.96    0.66
 -13   5  -1    4.43    0.83
 -13   5  -1    4.01    0.84
  13  -5   1    5.21    0.58
  13  -5   1    4.37    0.84
  13  -5   1    4.27    0.79
  13  -5   1    3.56    0.84
 -14   5  -1    1.03    0.62
 -14   5  -1    1.36    0.62
  14  -5   1    0.11    0.57
  14  -5   1   -0.01    0.51
  14  -5   1    0.49    0.68
  14  -5   1    1.10    0.36
 -15   5  -1    2.44    0.79
 -15   5  -1    0.70    0.66
  15  -5   1    0.50    0.37
  15  -5   1    0.24    0.58
  15  -5   1    0.72    0.64
  15  -5   1    1.49    0.76
 -16   5  -1    0.55    0.72
 -16   5  -1    0.76    0.76
  16  -5   1   -0.70    0.68
  16  -5   1   -0.06    0.75
  16   4  -1    0.94    0.76
  16   4  -1   -0.02    0.68
 -16  -4   1    0.62    0.71
 -16  -4   1   -0.62    0.96
  15   4  -1   -0.41    0.55
  15   4  -1   -0.13    0.69
  15   4  -1    0.32    0.56
  15   4  -1    0.31    0.61
 -15  -4   1    0.24    0.62
 -15  -4   1    0.91    0.94
 -15  -4   1    0.00    0.64
  14   4  -1    0.70    0.58
  14   4  -1    0.92    0.54
  14   4  -1    0.57    0.74
  14   4  -1    0.36    0.69
 -14  -4   1    1.58    0.65
 -14  -4   1    0.38    1.08
 -14  -4   1    1.01    0.67
  13   4  -1    0.82    0.55
  13   4  -1    0.20    0.63
  13   4  -1    0.62    0.53
  13   4  -1    0.89    0.53
 -13  -4   1    0.99    0.57
 -13  -4   1    2.04    0.62
 -13  -4   1    0.34    0.56
 -13  -4   1    0.17    0.70
  12   4  -1    6.37    0.82
  12   4  -1    6.60    0.87
  12   4  -1    5.90    0.92
  12   4  -1    4.81    0.79
 -12  -4   1    6.90    1.25
 -12  -4   1    5.02    0.82
 -12  -4   1    6.05    0.83
 -12  -4   1    6.12    0.82
  11   4  -1   64.56    3.91
  11   4  -1   60.97    3.88
  11   4  -1   62.68    3.92
  11   4  -1   62.34    4.05
 -11  -4   1   56.16    3.86
 -11  -4   1   60.63    3.91
 -11  -4   1   60.39    3.93
  10   4  -1   31.13    2.24
  10   4  -1   34.14    2.22
  10   4  -1   32.90    2.37
  10   4  -1   32.51    2.21
 -10  -4   1   30.40    2.19
 -10  -4   1   32.70    2.24
   9   4  -1   13.65    1.06
   9   4  -1   12.86    1.13
   9   4  -1    9.20    1.12
   9   4  -1   12.74    1.05
  -9  -4   1   11.96    1.09
  -9  -4   1   10.90    1.04
  -9  -4   1   11.34    1.00
   8   4  -1   19.43    1.40
   8   4  -1   18.36    1.35
   8   4  -1   19.19    1.33
   8   4  -1   20.28    1.51
  -8  -4   1   17.67    1.38
  -8  -4   1   16.83    1.34
  -8  -4   1   17.42    1.31
   7   4  -1    0.84    0.33
   7   4  -1    0.99    0.39
   7   4  -1    0.47    0.30
   7   4  -1    0.66    0.43
  -7  -4   1    1.13    0.35
  -7  -4   1    0.71    0.31
  -7  -4   1    0.61    0.38
   6   4  -1   39.71    2.61
   6   4  -1   41.56    2.58
   6   4  -1   42.69    2.64
   6   4  -1   41.87    2.74
  -6  -4   1   41.55    2.62
  -6  -4   1   41.59    2.64
  -6  -4   1   40.54    2.57
   5   4  -1   30.49    1.94
   5   4  -1   29.19    1.91
   5   4  -1   28.20    1.82
   5   4  -1   29.73    1.86
   5   4  -1   30.86    2.03
  -5  -4   1   28.98    1.93
  -5  -4   1   28.51    1.85
  -5  -4   1   31.37    1.84
  -5  -4   1   28.47    1.91
   4   4  -1   69.31    4.17
   4   4  -1   73.82    4.24
   4   4  -1   72.01    4.31
   4   4  -1   67.37    4.17
   4   4  -1   67.15    4.22
  -4  -4   1   72.66    4.24
  -4  -4   1   68.75    4.22
  -4  -4   1   65.23    4.16
  -4  -4   1   71.78    4.19
   3   4  -1    8.85    0.75
   3   4  -1    7.64    0.70
   3   4  -1    8.59    0.67
  -3  -4   1    8.85    0.74
  -3  -4   1    8.66    0.69
  -3  -4   1    8.05    0.70
   2   4  -1  258.32   15.47
   2   4  -1  263.38   15.47
   2   4  -1  264.60   15.48
  -2  -4   1  258.03   15.47
  -2  -4   1  262.26   15.48
  -2  -4   1  266.16   15.48
   1   4  -1  462.76   27.34
   1   4  -1  460.98   27.35
   1   4  -1  466.78   27.34
  -1  -4   1  449.55   27.34
  -1  -4   1  470.59   27.34
  -1  -4   1  478.02   27.36
   0   4  -1    4.43    0.49
   0   4  -1    4.18    0.43
   0   4  -1    4.52    0.42
   0   4  -1    4.77    0.46
   0  -4   1    4.82    0.43
   0  -4   1    4.13    0.50
   0  -4   1    4.57    0.44
   0  -4   1    4.23    0.45
  -1   4  -1  285.06   16.93
  -1   4  -1  285.77   16.86
  -1   4  -1  284.65   16.90
  -1   4  -1  283.16   16.87
  -1   4  -1  293.38   16.90
   1  -4   1  278.62   16.87
   1  -4   1  289.26   16.93
   1  -4   1  289.68   16.90
   1  -4   1  289.95   16.90
  -2   4  -1   24.27    1.67
  -2   4  -1   29.27    1.76
  -2   4  -1   27.31    1.73
  -2   4  -1   27.84    1.79
  -2   4  -1   25.29    1.74
  -2   4  -1   27.74    1.75
   2  -4   1   28.30    1.72
   2  -4   1   26.57    1.75
   2  -4   1   28.41    1.75
   2  -4   1   28.35    1.80
   2  -4   1   28.24    1.74
  -3   4  -1  170.44   10.08
  -3   4  -1  169.00   10.10
  -3   4  -1  169.77   10.01
  -3   4  -1  170.28   10.11
  -3   4  -1  167.55   10.08
  -3   4  -1  171.51   10.08
   3  -4   1  176.04   10.09
   3  -4   1  171.95   10.09
   3  -4   1  167.52   10.11
   3  -4   1  164.05   10.08
  -4   4  -1    4.71    0.54
  -4   4  -1    5.65    0.57
  -4   4  -1    5.40    0.55
  -4   4  -1    4.55    0.57
  -4   4  -1    7.40    0.47
   4  -4   1    6.29    0.61
   4  -4   1    6.42    0.58
   4  -4   1    4.69    0.57
   4  -4   1    4.80    0.58
   4  -4   1    5.68    0.44
   4  -4   1    5.15    0.55
  -5   4  -1    6.47    0.64
  -5   4  -1    5.33    0.52
  -5   4  -1    6.19    0.64
  -5   4  -1    6.18    0.63
  -5   4  -1    7.07    0.65
   5  -4   1    6.39    0.65
   5  -4   1    6.22    0.61
   5  -4   1    6.04    0.70
   5  -4   1    5.73    0.47
   5  -4   1    5.69    0.62
   5  -4   1    7.35    0.66
  -6   4  -1   -0.42    0.20
  -6   4  -1    0.18    0.25
  -6   4  -1   -0.03    0.30
  -6   4  -1    0.11    0.30
  -6   4  -1    0.13    0.29
  -6   4  -1    0.22    0.32
   6  -4   1    0.65    0.39
   6  -4   1    0.01    0.31
   6  -4   1   -0.12    0.29
   6  -4   1   -0.18    0.30
   6  -4   1    0.47    0.18
   6  -4   1    0.34    0.31
  -7   4  -1    0.62    0.30
  -7   4  -1    0.58    0.26
  -7   4  -1    0.23    0.35
  -7   4  -1   -0.02    0.31
  -7   4  -1    1.83    0.41
  -7   4  -1    0.38    0.30
   7  -4   1    0.23    0.33
   7  -4   1    0.45    0.40
   7  -4   1    0.68    0.32
   7  -4   1    0.52    0.34
   7  -4   1    0.73    0.33
   7  -4   1    0.63    0.20
  -8   4  -1    7.54    0.78
  -8   4  -1    6.34    0.65
  -8   4  -1    6.79    0.62
  -8   4  -1    5.43    0.69
  -8   4  -1    6.88    0.71
  -8   4  -1    6.67    0.75
   8  -4   1    6.13    0.69
   8  -4   1    5.91    0.74
   8  -4   1    5.74    0.80
   8  -4   1    6.41    0.56
   8  -4   1    6.25    0.68
   8  -4   1    6.29    0.73
  -9   4  -1    0.31    0.29
  -9   4  -1    0.06    0.38
  -9   4  -1    0.51    0.42
  -9   4  -1    0.82    0.38
  -9   4  -1    0.70    0.40
  -9   4  -1    0.73    0.35
   9  -4   1    1.34    0.41
   9  -4   1    1.13    0.45
   9  -4   1    0.21    0.46
   9  -4   1    0.89    0.26
   9  -4   1    0.41    0.40
 -10   4  -1    0.06    0.42
 -10   4  -1    0.64    0.60
 -10   4  -1    0.30    0.31
 -10   4  -1    0.50    0.43
 -10   4  -1    0.34    0.35
  10  -4   1    0.15    0.43
  10  -4   1    0.42    0.52
  10  -4   1   -0.25    0.37
  10  -4   1    0.46    0.27
  10  -4   1    0.63    0.39
 -11   4  -1    1.13    0.53
 -11   4  -1    1.04    0.52
 -11   4  -1    0.65    0.48
 -11   4  -1    0.65    0.48
 -11   4  -1    1.23    0.39
  11  -4   1    0.15    0.74
  11  -4   1    1.13    0.49
  11  -4   1    0.51    0.31
  11  -4   1    1.30    0.50
  11  -4   1    0.73    0.52
 -12   4  -1    0.06    0.51
 -12   4  -1    1.24    0.41
 -12   4  -1    0.29    0.52
 -12   4  -1    0.78    0.55
 -12   4  -1    0.85    0.58
  12  -4   1    1.40    0.62
  12  -4   1    0.40    0.47
  12  -4   1    1.72    0.58
  12  -4   1    0.83    0.37
  12  -4   1    1.59    0.57
  12  -4   1    0.23    0.73
 -13   4  -1   -0.21    0.59
 -13   4  -1   -0.26    0.56
 -13   4  -1   -0.14    0.57
 -13   4  -1   -0.75    0.50
  13  -4   1    0.57    0.34
  13  -4   1    0.55    0.52
  13  -4   1    0.90    0.54
  13  -4   1   -0.12    0.56
 -14   4  -1    1.88    0.77
 -14   4  -1    2.01    0.73
  14  -4   1    1.38    0.43
  14  -4   1    0.92    0.56
  14  -4   1    1.62    0.89
  14  -4   1    1.01    0.67
 -15   4  -1    1.38    0.72
 -15   4  -1    1.52    0.81
  15  -4   1    0.65    0.63
  15  -4   1    1.36    0.66
  15  -4   1    1.41    0.76
 -16   4  -1    0.18    0.75
 -16   4  -1    0.36    0.72
  16  -4   1    1.46    1.54
  16  -4   1    0.89    0.70
  16  -4   1   -0.11    0.40
  16   3  -1   -0.48    0.66
  16   3  -1   -0.76    0.69
  16   3  -1   -0.19    0.70
  16   3  -1   -0.58    0.67
 -16  -3   1    1.77    1.06
 -16  -3   1    0.41    0.69
  15   3  -1   -0.09    0.56
  15   3  -1   -0.34    0.67
  15   3  -1    0.02    0.60
  15   3  -1    0.27    0.57
 -15  -3   1   -0.13    0.58
 -15  -3   1    0.29    0.89
 -15  -3   1    0.17    0.67
  14   3  -1   -0.06    0.56
  14   3  -1   -0.22    0.52
  14   3  -1    0.15    0.50
  14   3  -1   -0.13    0.62
 -14  -3   1   -0.17    0.57
 -14  -3   1    0.15    0.79
 -14  -3   1   -0.47    0.53
  13   3  -1    2.27    0.66
  13   3  -1    1.90    0.56
  13   3  -1    2.00    0.73
  13   3  -1    1.65    0.60
 -13  -3   1    1.37    0.60
 -13  -3   1    1.14    0.59
 -13  -3   1    1.64    0.88
 -13  -3   1    1.91    0.61
  12   3  -1    0.92    0.54
  12   3  -1   -0.57    0.52
  12   3  -1   -0.56    0.44
  12   3  -1   -0.87    0.45
 -12  -3   1   -0.25    0.46
 -12  -3   1    0.18    0.45
 -12  -3   1    0.08    0.50
 -12  -3   1   -0.11    0.63
  11   3  -1   -0.07    0.49
  11   3  -1    0.15    0.46
  11   3  -1    0.09    0.43
  11   3  -1    1.00    0.50
 -11  -3   1   -0.03    0.42
 -11  -3   1    0.06    0.42
 -11  -3   1   -0.33    0.41
  10   3  -1    6.81    0.84
  10   3  -1    8.09    0.86
  10   3  -1    8.76    1.00
  10   3  -1    7.10    0.82
 -10  -3   1    6.03    0.77
 -10  -3   1    7.92    0.86
 -10  -3   1    7.24    0.80
   9   3  -1   23.11    1.85
   9   3  -1   25.43    1.73
   9   3  -1   24.29    1.71
   9   3  -1   24.65    1.76
  -9  -3   1   26.17    1.76
  -9  -3   1   22.75    1.72
   8   3  -1    2.91    0.47
   8   3  -1    2.48    0.43
   8   3  -1    1.99    0.46
  -8  -3   1    2.31    0.46
  -8  -3   1    2.94    0.47
  -8  -3   1    3.08    0.48
   7   3  -1    7.18    0.68
   7   3  -1    6.07    0.66
   7   3  -1    6.27    0.78
   7   3  -1    6.79    0.70
  -7  -3   1    5.42    0.66
  -7  -3   1    7.31    0.67
  -7  -3   1    6.00    0.68
   6   3  -1    2.60    0.43
   6   3  -1    2.55    0.39
   6   3  -1    3.50    0.55
   6   3  -1    3.66    0.48
  -6  -3   1    2.36    0.42
  -6  -3   1    2.57    0.40
  -6  -3   1    2.86    0.44
   5   3  -1   18.64    1.25
   5   3  -1   19.63    1.31
   5   3  -1   21.17    1.41
  -5  -3   1   16.96    1.30
  -5  -3   1   17.33    1.27
  -5  -3   1   18.04    1.23
   4   3  -1  114.10    6.63
   4   3  -1  114.26    6.76
   4   3  -1  112.23    6.69
   4   3  -1  112.56    6.70
   4   3  -1  109.61    6.65
  -4  -3   1  112.05    6.70
  -4  -3   1  111.31    6.69
  -4  -3   1  114.83    6.63
  -4  -3   1  107.40    6.65
   3   3  -1  111.89    6.78
   3   3  -1  113.44    6.82
   3   3  -1  111.16    6.78
   3   3  -1  111.86    6.81
   3   3  -1  120.90    6.89
  -3  -3   1  116.42    6.83
  -3  -3   1  111.37    6.81
  -3  -3   1  114.56    6.78
  -3  -3   1  119.43    6.79
   2   3  -1    6.67    0.58
   2   3  -1    7.08    0.61
   2   3  -1    7.33    0.58
  -2  -3   1    6.17    0.56
  -2  -3   1    5.87    0.57
  -2  -3   1    7.63    0.53
  -2  -3   1    6.69    0.59
   1   3  -1  100.76    5.90
   1   3  -1   97.03    5.91
   1   3  -1   97.57    5.91
  -1  -3   1  104.11    5.92
  -1  -3   1   96.74    5.90
  -1  -3   1   99.49    5.91
   0   3  -1   32.27    1.93
   0   3  -1   29.28    1.95
   0   3  -1   32.25    1.94
   0  -3   1   32.23    1.93
   0  -3   1   31.00    1.93
   0  -3   1   30.93    1.89
   0  -3   1   31.15    1.95
  -1   3  -1  177.34   10.64
  -1   3  -1  176.35   10.60
  -1   3  -1  183.18   10.61
  -1   3  -1  178.59   10.61
  -1   3  -1  184.00   10.59
   1  -3   1  179.45   10.60
   1  -3   1  180.05   10.61
   1  -3   1  175.32   10.63
   1  -3   1  182.70   10.61
  -2   3  -1  592.03   34.66
  -2   3  -1  596.22   34.65
  -2   3  -1  572.55   34.60
  -2   3  -1  580.17   34.65
  -2   3  -1  582.46   34.64
  -2   3  -1  598.46   34.67
   2  -3   1  589.33   34.65
   2  -3   1  600.55   34.68
   2  -3   1  588.65   34.65
   2  -3   1  597.30   34.65
  -3   3  -1  808.77   46.67
  -3   3  -1  809.77   46.75
  -3   3  -1  787.86   46.74
  -3   3  -1  797.08   46.73
  -3   3  -1  797.82   46.77
  -3   3  -1  795.62   46.75
   3  -3   1  780.35   46.73
   3  -3   1  783.31   46.67
   3  -3   1  775.61   46.74
   3  -3   1  815.48   46.76
   3  -3   1  804.57   46.74
   3  -3   1  792.80   46.76
  -4   3  -1   10.13    0.77
  -4   3  -1    7.35    0.75
  -4   3  -1   10.65    0.64
  -4   3  -1    9.91    0.77
  -4   3  -1    7.26    0.77
   4  -3   1    8.61    0.85
   4  -3   1    9.30    0.62
   4  -3   1   10.37    0.76
   4  -3   1   10.76    0.78
   4  -3   1    8.22    0.77
   4  -3   1    7.50    0.78
  -5   3  -1   52.24    3.23
  -5   3  -1   50.85    3.21
  -5   3  -1   53.01    3.25
  -5   3  -1   53.37    3.23
  -5   3  -1   51.17    3.14
   5  -3   1   53.05    3.47
   5  -3   1   50.70    3.31
   5  -3   1   53.94    3.28
   5  -3   1   52.55    3.13
   5  -3   1   55.49    3.22
   5  -3   1   48.92    3.21
  -6   3  -1   23.10    1.50
  -6   3  -1   21.45    1.45
  -6   3  -1   21.34    1.51
  -6   3  -1   21.28    1.50
  -6   3  -1   20.27    1.40
   6  -3   1   22.27    1.62
   6  -3   1   22.29    1.53
   6  -3   1   22.08    1.37
   6  -3   1   20.47    1.45
   6  -3   1   20.90    1.49
   6  -3   1   21.75    1.47
  -7   3  -1    0.09    0.25
  -7   3  -1   -0.26    0.32
  -7   3  -1   -0.15    0.29
  -7   3  -1   -0.37    0.26
  -7   3  -1    0.33    0.37
  -7   3  -1   -0.32    0.25
   7  -3   1   -0.06    0.21
   7  -3   1    0.27    0.31
   7  -3   1   -0.08    0.32
   7  -3   1   -0.42    0.38
   7  -3   1   -0.34    0.26
   7  -3   1    0.23    0.30
  -8   3  -1   71.16    4.42
  -8   3  -1   69.08    4.45
  -8   3  -1   69.68    4.42
  -8   3  -1   74.22    4.36
  -8   3  -1   72.24    4.35
  -8   3  -1   72.12    4.45
   8  -3   1   66.58    4.55
   8  -3   1   69.80    4.40
   8  -3   1   73.57    4.36
   8  -3   1   70.90    4.46
   8  -3   1   72.18    4.32
   8  -3   1   74.23    4.42
  -9   3  -1   -0.14    0.35
  -9   3  -1   -0.43    0.37
  -9   3  -1   -0.27    0.35
  -9   3  -1   -0.20    0.28
  -9   3  -1   -0.65    0.32
  -9   3  -1    0.03    0.27
   9  -3   1    0.13    0.25
   9  -3   1   -0.13    0.35
   9  -3   1    0.13    0.48
   9  -3   1   -0.25    0.30
   9  -3   1   -0.06    0.35
 -10   3  -1   15.33    1.34
 -10   3  -1   14.67    1.27
 -10   3  -1   12.83    1.22
 -10   3  -1   15.17    1.09
 -10   3  -1   13.13    1.29
  10  -3   1   16.21    1.11
  10  -3   1   11.01    1.39
  10  -3   1   14.13    1.29
  10  -3   1   15.23    1.25
  10  -3   1   15.49    1.23
 -11   3  -1    4.89    0.81
 -11   3  -1    3.93    0.69
 -11   3  -1    5.17    0.56
 -11   3  -1    5.22    0.77
  11  -3   1    5.00    0.72
  11  -3   1    5.66    0.82
  11  -3   1    3.66    1.00
  11  -3   1    5.32    0.59
  11  -3   1    5.70    0.74
  11  -3   1    4.18    0.68
 -12   3  -1    0.65    0.64
 -12   3  -1    0.08    0.52
 -12   3  -1    0.94    0.52
 -12   3  -1    0.37    0.80
  12  -3   1    0.81    0.49
  12  -3   1    0.73    0.52
  12  -3   1    0.69    0.69
  12  -3   1    0.75    0.52
  12  -3   1    0.90    0.39
 -13   3  -1    2.88    0.83
 -13   3  -1    4.84    0.81
 -13   3  -1    3.58    0.82
 -13   3  -1    4.31    0.78
  13  -3   1    3.81    0.71
  13  -3   1    3.17    0.57
  13  -3   1    3.65    0.82
  13  -3   1    3.57    0.67
 -14   3  -1    7.98    1.23
 -14   3  -1    5.37    0.97
  14  -3   1    9.83    1.08
  14  -3   1    8.77    1.06
  14  -3   1   10.97    1.24
 -15   3  -1    0.15    0.63
 -15   3  -1   -1.06    0.62
  15  -3   1   -0.69    0.40
  15  -3   1   -0.57    0.62
  15  -3   1   -0.41    0.56
  15  -3   1    0.97    0.59
 -16   3  -1    0.39    0.72
 -16   3  -1    0.90    0.82
  16  -3   1   -0.73    0.40
  16  -3   1    0.93    0.81
  16  -3   1   -0.26    0.57
  16  -3   1   -0.30    0.63
  16   2  -1    0.38    0.71
  16   2  -1    0.07    0.67
  16   2  -1   -0.06    0.69
 -16  -2   1    1.43    1.03
 -16  -2   1    0.85    0.70
  15   2  -1   -0.66    0.49
  15   2  -1   -0.26    0.92
  15   2  -1   -0.08    0.58
  15   2  -1    0.50    0.61
 -15  -2   1    0.12    1.53
 -15  -2   1    0.17    0.58
  14   2  -1   -0.16    0.57
  14   2  -1    0.28    0.50
  14   2  -1   -0.74    0.57
  14   2  -1    1.16    0.64
 -14  -2   1    0.03    0.55
 -14  -2   1   -0.40    0.54
 -14  -2   1    0.03    0.81
  13   2  -1    1.92    1.02
  13   2  -1    0.32    0.54
  13   2  -1    0.50    0.56
  13   2  -1    0.34    0.53
 -13  -2   1    0.91    0.59
 -13  -2   1    0.72    0.54
 -13  -2   1    0.23    0.54
 -13  -2   1    1.55    0.83
  12   2  -1    1.34    0.55
  12   2  -1    1.70    0.66
  12   2  -1    1.67    0.56
  12   2  -1    1.32    0.53
 -12  -2   1    0.79    0.53
 -12  -2   1    0.41    0.69
 -12  -2   1    0.82    0.55
  11   2  -1   -0.09    0.44
  11   2  -1    0.18    0.42
  11   2  -1    0.83    0.48
  11   2  -1    0.93    0.55
 -11  -2   1    0.78    0.46
 -11  -2   1    0.09    0.43
 -11  -2   1   -0.69    0.42
  10   2  -1    6.05    0.77
  10   2  -1    5.50    0.71
  10   2  -1    3.95    0.65
  10   2  -1    5.12    0.67
 -10  -2   1    4.36    0.65
 -10  -2   1    4.15    0.65
 -10  -2   1    5.50    0.72
   9   2  -1    7.95    0.84
   9   2  -1    8.68    0.95
   9   2  -1    8.17    0.85
   9   2  -1    8.41    0.89
  -9  -2   1    8.91    0.90
  -9  -2   1    9.78    0.88
  -9  -2   1    9.02    0.89
   8   2  -1   -0.20    0.27
   8   2  -1    0.32    0.37
   8   2  -1    0.19    0.33
   8   2  -1   -0.07    0.29
  -8  -2   1   -0.03    0.35
  -8  -2   1    0.31    0.34
  -8  -2   1   -0.16    0.30
   7   2  -1    8.60    0.82
   7   2  -1    8.82    0.91
   7   2  -1    9.29    0.82
   7   2  -1    9.98    0.87
  -7  -2   1    8.58    0.83
  -7  -2   1    8.90    0.81
   6   2  -1   -0.26    0.26
   6   2  -1   -0.34    0.33
   6   2  -1   -0.69    0.26
   6   2  -1    0.27    0.29
  -6  -2   1   -0.15    0.29
  -6  -2   1    0.18    0.26
  -6  -2   1   -0.37    0.27
   5   2  -1   10.30    0.78
   5   2  -1    9.35    0.87
   5   2  -1    9.75    0.79
   5   2  -1    9.36    0.82
  -5  -2   1    9.96    0.77
  -5  -2   1    9.87    0.82
  -5  -2   1    8.15    0.77
   4   2  -1    0.55    0.25
   4   2  -1    0.92    0.23
   4   2  -1    0.77    0.28
   4   2  -1    0.06    0.31
  -4  -2   1    1.07    0.25
  -4  -2   1    0.74    0.27
  -4  -2   1    0.50    0.26
   3   2  -1   23.66    1.50
   3   2  -1   23.81    1.48
   3   2  -1   23.54    1.46
   3   2  -1   23.52    1.52
   3   2  -1   23.43    1.57
  -3  -2   1   23.36    1.43
  -3  -2   1   22.18    1.51
  -3  -2   1   23.14    1.47
  -3  -2   1   23.44    1.50
   2   2  -1  101.37    6.07
   2   2  -1  101.98    6.04
   2   2  -1   99.32    6.04
   2   2  -1  104.58    6.11
   2   2  -1  105.41    6.07
  -2  -2   1  101.61    6.04
  -2  -2   1  100.48    6.07
  -2  -2   1  103.87    6.04
  -2  -2   1  101.05    6.07
   1   2  -1  162.88    9.68
   1   2  -1  162.65    9.70
   1   2  -1  162.80    9.67
   1   2  -1  166.09    9.67
  -1  -2   1  165.70    9.67
  -1  -2   1  161.80    9.67
  -1  -2   1  166.25    9.68
   0   2  -1   46.81    2.70
   0   2  -1   45.72    2.70
   0   2  -1   46.50    2.71
   0  -2   1   44.05    2.70
   0  -2   1   44.72    2.70
   0  -2   1   43.97    2.67
   0  -2   1   43.43    2.71
  -1   2  -1    3.30    0.31
  -1   2  -1    4.46    0.35
  -1   2  -1    3.16    0.30
  -1   2  -1    3.70    0.34
  -1   2  -1    3.65    0.33
   1  -2   1    3.58    0.32
   1  -2   1    4.00    0.32
   1  -2   1    3.58    0.32
   1  -2   1    3.54    0.32
  -2   2  -1  366.17   20.40
  -2   2  -1  342.15   20.39
  -2   2  -1  350.40   20.39
  -2   2  -1  340.05   20.38
  -2   2  -1  343.87   20.41
   2  -2   1  357.97   20.41
   2  -2   1  344.22   20.39
   2  -2   1  335.46   20.38
   2  -2   1  348.20   20.39
   2  -2   1  338.67   20.40
  -3   2  -1    9.35    0.68
  -3   2  -1    7.58    0.65
  -3   2  -1    8.55    0.69
  -3   2  -1    7.65    0.72
  -3   2  -1    8.76    0.68
  -3   2  -1    8.63    0.68
   3  -2   1    8.68    0.68
   3  -2   1    8.58    0.69
   3  -2   1    8.53    0.68
   3  -2   1    8.55    0.76
   3  -2   1    7.35    0.67
  -4   2  -1   52.81    3.15
  -4   2  -1   51.70    3.23
  -4   2  -1   52.17    3.19
  -4   2  -1   53.22    3.21
  -4   2  -1   52.66    3.21
   4  -2   1   52.75    3.23
   4  -2   1   50.02    3.19
   4  -2   1   50.19    3.28
   4  -2   1   55.35    3.14
   4  -2   1   52.80    3.20
   4  -2   1   53.72    3.20
  -5   2  -1   32.27    1.99
  -5   2  -1   32.97    2.07
  -5   2  -1   31.06    2.01
  -5   2  -1   32.23    2.04
  -5   2  -1   32.14    2.05
   5  -2   1   30.73    2.01
   5  -2   1   31.05    2.07
   5  -2   1   33.39    2.16
   5  -2   1   33.29    2.05
   5  -2   1   32.58    2.04
   5  -2   1   32.47    1.97
  -6   2  -1    8.73    0.74
  -6   2  -1   10.82    0.84
  -6   2  -1    9.07    0.82
  -6   2  -1    8.60    0.84
  -6   2  -1    9.11    0.75
   6  -2   1   10.28    0.87
   6  -2   1    8.20    0.91
   6  -2   1    9.99    0.73
   6  -2   1    8.70    0.75
   6  -2   1   10.86    0.83
   6  -2   1    8.97    0.80
  -7   2  -1   13.55    1.00
  -7   2  -1   13.86    1.09
  -7   2  -1   12.72    1.09
  -7   2  -1   13.39    1.12
  -7   2  -1   14.89    1.04
  -7   2  -1   14.08    1.14
   7  -2   1   16.34    1.28
   7  -2   1   14.19    1.10
   7  -2   1   14.99    1.02
   7  -2   1   13.61    1.01
   7  -2   1   15.85    1.15
   7  -2   1   14.44    1.09
  -8   2  -1    2.20    0.47
  -8   2  -1    3.27    0.51
  -8   2  -1    1.69    0.47
  -8   2  -1    3.20    0.37
  -8   2  -1    3.20    0.50
   8  -2   1    3.81    0.43
   8  -2   1    1.58    0.43
   8  -2   1    2.55    0.46
   8  -2   1    2.43    0.60
   8  -2   1    2.98    0.51
  -9   2  -1    4.96    0.70
  -9   2  -1    4.95    0.66
  -9   2  -1    4.50    0.61
  -9   2  -1    4.36    0.45
  -9   2  -1    4.38    0.62
   9  -2   1    4.88    0.60
   9  -2   1    4.86    0.66
   9  -2   1    5.05    0.54
   9  -2   1    3.43    0.73
   9  -2   1    4.14    0.59
   9  -2   1    3.27    0.62
 -10   2  -1    2.26    0.53
 -10   2  -1    4.98    0.69
 -10   2  -1    2.92    0.63
 -10   2  -1    2.89    0.69
  10  -2   1    5.06    0.58
  10  -2   1    4.67    0.81
  10  -2   1    4.54    0.63
  10  -2   1    3.86    0.66
  10  -2   1    4.14    0.58
 -11   2  -1    0.66    0.46
 -11   2  -1    0.58    0.45
 -11   2  -1    0.37    0.45
 -11   2  -1    0.05    0.49
  11  -2   1    0.23    0.62
  11  -2   1   -0.08    0.40
  11  -2   1   -0.17    0.39
  11  -2   1   -0.11    0.34
  11  -2   1    0.35    0.46
 -12   2  -1    7.09    0.95
 -12   2  -1    8.27    1.11
  12  -2   1    8.58    1.10
  12  -2   1    7.76    0.82
  12  -2   1    8.10    0.92
  12  -2   1    7.34    1.25
  12  -2   1    5.75    0.99
 -13   2  -1    1.42    0.60
 -13   2  -1    1.23    0.67
 -13   2  -1    1.84    0.77
 -13   2  -1    1.44    0.60
  13  -2   1    0.32    0.49
  13  -2   1    0.63    0.66
  13  -2   1    1.65    0.56
  13  -2   1    0.53    0.57
 -14   2  -1   -0.09    0.62
 -14   2  -1   -0.73    0.61
  14  -2   1   -0.80    0.47
  14  -2   1   -0.34    0.40
  14  -2   1   -0.87    0.53
  14  -2   1    0.28    0.50
 -15   2  -1    5.08    1.07
 -15   2  -1    5.40    0.99
  15  -2   1    3.54    0.87
  15  -2   1    4.17    0.70
  15  -2   1    5.39    0.86
  15  -2   1    3.26    0.75
 -16   2  -1    0.61    0.70
 -16   2  -1   -0.74    0.75
  16  -2   1   -0.89    0.63
  16  -2   1    1.00    0.63
  16  -2   1    0.56    0.62
  16  -2   1   -0.40    0.48
  16   1  -1   -0.06    0.66
  16   1  -1   -0.15    0.72
  16   1  -1    0.29    0.67
  16   1  -1   -1.32    0.62
 -16  -1   1    0.74    0.97
 -16  -1   1    0.47    0.65
  15   1  -1    0.68    0.58
  15   1  -1    0.65    0.70
  15   1  -1   -0.41    0.60
  15   1  -1   -0.52    0.61
 -15  -1   1   -0.99    0.77
 -15  -1   1    0.04    0.64
  14   1  -1    1.37    0.67
  14   1  -1    1.32    0.64
  14   1  -1    1.44    0.58
  14   1  -1    0.17    0.56
 -14  -1   1    2.10    0.69
 -14  -1   1    1.97    0.71
 -14  -1   1    3.10    1.04
  13   1  -1    2.00    0.65
  13   1  -1    1.41    0.53
  13   1  -1    0.05    0.52
  13   1  -1   -0.26    0.49
 -13  -1   1    0.58    0.76
 -13  -1   1   -0.05    0.50
 -13  -1   1    0.03    0.52
 -13  -1   1    0.47    0.89
  12   1  -1    1.39    0.52
  12   1  -1   -0.13    0.46
  12   1  -1    1.57    0.58
  12   1  -1    0.46    0.51
 -12  -1   1    0.54    0.47
 -12  -1   1   -0.11    0.49
 -12  -1   1    0.21    0.53
  11   1  -1    1.72    0.52
  11   1  -1    2.08    0.57
  11   1  -1    1.94    0.51
  11   1  -1    1.82    0.58
 -11  -1   1    1.36    0.50
 -11  -1   1    1.20    0.49
  10   1  -1    7.08    0.81
  10   1  -1    8.17    0.84
  10   1  -1    6.03    0.81
  10   1  -1    6.53    0.80
 -10  -1   1    5.39    0.76
 -10  -1   1    7.64    0.87
 -10  -1   1    6.70    0.80
   9   1  -1   46.39    2.99
   9   1  -1   49.18    3.05
   9   1  -1   44.06    2.98
   9   1  -1   50.01    3.00
  -9  -1   1   44.50    2.98
  -9  -1   1   47.13    3.01
  -9  -1   1   44.14    2.99
   8   1  -1    0.28    0.34
   8   1  -1    0.18    0.37
   8   1  -1    0.24    0.31
   8   1  -1    0.60    0.33
  -8  -1   1    0.11    0.36
  -8  -1   1    0.76    0.36
  -8  -1   1   -0.24    0.31
   7   1  -1    4.32    0.54
   7   1  -1    3.11    0.55
   7   1  -1    3.21    0.52
   7   1  -1    3.52    0.50
  -7  -1   1    2.89    0.51
  -7  -1   1    3.42    0.97
  -7  -1   1    3.14    0.48
  -7  -1   1    3.39    0.77
   6   1  -1   34.15    2.17
   6   1  -1   34.87    2.17
   6   1  -1   33.46    2.16
   6   1  -1   35.34    2.23
  -6  -1   1   31.07    2.15
  -6  -1   1   32.18    2.17
  -6  -1   1   36.01    2.24
  -6  -1   1   31.83    2.14
   5   1  -1    1.40    0.33
   5   1  -1    1.50    0.33
   5   1  -1    1.78    0.33
   5   1  -1    1.88    0.40
  -5  -1   1    1.26    0.35
  -5  -1   1    1.24    0.31
  -5  -1   1    1.58    0.31
  -5  -1   1    1.32    0.33
   4   1  -1   23.80    1.57
   4   1  -1   24.42    1.63
   4   1  -1   24.91    1.59
   4   1  -1   24.27    1.60
  -4  -1   1   25.10    1.59
  -4  -1   1   25.17    1.58
  -4  -1   1   23.62    1.60
  -4  -1   1   25.25    1.64
   3   1  -1    2.23    0.30
   3   1  -1    2.37    0.34
   3   1  -1    1.81    0.36
   3   1  -1    1.72    0.30
  -3  -1   1    2.46    0.30
  -3  -1   1    1.52    0.31
  -3  -1   1    1.93    0.36
  -3  -1   1    2.19    0.34
   2   1  -1   37.46    2.31
   2   1  -1   39.56    2.35
   2   1  -1   37.35    2.32
   2   1  -1   38.11    2.30
   2   1  -1   38.29    2.27
  -2  -1   1   38.30    2.32
  -2  -1   1   39.55    2.35
  -2  -1   1   38.18    2.30
  -2  -1   1   36.88    2.27
  -2  -1   1   38.10    2.32
   1   1  -1  653.58   39.08
   1   1  -1  681.33   39.11
   1   1  -1  670.93   39.12
  -1  -1   1  659.44   39.09
  -2   1  -1    0.99    0.20
  -2   1  -1    1.36    0.19
  -2   1  -1    1.20    0.24
  -2   1  -1    1.67    0.21
  -2   1  -1    1.26    0.19
  -2   1  -1    1.27    0.21
   2  -1   1    1.17    0.19
   2  -1   1    1.35    0.20
   2  -1   1    1.04    0.26
   2  -1   1    1.25    0.20
   2  -1   1    1.67    0.21
  -3   1  -1    3.84    0.38
  -3   1  -1    4.01    0.37
  -3   1  -1    3.79    0.39
  -3   1  -1    5.23    0.41
  -3   1  -1    3.84    0.36
  -3   1  -1    4.14    0.41
   3  -1   1    4.21    0.41
   3  -1   1    4.35    0.37
   3  -1   1    3.88    0.36
   3  -1   1    3.88    0.38
   3  -1   1    3.09    0.46
  -4   1  -1    7.91    0.64
  -4   1  -1    7.37    0.65
  -4   1  -1    8.21    0.63
  -4   1  -1    7.65    0.59
  -4   1  -1    7.44    0.57
   4  -1   1    8.29    0.63
   4  -1   1    7.92    0.59
   4  -1   1    7.55    0.58
   4  -1   1    7.37    0.66
   4  -1   1    7.77    0.64
   4  -1   1    6.44    0.71
  -5   1  -1    0.94    0.24
  -5   1  -1    0.73    0.28
  -5   1  -1    0.61    0.19
  -5   1  -1    1.11    0.28
  -5   1  -1    1.08    0.29
   5  -1   1    1.37    0.30
   5  -1   1    0.48    0.20
   5  -1   1    0.72    0.30
   5  -1   1    0.82    0.24
   5  -1   1    0.39    0.34
   5  -1   1    0.63    0.26
  -6   1  -1   40.85    2.56
  -6   1  -1   39.11    2.53
  -6   1  -1   40.83    2.46
  -6   1  -1   41.45    2.54
   6  -1   1   38.82    2.84
   6  -1   1   42.31    2.51
   6  -1   1   40.07    2.65
   6  -1   1   40.26    2.53
   6  -1   1   39.50    2.68
   6  -1   1   39.62    2.46
  -7   1  -1    8.13    0.87
  -7   1  -1    9.01    0.80
  -7   1  -1    9.19    0.81
  -7   1  -1    7.64    0.77
   7  -1   1    9.27    0.83
   7  -1   1    8.50    0.79
   7  -1   1    9.31    0.79
   7  -1   1    9.40    0.68
   7  -1   1    9.16    0.86
   7  -1   1    8.31    0.78
   7  -1   1    8.05    0.96
  -8   1  -1    9.09    0.92
  -8   1  -1   10.58    0.95
  -8   1  -1   11.90    1.08
  -8   1  -1   11.73    0.99
   8  -1   1   11.83    0.94
   8  -1   1   12.01    1.21
   8  -1   1   12.35    0.96
   8  -1   1   10.76    0.94
   8  -1   1   10.84    0.92
   8  -1   1   10.26    0.98
  -9   1  -1    1.39    0.42
  -9   1  -1    1.36    0.43
  -9   1  -1    1.63    0.42
  -9   1  -1    0.54    0.46
   9  -1   1    1.72    0.41
   9  -1   1    1.84    0.47
   9  -1   1    1.33    0.39
   9  -1   1    1.28    0.40
   9  -1   1    1.12    0.38
   9  -1   1    0.79    0.51
 -10   1  -1    2.94    0.66
 -10   1  -1    2.45    0.57
 -10   1  -1    3.16    0.54
 -10   1  -1    2.22    0.52
  10  -1   1    2.31    0.52
  10  -1   1    2.57    0.50
  10  -1   1    3.01    0.50
  10  -1   1    2.52    0.70
  10  -1   1    2.29    0.51
 -11   1  -1    0.57    0.47
 -11   1  -1    1.15    0.59
 -11   1  -1    0.81    0.48
 -11   1  -1    0.97    0.48
  11  -1   1    0.38    0.40
  11  -1   1    1.20    0.65
  11  -1   1    0.09    0.40
  11  -1   1    1.56    0.52
  11  -1   1    0.54    0.42
 -12   1  -1   -0.63    0.43
 -12   1  -1   -0.49    0.48
 -12   1  -1   -0.63    0.50
 -12   1  -1   -0.30    0.46
  12  -1   1    0.29    0.45
  12  -1   1    0.63    0.50
  12  -1   1    0.01    0.47
  12  -1   1    0.38    0.43
  12  -1   1   -0.02    0.60
 -13   1  -1    1.65    0.78
 -13   1  -1    3.53    0.70
 -13   1  -1    3.24    0.76
 -13   1  -1    2.90    0.83
  13  -1   1    2.89    0.61
  13  -1   1    4.26    0.71
  13  -1   1    4.51    0.77
  13  -1   1    3.89    0.66
 -14   1  -1    0.77    0.60
 -14   1  -1    1.93    0.86
 -14   1  -1    1.25    0.71
  14  -1   1    1.72    0.59
  14  -1   1    0.91    0.51
  14  -1   1    1.07    0.55
  14  -1   1    1.38    0.65
 -15   1  -1    0.34    0.80
 -15   1  -1   -0.37    0.60
  15  -1   1   -0.89    0.45
  15  -1   1    0.22    0.60
  15  -1   1    0.46    0.53
  15  -1   1    0.03    0.51
 -16   1  -1    0.05    0.86
 -16   1  -1    0.33    0.68
  16  -1   1   -0.23    0.52
  16  -1   1   -0.33    0.56
  16  -1   1    1.04    0.63
  16  -1   1    0.67    0.73
  16   0  -1   -0.39    0.67
  16   0  -1    0.98    0.72
  16   0  -1   -0.03    0.68
 -16   0   1   -0.17    0.62
  15   0  -1   -0.23    0.60
  15   0  -1    0.34    0.63
  15   0  -1    0.17    0.54
  15   0  -1    0.18    0.75
 -15   0   1    0.70    0.89
 -15   0   1    1.29    0.69
  14   0  -1    0.06    0.54
  14   0  -1    0.12    0.52
  14   0  -1    0.42    0.58
  14   0  -1    0.03    0.57
 -14   0   1   -0.50    0.70
 -14   0   1   -0.37    0.53
 -14   0   1    0.37    0.61
  13   0  -1    3.56    0.74
  13   0  -1    5.24    0.83
  13   0  -1    4.35    0.83
  13   0  -1    5.80    0.81
 -13   0   1    5.17    0.84
 -13   0   1    5.71    1.07
 -13   0   1    3.78    0.76
 -13   0   1    5.89    0.87
  12   0  -1    3.46    0.70
  12   0  -1    3.32    0.65
  12   0  -1    3.35    0.63
  12   0  -1    3.23    0.72
 -12   0   1    3.59    0.72
 -12   0   1    3.82    0.75
 -12   0   1    2.80    0.64
  11   0  -1   -0.21    0.44
  11   0  -1   -0.53    0.38
  11   0  -1    0.94    0.47
  11   0  -1   -0.51    0.41
 -11   0   1   -0.18    0.47
 -11   0   1    0.07    0.47
 -11   0   1    0.17    0.45
  10   0  -1    0.60    0.42
  10   0  -1    0.38    0.56
  10   0  -1    2.31    0.49
  10   0  -1    1.73    0.50
 -10   0   1    1.04    0.45
 -10   0   1    0.40    0.46
 -10   0   1    0.91    0.44
   9   0  -1   25.21    1.72
   9   0  -1   26.70    1.73
   9   0  -1   21.27    1.67
   9   0  -1   23.74    1.69
  -9   0   1   22.30    1.71
  -9   0   1   22.90    1.69
  -9   0   1   22.32    1.68
   8   0  -1   55.75    3.41
   8   0  -1   54.90    3.41
   8   0  -1   55.16    3.39
   8   0  -1   51.02    3.39
  -8   0   1   55.37    3.41
  -8   0   1   51.53    3.38
  -8   0   1   54.07    3.43
  -8   0   1   52.29    3.40
   7   0  -1   50.68    3.20
   7   0  -1   51.65    3.19
   7   0  -1   48.26    3.18
   7   0  -1   51.74    3.20
  -7   0   1   49.26    3.19
  -7   0   1   48.05    3.18
  -7   0   1   55.33    3.23
   6   0  -1    4.56    0.54
   6   0  -1    3.90    0.52
   6   0  -1    3.83    0.53
  -6   0   1    3.88    0.48
  -6   0   1    4.57    0.55
  -6   0   1    3.21    0.51
  -6   0   1    3.78    0.52
   5   0  -1    3.80    0.48
   5   0  -1    4.85    0.49
   5   0  -1    3.33    0.46
   5   0  -1    4.93    0.51
  -5   0   1    3.71    0.48
  -5   0   1    3.99    0.51
  -5   0   1    4.33    0.49
  -5   0   1    3.19    0.43
   4   0  -1  115.68    7.04
   4   0  -1  123.21    7.06
   4   0  -1  117.86    7.04
   4   0  -1  119.10    7.04
  -4   0   1  119.43    7.06
  -4   0   1  118.96    7.05
  -4   0   1  114.49    7.04
  -4   0   1  116.37    7.04
   3   0  -1    1.08    0.30
   3   0  -1    1.64    0.28
   3   0  -1    1.30    0.31
   3   0  -1    1.31    0.30
  -3   0   1    2.19    0.32
  -3   0   1    0.87    0.31
  -3   0   1    1.71    0.30
  -3   0   1    1.79    0.28
   2   0  -1    0.79    0.20
   2   0  -1    0.34    0.20
   2   0  -1    0.93    0.19
   2   0  -1    0.67    0.21
  -2   0   1    1.12    0.21
  -2   0   1    0.26    0.19
  -2   0   1    0.48    0.18
  -2   0   1    0.63    0.19
  -2   0  -1   46.85    2.81
  -2   0  -1   46.46    2.77
  -2   0  -1   48.18    2.76
  -2   0  -1   46.20    2.79
   2   0   1   46.43    2.81
   2   0   1   45.76    2.77
   2   0   1   48.68    2.76
   2   0   1   45.27    2.78
   2   0   1   43.29    2.83
   2   0   1   48.94    2.81
   2   0   1   46.13    2.77
  -3   0  -1   25.73    1.72
  -3   0  -1   27.85    1.62
  -3   0  -1   26.15    1.66
  -3   0  -1   26.00    1.68
  -3   0  -1   26.38    1.66
   3   0   1   27.55    1.66
   3   0   1   26.48    1.77
   3   0   1   26.99    1.62
   3   0   1   26.99    1.68
   3   0   1   27.80    1.70
   3   0   1   28.08    1.66
   3   0   1   26.82    1.67
  -4   0  -1   82.67    4.99
  -4   0  -1   85.96    5.07
  -4   0  -1   84.33    5.02
  -4   0  -1   81.95    4.99
   4   0   1   83.67    4.99
   4   0   1   84.83    5.02
   4   0   1   81.03    5.01
   4   0   1   85.26    5.00
  -5   0  -1   39.02    2.37
  -5   0  -1   36.71    2.36
  -5   0  -1   37.30    2.38
   5   0   1   38.63    2.38
   5   0   1   37.67    2.36
   5   0   1   38.84    2.37
   5   0   1   39.14    2.39
   5   0   1   37.98    2.36
  -6   0  -1    5.35    0.58
  -6   0  -1    4.86    0.54
  -6   0  -1    4.48    0.54
   6   0   1    5.04    0.57
   6   0   1    5.65    0.56
   6   0   1    6.07    0.56
   6   0   1    6.26    0.57
   6   0   1    6.11    0.58
  -7   0  -1   54.11    3.52
  -7   0  -1   57.07    3.65
  -7   0  -1   57.19    3.55
  -7   0  -1   56.39    3.52
   7   0   1   58.56    3.52
   7   0   1   57.64    3.54
   7   0   1   58.47    3.52
   7   0   1   56.23    3.55
   7   0   1   58.38    3.52
  -8   0  -1   15.51    1.22
  -8   0  -1   15.76    1.24
  -8   0  -1   17.74    1.24
  -8   0  -1   14.30    1.38
   8   0   1   17.25    1.22
   8   0   1   16.86    1.26
   8   0   1   16.68    1.22
   8   0   1   17.58    1.25
  -9   0  -1    1.97    0.46
  -9   0  -1    2.58    0.47
  -9   0  -1    2.78    0.62
  -9   0  -1    2.67    0.47
   9   0   1    1.70    0.45
   9   0   1    1.21    0.56
   9   0   1    2.06    0.46
   9   0   1    2.85    0.47
   9   0   1    3.14    0.47
 -10   0  -1    0.68    0.37
 -10   0  -1    0.79    0.42
 -10   0  -1    0.64    0.41
  10   0   1    0.87    0.38
  10   0   1    0.93    0.41
  10   0   1    0.77    0.58
  10   0   1    0.40    0.39
  10   0   1    1.26    0.46
 -11   0  -1    6.20    0.81
 -11   0  -1    8.89    1.15
 -11   0  -1    7.46    0.86
 -11   0  -1    5.37    0.89
  11   0   1    7.36    0.83
  11   0   1    7.14    0.80
  11   0   1    6.47    1.09
  11   0   1    7.15    0.79
  11   0   1    6.58    0.84
 -12   0  -1    1.58    0.55
 -12   0  -1    0.25    0.47
 -12   0  -1    0.22    0.50
 -12   0  -1    1.82    0.72
  12   0   1    0.50    0.50
  12   0   1    0.26    0.48
  12   0   1    1.58    0.56
  12   0   1    0.18    0.63
  12   0   1    0.67    0.48
 -13   0  -1    1.40    0.64
 -13   0  -1    0.43    0.58
 -13   0  -1    0.60    0.50
 -13   0  -1    2.03    0.81
  13   0   1    0.97    0.50
  13   0   1    2.41    0.87
  13   0   1    0.47    0.48
  13   0   1    0.02    0.49
 -14   0  -1    0.48    0.61
 -14   0  -1   -0.72    0.65
 -14   0  -1    0.10    0.60
  14   0   1    0.04    0.47
  14   0   1    0.06    0.53
  14   0   1    0.90    0.52
  14   0   1    0.17    0.50
 -15   0  -1    2.30    0.95
 -15   0  -1    3.94    0.80
  15   0   1    1.94    0.66
  15   0   1    2.87    0.79
  15   0   1    3.32    0.73
  15   0   1    2.87    0.68
 -16   0  -1   -0.11    0.83
 -16   0  -1    0.16    0.66
  16   0   1    0.49    0.63
  16   0   1   -0.39    0.87
  16   0   1    0.14    0.64
  16   0   1    0.48    0.53
  16  -1  -1   -0.11    0.67
  16  -1  -1   -1.54    0.61
  16  -1  -1   -0.31    0.59
 -16   1   1    0.46    0.71
 -16   1   1   -0.27    0.83
  15  -1  -1    7.43    0.97
  15  -1  -1    4.80    0.90
  15  -1  -1    4.15    0.91
 -15   1   1    2.81    0.88
 -15   1   1    6.75    1.24
  14  -1  -1    3.11    0.69
  14  -1  -1    2.90    0.70
  14  -1  -1    2.54    0.76
 -14   1   1    2.28    0.77
 -14   1   1    1.96    0.86
  13  -1  -1    0.45    0.54
  13  -1  -1    0.48    0.52
  13  -1  -1    0.20    0.47
  13  -1  -1    0.22    0.55
 -13   1   1    0.61    0.59
 -13   1   1    0.56    0.70
 -13   1   1   -0.07    0.52
 -13   1   1    0.35    0.59
  12  -1  -1    0.91    0.50
  12  -1  -1    0.24    0.62
  12  -1  -1    0.80    0.53
  12  -1  -1    0.79    0.49
 -12   1   1    0.45    0.53
 -12   1   1    0.11    0.52
 -12   1   1    0.47    0.49
  11  -1  -1   -0.11    0.43
  11  -1  -1   -0.06    0.41
  11  -1  -1    0.81    0.47
  11  -1  -1    0.29    0.44
 -11   1   1    0.22    0.43
 -11   1   1   -0.14    0.43
 -11   1   1    0.54    0.50
  10  -1  -1    5.70    0.72
  10  -1  -1    5.28    0.70
  10  -1  -1    3.89    0.62
  10  -1  -1    4.37    0.67
 -10   1   1    3.87    0.70
 -10   1   1    4.34    0.67
 -10   1   1    3.18    0.64
   9  -1  -1   26.00    1.81
   9  -1  -1   23.68    1.79
   9  -1  -1   25.10    1.79
   9  -1  -1   26.56    1.84
  -9   1   1   24.99    1.83
  -9   1   1   23.20    1.79
  -9   1   1   29.04    1.86
  -9   1   1   25.73    1.82
   8  -1  -1    0.13    0.35
   8  -1  -1   -0.17    0.31
   8  -1  -1   -0.17    0.35
   8  -1  -1   -0.08    0.31
  -8   1   1   -0.02    0.31
  -8   1   1   -0.28    0.35
  -8   1   1   -0.05    0.37
  -8   1   1   -0.02    0.34
   7  -1  -1   27.59    1.78
   7  -1  -1   25.54    1.79
   7  -1  -1   25.73    1.80
   7  -1  -1   26.51    1.81
  -7   1   1   27.78    1.66
  -7   1   1   25.38    1.82
  -7   1   1   24.53    1.98
  -7   1   1   25.89    1.81
  -7   1   1   27.73    1.83
   6  -1  -1   14.06    1.15
   6  -1  -1   16.16    1.14
   6  -1  -1   14.83    1.15
   6  -1  -1   15.32    1.15
  -6   1   1   14.09    1.14
  -6   1   1   16.19    1.03
  -6   1   1   15.41    1.17
  -6   1   1   15.35    1.17
  -6   1   1   15.82    1.16
   5  -1  -1   28.10    1.77
   5  -1  -1   26.17    1.77
   5  -1  -1   25.59    1.76
   5  -1  -1   26.61    1.74
  -5   1   1   26.90    1.78
  -5   1   1   26.77    1.67
  -5   1   1   27.02    1.77
  -5   1   1   29.23    1.77
  -5   1   1   25.79    1.76
   4  -1  -1  142.01    8.67
   4  -1  -1  143.05    8.66
   4  -1  -1  147.32    8.67
   4  -1  -1  149.57    8.68
  -4   1   1  146.47    8.67
  -4   1   1  150.90    8.67
  -4   1   1  149.00    8.62
  -4   1   1  140.28    8.67
  -4   1   1  144.28    8.68
   3  -1  -1  180.81   10.88
   3  -1  -1  182.19   10.90
   3  -1  -1  182.54   10.90
   3  -1  -1  189.71   10.90
  -3   1   1  187.44   10.89
  -3   1   1  183.24   10.90
  -3   1   1  188.14   10.86
  -3   1   1  185.95   10.90
  -3   1   1  178.19   10.90
   2  -1  -1   26.61    1.64
   2  -1  -1   26.14    1.65
   2  -1  -1   28.03    1.67
   2  -1  -1   25.91    1.66
  -2   1   1   27.12    1.66
  -2   1   1   28.56    1.65
  -2   1   1   26.72    1.66
  -2   1   1   24.80    1.65
   1  -1  -1    2.08    0.23
   1  -1  -1    2.50    0.23
  -1   1   1    2.19    0.22
  -1   1   1    2.27    0.21
  -1  -1  -1    0.06    0.08
  -1  -1  -1    0.02    0.07
  -2  -1  -1  286.27   16.88
  -2  -1  -1  292.17   16.95
  -2  -1  -1  292.55   16.91
   2   1   1  290.59   16.94
   2   1   1  289.96   16.91
   2   1   1  273.23   16.88
  -3  -1  -1   44.45    2.61
  -3  -1  -1   42.21    2.57
  -3  -1  -1   44.32    2.68
  -3  -1  -1   41.22    2.59
   3   1   1   42.78    2.58
   3   1   1   42.42    2.57
   3   1   1   43.35    2.61
   3   1   1   42.42    2.59
  -4  -1  -1   17.78    1.19
  -4  -1  -1   18.80    1.23
  -4  -1  -1   17.43    1.20
  -4  -1  -1   19.29    1.33
  -4  -1  -1   18.08    1.19
   4   1   1   19.85    1.24
   4   1   1   17.70    1.20
   4   1   1   17.60    1.22
   4   1   1   17.82    1.19
   4   1   1   19.09    1.18
  -5  -1  -1   14.36    1.00
  -5  -1  -1   15.07    1.02
  -5  -1  -1   15.46    1.15
  -5  -1  -1   13.55    1.00
   5   1   1   13.72    1.02
   5   1   1   13.92    1.05
   5   1   1   15.05    1.06
   5   1   1   14.87    1.00
   5   1   1   14.73    1.02
  -6  -1  -1    2.79    0.51
  -6  -1  -1    1.80    0.36
  -6  -1  -1    1.88    0.35
  -6  -1  -1    2.24    0.37
   6   1   1    1.09    0.32
   6   1   1    1.78    0.33
   6   1   1    1.26    0.36
   6   1   1    1.57    0.32
   6   1   1    1.41    0.34
  -7  -1  -1   22.55    1.57
  -7  -1  -1   23.22    1.55
  -7  -1  -1   23.09    1.73
  -7  -1  -1   22.76    1.53
   7   1   1   22.57    1.59
   7   1   1   24.28    1.55
   7   1   1   22.35    1.53
   7   1   1   22.44    1.53
  -8  -1  -1    6.10    0.70
  -8  -1  -1    6.03    0.68
  -8  -1  -1    6.47    0.87
  -8  -1  -1    8.24    0.74
   8   1   1    7.56    0.71
   8   1   1    6.77    0.68
   8   1   1    6.59    0.70
   8   1   1    7.19    0.75
  -9  -1  -1    0.38    0.35
  -9  -1  -1    0.20    0.34
  -9  -1  -1    0.05    0.45
  -9  -1  -1    0.31    0.32
   9   1   1   -0.06    0.33
   9   1   1    0.57    0.39
   9   1   1    0.14    0.31
   9   1   1    0.24    0.33
 -10  -1  -1   22.59    1.83
 -10  -1  -1   18.93    1.49
 -10  -1  -1   19.15    1.54
 -10  -1  -1   20.23    1.52
  10   1   1   20.38    1.51
  10   1   1   20.96    1.56
  10   1   1   21.20    1.50
  10   1   1   22.19    1.59
 -11  -1  -1    1.92    0.55
 -11  -1  -1    1.99    0.54
 -11  -1  -1    2.01    0.73
  11   1   1    1.82    0.56
  11   1   1    2.52    0.52
  11   1   1    1.66    0.75
  11   1   1    1.32    0.46
  11   1   1    2.09    0.53
 -12  -1  -1   39.62    2.68
 -12  -1  -1   47.21    3.33
 -12  -1  -1   37.05    2.66
 -12  -1  -1   41.30    3.02
  12   1   1   39.93    2.63
  12   1   1   37.04    2.70
  12   1   1   37.04    2.63
  12   1   1   37.35    3.01
  12   1   1   42.13    2.72
 -13  -1  -1   14.11    1.63
 -13  -1  -1   11.10    1.24
 -13  -1  -1   12.99    1.31
  13   1   1   15.10    1.24
  13   1   1   14.38    1.34
  13   1   1   13.21    1.27
  13   1   1   10.62    1.22
 -14  -1  -1   -0.12    0.74
 -14  -1  -1   -0.34    0.52
 -14  -1  -1    1.28    0.85
  14   1   1   -0.26    0.49
  14   1   1    0.07    0.54
  14   1   1    0.14    0.49
  14   1   1   -0.56    0.50
 -15  -1  -1    1.98    0.76
 -15  -1  -1    2.19    0.69
 -15  -1  -1    3.44    1.01
  15   1   1    1.97    0.63
  15   1   1    0.21    0.61
  15   1   1    2.19    0.65
  15   1   1    0.88    0.66
 -16  -1  -1    0.01    0.93
 -16  -1  -1    0.06    0.61
  16   1   1   -0.03    0.52
  16   1   1   -0.91    0.57
  16   1   1    0.60    0.64
  16   1   1   -0.64    0.55
  16  -2  -1    0.33    0.68
  16  -2  -1   -0.38    0.69
  16  -2  -1   -0.59    0.56
  16  -2  -1    0.29    0.61
 -16   2   1    0.22    0.84
 -16   2   1    0.37    0.75
  15  -2  -1   -0.50    0.59
  15  -2  -1    0.48    0.56
  15  -2  -1    0.55    0.66
  15  -2  -1    0.07    0.56
 -15   2   1    0.73    0.73
 -15   2   1   -0.22    0.80
  14  -2  -1   -0.16    0.46
  14  -2  -1   -0.43    0.61
  14  -2  -1    0.61    0.55
  14  -2  -1   -0.88    0.51
 -14   2   1    0.14    0.64
 -14   2   1    0.39    0.76
  13  -2  -1    0.55    0.79
  13  -2  -1    0.59    0.47
  13  -2  -1   -0.45    0.52
  13  -2  -1   -0.17    0.48
 -13   2   1    0.74    0.70
 -13   2   1   -0.45    0.53
 -13   2   1    0.19    0.61
  12  -2  -1    6.80    0.88
  12  -2  -1    6.33    0.78
  12  -2  -1    5.11    1.06
  12  -2  -1    6.29    0.89
  12  -2  -1    6.69    0.86
 -12   2   1    4.86    1.16
 -12   2   1    5.51    0.88
 -12   2   1    5.13    0.83
  11  -2  -1   -0.16    0.44
  11  -2  -1    0.27    0.41
  11  -2  -1   -0.64    0.44
 -11   2   1   -0.61    0.41
 -11   2   1   -0.73    0.41
 -11   2   1   -0.35    0.46
 -11   2   1    0.02    0.44
  10  -2  -1    2.57    0.58
  10  -2  -1    2.62    0.58
  10  -2  -1    2.49    0.56
  10  -2  -1    4.31    0.57
 -10   2   1    3.76    0.66
 -10   2   1    3.73    0.60
 -10   2   1    2.95    0.60
   9  -2  -1   34.20    2.12
   9  -2  -1   28.68    2.09
   9  -2  -1   30.51    2.12
   9  -2  -1   29.75    2.05
  -9   2   1   26.19    2.08
  -9   2   1   31.41    2.13
  -9   2   1   31.52    2.10
  -9   2   1   29.64    2.14
  -9   2   1   31.66    1.93
   8  -2  -1   -0.08    0.31
   8  -2  -1    0.28    0.35
   8  -2  -1    0.11    0.35
   8  -2  -1    0.11    0.31
  -8   2   1   -0.16    0.29
  -8   2   1    0.22    0.33
  -8   2   1    0.22    0.36
  -8   2   1    0.27    0.35
  -8   2   1    0.15    0.25
   7  -2  -1    1.72    0.36
   7  -2  -1    2.07    0.42
   7  -2  -1    1.06    0.37
   7  -2  -1    1.69    0.41
  -7   2   1    1.85    0.32
  -7   2   1    2.33    0.44
  -7   2   1    1.59    0.43
  -7   2   1    1.14    0.39
   6  -2  -1    7.13    0.75
   6  -2  -1    8.59    0.72
   6  -2  -1    8.24    0.78
   6  -2  -1    7.86    0.74
  -6   2   1    7.47    0.66
  -6   2   1    7.07    0.73
  -6   2   1    6.47    0.71
  -6   2   1    7.11    0.70
  -6   2   1    7.96    0.75
   5  -2  -1   28.56    1.86
   5  -2  -1   28.56    1.81
   5  -2  -1   28.65    1.94
   5  -2  -1   29.40    1.87
  -5   2   1   28.35    1.87
  -5   2   1   27.95    1.87
  -5   2   1   28.15    1.80
  -5   2   1   29.67    1.87
  -5   2   1   26.41    1.83
   4  -2  -1  147.26    9.11
   4  -2  -1  156.47    9.08
   4  -2  -1  149.14    9.12
   4  -2  -1  153.81    9.12
  -4   2   1  157.50    9.12
  -4   2   1  154.51    9.09
  -4   2   1  145.24    9.12
  -4   2   1  156.24    9.12
  -4   2   1  159.38    9.09
   3  -2  -1   14.32    1.00
   3  -2  -1   13.51    0.91
   3  -2  -1   13.50    0.97
   3  -2  -1   13.97    0.98
  -3   2   1   13.35    0.99
  -3   2   1   12.63    0.97
  -3   2   1   12.29    0.98
  -3   2   1   14.06    0.94
  -3   2   1   14.03    0.95
   2  -2  -1  327.33   19.38
   2  -2  -1  324.91   19.36
   2  -2  -1  331.27   19.38
   2  -2  -1  324.32   19.38
  -2   2   1  335.43   19.39
  -2   2   1  339.14   19.36
  -2   2   1  315.99   19.38
  -2   2   1  323.50   19.38
  -2   2   1  341.96   19.39
   1  -2  -1   38.11    2.26
   1  -2  -1   38.00    2.25
   1  -2  -1   37.36    2.26
   1  -2  -1   36.89    2.24
  -1   2   1   37.10    2.27
  -1   2   1   36.33    2.25
  -1   2   1   36.56    2.26
  -1   2   1   39.53    2.26
  -1   2   1   35.95    2.24
   0  -2  -1   48.87    3.00
   0  -2  -1   53.18    2.99
   0  -2  -1   45.35    2.98
   0  -2  -1   53.24    2.99
   0  -2  -1   48.04    2.97
   0   2   1   52.11    3.01
   0   2   1   52.90    2.97
   0   2   1   46.01    2.98
   0   2   1   51.80    2.99
  -1  -2  -1   11.44    0.74
  -1  -2  -1   10.78    0.80
   1   2   1   12.01    0.75
   1   2   1   12.21    0.74
   1   2   1   12.47    0.83
  -2  -2  -1   18.47    1.20
  -2  -2  -1   19.45    1.27
  -2  -2  -1   18.52    1.15
   2   2   1   19.22    1.16
   2   2   1   18.31    1.26
   2   2   1   17.71    1.14
  -3  -2  -1    0.02    0.16
  -3  -2  -1   -0.07    0.17
  -3  -2  -1   -0.07    0.29
  -3  -2  -1    0.07    0.23
  -3  -2  -1   -0.09    0.17
   3   2   1    0.20    0.16
   3   2   1    0.23    0.24
   3   2   1    0.09    0.17
   3   2   1    0.28    0.20
  -4  -2  -1    6.94    0.57
  -4  -2  -1    5.75    0.52
  -4  -2  -1    5.48    0.49
  -4  -2  -1    5.61    0.66
  -4  -2  -1    5.46    0.53
   4   2   1    5.40    0.51
   4   2   1    6.90    0.53
   4   2   1    6.76    0.54
   4   2   1    5.95    0.58
  -5  -2  -1   76.96    4.88
  -5  -2  -1   81.37    4.91
  -5  -2  -1   79.75    4.88
  -5  -2  -1   81.29    5.04
  -5  -2  -1   79.54    4.88
   5   2   1   83.96    4.88
   5   2   1   81.80    4.90
   5   2   1   81.19    4.89
   5   2   1   88.80    4.97
  -6  -2  -1   44.05    2.85
  -6  -2  -1   44.45    2.83
  -6  -2  -1   47.25    3.03
  -6  -2  -1   46.53    2.84
  -6  -2  -1   45.96    2.84
   6   2   1   46.89    2.92
   6   2   1   48.12    2.83
   6   2   1   47.70    2.85
   6   2   1   44.70    2.84
   6   2   1   44.27    2.84
  -7  -2  -1    4.90    0.74
  -7  -2  -1    5.13    0.55
  -7  -2  -1    4.38    0.50
  -7  -2  -1    4.97    0.53
   7   2   1    4.98    0.52
   7   2   1    5.20    0.51
   7   2   1    3.27    0.57
   7   2   1    4.83    0.53
   7   2   1    3.57    0.48
  -8  -2  -1   28.44    1.96
  -8  -2  -1   29.12    1.95
  -8  -2  -1   33.78    2.23
  -8  -2  -1   29.20    1.96
   8   2   1   29.34    2.03
   8   2   1   27.43    1.96
   8   2   1   30.21    1.93
   8   2   1   30.35    1.95
  -9  -2  -1    6.19    0.68
  -9  -2  -1    6.64    0.70
  -9  -2  -1    7.06    0.75
  -9  -2  -1    4.92    0.92
   9   2   1    6.06    0.70
   9   2   1    6.73    0.69
   9   2   1    6.54    0.68
   9   2   1    6.71    0.76
 -10  -2  -1   13.54    1.14
 -10  -2  -1   13.83    1.18
 -10  -2  -1   13.49    1.19
 -10  -2  -1   15.45    1.51
  10   2   1   15.27    1.19
  10   2   1   15.13    1.16
  10   2   1   13.76    1.20
 -11  -2  -1    0.42    0.43
 -11  -2  -1   -0.40    0.41
 -11  -2  -1   -0.24    0.59
  11   2   1    0.11    0.41
  11   2   1   -0.57    0.34
  11   2   1    0.11    0.41
  11   2   1   -0.23    0.46
 -12  -2  -1    3.12    0.93
 -12  -2  -1    2.67    0.63
 -12  -2  -1    4.31    0.67
 -12  -2  -1    3.66    0.67
  12   2   1    4.70    0.76
  12   2   1    3.46    0.63
  12   2   1    2.30    0.79
  12   2   1    5.04    0.65
  12   2   1    2.73    0.63
 -13  -2  -1    3.52    0.68
 -13  -2  -1    4.46    1.02
 -13  -2  -1    2.69    0.69
 -13  -2  -1    3.09    0.68
  13   2   1    4.50    0.78
  13   2   1    3.85    0.71
  13   2   1    3.05    0.65
  13   2   1    5.09    0.70
 -14  -2  -1    7.65    1.32
 -14  -2  -1    6.74    0.94
 -14  -2  -1    8.39    1.33
  14   2   1    7.33    0.95
  14   2   1    7.68    1.00
  14   2   1    8.87    1.07
  14   2   1    9.49    0.97
 -15  -2  -1    0.82    0.66
 -15  -2  -1    0.08    0.83
 -15  -2  -1    1.69    0.74
  15   2   1    0.93    0.68
  15   2   1    0.66    0.61
  15   2   1    0.62    0.57
  15   2   1    0.65    0.52
 -16  -2  -1    0.30    0.65
 -16  -2  -1    0.16    0.91
  16   2   1    0.57    0.66
  16   2   1   -0.56    0.65
  16   2   1    0.23    0.60
  16   2   1    0.67    0.57
  16  -3  -1    3.23    1.19
  16  -3  -1    0.48    0.66
  16  -3  -1    0.70    0.74
  16  -3  -1    0.88    0.61
 -16   3   1    0.86    0.80
 -16   3   1    1.74    0.92
  15  -3  -1    0.33    0.63
  15  -3  -1    2.02    0.80
  15  -3  -1    0.68    0.61
  15  -3  -1    1.49    0.56
 -15   3   1    0.82    0.81
 -15   3   1    0.67    0.73
  14  -3  -1    0.38    0.64
  14  -3  -1    1.29    0.62
  14  -3  -1    0.09    0.46
  14  -3  -1    2.28    0.71
 -14   3   1    2.10    0.76
 -14   3   1    1.03    0.78
  13  -3  -1   -0.44    0.37
  13  -3  -1   -0.01    0.57
  13  -3  -1    0.36    0.54
  13  -3  -1    1.10    0.60
 -13   3   1    0.26    0.60
 -13   3   1    0.74    0.70
 -13   3   1    0.29    0.59
  12  -3  -1    0.40    0.52
  12  -3  -1    0.41    0.48
  12  -3  -1    1.02    0.75
  12  -3  -1    0.56    0.54
  12  -3  -1   -0.15    0.39
 -12   3   1   -0.25    0.54
 -12   3   1    0.59    0.54
 -12   3   1    1.03    0.62
  11  -3  -1    1.26    0.55
  11  -3  -1    0.52    0.40
  11  -3  -1    0.69    0.49
  11  -3  -1    0.87    0.72
 -11   3   1    0.17    0.43
 -11   3   1    0.46    0.51
 -11   3   1    0.10    0.46
 -11   3   1   -0.34    0.43
  10  -3  -1    0.64    0.48
  10  -3  -1    0.86    0.45
  10  -3  -1    0.13    0.35
  10  -3  -1    0.49    0.44
 -10   3   1    0.70    0.43
 -10   3   1    1.00    0.33
 -10   3   1    1.07    0.47
 -10   3   1    0.65    0.50
   9  -3  -1    4.00    0.61
   9  -3  -1    3.37    0.47
   9  -3  -1    2.54    0.54
   9  -3  -1    2.02    0.54
  -9   3   1    2.77    0.59
  -9   3   1    2.48    0.41
  -9   3   1    1.83    0.52
  -9   3   1    3.01    0.60
   8  -3  -1   19.44    1.40
   8  -3  -1   17.22    1.28
   8  -3  -1   17.06    1.37
   8  -3  -1   17.22    1.40
  -8   3   1   19.72    1.29
  -8   3   1   17.01    1.34
  -8   3   1   17.78    1.39
  -8   3   1   18.16    1.41
  -8   3   1   20.94    1.44
   7  -3  -1    1.89    0.45
   7  -3  -1    3.17    0.51
   7  -3  -1    2.90    0.41
   7  -3  -1    3.18    0.51
  -7   3   1    2.60    0.40
  -7   3   1    2.35    0.44
  -7   3   1    2.06    0.46
  -7   3   1    2.50    0.50
  -7   3   1    2.56    0.47
   6  -3  -1    0.31    0.32
   6  -3  -1    0.70    0.35
   6  -3  -1    1.04    0.29
   6  -3  -1    0.58    0.34
  -6   3   1    1.02    0.32
  -6   3   1    0.49    0.32
  -6   3   1    0.54    0.33
  -6   3   1    0.32    0.34
  -6   3   1    0.81    0.37
   5  -3  -1    4.48    0.57
   5  -3  -1    5.16    0.57
   5  -3  -1    5.03    0.48
   5  -3  -1    4.16    0.56
  -5   3   1    5.30    0.53
  -5   3   1    4.66    0.56
  -5   3   1    5.25    0.56
  -5   3   1    4.49    0.57
  -5   3   1    5.08    0.51
   4  -3  -1  279.41   16.24
   4  -3  -1  273.81   16.18
   4  -3  -1  274.75   16.24
   4  -3  -1  273.03   16.24
  -4   3   1  269.92   16.22
  -4   3   1  272.08   16.24
  -4   3   1  277.89   16.20
  -4   3   1  277.62   16.24
  -4   3   1  273.29   16.24
   3  -3  -1  199.00   11.73
   3  -3  -1  197.11   11.72
   3  -3  -1  200.55   11.68
   3  -3  -1  194.62   11.72
  -3   3   1  198.04   11.69
  -3   3   1  201.14   11.73
  -3   3   1  195.96   11.73
  -3   3   1  196.31   11.73
  -3   3   1  198.97   11.73
   2  -3  -1  326.10   19.83
   2  -3  -1  329.33   19.80
   2  -3  -1  331.14   19.85
   2  -3  -1  338.75   19.84
   2  -3  -1  345.58   19.84
  -2   3   1  338.10   19.85
  -2   3   1  337.41   19.81
  -2   3   1  341.18   19.83
  -2   3   1  345.28   19.84
  -2   3   1  335.36   19.84
   1  -3  -1   91.17    5.45
   1  -3  -1   93.12    5.45
   1  -3  -1   91.91    5.43
   1  -3  -1   89.28    5.47
   1  -3  -1   90.76    5.44
  -1   3   1   91.48    5.44
  -1   3   1   91.86    5.45
  -1   3   1   90.43    5.47
  -1   3   1   92.28    5.46
  -1   3   1   94.34    5.43
  -1   3   1   89.85    5.43
   0  -3  -1  254.12   14.83
   0  -3  -1  246.81   14.86
   0  -3  -1  252.93   14.81
   0  -3  -1  243.06   14.85
   0   3   1  255.19   14.81
   0   3   1  245.48   14.85
   0   3   1  256.34   14.84
   0   3   1  258.45   14.83
   0   3   1  244.73   14.86
   0   3   1  262.33   14.83
  -1  -3  -1   57.73    3.48
  -1  -3  -1   54.28    3.41
  -1  -3  -1   58.08    3.41
   1   3   1   57.02    3.41
   1   3   1   57.93    3.48
   1   3   1   57.59    3.44
  -2  -3  -1   42.82    2.57
  -2  -3  -1   41.80    2.58
  -2  -3  -1   44.99    2.69
   2   3   1   41.63    2.57
   2   3   1   43.14    2.68
   2   3   1   42.13    2.58
   2   3   1   42.77    2.60
  -3  -3  -1   66.89    3.96
  -3  -3  -1   64.25    3.81
  -3  -3  -1   61.47    3.85
  -3  -3  -1   60.77    3.80
   3   3   1   67.06    3.81
   3   3   1   65.36    3.80
   3   3   1   59.90    3.80
  -4  -3  -1  273.97   16.44
  -4  -3  -1  277.69   16.34
  -4  -3  -1  271.00   16.30
  -4  -3  -1  274.28   16.30
   4   3   1  280.39   16.27
   4   3   1  267.44   16.27
   4   3   1  285.59   16.30
   4   3   1  282.84   16.34
  -5  -3  -1   75.28    4.64
  -5  -3  -1   78.85    4.82
  -5  -3  -1   79.44    4.67
  -5  -3  -1   76.35    4.62
  -5  -3  -1   76.38    4.63
   5   3   1   77.63    4.63
   5   3   1   76.67    4.62
   5   3   1   77.04    4.65
  -6  -3  -1    3.28    0.42
  -6  -3  -1    3.45    0.66
  -6  -3  -1    3.86    0.44
  -6  -3  -1    4.00    0.48
  -6  -3  -1    3.51    0.43
   6   3   1    3.42    0.43
   6   3   1    2.40    0.52
   6   3   1    4.66    0.48
  -7  -3  -1   19.22    1.49
  -7  -3  -1   15.54    1.21
  -7  -3  -1   17.46    1.21
  -7  -3  -1   15.29    1.22
   7   3   1   16.97    1.33
   7   3   1   15.78    1.22
   7   3   1   17.78    1.21
   7   3   1   19.19    1.23
  -8  -3  -1   50.68    3.21
  -8  -3  -1   43.46    2.91
  -8  -3  -1   44.83    2.91
  -8  -3  -1   47.46    2.93
   8   3   1   47.85    2.91
   8   3   1   48.57    3.04
   8   3   1   46.18    2.92
   8   3   1   44.68    2.93
  -9  -3  -1    3.43    0.50
  -9  -3  -1    4.20    0.53
  -9  -3  -1    2.99    0.72
  -9  -3  -1    2.79    0.48
   9   3   1    3.42    0.50
   9   3   1    2.90    0.50
   9   3   1    3.14    0.65
   9   3   1    3.41    0.48
 -10  -3  -1    0.67    0.38
 -10  -3  -1    0.09    0.36
 -10  -3  -1   -0.16    0.35
 -10  -3  -1    0.88    0.58
  10   3   1    0.44    0.36
  10   3   1    0.27    0.35
  10   3   1    0.32    0.45
  10   3   1    0.30    0.38
 -11  -3  -1    0.67    0.67
 -11  -3  -1    0.32    0.43
 -11  -3  -1    0.74    0.44
  11   3   1    1.62    0.47
  11   3   1    1.79    0.59
  11   3   1    0.31    0.40
  11   3   1    0.02    0.39
 -12  -3  -1   -0.36    0.40
 -12  -3  -1    1.52    0.76
 -12  -3  -1   -0.13    0.42
 -12  -3  -1    0.40    0.43
  12   3   1    0.21    0.54
  12   3   1    0.26    0.67
  12   3   1    0.71    0.41
  12   3   1    1.34    0.51
  12   3   1    0.12    0.43
 -13  -3  -1   11.37    1.21
 -13  -3  -1   10.79    1.18
 -13  -3  -1   12.24    1.20
 -13  -3  -1    9.98    1.48
  13   3   1   11.84    1.29
  13   3   1   10.87    1.14
  13   3   1   13.81    1.19
  13   3   1   12.37    1.21
 -14  -3  -1    0.10    0.55
 -14  -3  -1    1.05    0.55
 -14  -3  -1   -0.61    0.75
  14   3   1    1.11    0.69
  14   3   1    0.31    0.77
  14   3   1    0.07    0.48
  14   3   1    0.22    0.49
 -15  -3  -1    1.44    1.12
 -15  -3  -1    1.54    1.06
 -15  -3  -1    0.13    0.60
  15   3   1    1.15    0.69
  15   3   1    0.04    0.57
  15   3   1    0.89    0.57
  15   3   1    1.27    0.57
 -16  -3  -1    0.73    0.93
 -16  -3  -1    1.63    0.68
  16   3   1    1.19    0.61
  16   3   1    0.97    0.70
  16   3   1   -0.34    0.56
  16   3   1   -0.26    0.72
  15  -4  -1   -0.20    0.65
  15  -4  -1    0.52    0.63
  15  -4  -1    0.06    0.64
  15  -4  -1   -0.54    0.42
 -15   4   1    0.07    0.72
 -15   4   1   -0.43    0.71
  14  -4  -1    0.20    0.58
  14  -4  -1   -0.05    0.57
  14  -4  -1   -0.16    0.43
  14  -4  -1   -0.87    0.56
 -14   4   1   -0.01    0.68
 -14   4   1   -0.13    0.62
  13  -4  -1    2.87    0.77
  13  -4  -1    2.86    0.57
  13  -4  -1    2.07    0.67
  13  -4  -1    3.27    0.73
 -13   4   1    3.98    0.84
 -13   4   1    5.58    0.96
  12  -4  -1    1.38    0.61
  12  -4  -1    2.57    0.70
  12  -4  -1    2.84    0.94
  12  -4  -1    1.58    0.62
  12  -4  -1    1.36    0.56
 -12   4   1    1.54    0.67
 -12   4   1    1.94    0.44
 -12   4   1    2.11    0.68
 -12   4   1    2.67    0.71
 -12   4   1    2.55    0.57
  11  -4  -1    0.72    0.37
  11  -4  -1    0.17    0.46
  11  -4  -1    0.27    0.61
  11  -4  -1    1.30    0.79
  11  -4  -1    1.51    0.55
 -11   4   1   -0.68    0.51
 -11   4   1    1.06    0.59
 -11   4   1    0.27    0.44
 -11   4   1    0.55    0.38
  10  -4  -1   -0.46    0.40
  10  -4  -1    0.19    0.34
  10  -4  -1    0.20    0.59
  10  -4  -1    0.26    0.45
  10  -4  -1   -0.34    0.41
 -10   4   1    0.87    0.49
 -10   4   1    0.07    0.42
 -10   4   1    0.08    0.37
 -10   4   1    0.11    0.32
 -10   4   1    0.01    0.47
   9  -4  -1    8.24    0.75
   9  -4  -1    8.43    1.03
   9  -4  -1    6.95    0.86
   9  -4  -1    8.38    0.87
   9  -4  -1    9.15    0.95
  -9   4   1    7.69    0.90
  -9   4   1    8.02    0.88
  -9   4   1    6.12    0.84
  -9   4   1    7.37    0.87
  -9   4   1    7.46    0.75
   8  -4  -1    6.42    0.90
   8  -4  -1    7.65    0.83
   8  -4  -1    7.57    0.83
   8  -4  -1    6.65    0.77
   8  -4  -1    7.44    0.70
  -8   4   1    7.51    0.84
  -8   4   1    7.77    0.73
  -8   4   1    7.24    0.82
  -8   4   1    7.14    0.75
  -8   4   1    6.94    0.81
   7  -4  -1    0.08    0.31
   7  -4  -1    0.00    0.22
   7  -4  -1   -0.01    0.33
   7  -4  -1   -0.23    0.31
  -7   4   1   -0.70    0.31
  -7   4   1    0.21    0.29
  -7   4   1   -0.19    0.34
  -7   4   1    0.30    0.31
  -7   4   1   -0.04    0.30
   6  -4  -1    2.74    0.37
   6  -4  -1    2.81    0.48
   6  -4  -1    2.57    0.47
   6  -4  -1    2.91    0.51
  -6   4   1    2.32    0.54
  -6   4   1    3.87    0.49
  -6   4   1    4.17    0.47
  -6   4   1    2.73    0.55
  -6   4   1    2.47    0.49
   5  -4  -1   11.78    0.84
   5  -4  -1   12.40    0.98
   5  -4  -1   10.79    0.96
   5  -4  -1   12.15    0.98
  -5   4   1   11.25    0.97
  -5   4   1   12.16    0.90
  -5   4   1   10.98    0.99
  -5   4   1   11.03    0.98
  -5   4   1   11.67    0.96
   4  -4  -1   10.98    0.94
   4  -4  -1   12.14    0.95
   4  -4  -1   12.71    0.83
   4  -4  -1   12.51    0.95
  -4   4   1   10.29    0.92
  -4   4   1   11.28    0.93
  -4   4   1   11.38    0.94
  -4   4   1   11.54    0.96
  -4   4   1   12.03    0.85
   3  -4  -1   -0.06    0.26
   3  -4  -1   -0.03    0.24
   3  -4  -1   -0.20    0.27
   3  -4  -1    0.15    0.26
   3  -4  -1    0.40    0.19
  -3   4   1   -0.10    0.25
  -3   4   1   -0.55    0.25
  -3   4   1    0.24    0.19
  -3   4   1   -0.22    0.25
  -3   4   1    0.37    0.31
   2  -4  -1  189.55   11.43
   2  -4  -1  199.66   11.42
   2  -4  -1  193.00   11.46
   2  -4  -1  182.43   11.39
   2  -4  -1  190.55   11.43
   2  -4  -1  192.28   11.39
  -2   4   1  194.33   11.38
  -2   4   1  199.28   11.42
  -2   4   1  189.86   11.43
  -2   4   1  195.04   11.39
  -2   4   1  193.93   11.43
  -2   4   1  196.25   11.46
   1  -4  -1  155.13    9.28
   1  -4  -1  161.25    9.31
   1  -4  -1  158.04    9.30
   1  -4  -1  149.92    9.27
   1  -4  -1  152.86    9.33
  -1   4   1  160.04    9.31
  -1   4   1  162.16    9.29
  -1   4   1  154.56    9.29
  -1   4   1  154.41    9.28
  -1   4   1  157.15    9.34
  -1   4   1  162.06    9.31
   0  -4  -1   90.39    5.41
   0  -4  -1   92.32    5.41
   0  -4  -1   87.82    5.44
   0  -4  -1   85.84    5.42
   0  -4  -1   90.57    5.37
   0   4   1   89.45    5.37
   0   4   1   95.05    5.42
   0   4   1   86.67    5.43
   0   4   1   93.47    5.45
   0   4   1   94.97    5.41
  -1  -4  -1   64.68    4.00
  -1  -4  -1   67.52    4.08
  -1  -4  -1   67.17    4.00
  -1  -4  -1   67.29    4.04
   1   4   1   67.28    4.05
   1   4   1   67.16    4.00
   1   4   1   65.71    4.08
   1   4   1   66.93    4.01
  -2  -4  -1   12.88    0.94
  -2  -4  -1   13.79    0.96
   2   4   1   14.48    0.94
   2   4   1   14.19    0.96
  -3  -4  -1   51.10    3.06
  -3  -4  -1   48.89    3.05
  -3  -4  -1   52.34    3.22
   3   4   1   48.90    3.07
   3   4   1   50.84    3.05
   3   4   1   51.14    3.07
  -4  -4  -1    1.02    0.31
  -4  -4  -1    1.09    0.25
  -4  -4  -1    1.72    0.44
  -4  -4  -1    1.39    0.28
   4   4   1    1.98    0.31
   4   4   1    1.80    0.27
   4   4   1    1.27    0.25
  -5  -4  -1   38.76    2.52
  -5  -4  -1   36.04    2.28
  -5  -4  -1   37.82    2.34
  -5  -4  -1   34.06    2.28
   5   4   1   38.22    2.28
   5   4   1   36.76    2.29
   5   4   1   35.46    2.24
  -6  -4  -1   80.20    4.90
  -6  -4  -1   79.41    4.96
  -6  -4  -1   88.03    5.19
  -6  -4  -1   79.44    4.93
  -6  -4  -1   83.71    4.95
   6   4   1   82.08    4.90
   6   4   1   82.62    4.93
   6   4   1   80.28    4.94
  -7  -4  -1   32.80    2.21
  -7  -4  -1   32.96    2.26
  -7  -4  -1   36.71    2.52
  -7  -4  -1   35.81    2.25
  -7  -4  -1   36.45    2.29
   7   4   1   35.74    2.26
   7   4   1   36.47    2.23
   7   4   1   35.71    2.38
   7   4   1   35.52    2.25
  -8  -4  -1    1.90    0.41
  -8  -4  -1    2.30    0.61
  -8  -4  -1    1.85    0.38
  -8  -4  -1    2.33    0.39
   8   4   1    3.27    0.43
   8   4   1    0.80    0.44
   8   4   1    2.20    0.43
   8   4   1    2.08    0.40
  -9  -4  -1    5.05    0.87
  -9  -4  -1    4.38    0.58
  -9  -4  -1    5.56    0.60
  -9  -4  -1    5.09    0.61
   9   4   1    5.31    0.62
   9   4   1    4.05    0.57
   9   4   1    4.25    0.59
   9   4   1    3.93    0.69
 -10  -4  -1    3.64    0.57
 -10  -4  -1    6.75    1.04
 -10  -4  -1    4.44    0.63
  10   4   1    5.10    0.80
  10   4   1    5.77    0.66
  10   4   1    5.19    0.63
  10   4   1    5.21    0.64
 -11  -4  -1    1.49    0.49
 -11  -4  -1    0.83    0.44
 -11  -4  -1    1.60    0.46
 -11  -4  -1    0.37    0.72
  11   4   1    0.94    0.44
  11   4   1    0.96    0.47
  11   4   1    0.35    0.43
  11   4   1    0.83    0.58
 -12  -4  -1    1.33    0.49
 -12  -4  -1    0.47    0.46
 -12  -4  -1    0.61    0.79
 -12  -4  -1    1.53    0.51
  12   4   1    1.47    0.50
  12   4   1    1.11    0.48
  12   4   1    0.87    0.44
  12   4   1    0.75    0.59
 -13  -4  -1    4.85    0.76
 -13  -4  -1    5.14    0.77
 -13  -4  -1    5.37    1.14
 -13  -4  -1    5.41    0.80
  13   4   1    4.37    0.73
  13   4   1    6.07    0.77
  13   4   1    7.81    1.26
  13   4   1    5.69    0.78
 -14  -4  -1   -0.19    0.52
 -14  -4  -1   -0.33    0.75
 -14  -4  -1   -0.26    0.50
  14   4   1   -0.04    0.61
  14   4   1   -0.44    0.45
  14   4   1   -0.05    0.51
  14   4   1   -0.02    0.49
 -15  -4  -1    0.55    0.87
 -15  -4  -1    1.08    0.62
 -15  -4  -1    1.72    0.68
  15   4   1    1.30    0.57
  15   4   1    1.14    0.77
  15   4   1    1.11    0.62
  15   4   1    1.02    0.57
 -16  -4  -1    0.34    0.71
 -16  -4  -1    0.54    0.96
 -16  -4  -1    0.04    0.60
  16   4   1   -0.09    0.61
  16   4   1   -0.06    0.54
  16   4   1    0.58    0.78
  16   4   1    0.16    0.59
  15  -5  -1    0.64    0.70
  15  -5  -1    2.03    0.79
  15  -5  -1    0.74    0.79
  15  -5  -1    1.11    0.50
 -15   5   1    0.28    0.72
 -15   5   1    1.52    0.80
  14  -5  -1    2.05    0.79
  14  -5  -1    3.15    0.59
  14  -5  -1    5.57    0.92
  14  -5  -1    3.08    0.82
 -14   5   1    3.96    0.91
 -14   5   1    5.14    0.99
  13  -5  -1   -0.37    0.53
  13  -5  -1   -1.25    0.51
  13  -5  -1   -0.20    0.51
  13  -5  -1   -0.23    0.36
 -13   5   1   -0.13    0.40
 -13   5   1   -0.32    0.60
 -13   5   1   -0.02    0.58
  12  -5  -1    0.80    0.55
  12  -5  -1    0.45    0.58
  12  -5  -1    0.18    0.52
  12  -5  -1    0.48    0.38
  12  -5  -1   -0.48    0.67
 -12   5   1   -0.03    0.39
 -12   5   1    0.31    0.59
 -12   5   1    0.62    0.62
 -12   5   1    0.71    0.59
 -12   5   1    0.84    0.47
 -12   5   1   -0.36    0.55
  11  -5  -1   20.14    1.71
  11  -5  -1   21.94    1.52
  11  -5  -1   19.73    1.76
  11  -5  -1   20.54    2.02
  11  -5  -1   20.39    1.71
 -11   5   1   20.04    1.79
 -11   5   1   20.80    1.57
 -11   5   1   20.50    1.75
 -11   5   1   22.03    1.77
 -11   5   1   24.52    1.68
  10  -5  -1   -0.03    0.47
  10  -5  -1    0.83    0.33
  10  -5  -1    0.55    0.52
  10  -5  -1   -0.19    0.43
  10  -5  -1   -0.11    0.58
 -10   5   1   -0.11    0.44
 -10   5   1    0.12    0.42
 -10   5   1    0.79    0.53
 -10   5   1    0.39    0.39
 -10   5   1   -0.19    0.35
   9  -5  -1   11.87    0.93
   9  -5  -1   11.31    1.20
   9  -5  -1   10.83    1.11
   9  -5  -1   11.07    1.09
   9  -5  -1   10.55    1.09
  -9   5   1   12.31    1.02
  -9   5   1   10.69    1.22
  -9   5   1   11.24    1.03
  -9   5   1   11.71    1.15
  -9   5   1   11.84    1.20
   8  -5  -1    3.72    0.46
   8  -5  -1    3.48    0.58
   8  -5  -1    3.05    0.66
   8  -5  -1    3.09    0.58
   8  -5  -1    4.13    0.60
  -8   5   1    1.67    0.44
  -8   5   1    3.38    0.58
  -8   5   1    3.21    0.58
  -8   5   1    3.86    0.56
  -8   5   1    4.60    0.63
   7  -5  -1    8.50    0.87
   7  -5  -1    8.80    0.88
   7  -5  -1    8.86    0.72
   7  -5  -1    7.91    0.92
   7  -5  -1    7.99    0.85
  -7   5   1    7.79    0.86
  -7   5   1    8.55    0.89
  -7   5   1    8.16    0.85
  -7   5   1    8.50    0.83
  -7   5   1    9.85    0.81
   6  -5  -1    2.28    0.43
   6  -5  -1    2.59    0.47
   6  -5  -1    1.94    0.43
   6  -5  -1    1.64    0.46
   6  -5  -1    2.05    0.32
  -6   5   1    2.00    0.45
  -6   5   1    2.30    0.38
  -6   5   1    1.78    0.50
  -6   5   1    2.34    0.45
  -6   5   1    1.28    0.42
   5  -5  -1    1.90    0.43
   5  -5  -1    2.84    0.49
   5  -5  -1    2.36    0.46
   5  -5  -1    2.02    0.41
   5  -5  -1    2.62    0.33
  -5   5   1    1.81    0.34
  -5   5   1    2.36    0.45
  -5   5   1    2.04    0.43
  -5   5   1    2.08    0.43
  -5   5   1    1.70    0.42
   4  -5  -1   38.15    2.54
   4  -5  -1   40.11    2.45
   4  -5  -1   37.18    2.55
   4  -5  -1   39.72    2.55
   4  -5  -1   41.26    2.55
   4  -5  -1   39.26    2.53
  -4   5   1   40.61    2.54
  -4   5   1   41.05    2.55
  -4   5   1   39.50    2.56
  -4   5   1   39.96    2.46
   3  -5  -1  535.13   30.93
   3  -5  -1  499.45   30.90
   3  -5  -1  515.60   30.88
   3  -5  -1  522.43   30.93
   3  -5  -1  540.11   30.96
   3  -5  -1  531.57   30.94
  -3   5   1  521.43   30.88
  -3   5   1  543.66   30.94
  -3   5   1  521.79   30.96
  -3   5   1  523.51   30.92
  -3   5   1  519.07   30.85
  -3   5   1  530.42   30.94
   2  -5  -1  358.98   20.80
   2  -5  -1  353.26   20.78
   2  -5  -1  355.49   20.76
   2  -5  -1  348.21   20.79
   2  -5  -1  349.31   20.83
  -2   5   1  361.92   20.80
  -2   5   1  352.31   20.78
  -2   5   1  341.85   20.74
  -2   5   1  364.54   20.81
  -2   5   1  345.48   20.83
  -2   5   1  347.02   20.76
   1  -5  -1    4.98    0.48
   1  -5  -1    5.15    0.52
   1  -5  -1    4.45    0.55
   1  -5  -1    4.80    0.48
  -1   5   1    5.79    0.53
  -1   5   1    4.57    0.55
  -1   5   1    5.55    0.49
  -1   5   1    6.39    0.56
  -1   5   1    5.45    0.50
  -1   5   1    4.88    0.50
   0  -5  -1  102.12    6.28
   0  -5  -1  105.99    6.23
   0  -5  -1  105.88    6.28
   0  -5  -1   98.95    6.30
   0  -5  -1  112.34    6.33
   0   5   1  109.36    6.29
   0   5   1  110.54    6.28
   0   5   1  103.19    6.23
   0   5   1  103.28    6.30
   0   5   1   99.67    6.31
  -1  -5  -1    6.41    0.58
  -1  -5  -1    6.36    0.66
  -1  -5  -1    7.07    0.63
  -1  -5  -1    7.04    0.59
   1   5   1    6.51    0.63
   1   5   1    6.96    0.63
   1   5   1    5.86    0.65
   1   5   1    6.46    0.58
  -2  -5  -1   17.31    1.17
  -2  -5  -1   18.19    1.17
  -2  -5  -1   17.76    1.31
  -2  -5  -1   17.00    1.21
   2   5   1   17.82    1.16
   2   5   1   17.81    1.18
   2   5   1   15.63    1.20
  -3  -5  -1   19.95    1.27
  -3  -5  -1   18.36    1.28
  -3  -5  -1   18.07    1.44
   3   5   1   18.77    1.30
   3   5   1   20.10    1.28
   3   5   1   19.54    1.29
  -4  -5  -1    3.59    0.41
  -4  -5  -1    4.01    0.45
  -4  -5  -1    2.73    0.57
   4   5   1    3.59    0.43
   4   5   1    3.93    0.41
   4   5   1    4.22    0.46
  -5  -5  -1   35.70    2.29
  -5  -5  -1   39.36    2.54
  -5  -5  -1   35.15    2.27
  -5  -5  -1   37.29    2.35
   5   5   1   35.18    2.29
   5   5   1   35.87    2.25
  -6  -5  -1    0.20    0.34
  -6  -5  -1    0.16    0.31
  -6  -5  -1    0.59    0.45
  -6  -5  -1    0.04    0.26
   6   5   1   -0.33    0.27
   6   5   1    0.85    0.28
   6   5   1    0.26    0.21
  -7  -5  -1    6.50    0.57
  -7  -5  -1    5.51    0.62
  -7  -5  -1    5.71    0.65
   7   5   1    6.39    0.81
   7   5   1    6.21    0.56
   7   5   1    6.21    0.61
   7   5   1    5.89    0.63
  -8  -5  -1    0.80    0.35
  -8  -5  -1    0.71    0.31
  -8  -5  -1    0.61    0.53
  -8  -5  -1    0.44    0.27
  -8  -5  -1    1.28    0.40
   8   5   1    0.51    0.43
   8   5   1    1.34    0.37
   8   5   1    0.96    0.30
   8   5   1    0.86    0.32
  -9  -5  -1    5.64    0.63
  -9  -5  -1    7.07    0.73
  -9  -5  -1    4.82    0.65
  -9  -5  -1    7.12    1.03
  -9  -5  -1    7.46    0.74
   9   5   1    6.90    0.88
   9   5   1    5.73    0.64
   9   5   1    7.30    0.71
   9   5   1    5.45    0.62
 -10  -5  -1   -0.16    0.58
 -10  -5  -1    0.31    0.32
 -10  -5  -1    0.48    0.42
 -10  -5  -1    0.50    0.40
  10   5   1    0.77    0.42
  10   5   1    0.60    0.35
  10   5   1    0.01    0.48
  10   5   1    0.77    0.37
 -11  -5  -1    3.29    0.95
 -11  -5  -1    2.81    0.56
 -11  -5  -1    1.97    0.52
 -11  -5  -1    2.31    0.57
  11   5   1    2.66    0.53
  11   5   1    3.07    0.72
  11   5   1    2.76    0.57
  11   5   1    3.54    0.60
 -12  -5  -1    2.68    0.92
 -12  -5  -1    2.10    0.57
 -12  -5  -1    2.29    0.54
 -12  -5  -1    1.49    0.50
  12   5   1    2.47    0.54
  12   5   1   -0.14    0.89
  12   5   1    1.50    0.49
  12   5   1    3.35    0.61
 -13  -5  -1    1.53    0.58
 -13  -5  -1    0.65    0.49
 -13  -5  -1    0.54    0.52
 -13  -5  -1   -0.16    0.77
  13   5   1    1.20    0.49
  13   5   1    0.36    0.48
  13   5   1    1.22    0.54
  13   5   1   -0.38    0.61
 -14  -5  -1    1.57    0.63
 -14  -5  -1    3.04    0.69
 -14  -5  -1    3.94    1.26
  14   5   1    3.26    0.69
  14   5   1    3.56    0.66
  14   5   1    3.39    0.70
 -15  -5  -1    0.26    0.66
 -15  -5  -1   -0.02    0.55
 -15  -5  -1    0.98    0.97
  15   5   1    0.72    0.75
  15   5   1    0.43    0.50
  15   5   1    0.59    0.55
  15   5   1    0.01    0.72
 -16  -5  -1   -0.63    0.91
 -16  -5  -1    0.87    0.73
  16   5   1    0.11    0.57
  16   5   1    0.03    0.56
  16   5   1    0.06    0.66
  16   5   1    0.46    1.06
  15  -6  -1    0.01    0.41
  15  -6  -1   -0.73    0.65
  15  -6  -1    0.86    0.67
  15  -6  -1    0.58    0.77
 -15   6   1   -0.47    0.70
 -15   6   1    0.65    0.68
  14  -6  -1    0.17    0.38
  14  -6  -1    0.43    0.57
  14  -6  -1    0.37    0.66
  14  -6  -1   -0.30    0.63
 -14   6   1    0.27    0.47
 -14   6   1   -0.46    0.63
 -14   6   1    0.10    0.59
  13  -6  -1    2.79    0.74
  13  -6  -1    3.14    0.83
  13  -6  -1    2.66    0.66
  13  -6  -1    2.20    0.74
 -13   6   1    2.67    0.79
 -13   6   1    2.28    0.60
 -13   6   1    1.45    1.18
 -13   6   1    2.40    0.59
  12  -6  -1   -0.02    0.55
  12  -6  -1    0.94    0.76
  12  -6  -1   -0.45    0.50
  12  -6  -1   -0.03    0.51
  12  -6  -1   -0.03    0.32
 -12   6   1    0.47    0.46
 -12   6   1   -0.10    0.51
 -12   6   1   -0.50    0.55
 -12   6   1    0.32    0.47
  11  -6  -1    0.73    0.70
  11  -6  -1   -0.35    0.47
  11  -6  -1    0.70    0.33
  11  -6  -1    0.81    0.51
  11  -6  -1    0.14    0.52
 -11   6   1    0.76    0.55
 -11   6   1    0.58    0.45
 -11   6   1    1.13    0.56
 -11   6   1   -0.08    0.41
 -11   6   1    1.10    0.62
  10  -6  -1    2.02    0.89
  10  -6  -1    0.58    0.47
  10  -6  -1    0.17    0.58
  10  -6  -1    1.50    0.36
 -10   6   1    0.92    0.45
 -10   6   1    0.59    0.51
 -10   6   1    1.02    0.53
 -10   6   1    1.21    0.45
 -10   6   1    1.60    0.58
   9  -6  -1    3.22    0.63
   9  -6  -1    2.75    0.69
   9  -6  -1    2.33    0.40
   9  -6  -1    1.38    0.52
  -9   6   1    2.23    0.52
  -9   6   1    1.58    0.57
  -9   6   1    2.47    0.59
  -9   6   1    2.90    0.52
  -9   6   1    2.98    0.66
   8  -6  -1    4.13    0.64
   8  -6  -1    2.37    0.62
   8  -6  -1    3.75    0.63
   8  -6  -1    2.74    0.40
   8  -6  -1    4.10    0.60
  -8   6   1    2.52    0.50
  -8   6   1    3.06    0.49
  -8   6   1    3.35    0.59
  -8   6   1    1.92    0.53
  -8   6   1    2.04    0.55
   7  -6  -1    2.40    0.52
   7  -6  -1    3.45    0.42
   7  -6  -1    3.61    0.59
   7  -6  -1    4.00    0.64
   7  -6  -1    3.27    0.55
  -7   6   1    3.42    0.47
  -7   6   1    4.14    0.62
  -7   6   1    2.13    0.51
  -7   6   1    4.81    0.61
  -7   6   1    3.91    0.63
   6  -6  -1    2.94    0.55
   6  -6  -1    2.53    0.53
   6  -6  -1    3.12    0.53
   6  -6  -1    3.41    0.40
   6  -6  -1    3.90    0.61
  -6   6   1    3.12    0.43
  -6   6   1    4.35    0.61
  -6   6   1    2.44    0.53
  -6   6   1    4.30    0.58
  -6   6   1    3.20    0.52
   5  -6  -1   10.41    0.91
   5  -6  -1    8.52    0.82
   5  -6  -1    8.76    0.88
   5  -6  -1    7.95    0.82
   5  -6  -1   10.41    0.88
   5  -6  -1    8.08    0.70
  -5   6   1    8.61    0.92
  -5   6   1    8.36    0.90
  -5   6   1    9.29    0.75
  -5   6   1    8.61    0.86
  -5   6   1    7.05    0.81
   4  -6  -1  256.62   15.20
   4  -6  -1  259.43   15.29
   4  -6  -1  265.89   15.28
   4  -6  -1  244.86   15.25
   4  -6  -1  257.71   15.27
  -4   6   1  254.79   15.31
  -4   6   1  258.26   15.27
  -4   6   1  255.35   15.29
  -4   6   1  263.14   15.29
  -4   6   1  258.43   15.21
   3  -6  -1    0.12    0.28
   3  -6  -1    0.10    0.25
   3  -6  -1    0.83    0.23
   3  -6  -1    1.40    0.39
   3  -6  -1    0.64    0.38
   3  -6  -1    0.58    0.32
  -3   6   1    0.88    0.35
  -3   6   1    0.81    0.22
  -3   6   1    0.61    0.23
  -3   6   1    1.63    0.39
  -3   6   1    0.55    0.35
  -3   6   1    0.66    0.32
   2  -6  -1   11.31    0.91
   2  -6  -1   11.77    0.89
   2  -6  -1    9.96    0.82
  -2   6   1    9.03    0.76
  -2   6   1   10.32    0.89
  -2   6   1   11.19    0.88
  -2   6   1    9.28    0.75
  -2   6   1    9.41    0.87
  -2   6   1   10.55    0.82
   1  -6  -1   32.91    2.12
   1  -6  -1   35.78    2.11
   1  -6  -1   29.50    2.07
   1  -6  -1   34.38    2.18
   1  -6  -1   33.71    2.06
  -1   6   1   32.04    2.06
  -1   6   1   31.97    2.09
  -1   6   1   32.60    2.07
  -1   6   1   35.00    2.13
  -1   6   1   33.60    2.12
  -1   6   1   32.75    2.16
   0  -6  -1   29.79    1.84
   0  -6  -1   28.16    1.94
   0  -6  -1   30.62    1.92
   0  -6  -1   30.73    1.98
   0  -6  -1   29.92    1.91
   0   6   1   26.92    1.94
   0   6   1   30.06    1.84
   0   6   1   30.89    1.93
   0   6   1   31.53    1.98
  -1  -6  -1    4.61    0.55
  -1  -6  -1    4.57    0.49
  -1  -6  -1    4.71    0.48
  -1  -6  -1    3.89    0.55
   1   6   1    3.22    0.50
   1   6   1    4.31    0.48
   1   6   1    4.75    0.48
   1   6   1    4.74    0.53
  -2  -6  -1    5.33    0.66
  -2  -6  -1    5.30    0.52
  -2  -6  -1    7.24    0.62
  -2  -6  -1    5.64    0.59
   2   6   1    6.28    0.62
   2   6   1    4.61    0.51
   2   6   1    6.05    0.56
  -3  -6  -1    0.43    0.38
  -3  -6  -1   -0.03    0.22
  -3  -6  -1    0.26    0.27
  -3  -6  -1   -0.04    0.27
   3   6   1    0.59    0.26
   3   6   1    0.21    0.27
   3   6   1    0.63    0.31
  -4  -6  -1   20.11    1.35
  -4  -6  -1   20.81    1.60
  -4  -6  -1   19.53    1.37
   4   6   1   17.93    1.54
   4   6   1   20.08    1.38
   4   6   1   21.27    1.39
  -5  -6  -1    1.17    0.34
  -5  -6  -1    0.84    0.31
  -5  -6  -1    1.01    0.38
  -5  -6  -1    0.44    0.49
   5   6   1    0.71    0.30
   5   6   1    1.18    0.35
   5   6   1    1.44    0.31
  -6  -6  -1   11.67    1.26
  -6  -6  -1   10.65    0.97
  -6  -6  -1   10.78    0.88
  -6  -6  -1    9.93    0.91
   6   6   1   11.09    0.91
   6   6   1   10.24    0.82
   6   6   1   10.26    0.86
  -7  -6  -1   19.66    1.42
  -7  -6  -1   21.35    1.45
  -7  -6  -1   21.03    1.51
  -7  -6  -1   20.45    1.75
   7   6   1   19.40    1.41
   7   6   1   21.00    1.45
   7   6   1   20.61    1.35
  -8  -6  -1   15.76    1.22
  -8  -6  -1   14.28    1.16
  -8  -6  -1   12.27    1.12
  -8  -6  -1   15.47    1.51
   8   6   1   15.86    1.15
   8   6   1   14.46    1.15
   8   6   1   16.59    1.35
   8   6   1   15.09    1.08
  -9  -6  -1   10.40    0.97
  -9  -6  -1   10.31    1.02
  -9  -6  -1   10.57    0.98
  -9  -6  -1   13.82    1.47
  -9  -6  -1    9.48    0.87
   9   6   1   11.14    1.02
   9   6   1    9.82    1.13
   9   6   1   11.97    0.97
   9   6   1   11.99    0.93
 -10  -6  -1   26.66    1.80
 -10  -6  -1   24.55    1.85
 -10  -6  -1   27.52    2.32
 -10  -6  -1   25.67    1.87
  10   6   1   26.09    1.84
  10   6   1   26.50    2.09
  10   6   1   27.91    1.88
  10   6   1   26.75    1.82
 -11  -6  -1    8.47    0.88
 -11  -6  -1    7.34    0.86
 -11  -6  -1    8.23    1.28
  11   6   1    5.99    1.13
  11   6   1    6.41    0.77
  11   6   1    7.25    0.80
  11   6   1    8.60    0.90
 -12  -6  -1    0.43    0.82
 -12  -6  -1    1.10    0.53
 -12  -6  -1    1.26    0.47
  12   6   1    1.07    0.51
  12   6   1    0.16    0.61
  12   6   1    0.67    0.47
 -13  -6  -1   -0.01    0.50
 -13  -6  -1    0.18    0.46
 -13  -6  -1    0.46    0.48
 -13  -6  -1    0.90    0.86
  13   6   1    0.96    0.72
  13   6   1    0.49    0.49
  13   6   1    0.09    0.48
  13   6   1    0.48    0.45
 -14  -6  -1    0.19    0.53
 -14  -6  -1    0.35    0.86
 -14  -6  -1    0.33    0.56
  14   6   1    0.73    0.56
  14   6   1    0.37    0.51
  14   6   1    0.73    0.48
  14   6   1    0.72    0.74
 -15  -6  -1   -0.18    0.91
 -15  -6  -1    1.26    0.62
 -15  -6  -1    0.13    0.56
  15   6   1   -0.13    0.56
  15   6   1    0.39    0.52
  15   6   1    0.31    0.71
  15   6   1   -0.13    0.57
 -16  -6  -1   -0.02    1.07
 -16  -6  -1    0.04    0.66
  16   6   1    0.74    0.64
  16   6   1    0.27    0.56
  16   6   1   -0.04    0.61
  15  -7  -1   -0.34    0.69
  15  -7  -1   -0.44    0.39
  15  -7  -1   -0.62    0.60
  15  -7  -1    0.47    0.72
 -15   7   1    0.52    0.64
 -15   7   1   -0.73    0.75
 -15   7   1   -0.13    0.50
  14  -7  -1    0.70    0.70
  14  -7  -1    0.23    0.39
  14  -7  -1    0.39    0.62
  14  -7  -1   -0.88    0.64
 -14   7   1    0.95    0.55
 -14   7   1    1.04    0.85
 -14   7   1    0.19    0.71
  13  -7  -1    2.50    0.72
  13  -7  -1    1.53    0.69
  13  -7  -1    1.30    0.72
 -13   7   1    1.70    0.58
 -13   7   1    2.40    0.56
 -13   7   1    1.83    0.79
 -13   7   1    1.46    0.59
  12  -7  -1   -0.06    0.53
  12  -7  -1   -0.56    0.48
  12  -7  -1   -0.87    0.48
  12  -7  -1   -0.02    0.74
  12  -7  -1   -0.48    0.29
 -12   7   1    0.48    0.47
 -12   7   1    0.58    0.52
 -12   7   1    0.55    0.60
 -12   7   1   -0.30    0.45
  11  -7  -1    0.07    0.51
  11  -7  -1    0.21    0.32
  11  -7  -1   -0.26    0.49
  11  -7  -1   -0.41    0.53
  11  -7  -1    0.47    0.67
 -11   7   1    0.82    0.48
 -11   7   1   -0.07    0.54
 -11   7   1    1.16    0.60
 -11   7   1   -0.18    0.42
 -11   7   1    0.11    0.56
 -11   7   1    0.74    0.48
  10  -7  -1    6.65    0.85
  10  -7  -1    3.17    0.72
  10  -7  -1    5.84    0.96
  10  -7  -1    4.63    0.78
  10  -7  -1    5.83    0.61
 -10   7   1    4.84    0.69
 -10   7   1    5.99    0.89
 -10   7   1    5.70    0.79
 -10   7   1    4.27    0.88
 -10   7   1    4.68    0.88
   9  -7  -1    0.33    0.27
   9  -7  -1    0.52    0.45
   9  -7  -1    0.18    0.43
   9  -7  -1    0.15    0.43
   9  -7  -1   -0.17    0.51
  -9   7   1    0.01    0.39
  -9   7   1    0.22    0.45
  -9   7   1    0.94    0.48
  -9   7   1    0.41    0.53
  -9   7   1   -0.10    0.46
   8  -7  -1    0.70    0.48
   8  -7  -1    0.77    0.46
   8  -7  -1   -0.26    0.40
   8  -7  -1    0.35    0.42
   8  -7  -1    0.70    0.28
  -8   7   1   -0.47    0.41
  -8   7   1    1.05    0.45
  -8   7   1    0.43    0.33
  -8   7   1    0.39    0.40
  -8   7   1    0.89    0.49
   7  -7  -1    4.29    0.67
   7  -7  -1    4.68    0.51
   7  -7  -1    3.71    0.66
   7  -7  -1    4.74    0.63
   7  -7  -1    3.88    0.67
  -7   7   1    5.03    0.57
  -7   7   1    5.28    0.76
  -7   7   1    3.51    0.60
  -7   7   1    4.00    0.62
  -7   7   1    5.06    0.80
   6  -7  -1   13.72    1.19
   6  -7  -1   11.87    1.13
   6  -7  -1   14.34    1.18
   6  -7  -1   15.40    1.19
   6  -7  -1   12.97    0.99
  -6   7   1   13.02    1.13
  -6   7   1   15.29    1.19
  -6   7   1   13.11    1.18
  -6   7   1   13.44    1.19
  -6   7   1   13.41    1.03
   5  -7  -1    3.53    0.41
   5  -7  -1    3.52    0.51
   5  -7  -1    4.21    0.60
   5  -7  -1    3.45    0.60
   5  -7  -1    2.00    0.48
   5  -7  -1    2.91    0.49
  -5   7   1    3.19    0.58
  -5   7   1    3.67    0.44
  -5   7   1    3.29    0.53
  -5   7   1    4.14    0.62
  -5   7   1    2.41    0.49
   4  -7  -1    3.90    0.52
   4  -7  -1    2.71    0.47
   4  -7  -1    4.36    0.61
   4  -7  -1    3.66    0.55
   4  -7  -1    4.02    0.44
   4  -7  -1    5.14    0.64
  -4   7   1    3.19    0.49
  -4   7   1    4.32    0.46
  -4   7   1    3.78    0.56
  -4   7   1    3.69    0.58
  -4   7   1    2.56    0.53
   3  -7  -1   14.90    1.20
   3  -7  -1   14.85    1.17
   3  -7  -1   15.40    1.24
   3  -7  -1   15.26    1.15
  -3   7   1   13.48    1.02
  -3   7   1   15.43    1.12
  -3   7   1   15.85    1.06
  -3   7   1   14.89    1.17
  -3   7   1   15.69    1.18
  -3   7   1   13.54    1.21
   2  -7  -1    0.89    0.40
   2  -7  -1    1.27    0.39
   2  -7  -1    0.44    0.31
   2  -7  -1    0.71    0.24
  -2   7   1    0.85    0.25
  -2   7   1    0.82    0.39
  -2   7   1   -0.12    0.30
  -2   7   1    0.83    0.36
  -2   7   1    0.29    0.27
  -2   7   1    0.27    0.41
   1  -7  -1   17.41    1.29
   1  -7  -1   20.23    1.33
   1  -7  -1   16.09    1.53
   1  -7  -1   18.33    1.27
   1  -7  -1   18.69    1.34
  -1   7   1   17.90    1.40
  -1   7   1   17.86    1.31
  -1   7   1   21.02    1.30
  -1   7   1   20.16    1.36
  -1   7   1   19.39    1.27
   0  -7  -1   20.68    1.49
   0  -7  -1   17.52    1.41
   0  -7  -1   20.49    1.38
   0  -7  -1   21.07    1.41
   0  -7  -1   20.34    1.30
   0   7   1   18.65    1.42
   0   7   1   24.22    1.49
   0   7   1   16.92    1.43
   0   7   1   21.04    1.31
   0   7   1   20.41    1.41
  -1  -7  -1    1.66    0.35
  -1  -7  -1    1.42    0.33
  -1  -7  -1    1.68    0.42
  -1  -7  -1    1.50    0.42
   1   7   1    2.16    0.41
   1   7   1    1.02    0.37
  -2  -7  -1   54.32    3.35
  -2  -7  -1   54.61    3.31
  -2  -7  -1   54.98    3.29
  -2  -7  -1   49.90    3.41
   2   7   1   55.31    3.36
   2   7   1   49.36    3.34
   2   7   1   54.29    3.31
  -3  -7  -1   19.71    1.38
  -3  -7  -1   20.77    1.57
  -3  -7  -1   19.55    1.41
  -3  -7  -1   18.32    1.35
   3   7   1   18.84    1.39
   3   7   1   20.58    1.41
   3   7   1   21.22    1.37
  -4  -7  -1   17.99    1.54
  -4  -7  -1   17.70    1.30
  -4  -7  -1   17.91    1.32
   4   7   1   18.09    1.35
   4   7   1   20.95    1.32
   4   7   1   19.26    1.35
  -5  -7  -1   11.59    0.95
  -5  -7  -1   11.43    1.28
  -5  -7  -1   11.94    0.98
   5   7   1   12.33    0.95
   5   7   1   11.74    1.00
   5   7   1   12.69    0.96
  -6  -7  -1   20.68    1.48
  -6  -7  -1   20.06    1.45
  -6  -7  -1   24.11    1.82
  -6  -7  -1   19.36    1.55
   6   7   1   21.39    1.47
   6   7   1   21.70    1.50
   6   7   1   22.06    1.45
  -7  -7  -1    0.90    0.39
  -7  -7  -1    0.29    0.30
  -7  -7  -1   -0.20    0.46
  -7  -7  -1   -0.41    0.33
   7   7   1   -0.25    0.22
   7   7   1    0.38    0.35
   7   7   1    0.28    0.29
  -8  -7  -1    5.39    0.68
  -8  -7  -1    4.87    0.60
  -8  -7  -1    3.83    0.59
  -8  -7  -1    4.09    0.87
   8   7   1    5.61    0.61
   8   7   1    4.91    0.76
   8   7   1    4.41    0.60
   8   7   1    3.69    0.45
  -9  -7  -1    3.08    0.56
  -9  -7  -1    2.00    0.48
  -9  -7  -1    2.72    0.48
  -9  -7  -1    2.23    0.82
   9   7   1    2.08    0.49
   9   7   1    2.51    0.66
   9   7   1    3.38    0.51
 -10  -7  -1    3.83    0.94
 -10  -7  -1    1.18    0.49
 -10  -7  -1    2.41    0.55
  10   7   1    2.55    0.72
  10   7   1    3.62    0.60
  10   7   1    3.61    0.52
  10   7   1    3.54    0.55
 -11  -7  -1    7.40    0.75
 -11  -7  -1    8.49    1.33
 -11  -7  -1    6.32    0.84
 -11  -7  -1    7.30    0.87
  11   7   1    8.99    0.90
  11   7   1    5.26    0.76
  11   7   1    6.98    0.76
  11   7   1    7.92    1.10
 -12  -7  -1    0.93    0.79
 -12  -7  -1    0.00    0.48
 -12  -7  -1   -0.55    0.40
 -12  -7  -1    0.78    0.41
  12   7   1   -0.07    0.44
  12   7   1    0.16    0.63
  12   7   1    0.29    0.49
  12   7   1    0.53    0.44
 -13  -7  -1    2.71    0.68
 -13  -7  -1    4.50    1.78
 -13  -7  -1    2.47    0.61
 -13  -7  -1    1.74    0.52
  13   7   1    2.09    0.59
  13   7   1    0.66    0.49
  13   7   1    1.91    0.60
  13   7   1    3.12    0.81
 -14  -7  -1    1.61    0.56
 -14  -7  -1    1.51    0.94
 -14  -7  -1    1.02    0.59
  14   7   1    1.25    0.57
  14   7   1    0.91    0.55
  14   7   1    1.07    0.60
  14   7   1    0.41    0.70
 -15  -7  -1   -0.39    0.54
 -15  -7  -1   -0.70    0.93
 -15  -7  -1   -0.47    0.53
  15   7   1    0.60    0.57
  15   7   1    0.16    0.58
  15   7   1    0.05    0.53
  14  -8  -1   -0.63    1.03
  14  -8  -1   -0.27    0.65
 -14   8   1    0.18    0.57
 -14   8   1   -0.62    0.69
 -14   8   1    0.87    0.50
  13  -8  -1    1.02    1.03
  13  -8  -1    0.07    0.37
  13  -8  -1    0.35    0.60
  13  -8  -1    0.00    0.62
 -13   8   1    0.13    0.56
 -13   8   1    1.39    0.52
 -13   8   1    0.11    0.48
 -13   8   1    0.88    0.70
  12  -8  -1    3.81    0.98
  12  -8  -1    2.95    0.74
  12  -8  -1    3.07    0.51
  12  -8  -1    2.23    0.71
  12  -8  -1    2.48    0.74
 -12   8   1    3.11    0.70
 -12   8   1    3.38    0.83
 -12   8   1    2.99    0.61
 -12   8   1    3.73    0.63
  11  -8  -1    2.94    0.74
  11  -8  -1    3.06    0.74
  11  -8  -1    3.72    0.93
  11  -8  -1    4.75    0.56
  11  -8  -1    3.50    0.74
 -11   8   1    2.78    0.75
 -11   8   1    4.02    0.81
 -11   8   1    4.33    0.65
 -11   8   1    4.07    0.74
 -11   8   1    2.53    0.78
  10  -8  -1    7.24    0.71
  10  -8  -1    6.03    0.94
  10  -8  -1    5.72    0.89
  10  -8  -1    6.90    0.93
  10  -8  -1    5.83    0.99
 -10   8   1    6.01    0.90
 -10   8   1    8.10    0.96
 -10   8   1    6.79    0.79
 -10   8   1    4.89    0.84
 -10   8   1    7.12    1.00
   9  -8  -1    2.33    0.61
   9  -8  -1    0.84    0.51
   9  -8  -1    2.73    0.75
   9  -8  -1    1.13    0.34
   9  -8  -1    0.63    0.58
  -9   8   1    0.63    0.50
  -9   8   1    0.26    0.54
  -9   8   1    1.35    0.55
  -9   8   1    1.16    0.54
  -9   8   1    1.71    0.60
   8  -8  -1   14.37    1.34
   8  -8  -1   14.39    1.10
   8  -8  -1   15.43    1.41
   8  -8  -1   15.32    1.35
   8  -8  -1   13.95    1.33
  -8   8   1   14.94    1.21
  -8   8   1   17.37    1.41
  -8   8   1   15.78    1.38
  -8   8   1   14.77    1.33
  -8   8   1   13.93    1.35
   7  -8  -1    7.36    0.88
   7  -8  -1    6.70    0.85
   7  -8  -1    6.52    0.81
   7  -8  -1    8.20    0.69
   7  -8  -1    8.52    0.93
  -7   8   1    7.03    0.86
  -7   8   1    7.91    0.88
  -7   8   1    6.38    0.88
  -7   8   1    7.16    0.71
  -7   8   1    6.34    0.81
   6  -8  -1   14.23    1.22
   6  -8  -1   15.55    1.30
   6  -8  -1   14.02    1.21
   6  -8  -1   10.89    1.15
   6  -8  -1   13.61    1.00
  -6   8   1   13.62    1.22
  -6   8   1   12.72    1.18
  -6   8   1   12.86    1.21
  -6   8   1   11.89    1.14
  -6   8   1   14.89    1.04
   5  -8  -1   20.30    1.48
   5  -8  -1   17.25    1.47
   5  -8  -1   19.05    1.32
   5  -8  -1   20.10    1.55
   5  -8  -1   19.61    1.48
  -5   8   1   18.40    1.53
  -5   8   1   19.35    1.34
  -5   8   1   18.88    1.46
   4  -8  -1    0.49    0.30
   4  -8  -1    0.59    0.35
   4  -8  -1    0.69    0.37
   4  -8  -1   -0.16    0.36
   4  -8  -1    0.69    0.42
  -4   8   1    0.84    0.26
  -4   8   1    1.24    0.44
  -4   8   1    0.79    0.37
  -4   8   1    0.75    0.40
   3  -8  -1   25.34    1.94
   3  -8  -1   28.68    1.85
   3  -8  -1   28.37    1.90
  -3   8   1   26.74    1.79
  -3   8   1   25.15    1.94
  -3   8   1   24.64    1.75
  -3   8   1   28.49    1.85
  -3   8   1   32.01    1.92
  -3   8   1   29.31    1.91
   2  -8  -1   45.59    2.96
   2  -8  -1   40.28    2.79
   2  -8  -1   45.82    2.84
   2  -8  -1   48.23    2.91
   2  -8  -1   44.06    2.87
  -2   8   1   45.65    2.83
  -2   8   1   42.43    2.83
  -2   8   1   49.92    2.91
  -2   8   1   47.37    2.84
  -2   8   1   44.44    2.96
  -2   8   1   47.03    2.91
   1  -8  -1    0.20    0.40
   1  -8  -1    0.55    0.30
   1  -8  -1    0.55    0.35
   1  -8  -1    0.21    0.30
   1  -8  -1    1.07    0.34
  -1   8   1    0.04    0.40
  -1   8   1    0.93    0.33
  -1   8   1    0.49    0.28
  -1   8   1    1.38    0.40
  -1   8   1   -0.31    0.28
  -1   8   1    1.00    0.37
   0  -8  -1    3.07    0.46
   0  -8  -1    4.06    0.59
   0  -8  -1    3.72    0.54
   0  -8  -1    4.01    0.41
   0  -8  -1    2.98    0.47
   0   8   1    3.24    0.45
   0   8   1    3.43    0.55
   0   8   1    3.52    0.38
   0   8   1    3.69    0.53
  -1  -8  -1   10.58    1.00
  -1  -8  -1   10.19    0.98
  -1  -8  -1   11.70    0.90
  -1  -8  -1   11.04    0.93
   1   8   1   10.00    0.92
   1   8   1    9.45    0.88
   1   8   1   10.38    1.00
  -2  -8  -1    2.34    0.45
  -2  -8  -1    2.73    0.57
  -2  -8  -1    3.35    0.54
  -2  -8  -1    2.99    0.45
   2   8   1    3.29    0.53
   2   8   1    3.24    0.47
   2   8   1    3.08    0.49
  -3  -8  -1   -0.24    0.37
  -3  -8  -1   -0.05    0.30
  -3  -8  -1    0.48    0.27
   3   8   1   -0.35    0.30
   3   8   1    0.43    0.36
   3   8   1   -0.08    0.27
  -4  -8  -1    4.01    0.58
  -4  -8  -1    5.23    0.58
  -4  -8  -1    4.24    0.71
   4   8   1    4.05    0.57
   4   8   1    5.84    0.60
   4   8   1    4.58    0.56
  -5  -8  -1   12.53    1.07
  -5  -8  -1   13.85    1.11
   5   8   1   13.94    1.10
   5   8   1   13.89    1.12
   5   8   1   15.82    1.10
  -6  -8  -1    0.71    0.32
  -6  -8  -1    1.47    0.39
  -6  -8  -1    0.38    0.46
  -6  -8  -1    1.70    0.46
   6   8   1    1.68    0.43
   6   8   1    0.41    0.32
   6   8   1    1.15    0.35
  -7  -8  -1    0.53    0.36
  -7  -8  -1    0.70    0.52
  -7  -8  -1    0.68    0.34
  -7  -8  -1    0.71    0.42
   7   8   1    0.44    0.32
   7   8   1    0.99    0.32
   7   8   1    0.51    0.36
  -8  -8  -1    0.98    0.40
  -8  -8  -1    0.68    0.43
  -8  -8  -1    0.05    0.52
  -8  -8  -1    0.43    0.35
   8   8   1    0.65    0.36
   8   8   1    0.54    0.29
   8   8   1    0.59    0.39
  -9  -8  -1   26.65    2.31
  -9  -8  -1   28.27    1.92
  -9  -8  -1   26.61    1.98
  -9  -8  -1   25.05    1.87
   9   8   1   26.65    1.92
   9   8   1   30.55    1.90
   9   8   1   24.29    2.10
 -10  -8  -1    0.14    0.42
 -10  -8  -1   -0.10    0.44
 -10  -8  -1    0.25    0.41
 -10  -8  -1    0.47    0.66
  10   8   1    0.27    0.55
  10   8   1    1.08    0.41
  10   8   1    1.03    0.48
 -11  -8  -1    3.54    0.66
 -11  -8  -1    3.35    1.00
 -11  -8  -1    3.78    0.66
 -11  -8  -1    2.93    0.63
  11   8   1    4.89    0.81
  11   8   1    3.93    0.89
  11   8   1    2.99    0.63
 -12  -8  -1   17.91    1.61
 -12  -8  -1   21.46    1.83
 -12  -8  -1   16.44    1.59
 -12  -8  -1   24.05    2.23
  12   8   1   15.98    1.79
  12   8   1   21.12    1.50
  12   8   1   20.83    1.58
  12   8   1   19.81    1.62
 -13  -8  -1    0.01    0.81
 -13  -8  -1   -0.64    0.48
 -13  -8  -1    0.19    0.42
  13   8   1   -0.45    0.41
  13   8   1    0.49    0.58
  13   8   1   -0.72    0.43
  13   8   1   -0.03    0.69
 -14  -8  -1    0.54    0.48
 -14  -8  -1   -0.21    0.84
 -14  -8  -1   -0.18    0.54
  14   8   1    1.09    0.52
  14   8   1    0.77    0.60
  14   8   1   -0.26    0.47
 -15  -8  -1    2.00    1.12
 -15  -8  -1    1.34    0.69
 -15  -8  -1    1.51    0.62
  15   8   1    1.35    0.68
  15   8   1    1.01    0.58
  15   8   1    1.78    0.63
  14  -9  -1    0.27    0.67
  14  -9  -1   -0.43    0.71
  14  -9  -1   -0.06    0.68
 -14   9   1   -0.66    0.71
 -14   9   1    0.02    0.46
 -14   9   1    0.38    0.65
  13  -9  -1    0.14    0.35
  13  -9  -1   -0.43    0.63
  13  -9  -1    0.45    0.68
  13  -9  -1   -0.88    0.60
 -13   9   1    0.60    0.48
 -13   9   1    0.06    0.60
 -13   9   1   -0.41    0.62
  12  -9  -1    1.51    0.86
  12  -9  -1    2.16    0.72
  12  -9  -1    2.03    0.71
  12  -9  -1    1.27    0.41
 -12   9   1    1.45    0.73
 -12   9   1    1.72    0.52
 -12   9   1    1.34    0.64
  11  -9  -1    1.93    0.84
  11  -9  -1    3.14    0.74
  11  -9  -1    1.14    0.65
  11  -9  -1    2.36    0.45
  11  -9  -1    2.62    0.78
 -11   9   1    2.09    0.67
 -11   9   1    2.01    0.52
 -11   9   1    2.18    0.74
  10  -9  -1    6.06    0.92
  10  -9  -1    5.02    0.99
  10  -9  -1    7.90    0.99
  10  -9  -1    4.93    0.86
  10  -9  -1    8.54    0.74
 -10   9   1    6.70    0.99
 -10   9   1    6.58    0.78
 -10   9   1    8.39    1.07
 -10   9   1    5.74    0.93
 -10   9   1    7.42    1.00
   9  -9  -1    8.37    1.06
   9  -9  -1    7.58    1.02
   9  -9  -1    9.22    0.80
   9  -9  -1    8.16    0.99
   9  -9  -1    8.64    1.08
  -9   9   1    6.72    1.09
  -9   9   1    8.84    1.07
  -9   9   1    7.88    0.82
  -9   9   1    6.72    0.97
  -9   9   1    6.93    0.98
   8  -9  -1    0.33    0.27
   8  -9  -1    0.25    0.47
   8  -9  -1    0.51    0.50
   8  -9  -1    0.80    0.48
   8  -9  -1   -0.26    0.46
  -8   9   1    0.33    0.49
  -8   9   1    0.09    0.49
  -8   9   1   -0.49    0.44
  -8   9   1    0.48    0.47
  -8   9   1    0.22    0.35
   7  -9  -1   20.76    1.70
   7  -9  -1   23.82    1.72
   7  -9  -1   19.84    1.68
   7  -9  -1   22.09    1.50
   7  -9  -1   20.33    1.67
  -7   9   1   21.96    1.69
  -7   9   1   24.20    1.75
  -7   9   1   21.42    1.96
  -7   9   1   22.33    1.75
   6  -9  -1    1.17    0.40
   6  -9  -1    0.78    0.41
   6  -9  -1    1.93    0.51
   6  -9  -1    0.98    0.46
  -6   9   1    0.07    0.44
  -6   9   1    1.94    0.53
  -6   9   1    0.46    0.41
  -6   9   1    1.01    0.47
   5  -9  -1   13.98    1.19
   5  -9  -1   13.02    1.10
   5  -9  -1   11.69    1.18
   5  -9  -1   13.36    1.26
  -5   9   1   14.24    1.15
  -5   9   1   13.39    1.20
  -5   9   1   13.39    1.23
  -5   9   1   15.01    1.26
   4  -9  -1    0.08    0.36
   4  -9  -1    0.69    0.45
   4  -9  -1    0.77    0.41
  -4   9   1    0.01    0.39
  -4   9   1    0.56    0.36
  -4   9   1    0.93    0.49
  -4   9   1    1.33    0.43
   3  -9  -1    7.52    0.80
   3  -9  -1    5.99    0.81
   3  -9  -1    5.94    0.79
   3  -9  -1    6.77    0.70
  -3   9   1    5.05    0.76
  -3   9   1    5.35    0.58
  -3   9   1    6.98    0.73
  -3   9   1    5.83    0.65
  -3   9   1    6.62    0.64
   2  -9  -1    0.67    0.33
   2  -9  -1    0.37    0.25
   2  -9  -1    0.47    0.41
   2  -9  -1   -0.09    0.31
  -2   9   1    0.48    0.28
  -2   9   1   -0.23    0.24
  -2   9   1   -0.03    0.25
  -2   9   1    0.25    0.35
  -2   9   1    0.36    0.35
  -2   9   1   -0.01    0.38
   1  -9  -1   19.93    1.35
   1  -9  -1   19.68    1.45
   1  -9  -1   17.55    1.39
   1  -9  -1   20.32    1.52
   1  -9  -1   19.25    1.51
  -1   9   1   22.58    1.46
  -1   9   1   18.33    1.37
  -1   9   1   18.34    1.45
  -1   9   1   20.21    1.34
  -1   9   1   20.14    1.76
   0  -9  -1   -0.32    0.38
   0  -9  -1   -0.32    0.27
   0  -9  -1    0.45    0.24
   0  -9  -1   -0.18    0.37
   0  -9  -1    0.02    0.31
   0   9   1    0.10    0.22
   0   9   1   -0.13    0.35
   0   9   1    0.19    0.35
   0   9   1    0.33    0.31
  -1  -9  -1   16.59    1.33
  -1  -9  -1   16.61    1.27
  -1  -9  -1   13.36    1.45
  -1  -9  -1   15.36    1.33
   1   9   1   19.06    1.23
   1   9   1   16.15    1.26
   1   9   1   15.06    1.29
  -2  -9  -1   22.54    1.57
  -2  -9  -1   22.04    1.72
  -2  -9  -1   22.70    1.63
  -2  -9  -1   22.11    1.63
   2   9   1   21.83    1.56
   2   9   1   20.75    1.61
   2   9   1   21.81    1.53
  -3  -9  -1   20.78    1.48
  -3  -9  -1   18.18    1.42
  -3  -9  -1   19.36    1.61
  -3  -9  -1   20.50    1.39
   3   9   1   18.55    1.46
   3   9   1   18.89    1.42
   3   9   1   19.60    1.41
  -4  -9  -1   62.62    3.85
  -4  -9  -1   58.06    3.81
  -4  -9  -1   64.26    4.07
  -4  -9  -1   66.60    3.89
   4   9   1   56.72    3.85
   4   9   1   61.06    3.83
   4   9   1   63.46    3.85
  -5  -9  -1   -0.27    0.41
  -5  -9  -1   -0.04    0.31
  -5  -9  -1    0.48    0.37
   5   9   1    0.31    0.35
   5   9   1    0.28    0.31
   5   9   1    0.50    0.34
  -6  -9  -1    8.08    1.11
  -6  -9  -1    7.70    0.82
  -6  -9  -1    7.75    0.80
   6   9   1    9.81    0.89
   6   9   1    7.90    0.82
   6   9   1    9.26    0.84
  -7  -9  -1    7.26    0.78
  -7  -9  -1    6.67    0.74
  -7  -9  -1    7.80    0.88
  -7  -9  -1    6.82    1.07
   7   9   1    8.00    0.82
   7   9   1    7.45    0.77
   7   9   1    6.34    0.74
  -8  -9  -1    0.12    0.36
  -8  -9  -1    0.49    0.45
  -8  -9  -1   -0.29    0.56
  -8  -9  -1    0.11    0.40
   8   9   1    0.50    0.32
   8   9   1    0.13    0.41
   8   9   1    0.78    0.38
  -9  -9  -1    1.49    0.55
  -9  -9  -1    0.93    0.48
  -9  -9  -1    0.51    0.42
  -9  -9  -1    2.17    0.85
   9   9   1    1.31    0.64
   9   9   1    1.50    0.46
   9   9   1    1.27    0.50
   9   9   1    1.68    0.38
 -10  -9  -1   -0.25    0.47
 -10  -9  -1    0.07    0.47
 -10  -9  -1    0.57    0.41
 -10  -9  -1    0.29    0.74
  10   9   1    0.31    0.58
  10   9   1   -0.53    0.44
  10   9   1   -0.03    0.40
 -11  -9  -1    0.97    0.49
 -11  -9  -1    2.68    0.94
 -11  -9  -1    1.77    0.57
 -11  -9  -1    1.30    0.53
  11   9   1    0.85    0.68
  11   9   1    1.43    0.49
  11   9   1    1.78    0.59
 -12  -9  -1   -0.10    0.48
 -12  -9  -1    0.62    0.52
 -12  -9  -1   -0.16    0.50
  12   9   1    1.22    0.51
  12   9   1   -0.03    0.52
  12   9   1    1.63    0.76
 -13  -9  -1    0.14    0.52
 -13  -9  -1    0.65    0.86
  13   9   1    0.10    0.47
  13   9   1   -0.24    0.55
 -14  -9  -1    4.89    1.34
 -14  -9  -1    5.51    0.90
  14   9   1    3.94    0.81
  14   9   1    4.21    0.76
 -15  -9  -1    0.79    1.04
 -15  -9  -1    0.65    0.55
  15   9   1    1.78    0.75
  15   9   1    1.57    0.66
  14 -10  -1   -0.62    0.69
  14 -10  -1    0.30    0.80
  14 -10  -1   -0.37    0.70
 -14  10   1   -0.22    0.67
 -14  10   1    0.57    0.77
  13 -10  -1    1.79    0.87
  13 -10  -1    0.53    0.84
  13 -10  -1    1.39    0.42
  13 -10  -1    0.29    0.77
 -13  10   1    1.17    0.49
 -13  10   1    0.04    0.71
 -13  10   1    1.50    0.75
  12 -10  -1    0.88    0.86
  12 -10  -1    0.54    0.38
  12 -10  -1    1.25    0.67
  12 -10  -1    1.13    0.73
  12 -10  -1    2.47    0.76
 -12  10   1    0.95    0.65
 -12  10   1   -0.32    0.64
 -12  10   1    1.24    0.50
  11 -10  -1    2.80    0.49
  11 -10  -1    3.01    0.78
  11 -10  -1    3.54    0.81
  11 -10  -1    1.91    0.95
  11 -10  -1    2.85    0.77
 -11  10   1    1.82    0.52
 -11  10   1    4.41    0.88
 -11  10   1    3.37    0.76
  10 -10  -1    1.43    0.40
  10 -10  -1    2.22    0.68
  10 -10  -1    2.06    0.72
  10 -10  -1    1.94    0.68
  10 -10  -1    1.39    0.72
 -10  10   1    2.16    0.82
 -10  10   1    1.29    0.74
 -10  10   1    1.48    0.48
 -10  10   1    0.71    0.63
   9 -10  -1    7.64    0.99
   9 -10  -1    6.26    0.97
   9 -10  -1    6.56    0.92
   9 -10  -1    6.40    0.94
  -9  10   1    7.05    1.00
  -9  10   1    8.16    1.01
  -9  10   1    7.41    0.76
  -9  10   1    6.02    0.97
  -9  10   1    3.92    0.85
   8 -10  -1    0.63    0.55
   8 -10  -1    1.36    0.58
   8 -10  -1    1.67    0.55
  -8  10   1    3.45    0.53
  -8  10   1    1.82    0.61
  -8  10   1    1.35    0.60
  -8  10   1    1.74    0.64
  -8  10   1    1.24    0.57
   7 -10  -1   -0.13    0.41
   7 -10  -1   -0.49    0.40
   7 -10  -1   -0.08    0.45
   7 -10  -1    0.22    0.43
  -7  10   1   -0.31    0.42
  -7  10   1   -0.27    0.44
  -7  10   1   -0.34    0.43
  -7  10   1   -0.03    0.31
  -7  10   1   -0.78    0.43
   6 -10  -1   10.96    1.11
   6 -10  -1   11.57    1.05
   6 -10  -1   11.67    1.13
  -6  10   1   10.85    1.09
  -6  10   1   11.34    0.95
  -6  10   1    9.41    1.08
  -6  10   1   11.47    1.18
  -6  10   1   11.79    1.22
   5 -10  -1    3.39    0.60
   5 -10  -1    4.09    0.73
   5 -10  -1    2.96    0.56
  -5  10   1    3.41    0.65
  -5  10   1    4.09    0.50
  -5  10   1    1.85    0.55
  -5  10   1    2.31    0.61
  -5  10   1    2.02    0.53
   4 -10  -1   -0.03    0.40
   4 -10  -1   -0.38    0.39
   4 -10  -1    0.76    0.40
   4 -10  -1    0.70    0.40
  -4  10   1   -0.14    0.39
  -4  10   1   -0.25    0.39
  -4  10   1    0.73    0.34
  -4  10   1    0.60    0.43
  -4  10   1    0.59    0.28
   3 -10  -1    5.65    0.77
   3 -10  -1    4.38    0.64
   3 -10  -1    4.26    0.66
   3 -10  -1    5.69    0.65
  -3  10   1    5.79    0.72
  -3  10   1    5.22    0.58
  -3  10   1    4.75    0.71
  -3  10   1    4.36    0.66
  -3  10   1    5.05    0.76
   2 -10  -1   -0.04    0.36
   2 -10  -1    0.30    0.30
   2 -10  -1   -0.07    0.37
   2 -10  -1    0.28    0.38
   2 -10  -1    0.34    0.27
  -2  10   1    0.00    0.24
  -2  10   1    0.02    0.28
  -2  10   1   -0.16    0.40
  -2  10   1    0.37    0.36
   1 -10  -1   19.01    1.45
   1 -10  -1   17.14    1.38
   1 -10  -1   19.14    1.52
   1 -10  -1   19.78    1.34
   1 -10  -1   20.69    1.44
  -1  10   1   18.97    1.32
  -1  10   1   20.16    1.44
  -1  10   1   19.87    1.46
  -1  10   1   17.70    1.50
  -1  10   1   17.60    1.35
   0 -10  -1    3.07    0.55
   0 -10  -1    1.54    0.47
   0 -10  -1    2.57    0.46
   0 -10  -1    3.02    0.40
   0 -10  -1    2.47    0.54
   0  10   1    3.00    0.54
   0  10   1    1.64    0.50
   0  10   1    3.49    0.52
   0  10   1    2.23    0.35
  -1 -10  -1    1.51    0.50
  -1 -10  -1    2.15    0.54
  -1 -10  -1    1.99    0.51
  -1 -10  -1    2.13    0.46
   1  10   1    0.84    0.46
   1  10   1    1.27    0.43
  -2 -10  -1   27.24    1.83
  -2 -10  -1   26.81    1.94
  -2 -10  -1   27.70    1.88
  -2 -10  -1   24.96    1.98
   2  10   1   24.91    1.90
   2  10   1   25.95    1.86
   2  10   1   29.24    1.86
  -3 -10  -1   20.73    1.56
  -3 -10  -1   22.71    1.62
  -3 -10  -1   23.16    1.68
  -3 -10  -1   25.07    1.83
   3  10   1   21.49    1.59
   3  10   1   21.69    1.61
  -4 -10  -1    2.38    0.47
  -4 -10  -1    1.96    0.43
  -4 -10  -1    1.26    0.59
  -4 -10  -1    2.27    0.51
   4  10   1    2.46    0.47
   4  10   1    1.42    0.43
   4  10   1    2.14    0.50
  -5 -10  -1   17.47    1.37
  -5 -10  -1   18.75    1.70
  -5 -10  -1   18.85    1.43
   5  10   1   17.29    1.40
   5  10   1   18.67    1.42
   5  10   1   20.44    1.40
  -6 -10  -1    3.87    0.61
  -6 -10  -1    4.57    0.62
  -6 -10  -1    5.72    1.00
   6  10   1    5.01    0.69
   6  10   1    4.66    0.63
   6  10   1    4.87    0.64
  -7 -10  -1    0.60    0.43
  -7 -10  -1    0.78    0.56
  -7 -10  -1   -0.18    0.56
  -7 -10  -1    0.70    0.39
   7  10   1    0.44    0.44
   7  10   1    0.11    0.36
   7  10   1    0.11    0.38
  -8 -10  -1    0.49    0.64
  -8 -10  -1    0.70    0.42
  -8 -10  -1    0.25    0.48
  -8 -10  -1    0.15    0.40
   8  10   1    0.17    0.45
   8  10   1    0.24    0.38
   8  10   1    0.23    0.34
  -9 -10  -1   21.70    2.04
  -9 -10  -1   18.99    1.52
  -9 -10  -1   16.84    1.52
  -9 -10  -1   19.71    1.65
   9  10   1   17.65    1.81
   9  10   1   18.57    1.40
   9  10   1   20.89    1.59
   9  10   1   20.28    1.52
 -10 -10  -1    5.24    1.13
 -10 -10  -1    4.55    0.77
 -10 -10  -1    3.46    0.70
  10  10   1    4.89    0.96
  10  10   1    5.42    0.87
  10  10   1    4.60    0.75
  10  10   1    4.20    0.54
 -11 -10  -1    2.37    0.65
 -11 -10  -1    2.82    0.62
 -11 -10  -1    3.72    0.74
 -11 -10  -1    2.01    1.00
  11  10   1    1.90    0.58
  11  10   1    3.54    0.89
  11  10   1    5.39    0.81
 -12 -10  -1   -0.12    0.53
 -12 -10  -1    0.62    0.82
 -12 -10  -1    0.24    0.54
  12  10   1   -0.19    0.52
  12  10   1    0.02    0.46
 -13 -10  -1   -0.33    0.53
 -13 -10  -1   -0.43    0.81
  13  10   1   -0.36    0.45
  13  10   1   -0.67    0.52
 -14 -10  -1   -0.51    1.13
 -14 -10  -1   -0.79    0.87
  14  10   1   -0.08    0.63
  14  10   1    0.16    0.55
  13 -11  -1    0.46    0.77
  13 -11  -1   -0.94    0.66
  13 -11  -1    0.73    0.73
 -13  11   1    1.06    0.73
 -13  11   1   -0.56    0.65
  12 -11  -1   -0.44    0.58
  12 -11  -1    0.32    0.64
  12 -11  -1    0.22    0.80
 -12  11   1    0.11    0.66
 -12  11   1    0.29    0.45
  11 -11  -1   -0.14    0.72
  11 -11  -1    0.06    0.58
  11 -11  -1    1.48    0.70
  11 -11  -1    0.24    0.62
 -11  11   1    0.95    0.68
 -11  11   1    0.05    0.43
  10 -11  -1    2.43    0.73
  10 -11  -1    0.93    0.67
  10 -11  -1    1.90    0.70
  10 -11  -1    0.58    0.65
 -10  11   1    1.67    0.51
 -10  11   1    2.52    0.78
 -10  11   1    2.70    0.75
   9 -11  -1    3.14    0.78
   9 -11  -1    4.80    0.85
   9 -11  -1    3.37    0.78
  -9  11   1    4.71    0.86
  -9  11   1    4.20    0.63
  -9  11   1    4.97    0.89
  -9  11   1    7.93    1.02
  -9  11   1    3.21    0.77
   8 -11  -1    0.17    0.48
   8 -11  -1    0.82    0.57
   8 -11  -1    0.57    0.60
  -8  11   1    1.16    0.44
  -8  11   1    0.02    0.60
  -8  11   1    2.36    0.68
  -8  11   1    2.66    0.72
  -8  11   1    1.46    0.64
   7 -11  -1    1.18    0.56
   7 -11  -1    0.23    0.50
   7 -11  -1    0.53    0.44
  -7  11   1    0.56    1.03
  -7  11   1    0.64    0.38
  -7  11   1    0.17    0.51
  -7  11   1    0.48    0.56
  -7  11   1   -0.23    0.46
   6 -11  -1    0.01    0.34
   6 -11  -1   -0.30    0.40
   6 -11  -1   -0.15    0.45
  -6  11   1    0.60    0.32
  -6  11   1    0.73    0.56
  -6  11   1    0.32    0.44
  -6  11   1    1.13    0.54
  -6  11   1    0.96    0.52
   5 -11  -1    3.57    0.66
   5 -11  -1    2.61    0.71
   5 -11  -1    4.00    0.64
   5 -11  -1    2.40    0.55
  -5  11   1    3.36    0.56
  -5  11   1    3.62    0.68
  -5  11   1    4.33    0.55
  -5  11   1    3.19    0.72
  -5  11   1    3.36    0.63
   4 -11  -1    1.48    0.45
   4 -11  -1    1.06    0.47
   4 -11  -1    0.84    0.41
   4 -11  -1    0.95    0.53
  -4  11   1    0.67    0.35
  -4  11   1    1.16    0.50
  -4  11   1    0.34    0.36
  -4  11   1    1.14    0.49
  -4  11   1    0.06    0.45
   3 -11  -1    3.84    0.59
   3 -11  -1    3.27    0.61
   3 -11  -1    4.92    0.76
   3 -11  -1    4.55    0.66
  -3  11   1    4.29    0.55
  -3  11   1    4.16    0.57
  -3  11   1    4.75    0.74
  -3  11   1    3.47    0.66
  -3  11   1    4.99    0.70
   2 -11  -1   10.24    0.89
   2 -11  -1    9.90    1.05
   2 -11  -1   10.45    0.92
   2 -11  -1    9.59    1.00
   2 -11  -1   10.30    1.10
  -2  11   1   10.52    0.91
  -2  11   1   10.01    1.08
  -2  11   1   10.68    1.02
  -2  11   1    9.70    1.04
  -2  11   1   10.75    0.91
   1 -11  -1    2.98    0.57
   1 -11  -1    3.41    0.56
   1 -11  -1    3.44    0.57
   1 -11  -1    3.17    0.47
   1 -11  -1    2.20    0.58
  -1  11   1    2.02    0.64
  -1  11   1    2.40    0.44
  -1  11   1    3.64    0.58
  -1  11   1    3.09    0.47
  -1  11   1    4.76    0.69
   0 -11  -1    0.53    0.28
   0 -11  -1    0.15    0.32
   0 -11  -1    0.16    0.38
   0 -11  -1    0.17    0.39
   0 -11  -1    0.81    0.46
   0  11   1    0.92    0.46
   0  11   1    0.44    0.38
   0  11   1   -0.06    0.24
   0  11   1    0.76    0.42
  -1 -11  -1    2.90    0.56
  -1 -11  -1    2.47    0.60
  -1 -11  -1    2.65    0.49
  -1 -11  -1    2.37    0.58
   1  11   1    1.98    0.50
   1  11   1    2.71    0.59
  -2 -11  -1   33.47    2.38
  -2 -11  -1   36.34    2.57
  -2 -11  -1   37.71    2.52
  -2 -11  -1   36.68    2.43
   2  11   1   37.35    2.40
   2  11   1   34.31    2.48
   2  11   1   37.69    2.45
  -3 -11  -1    0.85    0.38
  -3 -11  -1    2.15    0.74
  -3 -11  -1    1.33    0.50
  -3 -11  -1    2.58    0.60
   3  11   1    1.95    0.51
   3  11   1    1.85    0.50
   3  11   1    2.19    0.48
  -4 -11  -1    6.47    0.98
  -4 -11  -1    7.22    0.82
  -4 -11  -1    5.96    0.72
   4  11   1    7.28    0.85
   4  11   1    7.02    0.78
   4  11   1    5.74    0.77
  -5 -11  -1    2.79    0.53
  -5 -11  -1    2.23    0.52
  -5 -11  -1    2.48    0.73
   5  11   1    2.09    0.54
   5  11   1    2.33    0.51
   5  11   1    3.08    0.56
  -6 -11  -1    5.40    0.70
  -6 -11  -1    6.26    0.80
  -6 -11  -1    6.78    1.08
   6  11   1    5.01    0.73
   6  11   1    5.87    0.72
   6  11   1    4.34    0.73
  -7 -11  -1    7.95    0.93
[truncated: 3,610,075 more chars]
