# Supplementary material for: Allenylidene Phosphonium Ion: An Isoelectronic Phosphorus Analogue of [3]Cumulene
Source: Angew Chem Int Ed Engl. 2025 Apr 10;64(21):e202502201. doi: 10.1002/anie.202502201 (PMC12087857; doi:10.1002/anie.202502201)
Supplement: Supplementary file 2 — Supporting information [file ANIE-64-e202502201-s003.zip › LCTPLAB1_0m_1_a.cif]

data_lctplab1_0m_1_a
_audit_creation_date               2024-07-16
_audit_creation_method
;
Olex2 1.5
(compiled 2024.02.16 svn.r378c4104 for OlexSys, GUI svn.r6928)
;
_shelx_SHELXL_version_number       '2018/3'
_audit_contact_author_address      ?
_audit_contact_author_email        ?
_audit_contact_author_name         ''
_audit_contact_author_phone        ?
_publ_contact_author_id_orcid      ?
_publ_section_references
;
Dolomanov, O.V., Bourhis, L.J., Gildea, R.J, Howard, J.A.K. & Puschmann, H.
 (2009), J. Appl. Cryst. 42, 339-341.
;
_chemical_name_common              ?
_chemical_name_systematic          ?
_chemical_formula_moiety           'C69 H80 N6 P, B C24 F20 O4, 3[C5H12]'
_chemical_formula_sum              'C108 H116 B F20 N6 O4 P'
_chemical_formula_weight           1983.84
_chemical_melting_point            ?
loop_
  _atom_type_symbol
  _atom_type_description
  _atom_type_scat_dispersion_real
  _atom_type_scat_dispersion_imag
  _atom_type_scat_source
 'C' 'C' 0.0033 0.0016 'International Tables Vol C Tables 4.2.6.8 and 6.1.1.4'
 'H' 'H' 0.0000 0.0000 'International Tables Vol C Tables 4.2.6.8 and 6.1.1.4'
 'B' 'B' 0.0013 0.0007 'International Tables Vol C Tables 4.2.6.8 and 6.1.1.4'
 'F' 'F' 0.0171 0.0103 'International Tables Vol C Tables 4.2.6.8 and 6.1.1.4'
 'N' 'N' 0.0061 0.0033 'International Tables Vol C Tables 4.2.6.8 and 6.1.1.4'
 'O' 'O' 0.0106 0.0060 'International Tables Vol C Tables 4.2.6.8 and 6.1.1.4'
 'P' 'P' 0.1023 0.0942 'International Tables Vol C Tables 4.2.6.8 and 6.1.1.4'

_shelx_space_group_comment
;
The symmetry employed for this shelxl refinement is uniquely defined
by the following loop, which should always be used as a source of
symmetry information in preference to the above space-group names.
They are only intended as comments.
;
_space_group_crystal_system        'orthorhombic'
_space_group_IT_number             56
_space_group_name_H-M_alt          'P c c n'
_space_group_name_Hall             '-P 2ab 2ac'
loop_
  _space_group_symop_operation_xyz
 'x, y, z'
 'x+1/2, -y, -z+1/2'
 '-x, y+1/2, -z+1/2'
 '-x+1/2, -y+1/2, z'
 '-x, -y, -z'
 '-x-1/2, y, z-1/2'
 'x, -y-1/2, z-1/2'
 'x-1/2, y-1/2, -z'

_cell_length_a                     25.7844(10)
_cell_length_b                     31.3106(13)
_cell_length_c                     24.0922(10)
_cell_angle_alpha                  90
_cell_angle_beta                   90
_cell_angle_gamma                  90
_cell_volume                       19450.2(14)
_cell_formula_units_Z              8
_cell_measurement_reflns_used      9848
_cell_measurement_temperature      173.00
_cell_measurement_theta_max        27.69
_cell_measurement_theta_min        2.40
_shelx_estimated_absorpt_T_max     0.999
_shelx_estimated_absorpt_T_min     0.998
_exptl_absorpt_coefficient_mu      0.124
_exptl_absorpt_correction_T_max    0.7457
_exptl_absorpt_correction_T_min    0.6757
_exptl_absorpt_correction_type     none
_exptl_absorpt_process_details
;
SADABS-2016/2 (Bruker,2016/2) was used for absorption correction.
wR2(int) was 0.0838 before and 0.0677 after correction.
The Ratio of minimum to maximum transmission is 0.9061.
The \l/2 correction factor is Not present.
;
_exptl_absorpt_special_details     ?
_exptl_crystal_colour              red
_exptl_crystal_colour_primary      red
_exptl_crystal_density_diffrn      1.355
_exptl_crystal_density_meas        ?
_exptl_crystal_density_method      ?
_exptl_crystal_description         block
_exptl_crystal_F_000               8304
_exptl_crystal_size_max            0.015
_exptl_crystal_size_mid            0.01
_exptl_crystal_size_min            0.005
_exptl_transmission_factor_max     ?
_exptl_transmission_factor_min     ?
_diffrn_reflns_av_R_equivalents    0.1000
_diffrn_reflns_av_unetI/netI       0.0452
_diffrn_reflns_Laue_measured_fraction_full  0.999
_diffrn_reflns_Laue_measured_fraction_max  1.000
_diffrn_reflns_limit_h_max         32
_diffrn_reflns_limit_h_min         -32
_diffrn_reflns_limit_k_max         39
_diffrn_reflns_limit_k_min         -39
_diffrn_reflns_limit_l_max         27
_diffrn_reflns_limit_l_min         -30
_diffrn_reflns_number              254219
_diffrn_reflns_point_group_measured_fraction_full  0.999
_diffrn_reflns_point_group_measured_fraction_max  1.000
_diffrn_reflns_theta_full          25.242
_diffrn_reflns_theta_max           26.372
_diffrn_reflns_theta_min           1.690
_diffrn_ambient_temperature        173.00
_diffrn_detector_area_resol_mean   ?
_diffrn_measured_fraction_theta_full  0.999
_diffrn_measured_fraction_theta_max  1.000
_diffrn_measurement_device_type    'Bruker APEX-II CCD'
_diffrn_measurement_method         '\f and \w scans'
_diffrn_radiation_type             MoK\a
_diffrn_radiation_wavelength       0.71073
_diffrn_source                     ?
_diffrn_source_current             20.0
_diffrn_source_power               1.0
_diffrn_source_voltage             50.0
_diffrn_standards_number           0
_reflns_Friedel_coverage           0.000
_reflns_Friedel_fraction_full      .
_reflns_Friedel_fraction_max       .
_reflns_number_gt                  15370
_reflns_number_total               19878
_reflns_special_details
;
 Reflections were merged by SHELXL according to the crystal
 class for the calculation of statistics and refinement.
 
 Structure factors included contributions from the .fab file.
 
 _reflns_Friedel_fraction is defined as the number of unique
 Friedel pairs measured divided by the number that would be
 possible theoretically, ignoring centric projections and
 systematic absences.
;
_reflns_threshold_expression       'I > 2\s(I)'
_computing_cell_refinement         'SAINT V8.40B (?, 2016)'
_computing_data_collection         ?
_computing_data_reduction          'SAINT V8.40B (?, 2016)'
_computing_molecular_graphics      'Olex2 1.5 (Dolomanov et al., 2009)'
_computing_publication_material    'Olex2 1.5 (Dolomanov et al., 2009)'
_computing_structure_refinement    'SHELXL 2018/3 (Sheldrick, 2015)'
_computing_structure_solution      'SHELXT 2018/2 (Sheldrick, 2018)'
_refine_diff_density_max           0.407
_refine_diff_density_min           -0.511
_refine_diff_density_rms           0.066
_refine_ls_extinction_coef         .
_refine_ls_extinction_method       none
_refine_ls_goodness_of_fit_ref     1.138
_refine_ls_hydrogen_treatment      constr
_refine_ls_matrix_type             full
_refine_ls_number_parameters       1142
_refine_ls_number_reflns           19878
_refine_ls_number_restraints       0
_refine_ls_R_factor_all            0.1180
_refine_ls_R_factor_gt             0.0956
_refine_ls_restrained_S_all        1.138
_refine_ls_shift/su_max            0.000
_refine_ls_shift/su_mean           0.000
_refine_ls_structure_factor_coef   Fsqd
_refine_ls_weighting_details      
 'w=1/[\s^2^(Fo^2^)+(0.0626P)^2^+41.1384P] where P=(Fo^2^+2Fc^2^)/3'
_refine_ls_weighting_scheme        calc
_refine_ls_wR_factor_gt            0.1972
_refine_ls_wR_factor_ref           0.2083
_refine_special_details            ?
_olex2_refinement_description
;
1. Fixed Uiso
 At 1.2 times of:
  All C(H) groups
 At 1.5 times of:
  All C(H,H,H) groups
2.a Ternary CH refined with riding coordinates:
 C34(H34), C37(H37), C44(H44), C52(H52), C59(H59), C74(H74), C87(H87), C90(H90)
2.b Aromatic/amide H refined with riding coordinates:
 C25(H25), C26(H26), C27(H27), C40(H40), C41(H41), C42(H42), C48(H48),
 C49(H49), C55(H55), C56(H56), C57(H57), C64(H64), C65(H65), C66(H66), C67(H67),
  C70(H70), C71(H71), C72(H72), C77(H77), C78(H78), C79(H79), C83(H83),
 C84(H84), C85(H85)
2.c Idealised Me refined as rotating group:
 C35(H35A,H35B,H35C), C36(H36A,H36B,H36C), C38(H38A,H38B,H38C), C45(H45A,H45B,
 H45C), C46(H46A,H46B,H46C), C53(H53A,H53B,H53C), C54(H54A,H54B,H54C), C60(H60A,
 H60B,H60C), C61(H61A,H61B,H61C), C75(H75A,H75B,H75C), C76(H76A,H76B,H76C),
 C80(H80A,H80B,H80C), C88(H88A,H88B,H88C), C89(H89A,H89B,H89C), C91(H91A,H91B,
 H91C), C92(H92A,H92B,H92C)
;
_atom_sites_solution_hydrogens     geom
_atom_sites_solution_primary       ?
_atom_sites_solution_secondary     ?
loop_
  _atom_site_label
  _atom_site_type_symbol
  _atom_site_fract_x
  _atom_site_fract_y
  _atom_site_fract_z
  _atom_site_U_iso_or_equiv
  _atom_site_adp_type
  _atom_site_occupancy
  _atom_site_site_symmetry_order
  _atom_site_calc_flag
  _atom_site_refinement_flags_posn
  _atom_site_refinement_flags_adp
  _atom_site_refinement_flags_occupancy
  _atom_site_disorder_assembly
  _atom_site_disorder_group
 P1 P 0.53938(3) 0.11505(3) 0.30902(3) 0.02082(18) Uani 1 1 d . . . . .
 F1 F 0.60585(13) 0.40069(9) 0.12695(9) 0.0635(8) Uani 1 1 d . . . . .
 O2 O 0.60082(9) 0.37567(7) 0.35255(9) 0.0251(5) Uani 1 1 d . . . . .
 O1 O 0.66411(9) 0.40550(7) 0.41907(9) 0.0244(5) Uani 1 1 d . . . . .
 F4 F 0.74800(13) 0.32048(13) 0.59618(14) 0.0989(13) Uani 1 1 d . . . . .
 F5 F 0.64038(12) 0.59653(8) 0.49298(13) 0.0673(8) Uani 1 1 d . . . . .
 F6 F 0.54698(12) 0.55711(9) 0.50062(14) 0.0815(11) Uani 1 1 d . . . . .
 F7 F 0.52909(10) 0.48392(8) 0.44506(13) 0.0601(8) Uani 1 1 d . . . . .
 O8 O 0.60158(9) 0.44912(7) 0.37601(9) 0.0236(5) Uani 1 1 d . . . . .
 F9 F 0.70980(11) 0.44839(8) 0.50253(11) 0.0555(7) Uani 1 1 d . . . . .
 F10 F 0.75404(14) 0.40714(12) 0.58852(12) 0.0911(12) Uani 1 1 d . . . . .
 F11 F 0.69350(13) 0.27619(9) 0.51763(15) 0.0820(11) Uani 1 1 d . . . . .
 F12 F 0.65082(10) 0.31733(7) 0.43146(10) 0.0495(6) Uani 1 1 d . . . . .
 F13 F 0.68563(10) 0.42961(8) 0.19061(10) 0.0514(6) Uani 1 1 d . . . . .
 F14 F 0.52306(11) 0.36258(8) 0.17616(10) 0.0581(8) Uani 1 1 d . . . . .
 F15 F 0.52136(9) 0.35101(7) 0.28706(10) 0.0420(6) Uani 1 1 d . . . . .
 F16 F 0.68406(8) 0.41904(7) 0.30104(8) 0.0345(5) Uani 1 1 d . . . . .
 O17 O 0.57784(9) 0.39376(7) 0.44437(9) 0.0270(5) Uani 1 1 d . . . . .
 F18 F 0.49818(9) 0.41792(7) 0.36854(10) 0.0403(5) Uani 1 1 d . . . . .
 F19 F 0.38541(10) 0.31856(9) 0.44882(13) 0.0641(8) Uani 1 1 d . . . . .
 F20 F 0.46274(12) 0.29149(9) 0.51753(12) 0.0674(8) Uani 1 1 d . . . . .
 F21 F 0.55757(10) 0.32777(8) 0.51253(9) 0.0474(6) Uani 1 1 d . . . . .
 F22 F 0.40571(9) 0.38080(9) 0.37324(13) 0.0584(7) Uani 1 1 d . . . . .
 F23 F 0.69846(8) 0.48854(7) 0.37343(11) 0.0459(6) Uani 1 1 d . . . . .
 F24 F 0.71453(10) 0.56256(8) 0.42776(15) 0.0688(9) Uani 1 1 d . . . . .
 N1 N 0.57017(11) 0.15647(8) 0.29510(11) 0.0219(6) Uani 1 1 d . . . . .
 N7 N 0.56129(11) 0.07499(9) 0.27846(12) 0.0255(6) Uani 1 1 d . . . . .
 C1 C 0.49361(17) 0.11307(12) 0.35527(17) 0.0381(9) Uani 1 1 d . . . . .
 N2 N 0.56862(11) 0.23154(8) 0.30886(11) 0.0241(6) Uani 1 1 d . . . . .
 N3 N 0.49899(11) 0.03429(8) 0.22538(11) 0.0227(6) Uani 1 1 d . . . . .
 N4 N 0.55629(11) -0.00025(8) 0.27327(12) 0.0255(6) Uani 1 1 d . . . . .
 N5 N 0.60354(12) 0.19404(9) 0.37473(11) 0.0266(6) Uani 1 1 d . . . . .
 C96 C 0.60425(18) 0.39628(12) 0.18219(15) 0.0384(9) Uani 1 1 d . . . . .
 C2 C 0.64460(15) 0.41048(11) 0.21446(15) 0.0322(8) Uani 1 1 d . . . . .
 C3 C 0.64346(13) 0.40526(10) 0.27141(14) 0.0255(7) Uani 1 1 d . . . . .
 C4 C 0.60249(13) 0.38505(10) 0.29809(13) 0.0227(7) Uani 1 1 d . . . . .
 C5 C 0.68022(13) 0.38408(11) 0.46394(14) 0.0248(7) Uani 1 1 d . . . . .
 C6 C 0.67595(15) 0.33994(12) 0.47012(16) 0.0329(8) Uani 1 1 d . . . . .
 C7 C 0.69846(17) 0.31906(14) 0.5147(2) 0.0467(11) Uani 1 1 d . . . . .
 C8 C 0.72487(17) 0.34090(17) 0.55377(19) 0.0543(13) Uani 1 1 d . . . . .
 C9 C 0.63182(18) 0.55973(12) 0.46595(19) 0.0425(10) Uani 1 1 d . . . . .
 C10 C 0.58435(18) 0.53951(13) 0.46968(18) 0.0458(11) Uani 1 1 d . . . . .
 C11 C 0.57533(15) 0.50242(11) 0.44106(17) 0.0344(9) Uani 1 1 d . . . . .
 C12 C 0.61278(13) 0.48356(10) 0.40737(14) 0.0244(7) Uani 1 1 d . . . . .
 C13 C 0.70572(15) 0.40554(13) 0.50578(16) 0.0358(9) Uani 1 1 d . . . . .
 C14 C 0.72835(18) 0.38454(17) 0.54990(17) 0.0510(12) Uani 1 1 d . . . . .
 C15 C 0.56278(16) 0.37648(12) 0.20741(15) 0.0350(9) Uani 1 1 d . . . . .
 C16 C 0.56209(14) 0.37096(10) 0.26425(15) 0.0274(8) Uani 1 1 d . . . . .
 C17 C 0.53103(14) 0.37438(10) 0.44063(14) 0.0253(7) Uani 1 1 d . . . . .
 C18 C 0.49092(14) 0.38642(11) 0.40574(15) 0.0285(8) Uani 1 1 d . . . . .
 C19 C 0.44289(15) 0.36751(12) 0.40790(17) 0.0363(9) Uani 1 1 d . . . . .
 C20 C 0.43294(16) 0.33617(13) 0.44592(19) 0.0406(10) Uani 1 1 d . . . . .
 C21 C 0.47160(18) 0.32266(13) 0.48040(17) 0.0420(10) Uani 1 1 d . . . . .
 C22 C 0.52004(16) 0.34150(12) 0.47786(15) 0.0331(9) Uani 1 1 d . . . . .
 C23 C 0.66029(14) 0.50436(12) 0.40476(16) 0.0319(8) Uani 1 1 d . . . . .
 C24 C 0.66904(14) 0.54225(12) 0.43308(19) 0.0379(9) Uani 1 1 d . . . . .
 C25 C 0.3025(2) 0.01083(15) 0.4414(2) 0.0582(13) Uani 1 1 d . . . . .
 H25 H 0.276280 -0.010016 0.447269 0.070 Uiso 1 1 calc R U . . .
 C26 C 0.3480(2) -0.00086(14) 0.41689(19) 0.0498(12) Uani 1 1 d . . . . .
 H26 H 0.353236 -0.029836 0.406624 0.060 Uiso 1 1 calc R U . . .
 C27 C 0.38655(17) 0.02870(13) 0.40672(17) 0.0405(10) Uani 1 1 d . . . . .
 H27 H 0.417936 0.020398 0.389112 0.049 Uiso 1 1 calc R U . . .
 C28 C 0.37863(16) 0.07067(12) 0.42266(15) 0.0339(9) Uani 1 1 d . . . . .
 C29 C 0.41024(16) 0.10921(12) 0.41459(16) 0.0359(9) Uani 1 1 d . . . . .
 C30 C 0.45324(16) 0.11146(12) 0.38406(16) 0.0359(9) Uani 1 1 d . . . . .
 C31 C 0.57831(13) 0.19120(10) 0.32551(13) 0.0205(7) Uani 1 1 d . . . . .
 C32 C 0.54603(15) 0.24159(10) 0.25536(14) 0.0281(8) Uani 1 1 d . . . . .
 C33 C 0.49195(15) 0.24157(12) 0.25023(15) 0.0320(8) Uani 1 1 d . . . . .
 C34 C 0.45645(16) 0.23260(14) 0.29942(17) 0.0402(10) Uani 1 1 d . . . . .
 H34 H 0.477158 0.215057 0.326103 0.048 Uiso 1 1 calc R U . . .
 C35 C 0.4101(2) 0.2065(2) 0.2846(2) 0.0776(18) Uani 1 1 d . . . . .
 H35A H 0.387574 0.222839 0.259679 0.116 Uiso 1 1 calc R U . . .
 H35B H 0.390877 0.199171 0.318447 0.116 Uiso 1 1 calc R U . . .
 H35C H 0.421248 0.180184 0.266037 0.116 Uiso 1 1 calc R U . . .
 C36 C 0.35630(18) 0.09331(15) 0.2810(2) 0.0497(11) Uani 1 1 d . . . . .
 H36A H 0.328410 0.100325 0.254910 0.074 Uiso 1 1 calc R U . . .
 H36B H 0.375166 0.119394 0.290885 0.074 Uiso 1 1 calc R U . . .
 H36C H 0.341429 0.080552 0.314558 0.074 Uiso 1 1 calc R U . . .
 C37 C 0.39339(15) 0.06174(12) 0.25405(16) 0.0337(8) Uani 1 1 d . . . . .
 H37 H 0.418525 0.052124 0.283081 0.040 Uiso 1 1 calc R U . . .
 C38 C 0.3620(2) 0.02275(16) 0.2357(2) 0.0631(15) Uani 1 1 d . . . . .
 H38A H 0.344102 0.010485 0.267912 0.095 Uiso 1 1 calc R U . . .
 H38B H 0.385314 0.001371 0.219677 0.095 Uiso 1 1 calc R U . . .
 H38C H 0.336333 0.031423 0.207889 0.095 Uiso 1 1 calc R U . . .
 C39 C 0.42474(15) 0.08084(11) 0.20588(15) 0.0309(8) Uani 1 1 d . . . . .
 C40 C 0.40264(18) 0.11229(14) 0.17248(19) 0.0468(11) Uani 1 1 d . . . . .
 H40 H 0.367909 0.121094 0.178997 0.056 Uiso 1 1 calc R U . . .
 C41 C 0.4308(2) 0.13084(16) 0.1299(2) 0.0586(13) Uani 1 1 d . . . . .
 H41 H 0.415027 0.152042 0.107277 0.070 Uiso 1 1 calc R U . . .
 C42 C 0.4811(2) 0.11892(15) 0.12001(19) 0.0518(12) Uani 1 1 d . . . . .
 H42 H 0.499940 0.132486 0.091036 0.062 Uiso 1 1 calc R U . . .
 C43 C 0.50531(17) 0.08741(13) 0.15147(16) 0.0386(9) Uani 1 1 d . . . . .
 C44 C 0.56132(17) 0.07506(15) 0.13889(16) 0.0433(10) Uani 1 1 d . . . . .
 H44 H 0.572348 0.053294 0.166877 0.052 Uiso 1 1 calc R U . . .
 C45 C 0.5670(2) 0.0551(2) 0.0811(2) 0.0705(16) Uani 1 1 d . . . . .
 H45A H 0.545461 0.029378 0.078761 0.106 Uiso 1 1 calc R U . . .
 H45B H 0.603342 0.047554 0.074638 0.106 Uiso 1 1 calc R U . . .
 H45C H 0.555679 0.075704 0.052915 0.106 Uiso 1 1 calc R U . . .
 C46 C 0.5966(2) 0.11382(19) 0.1450(2) 0.0665(15) Uani 1 1 d . . . . .
 H46A H 0.587347 0.135246 0.117061 0.100 Uiso 1 1 calc R U . . .
 H46B H 0.632770 0.105083 0.139697 0.100 Uiso 1 1 calc R U . . .
 H46C H 0.592410 0.126043 0.182176 0.100 Uiso 1 1 calc R U . . .
 C47 C 0.47548(14) 0.06885(11) 0.19382(15) 0.0284(8) Uani 1 1 d . . . . .
 C48 C 0.49281(14) -0.00877(11) 0.21360(15) 0.0291(8) Uani 1 1 d . . . . .
 H48 H 0.468140 -0.020890 0.188900 0.035 Uiso 1 1 calc R U . . .
 C49 C 0.52790(14) -0.02997(11) 0.24338(16) 0.0315(8) Uani 1 1 d . . . . .
 H49 H 0.532624 -0.060058 0.244008 0.038 Uiso 1 1 calc R U . . .
 C50 C 0.59956(14) -0.00890(11) 0.31046(18) 0.0341(9) Uani 1 1 d . . . . .
 C51 C 0.58962(17) -0.00961(13) 0.36732(18) 0.0405(10) Uani 1 1 d . . . . .
 C52 C 0.53627(17) -0.00396(13) 0.39174(16) 0.0398(10) Uani 1 1 d . . . . .
 H52 H 0.513476 0.008639 0.362418 0.048 Uiso 1 1 calc R U . . .
 C53 C 0.5360(2) 0.02620(16) 0.44144(19) 0.0587(13) Uani 1 1 d . . . . .
 H53A H 0.557099 0.014033 0.471324 0.088 Uiso 1 1 calc R U . . .
 H53B H 0.500288 0.030047 0.454518 0.088 Uiso 1 1 calc R U . . .
 H53C H 0.550338 0.053907 0.430402 0.088 Uiso 1 1 calc R U . . .
 C54 C 0.5134(2) -0.04755(16) 0.4082(3) 0.0717(16) Uani 1 1 d . . . . .
 H54A H 0.511424 -0.065934 0.375347 0.108 Uiso 1 1 calc R U . . .
 H54B H 0.478604 -0.043487 0.423591 0.108 Uiso 1 1 calc R U . . .
 H54C H 0.535733 -0.060982 0.436126 0.108 Uiso 1 1 calc R U . . .
 C55 C 0.6321(2) -0.01718(19) 0.4019(2) 0.0652(15) Uani 1 1 d . . . . .
 H55 H 0.627262 -0.018304 0.441000 0.078 Uiso 1 1 calc R U . . .
 C56 C 0.6801(2) -0.0229(2) 0.3804(3) 0.085(2) Uani 1 1 d . . . . .
 H56 H 0.708488 -0.027356 0.404901 0.102 Uiso 1 1 calc R U . . .
 C57 C 0.6889(2) -0.0225(2) 0.3243(3) 0.0730(17) Uani 1 1 d . . . . .
 H57 H 0.723047 -0.027154 0.310690 0.088 Uiso 1 1 calc R U . . .
 C58 C 0.64854(16) -0.01543(14) 0.2870(2) 0.0476(11) Uani 1 1 d . . . . .
 C59 C 0.65795(19) -0.01549(17) 0.2250(2) 0.0595(14) Uani 1 1 d . . . . .
 H59 H 0.623421 -0.012118 0.206599 0.071 Uiso 1 1 calc R U . . .
 C60 C 0.6809(4) -0.0578(2) 0.2048(4) 0.126(3) Uani 1 1 d . . . . .
 H60A H 0.714552 -0.062567 0.222620 0.189 Uiso 1 1 calc R U . . .
 H60B H 0.685514 -0.056767 0.164399 0.189 Uiso 1 1 calc R U . . .
 H60C H 0.657307 -0.081247 0.214286 0.189 Uiso 1 1 calc R U . . .
 C61 C 0.6917(3) 0.0209(2) 0.2053(3) 0.120(3) Uani 1 1 d . . . . .
 H61A H 0.677134 0.048085 0.218213 0.180 Uiso 1 1 calc R U . . .
 H61B H 0.693129 0.020887 0.164641 0.180 Uiso 1 1 calc R U . . .
 H61C H 0.726823 0.017499 0.220252 0.180 Uiso 1 1 calc R U . . .
 C62 C 0.53888(13) 0.03915(10) 0.26170(13) 0.0215(7) Uani 1 1 d . . . . .
 C63 C 0.38143(19) 0.14451(13) 0.43986(18) 0.0458(11) Uani 1 1 d . . . . .
 C64 C 0.3939(2) 0.18756(15) 0.4457(2) 0.0662(16) Uani 1 1 d . . . . .
 H64 H 0.426076 0.198406 0.432646 0.079 Uiso 1 1 calc R U . . .
 C65 C 0.3584(3) 0.21391(17) 0.4710(3) 0.093(2) Uani 1 1 d . . . . .
 H65 H 0.366351 0.243366 0.475178 0.112 Uiso 1 1 calc R U . . .
 C66 C 0.3118(3) 0.19879(18) 0.4904(3) 0.098(3) Uani 1 1 d . . . . .
 H66 H 0.288133 0.217846 0.507726 0.118 Uiso 1 1 calc R U . . .
 C67 C 0.2989(3) 0.15603(18) 0.4848(3) 0.082(2) Uani 1 1 d . . . . .
 H67 H 0.266548 0.145638 0.498026 0.098 Uiso 1 1 calc R U . . .
 C68 C 0.33418(19) 0.12866(14) 0.4597(2) 0.0514(12) Uani 1 1 d . . . . .
 C69 C 0.33222(17) 0.08250(13) 0.44845(17) 0.0400(10) Uani 1 1 d . . . . .
 C70 C 0.29388(19) 0.05241(16) 0.4580(2) 0.0569(13) Uani 1 1 d . . . . .
 H70 H 0.262275 0.060249 0.475484 0.068 Uiso 1 1 calc R U . . .
 C71 C 0.61044(16) 0.23707(11) 0.38791(15) 0.0333(9) Uani 1 1 d . . . . .
 H71 H 0.627509 0.248127 0.419762 0.040 Uiso 1 1 calc R U . . .
 C72 C 0.58853(16) 0.25973(11) 0.34727(15) 0.0331(9) Uani 1 1 d . . . . .
 H72 H 0.586942 0.290002 0.345192 0.040 Uiso 1 1 calc R U . . .
 C73 C 0.57982(16) 0.24942(13) 0.21132(15) 0.0360(9) Uani 1 1 d . . . . .
 C74 C 0.63829(16) 0.24835(14) 0.21704(18) 0.0417(10) Uani 1 1 d . . . . .
 H74 H 0.646287 0.241801 0.256751 0.050 Uiso 1 1 calc R U . . .
 C75 C 0.6630(2) 0.29081(18) 0.2037(3) 0.0773(18) Uani 1 1 d . . . . .
 H75A H 0.656746 0.297870 0.164670 0.116 Uiso 1 1 calc R U . . .
 H75B H 0.700439 0.289118 0.210454 0.116 Uiso 1 1 calc R U . . .
 H75C H 0.647905 0.313006 0.227406 0.116 Uiso 1 1 calc R U . . .
 C76 C 0.6617(2) 0.2135(2) 0.1826(4) 0.103(3) Uani 1 1 d . . . . .
 H76A H 0.645800 0.186096 0.192545 0.155 Uiso 1 1 calc R U . . .
 H76B H 0.699143 0.212126 0.189609 0.155 Uiso 1 1 calc R U . . .
 H76C H 0.655595 0.219369 0.143224 0.155 Uiso 1 1 calc R U . . .
 C77 C 0.55678(19) 0.25742(17) 0.16022(17) 0.0527(12) Uani 1 1 d . . . . .
 H77 H 0.578348 0.262450 0.128922 0.063 Uiso 1 1 calc R U . . .
 C78 C 0.5039(2) 0.25829(18) 0.15341(19) 0.0585(13) Uani 1 1 d . . . . .
 H78 H 0.489358 0.264063 0.117980 0.070 Uiso 1 1 calc R U . . .
 C79 C 0.47204(18) 0.25071(16) 0.19851(19) 0.0518(12) Uani 1 1 d . . . . .
 H79 H 0.435500 0.251841 0.193711 0.062 Uiso 1 1 calc R U . . .
 C80 C 0.4424(3) 0.27274(18) 0.3294(3) 0.101(3) Uani 1 1 d . . . . .
 H80A H 0.474114 0.287515 0.341052 0.151 Uiso 1 1 calc R U . . .
 H80B H 0.421566 0.265711 0.362184 0.151 Uiso 1 1 calc R U . . .
 H80C H 0.422367 0.291330 0.304712 0.151 Uiso 1 1 calc R U . . .
 C81 C 0.62601(15) 0.15840(11) 0.40385(14) 0.0294(8) Uani 1 1 d . . . . .
 C82 C 0.66974(16) 0.13908(12) 0.38098(17) 0.0360(9) Uani 1 1 d . . . . .
 C83 C 0.69054(18) 0.10396(14) 0.4090(2) 0.0491(11) Uani 1 1 d . . . . .
 H83 H 0.719709 0.089442 0.394040 0.059 Uiso 1 1 calc R U . . .
 C84 C 0.6688(2) 0.09006(15) 0.4588(2) 0.0541(13) Uani 1 1 d . . . . .
 H84 H 0.682967 0.066005 0.477461 0.065 Uiso 1 1 calc R U . . .
 C85 C 0.6267(2) 0.11111(14) 0.48114(18) 0.0505(13) Uani 1 1 d . . . . .
 H85 H 0.613102 0.101757 0.515697 0.061 Uiso 1 1 calc R U . . .
 C86 C 0.60378(16) 0.14551(12) 0.45464(14) 0.0344(9) Uani 1 1 d . . . . .
 C87 C 0.55845(19) 0.16926(14) 0.48030(16) 0.0467(11) Uani 1 1 d . . . . .
 H87 H 0.540017 0.184961 0.450017 0.056 Uiso 1 1 calc R U . . .
 C88 C 0.5191(2) 0.13983(17) 0.50904(19) 0.0609(14) Uani 1 1 d . . . . .
 H88A H 0.506707 0.118364 0.482565 0.091 Uiso 1 1 calc R U . . .
 H88B H 0.489686 0.156813 0.522358 0.091 Uiso 1 1 calc R U . . .
 H88C H 0.535744 0.125535 0.540527 0.091 Uiso 1 1 calc R U . . .
 C89 C 0.5781(3) 0.20222(17) 0.5226(2) 0.0724(17) Uani 1 1 d . . . . .
 H89A H 0.595675 0.187465 0.553089 0.109 Uiso 1 1 calc R U . . .
 H89B H 0.548662 0.218514 0.537201 0.109 Uiso 1 1 calc R U . . .
 H89C H 0.602456 0.221724 0.504332 0.109 Uiso 1 1 calc R U . . .
 C90 C 0.69621(17) 0.15485(16) 0.32853(19) 0.0482(11) Uani 1 1 d . . . . .
 H90 H 0.674648 0.178678 0.313328 0.058 Uiso 1 1 calc R U . . .
 C91 C 0.7500(2) 0.17353(18) 0.3425(2) 0.0647(14) Uani 1 1 d . . . . .
 H91A H 0.746241 0.195980 0.370602 0.097 Uiso 1 1 calc R U . . .
 H91B H 0.765564 0.185632 0.308926 0.097 Uiso 1 1 calc R U . . .
 H91C H 0.772436 0.150837 0.357024 0.097 Uiso 1 1 calc R U . . .
 C92 C 0.6997(2) 0.1207(2) 0.2838(2) 0.0716(17) Uani 1 1 d . . . . .
 H92A H 0.719061 0.096120 0.298046 0.107 Uiso 1 1 calc R U . . .
 H92B H 0.717534 0.132349 0.251220 0.107 Uiso 1 1 calc R U . . .
 H92C H 0.664656 0.111632 0.273237 0.107 Uiso 1 1 calc R U . . .
 B1 B 0.61085(15) 0.40569(12) 0.39750(15) 0.0220(8) Uani 1 1 d . . . . .

loop_
  _atom_site_aniso_label
  _atom_site_aniso_U_11
  _atom_site_aniso_U_22
  _atom_site_aniso_U_33
  _atom_site_aniso_U_23
  _atom_site_aniso_U_13
  _atom_site_aniso_U_12
 P1 0.0287(4) 0.0165(4) 0.0173(4) -0.0002(3) 0.0003(4) -0.0069(3)
 F1 0.103(2) 0.0675(18) 0.0197(12) 0.0074(11) -0.0085(13) -0.0231(17)
 O2 0.0328(13) 0.0221(12) 0.0203(12) 0.0007(9) -0.0033(10) -0.0055(10)
 O1 0.0240(12) 0.0235(12) 0.0259(12) 0.0028(10) -0.0053(10) -0.0037(10)
 F4 0.079(2) 0.136(3) 0.082(2) 0.078(2) -0.0396(19) -0.031(2)
 F5 0.0736(19) 0.0415(15) 0.087(2) -0.0362(15) 0.0099(16) -0.0124(14)
 F6 0.082(2) 0.0605(18) 0.102(2) -0.0474(17) 0.0566(19) -0.0190(16)
 F7 0.0465(15) 0.0447(14) 0.089(2) -0.0240(14) 0.0371(15) -0.0167(12)
 O8 0.0262(12) 0.0202(11) 0.0243(12) -0.0020(9) -0.0024(10) -0.0020(10)
 F9 0.0700(18) 0.0373(14) 0.0593(16) -0.0113(12) -0.0211(14) -0.0227(13)
 F10 0.101(3) 0.128(3) 0.0452(17) 0.0078(18) -0.0434(17) -0.057(2)
 F11 0.086(2) 0.0454(16) 0.114(3) 0.0422(17) -0.027(2) -0.0104(15)
 F12 0.0722(17) 0.0202(11) 0.0560(15) -0.0050(10) -0.0186(13) -0.0068(11)
 F13 0.0568(16) 0.0608(16) 0.0365(13) 0.0034(12) 0.0161(12) -0.0133(13)
 F14 0.0730(18) 0.0567(16) 0.0444(15) 0.0076(12) -0.0331(14) -0.0226(14)
 F15 0.0405(13) 0.0416(13) 0.0439(13) 0.0004(11) -0.0076(11) -0.0199(11)
 F16 0.0285(11) 0.0462(13) 0.0288(11) -0.0016(10) -0.0014(9) -0.0068(10)
 O17 0.0325(13) 0.0280(13) 0.0204(12) -0.0034(10) -0.0030(10) -0.0052(11)
 F18 0.0388(13) 0.0316(12) 0.0505(14) 0.0130(10) -0.0101(11) -0.0066(10)
 F19 0.0498(16) 0.0612(17) 0.081(2) -0.0024(15) 0.0104(15) -0.0292(14)
 F20 0.089(2) 0.0552(17) 0.0576(17) 0.0221(14) 0.0080(16) -0.0319(16)
 F21 0.0640(16) 0.0457(14) 0.0325(12) 0.0139(10) -0.0046(12) -0.0049(12)
 F22 0.0351(14) 0.0569(16) 0.083(2) 0.0056(15) -0.0158(14) -0.0072(12)
 F23 0.0282(12) 0.0370(13) 0.0726(17) -0.0181(12) 0.0143(12) -0.0045(10)
 F24 0.0359(14) 0.0448(15) 0.126(3) -0.0327(16) 0.0063(16) -0.0150(12)
 N1 0.0304(15) 0.0210(14) 0.0143(13) 0.0005(11) -0.0006(11) -0.0067(12)
 N7 0.0293(16) 0.0186(14) 0.0286(15) -0.0050(12) -0.0014(13) -0.0066(12)
 C1 0.049(2) 0.0247(19) 0.041(2) -0.0021(16) 0.0157(19) -0.0126(18)
 N2 0.0340(16) 0.0167(13) 0.0217(14) 0.0011(11) 0.0019(13) -0.0032(12)
 N3 0.0281(15) 0.0181(13) 0.0219(14) -0.0005(11) -0.0022(12) -0.0060(12)
 N4 0.0293(16) 0.0174(13) 0.0298(16) 0.0005(12) -0.0035(13) -0.0043(12)
 N5 0.0445(18) 0.0204(14) 0.0149(13) 0.0000(11) -0.0022(13) -0.0087(13)
 C96 0.060(3) 0.030(2) 0.0245(19) 0.0024(15) -0.0079(19) -0.0018(19)
 C2 0.042(2) 0.0252(18) 0.0289(19) 0.0006(15) 0.0102(17) -0.0011(16)
 C3 0.0272(18) 0.0210(16) 0.0283(18) -0.0027(14) -0.0023(15) 0.0019(14)
 C4 0.0325(18) 0.0187(15) 0.0169(16) 0.0004(12) -0.0030(14) 0.0021(14)
 C5 0.0215(17) 0.0291(18) 0.0239(17) 0.0011(14) -0.0009(14) -0.0040(14)
 C6 0.037(2) 0.0311(19) 0.031(2) -0.0010(16) -0.0061(17) -0.0055(16)
 C7 0.043(2) 0.037(2) 0.061(3) 0.024(2) -0.009(2) -0.0071(19)
 C8 0.036(2) 0.081(4) 0.046(3) 0.040(2) -0.015(2) -0.017(2)
 C9 0.053(3) 0.025(2) 0.049(3) -0.0128(18) -0.001(2) -0.0044(18)
 C10 0.056(3) 0.038(2) 0.044(2) -0.0109(19) 0.022(2) -0.004(2)
 C11 0.038(2) 0.0242(18) 0.042(2) -0.0062(16) 0.0102(18) -0.0084(16)
 C12 0.0298(19) 0.0162(15) 0.0273(18) 0.0020(13) -0.0036(15) -0.0027(14)
 C13 0.034(2) 0.044(2) 0.029(2) 0.0012(17) -0.0035(17) -0.0130(18)
 C14 0.045(2) 0.081(3) 0.027(2) 0.007(2) -0.0127(19) -0.031(2)
 C15 0.049(2) 0.0266(19) 0.029(2) -0.0033(15) -0.0186(18) -0.0059(17)
 C16 0.0325(19) 0.0160(16) 0.0338(19) 0.0014(14) -0.0079(16) 0.0003(14)
 C17 0.0324(19) 0.0190(16) 0.0245(17) -0.0082(13) 0.0054(15) -0.0052(14)
 C18 0.032(2) 0.0234(17) 0.0302(19) -0.0018(15) 0.0016(16) -0.0027(15)
 C19 0.036(2) 0.030(2) 0.043(2) -0.0058(17) 0.0011(18) 0.0005(17)
 C20 0.035(2) 0.035(2) 0.053(3) -0.0089(19) 0.007(2) -0.0164(18)
 C21 0.054(3) 0.033(2) 0.039(2) -0.0035(17) 0.018(2) -0.0171(19)
 C22 0.048(2) 0.0311(19) 0.0206(18) -0.0018(15) 0.0035(17) -0.0016(17)
 C23 0.030(2) 0.0282(19) 0.037(2) -0.0047(16) 0.0025(17) 0.0056(16)
 C24 0.0249(19) 0.0286(19) 0.060(3) -0.0091(18) -0.0044(19) -0.0053(16)
 C25 0.066(3) 0.040(3) 0.069(3) 0.007(2) 0.008(3) -0.025(2)
 C26 0.068(3) 0.030(2) 0.051(3) 0.0014(19) 0.003(2) -0.014(2)
 C27 0.050(3) 0.036(2) 0.036(2) 0.0017(17) 0.0090(19) -0.0057(19)
 C28 0.043(2) 0.034(2) 0.0252(19) -0.0005(15) 0.0094(17) -0.0138(17)
 C29 0.046(2) 0.0279(19) 0.033(2) -0.0003(16) 0.0119(18) -0.0147(17)
 C30 0.050(2) 0.0282(19) 0.0300(19) -0.0029(15) 0.0092(18) -0.0157(18)
 C31 0.0267(17) 0.0182(16) 0.0166(15) -0.0004(12) 0.0048(13) -0.0069(13)
 C32 0.042(2) 0.0158(16) 0.0263(18) 0.0022(13) 0.0001(16) -0.0047(15)
 C33 0.037(2) 0.031(2) 0.0286(19) 0.0050(15) 0.0042(16) -0.0020(16)
 C34 0.040(2) 0.045(2) 0.036(2) -0.0022(18) 0.0073(19) -0.0092(19)
 C35 0.075(4) 0.088(4) 0.070(4) -0.014(3) 0.025(3) -0.043(3)
 C36 0.050(3) 0.047(3) 0.051(3) -0.002(2) 0.003(2) -0.001(2)
 C37 0.033(2) 0.033(2) 0.035(2) 0.0016(16) -0.0060(17) -0.0004(16)
 C38 0.060(3) 0.048(3) 0.081(4) -0.014(3) 0.023(3) -0.017(2)
 C39 0.039(2) 0.0268(18) 0.0275(19) 0.0005(15) -0.0068(16) 0.0013(16)
 C40 0.042(2) 0.043(2) 0.055(3) 0.011(2) -0.006(2) 0.006(2)
 C41 0.074(4) 0.050(3) 0.052(3) 0.025(2) -0.013(3) 0.007(3)
 C42 0.062(3) 0.050(3) 0.044(3) 0.021(2) 0.002(2) 0.000(2)
 C43 0.049(2) 0.040(2) 0.027(2) 0.0046(17) 0.0000(18) -0.0017(19)
 C44 0.048(3) 0.057(3) 0.025(2) 0.0092(18) 0.0081(18) -0.005(2)
 C45 0.077(4) 0.088(4) 0.047(3) -0.008(3) 0.013(3) -0.002(3)
 C46 0.062(3) 0.082(4) 0.056(3) 0.002(3) 0.012(3) -0.019(3)
 C47 0.036(2) 0.0226(17) 0.0260(18) 0.0007(14) -0.0087(16) -0.0004(15)
 C48 0.0321(19) 0.0235(18) 0.0316(19) -0.0065(15) -0.0026(16) -0.0077(15)
 C49 0.031(2) 0.0183(16) 0.045(2) -0.0053(15) -0.0051(17) -0.0047(15)
 C50 0.0274(19) 0.0211(17) 0.054(2) 0.0019(17) -0.0102(18) -0.0047(15)
 C51 0.044(2) 0.032(2) 0.045(2) 0.0096(18) -0.018(2) -0.0048(18)
 C52 0.048(2) 0.041(2) 0.031(2) 0.0097(17) -0.0055(19) -0.0109(19)
 C53 0.080(4) 0.055(3) 0.040(3) -0.004(2) -0.002(3) -0.020(3)
 C54 0.082(4) 0.048(3) 0.086(4) 0.000(3) 0.017(3) -0.026(3)
 C55 0.051(3) 0.085(4) 0.060(3) 0.010(3) -0.021(3) -0.004(3)
 C56 0.053(4) 0.112(5) 0.090(5) 0.013(4) -0.031(3) 0.012(3)
 C57 0.037(3) 0.088(4) 0.094(5) -0.001(4) -0.016(3) 0.004(3)
 C58 0.032(2) 0.040(2) 0.070(3) 0.004(2) -0.001(2) -0.0045(19)
 C59 0.039(3) 0.062(3) 0.078(4) -0.010(3) 0.018(2) 0.001(2)
 C60 0.166(8) 0.089(5) 0.123(7) -0.042(5) 0.028(6) 0.019(5)
 C61 0.154(8) 0.092(5) 0.113(6) -0.030(5) 0.052(6) -0.057(5)
 C62 0.0242(17) 0.0197(16) 0.0205(16) -0.0012(12) 0.0015(14) -0.0038(13)
 C63 0.063(3) 0.034(2) 0.040(2) -0.0003(18) 0.015(2) -0.010(2)
 C64 0.098(4) 0.036(2) 0.065(3) -0.011(2) 0.032(3) -0.024(3)
 C65 0.141(6) 0.037(3) 0.101(5) -0.013(3) 0.056(5) -0.014(3)
 C66 0.121(6) 0.046(3) 0.128(6) -0.011(4) 0.065(5) 0.019(4)
 C67 0.089(4) 0.056(3) 0.101(5) -0.008(3) 0.059(4) -0.002(3)
 C68 0.060(3) 0.039(2) 0.055(3) 0.004(2) 0.027(2) -0.002(2)
 C69 0.046(2) 0.032(2) 0.042(2) 0.0031(17) 0.020(2) -0.0079(18)
 C70 0.049(3) 0.055(3) 0.067(3) 0.010(2) 0.026(2) -0.012(2)
 C71 0.054(2) 0.0215(17) 0.0248(18) -0.0062(14) -0.0057(17) -0.0135(17)
 C72 0.058(3) 0.0129(16) 0.0280(19) -0.0047(14) 0.0013(18) -0.0064(16)
 C73 0.046(2) 0.035(2) 0.0270(19) 0.0109(16) 0.0061(17) 0.0029(18)
 C74 0.042(2) 0.045(2) 0.038(2) 0.0153(19) 0.0121(19) 0.008(2)
 C75 0.054(3) 0.060(3) 0.118(5) 0.007(3) -0.008(3) -0.004(3)
 C76 0.053(3) 0.077(4) 0.180(8) -0.058(5) 0.014(4) 0.001(3)
 C77 0.055(3) 0.080(3) 0.022(2) 0.020(2) 0.006(2) 0.005(3)
 C78 0.059(3) 0.085(4) 0.032(2) 0.021(2) -0.010(2) -0.003(3)
 C79 0.043(2) 0.062(3) 0.051(3) 0.010(2) -0.014(2) -0.007(2)
 C80 0.148(6) 0.056(3) 0.099(5) -0.022(3) 0.086(5) -0.025(4)
 C81 0.045(2) 0.0213(17) 0.0219(17) 0.0017(14) -0.0140(16) -0.0088(16)
 C82 0.038(2) 0.031(2) 0.039(2) 0.0025(17) -0.0137(18) -0.0060(17)
 C83 0.047(3) 0.039(2) 0.061(3) 0.001(2) -0.024(2) 0.000(2)
 C84 0.059(3) 0.041(2) 0.062(3) 0.020(2) -0.029(3) -0.012(2)
 C85 0.073(3) 0.043(2) 0.035(2) 0.017(2) -0.024(2) -0.023(2)
 C86 0.054(2) 0.0298(19) 0.0191(17) 0.0017(15) -0.0140(17) -0.0146(18)
 C87 0.073(3) 0.049(3) 0.0183(18) 0.0008(17) 0.005(2) -0.015(2)
 C88 0.080(4) 0.071(3) 0.031(2) 0.000(2) 0.011(2) -0.019(3)
 C89 0.122(5) 0.062(3) 0.033(2) -0.014(2) 0.015(3) -0.021(3)
 C90 0.036(2) 0.063(3) 0.045(3) 0.001(2) -0.006(2) 0.014(2)
 C91 0.048(3) 0.079(4) 0.066(3) 0.009(3) 0.002(3) -0.007(3)
 C92 0.048(3) 0.115(5) 0.052(3) -0.025(3) -0.013(2) 0.028(3)
 B1 0.026(2) 0.0222(18) 0.0179(18) 0.0009(14) -0.0001(15) -0.0038(16)

_geom_special_details
;
 All esds (except the esd in the dihedral angle between two l.s. planes)
 are estimated using the full covariance matrix.  The cell esds are taken
 into account individually in the estimation of esds in distances, angles
 and torsion angles; correlations between esds in cell parameters are only
 used when they are defined by crystal symmetry.  An approximate (isotropic)
 treatment of cell esds is used for estimating esds involving l.s. planes.
;
loop_
  _geom_bond_atom_site_label_1
  _geom_bond_atom_site_label_2
  _geom_bond_distance
  _geom_bond_site_symmetry_2
  _geom_bond_publ_flag
 P1 N1 1.557(3) . ?
 P1 N7 1.560(3) . ?
 P1 C1 1.624(4) . ?
 F1 C96 1.339(4) . ?
 O2 C4 1.345(4) . ?
 O2 B1 1.457(4) . ?
 O1 C5 1.339(4) . ?
 O1 B1 1.468(4) . ?
 F4 C8 1.345(5) . ?
 F5 C9 1.342(4) . ?
 F6 C10 1.337(5) . ?
 F7 C11 1.329(4) . ?
 O8 C12 1.348(4) . ?
 O8 B1 1.474(4) . ?
 F9 C13 1.348(5) . ?
 F10 C14 1.344(5) . ?
 F11 C7 1.350(5) . ?
 F12 C6 1.337(4) . ?
 F13 C2 1.345(4) . ?
 F14 C15 1.344(4) . ?
 F15 C16 1.340(4) . ?
 F16 C3 1.339(4) . ?
 O17 C17 1.354(4) . ?
 O17 B1 1.463(4) . ?
 F18 C18 1.345(4) . ?
 F19 C20 1.346(4) . ?
 F20 C21 1.343(5) . ?
 F21 C22 1.349(5) . ?
 F22 C19 1.338(5) . ?
 F23 C23 1.336(4) . ?
 F24 C24 1.340(4) . ?
 N1 C31 1.328(4) . ?
 N7 C62 1.325(4) . ?
 C1 C30 1.252(5) . ?
 N2 C31 1.349(4) . ?
 N2 C32 1.449(4) . ?
 N2 C72 1.378(4) . ?
 N3 C47 1.455(4) . ?
 N3 C48 1.387(4) . ?
 N3 C62 1.359(4) . ?
 N4 C49 1.386(4) . ?
 N4 C50 1.456(5) . ?
 N4 C62 1.342(4) . ?
 N5 C31 1.355(4) . ?
 N5 C71 1.395(4) . ?
 N5 C81 1.440(4) . ?
 C96 C2 1.373(6) . ?
 C96 C15 1.377(6) . ?
 C2 C3 1.382(5) . ?
 C3 C4 1.389(5) . ?
 C4 C16 1.394(5) . ?
 C5 C6 1.394(5) . ?
 C5 C13 1.378(5) . ?
 C6 C7 1.385(6) . ?
 C7 C8 1.348(7) . ?
 C8 C14 1.372(7) . ?
 C9 C10 1.381(6) . ?
 C9 C24 1.359(6) . ?
 C10 C11 1.370(5) . ?
 C11 C12 1.393(5) . ?
 C12 C23 1.389(5) . ?
 C13 C14 1.379(6) . ?
 C15 C16 1.380(5) . ?
 C17 C18 1.385(5) . ?
 C17 C22 1.394(5) . ?
 C18 C19 1.374(5) . ?
 C19 C20 1.366(6) . ?
 C20 C21 1.365(6) . ?
 C21 C22 1.383(6) . ?
 C23 C24 1.387(5) . ?
 C25 H25 0.9500 . ?
 C25 C26 1.364(7) . ?
 C25 C70 1.379(7) . ?
 C26 H26 0.9500 . ?
 C26 C27 1.380(6) . ?
 C27 H27 0.9500 . ?
 C27 C28 1.384(6) . ?
 C28 C29 1.469(5) . ?
 C28 C69 1.398(6) . ?
 C29 C30 1.332(5) . ?
 C29 C63 1.464(6) . ?
 C32 C33 1.400(5) . ?
 C32 C73 1.395(5) . ?
 C33 C34 1.524(5) . ?
 C33 C79 1.378(6) . ?
 C34 H34 1.0000 . ?
 C34 C35 1.493(6) . ?
 C34 C80 1.494(7) . ?
 C35 H35A 0.9800 . ?
 C35 H35B 0.9800 . ?
 C35 H35C 0.9800 . ?
 C36 H36A 0.9800 . ?
 C36 H36B 0.9800 . ?
 C36 H36C 0.9800 . ?
 C36 C37 1.521(6) . ?
 C37 H37 1.0000 . ?
 C37 C38 1.530(6) . ?
 C37 C39 1.535(5) . ?
 C38 H38A 0.9800 . ?
 C38 H38B 0.9800 . ?
 C38 H38C 0.9800 . ?
 C39 C40 1.394(5) . ?
 C39 C47 1.392(5) . ?
 C40 H40 0.9500 . ?
 C40 C41 1.384(7) . ?
 C41 H41 0.9500 . ?
 C41 C42 1.372(7) . ?
 C42 H42 0.9500 . ?
 C42 C43 1.392(6) . ?
 C43 C44 1.525(6) . ?
 C43 C47 1.404(5) . ?
 C44 H44 1.0000 . ?
 C44 C45 1.533(6) . ?
 C44 C46 1.524(7) . ?
 C45 H45A 0.9800 . ?
 C45 H45B 0.9800 . ?
 C45 H45C 0.9800 . ?
 C46 H46A 0.9800 . ?
 C46 H46B 0.9800 . ?
 C46 H46C 0.9800 . ?
 C48 H48 0.9500 . ?
 C48 C49 1.332(5) . ?
 C49 H49 0.9500 . ?
 C50 C51 1.394(6) . ?
 C50 C58 1.398(6) . ?
 C51 C52 1.507(6) . ?
 C51 C55 1.397(6) . ?
 C52 H52 1.0000 . ?
 C52 C53 1.525(6) . ?
 C52 C54 1.538(6) . ?
 C53 H53A 0.9800 . ?
 C53 H53B 0.9800 . ?
 C53 H53C 0.9800 . ?
 C54 H54A 0.9800 . ?
 C54 H54B 0.9800 . ?
 C54 H54C 0.9800 . ?
 C55 H55 0.9500 . ?
 C55 C56 1.354(8) . ?
 C56 H56 0.9500 . ?
 C56 C57 1.371(9) . ?
 C57 H57 0.9500 . ?
 C57 C58 1.394(7) . ?
 C58 C59 1.514(7) . ?
 C59 H59 1.0000 . ?
 C59 C60 1.531(8) . ?
 C59 C61 1.512(8) . ?
 C60 H60A 0.9800 . ?
 C60 H60B 0.9800 . ?
 C60 H60C 0.9800 . ?
 C61 H61A 0.9800 . ?
 C61 H61B 0.9800 . ?
 C61 H61C 0.9800 . ?
 C63 C64 1.393(6) . ?
 C63 C68 1.399(6) . ?
 C64 H64 0.9500 . ?
 C64 C65 1.374(8) . ?
 C65 H65 0.9500 . ?
 C65 C66 1.374(9) . ?
 C66 H66 0.9500 . ?
 C66 C67 1.386(8) . ?
 C67 H67 0.9500 . ?
 C67 C68 1.390(7) . ?
 C68 C69 1.471(6) . ?
 C69 C70 1.385(6) . ?
 C70 H70 0.9500 . ?
 C71 H71 0.9500 . ?
 C71 C72 1.335(5) . ?
 C72 H72 0.9500 . ?
 C73 C74 1.514(6) . ?
 C73 C77 1.390(6) . ?
 C74 H74 1.0000 . ?
 C74 C75 1.509(7) . ?
 C74 C76 1.498(7) . ?
 C75 H75A 0.9800 . ?
 C75 H75B 0.9800 . ?
 C75 H75C 0.9800 . ?
 C76 H76A 0.9800 . ?
 C76 H76B 0.9800 . ?
 C76 H76C 0.9800 . ?
 C77 H77 0.9500 . ?
 C77 C78 1.373(7) . ?
 C78 H78 0.9500 . ?
 C78 C79 1.383(6) . ?
 C79 H79 0.9500 . ?
 C80 H80A 0.9800 . ?
 C80 H80B 0.9800 . ?
 C80 H80C 0.9800 . ?
 C81 C82 1.393(6) . ?
 C81 C86 1.410(5) . ?
 C82 C83 1.398(6) . ?
 C82 C90 1.519(6) . ?
 C83 H83 0.9500 . ?
 C83 C84 1.395(7) . ?
 C84 H84 0.9500 . ?
 C84 C85 1.377(7) . ?
 C85 H85 0.9500 . ?
 C85 C86 1.385(6) . ?
 C86 C87 1.517(6) . ?
 C87 H87 1.0000 . ?
 C87 C88 1.536(6) . ?
 C87 C89 1.536(6) . ?
 C88 H88A 0.9800 . ?
 C88 H88B 0.9800 . ?
 C88 H88C 0.9800 . ?
 C89 H89A 0.9800 . ?
 C89 H89B 0.9800 . ?
 C89 H89C 0.9800 . ?
 C90 H90 1.0000 . ?
 C90 C91 1.543(7) . ?
 C90 C92 1.521(7) . ?
 C91 H91A 0.9800 . ?
 C91 H91B 0.9800 . ?
 C91 H91C 0.9800 . ?
 C92 H92A 0.9800 . ?
 C92 H92B 0.9800 . ?
 C92 H92C 0.9800 . ?

loop_
  _geom_angle_atom_site_label_1
  _geom_angle_atom_site_label_2
  _geom_angle_atom_site_label_3
  _geom_angle
  _geom_angle_site_symmetry_1
  _geom_angle_site_symmetry_3
  _geom_angle_publ_flag
 N1 P1 N7 112.55(15) . . ?
 N1 P1 C1 123.37(17) . . ?
 N7 P1 C1 123.78(17) . . ?
 C4 O2 B1 125.3(3) . . ?
 C5 O1 B1 125.3(3) . . ?
 C12 O8 B1 120.4(3) . . ?
 C17 O17 B1 125.6(3) . . ?
 C31 N1 P1 130.1(2) . . ?
 C62 N7 P1 131.8(3) . . ?
 C30 C1 P1 170.3(4) . . ?
 C31 N2 C32 122.8(3) . . ?
 C31 N2 C72 109.3(3) . . ?
 C72 N2 C32 127.4(3) . . ?
 C48 N3 C47 124.6(3) . . ?
 C62 N3 C47 124.6(3) . . ?
 C62 N3 C48 109.1(3) . . ?
 C49 N4 C50 126.8(3) . . ?
 C62 N4 C49 109.4(3) . . ?
 C62 N4 C50 123.7(3) . . ?
 C31 N5 C71 108.9(3) . . ?
 C31 N5 C81 124.6(3) . . ?
 C71 N5 C81 125.9(3) . . ?
 F1 C96 C2 120.4(4) . . ?
 F1 C96 C15 120.6(4) . . ?
 C2 C96 C15 119.0(3) . . ?
 F13 C2 C96 119.9(3) . . ?
 F13 C2 C3 119.6(3) . . ?
 C96 C2 C3 120.5(4) . . ?
 F16 C3 C2 118.3(3) . . ?
 F16 C3 C4 119.7(3) . . ?
 C2 C3 C4 122.0(3) . . ?
 O2 C4 C3 125.1(3) . . ?
 O2 C4 C16 118.5(3) . . ?
 C3 C4 C16 116.2(3) . . ?
 O1 C5 C6 123.9(3) . . ?
 O1 C5 C13 119.6(3) . . ?
 C13 C5 C6 116.3(3) . . ?
 F12 C6 C5 119.3(3) . . ?
 F12 C6 C7 119.5(3) . . ?
 C7 C6 C5 121.2(4) . . ?
 F11 C7 C6 118.1(4) . . ?
 C8 C7 F11 121.0(4) . . ?
 C8 C7 C6 120.9(4) . . ?
 F4 C8 C7 120.9(5) . . ?
 F4 C8 C14 119.7(4) . . ?
 C7 C8 C14 119.4(4) . . ?
 F5 C9 C10 120.5(4) . . ?
 F5 C9 C24 120.8(4) . . ?
 C24 C9 C10 118.6(4) . . ?
 F6 C10 C9 119.1(4) . . ?
 F6 C10 C11 120.5(4) . . ?
 C11 C10 C9 120.4(4) . . ?
 F7 C11 C10 119.0(4) . . ?
 F7 C11 C12 118.7(3) . . ?
 C10 C11 C12 122.3(4) . . ?
 O8 C12 C11 121.1(3) . . ?
 O8 C12 C23 122.6(3) . . ?
 C23 C12 C11 116.1(3) . . ?
 F9 C13 C5 118.7(3) . . ?
 F9 C13 C14 119.1(4) . . ?
 C5 C13 C14 122.2(4) . . ?
 F10 C14 C8 120.6(4) . . ?
 F10 C14 C13 119.4(4) . . ?
 C8 C14 C13 119.9(4) . . ?
 F14 C15 C96 119.4(3) . . ?
 F14 C15 C16 120.4(4) . . ?
 C96 C15 C16 120.3(3) . . ?
 F15 C16 C4 119.5(3) . . ?
 F15 C16 C15 118.4(3) . . ?
 C15 C16 C4 122.1(3) . . ?
 O17 C17 C18 125.7(3) . . ?
 O17 C17 C22 118.0(3) . . ?
 C18 C17 C22 116.1(3) . . ?
 F18 C18 C17 120.0(3) . . ?
 F18 C18 C19 117.8(3) . . ?
 C19 C18 C17 122.2(3) . . ?
 F22 C19 C18 119.2(4) . . ?
 F22 C19 C20 120.5(4) . . ?
 C20 C19 C18 120.3(4) . . ?
 F19 C20 C19 120.0(4) . . ?
 F19 C20 C21 120.4(4) . . ?
 C21 C20 C19 119.6(4) . . ?
 F20 C21 C20 120.4(4) . . ?
 F20 C21 C22 119.5(4) . . ?
 C20 C21 C22 120.0(4) . . ?
 F21 C22 C17 119.2(3) . . ?
 F21 C22 C21 119.0(3) . . ?
 C21 C22 C17 121.8(4) . . ?
 F23 C23 C12 120.1(3) . . ?
 F23 C23 C24 118.4(3) . . ?
 C24 C23 C12 121.5(3) . . ?
 F24 C24 C9 118.8(3) . . ?
 F24 C24 C23 120.1(4) . . ?
 C9 C24 C23 121.1(4) . . ?
 C26 C25 H25 119.4 . . ?
 C26 C25 C70 121.1(4) . . ?
 C70 C25 H25 119.4 . . ?
 C25 C26 H26 119.5 . . ?
 C25 C26 C27 121.1(4) . . ?
 C27 C26 H26 119.5 . . ?
 C26 C27 H27 120.6 . . ?
 C26 C27 C28 118.8(4) . . ?
 C28 C27 H27 120.6 . . ?
 C27 C28 C29 131.4(4) . . ?
 C27 C28 C69 120.1(4) . . ?
 C69 C28 C29 108.4(3) . . ?
 C30 C29 C28 125.3(4) . . ?
 C30 C29 C63 127.7(3) . . ?
 C63 C29 C28 106.5(3) . . ?
 C1 C30 C29 179.3(4) . . ?
 N1 C31 N2 125.0(3) . . ?
 N1 C31 N5 127.8(3) . . ?
 N2 C31 N5 106.7(3) . . ?
 C33 C32 N2 118.6(3) . . ?
 C73 C32 N2 117.6(3) . . ?
 C73 C32 C33 123.7(3) . . ?
 C32 C33 C34 122.0(3) . . ?
 C79 C33 C32 116.8(4) . . ?
 C79 C33 C34 121.2(4) . . ?
 C33 C34 H34 106.3 . . ?
 C35 C34 C33 113.4(4) . . ?
 C35 C34 H34 106.3 . . ?
 C35 C34 C80 112.5(5) . . ?
 C80 C34 C33 111.5(4) . . ?
 C80 C34 H34 106.3 . . ?
 C34 C35 H35A 109.5 . . ?
 C34 C35 H35B 109.5 . . ?
 C34 C35 H35C 109.5 . . ?
 H35A C35 H35B 109.5 . . ?
 H35A C35 H35C 109.5 . . ?
 H35B C35 H35C 109.5 . . ?
 H36A C36 H36B 109.5 . . ?
 H36A C36 H36C 109.5 . . ?
 H36B C36 H36C 109.5 . . ?
 C37 C36 H36A 109.5 . . ?
 C37 C36 H36B 109.5 . . ?
 C37 C36 H36C 109.5 . . ?
 C36 C37 H37 107.7 . . ?
 C36 C37 C38 108.0(4) . . ?
 C36 C37 C39 113.6(3) . . ?
 C38 C37 H37 107.7 . . ?
 C38 C37 C39 111.8(3) . . ?
 C39 C37 H37 107.7 . . ?
 C37 C38 H38A 109.5 . . ?
 C37 C38 H38B 109.5 . . ?
 C37 C38 H38C 109.5 . . ?
 H38A C38 H38B 109.5 . . ?
 H38A C38 H38C 109.5 . . ?
 H38B C38 H38C 109.5 . . ?
 C40 C39 C37 119.8(4) . . ?
 C47 C39 C37 123.2(3) . . ?
 C47 C39 C40 117.0(4) . . ?
 C39 C40 H40 119.7 . . ?
 C41 C40 C39 120.7(4) . . ?
 C41 C40 H40 119.7 . . ?
 C40 C41 H41 119.6 . . ?
 C42 C41 C40 120.7(4) . . ?
 C42 C41 H41 119.6 . . ?
 C41 C42 H42 119.3 . . ?
 C41 C42 C43 121.5(4) . . ?
 C43 C42 H42 119.3 . . ?
 C42 C43 C44 119.7(4) . . ?
 C42 C43 C47 116.4(4) . . ?
 C47 C43 C44 123.9(4) . . ?
 C43 C44 H44 107.9 . . ?
 C43 C44 C45 111.9(4) . . ?
 C45 C44 H44 107.9 . . ?
 C46 C44 C43 110.1(4) . . ?
 C46 C44 H44 107.9 . . ?
 C46 C44 C45 110.8(4) . . ?
 C44 C45 H45A 109.5 . . ?
 C44 C45 H45B 109.5 . . ?
 C44 C45 H45C 109.5 . . ?
 H45A C45 H45B 109.5 . . ?
 H45A C45 H45C 109.5 . . ?
 H45B C45 H45C 109.5 . . ?
 C44 C46 H46A 109.5 . . ?
 C44 C46 H46B 109.5 . . ?
 C44 C46 H46C 109.5 . . ?
 H46A C46 H46B 109.5 . . ?
 H46A C46 H46C 109.5 . . ?
 H46B C46 H46C 109.5 . . ?
 C39 C47 N3 118.9(3) . . ?
 C39 C47 C43 123.7(3) . . ?
 C43 C47 N3 117.4(3) . . ?
 N3 C48 H48 126.4 . . ?
 C49 C48 N3 107.2(3) . . ?
 C49 C48 H48 126.4 . . ?
 N4 C49 H49 126.1 . . ?
 C48 C49 N4 107.7(3) . . ?
 C48 C49 H49 126.1 . . ?
 C51 C50 N4 117.8(3) . . ?
 C51 C50 C58 124.1(4) . . ?
 C58 C50 N4 118.1(4) . . ?
 C50 C51 C52 123.3(3) . . ?
 C50 C51 C55 116.4(4) . . ?
 C55 C51 C52 120.2(4) . . ?
 C51 C52 H52 107.9 . . ?
 C51 C52 C53 112.6(4) . . ?
 C51 C52 C54 110.2(4) . . ?
 C53 C52 H52 107.9 . . ?
 C53 C52 C54 110.2(4) . . ?
 C54 C52 H52 107.9 . . ?
 C52 C53 H53A 109.5 . . ?
 C52 C53 H53B 109.5 . . ?
 C52 C53 H53C 109.5 . . ?
 H53A C53 H53B 109.5 . . ?
 H53A C53 H53C 109.5 . . ?
 H53B C53 H53C 109.5 . . ?
 C52 C54 H54A 109.5 . . ?
 C52 C54 H54B 109.5 . . ?
 C52 C54 H54C 109.5 . . ?
 H54A C54 H54B 109.5 . . ?
 H54A C54 H54C 109.5 . . ?
 H54B C54 H54C 109.5 . . ?
 C51 C55 H55 119.6 . . ?
 C56 C55 C51 120.7(5) . . ?
 C56 C55 H55 119.6 . . ?
 C55 C56 H56 119.1 . . ?
 C55 C56 C57 121.9(5) . . ?
 C57 C56 H56 119.1 . . ?
 C56 C57 H57 119.6 . . ?
 C56 C57 C58 120.9(5) . . ?
 C58 C57 H57 119.6 . . ?
 C50 C58 C59 122.9(4) . . ?
 C57 C58 C50 115.9(5) . . ?
 C57 C58 C59 121.1(5) . . ?
 C58 C59 H59 107.1 . . ?
 C58 C59 C60 112.2(5) . . ?
 C60 C59 H59 107.1 . . ?
 C61 C59 C58 113.7(5) . . ?
 C61 C59 H59 107.1 . . ?
 C61 C59 C60 109.3(6) . . ?
 C59 C60 H60A 109.5 . . ?
 C59 C60 H60B 109.5 . . ?
 C59 C60 H60C 109.5 . . ?
 H60A C60 H60B 109.5 . . ?
 H60A C60 H60C 109.5 . . ?
 H60B C60 H60C 109.5 . . ?
 C59 C61 H61A 109.5 . . ?
 C59 C61 H61B 109.5 . . ?
 C59 C61 H61C 109.5 . . ?
 H61A C61 H61B 109.5 . . ?
 H61A C61 H61C 109.5 . . ?
 H61B C61 H61C 109.5 . . ?
 N7 C62 N3 128.4(3) . . ?
 N7 C62 N4 124.7(3) . . ?
 N4 C62 N3 106.5(3) . . ?
 C64 C63 C29 130.9(4) . . ?
 C64 C63 C68 120.7(4) . . ?
 C68 C63 C29 108.4(4) . . ?
 C63 C64 H64 120.9 . . ?
 C65 C64 C63 118.2(5) . . ?
 C65 C64 H64 120.9 . . ?
 C64 C65 H65 119.1 . . ?
 C64 C65 C66 121.8(5) . . ?
 C66 C65 H65 119.1 . . ?
 C65 C66 H66 119.7 . . ?
 C65 C66 C67 120.7(5) . . ?
 C67 C66 H66 119.7 . . ?
 C66 C67 H67 120.6 . . ?
 C66 C67 C68 118.7(5) . . ?
 C68 C67 H67 120.6 . . ?
 C63 C68 C69 108.4(4) . . ?
 C67 C68 C63 120.0(4) . . ?
 C67 C68 C69 131.6(4) . . ?
 C28 C69 C68 108.2(3) . . ?
 C70 C69 C28 120.3(4) . . ?
 C70 C69 C68 131.5(4) . . ?
 C25 C70 C69 118.7(4) . . ?
 C25 C70 H70 120.7 . . ?
 C69 C70 H70 120.7 . . ?
 N5 C71 H71 126.5 . . ?
 C72 C71 N5 107.0(3) . . ?
 C72 C71 H71 126.5 . . ?
 N2 C72 H72 126.0 . . ?
 C71 C72 N2 108.0(3) . . ?
 C71 C72 H72 126.0 . . ?
 C32 C73 C74 123.3(3) . . ?
 C77 C73 C32 116.0(4) . . ?
 C77 C73 C74 120.7(4) . . ?
 C73 C74 H74 107.3 . . ?
 C75 C74 C73 112.4(4) . . ?
 C75 C74 H74 107.3 . . ?
 C76 C74 C73 111.6(4) . . ?
 C76 C74 H74 107.3 . . ?
 C76 C74 C75 110.7(4) . . ?
 C74 C75 H75A 109.5 . . ?
 C74 C75 H75B 109.5 . . ?
 C74 C75 H75C 109.5 . . ?
 H75A C75 H75B 109.5 . . ?
 H75A C75 H75C 109.5 . . ?
 H75B C75 H75C 109.5 . . ?
 C74 C76 H76A 109.5 . . ?
 C74 C76 H76B 109.5 . . ?
 C74 C76 H76C 109.5 . . ?
 H76A C76 H76B 109.5 . . ?
 H76A C76 H76C 109.5 . . ?
 H76B C76 H76C 109.5 . . ?
 C73 C77 H77 118.9 . . ?
 C78 C77 C73 122.2(4) . . ?
 C78 C77 H77 118.9 . . ?
 C77 C78 H78 120.2 . . ?
 C77 C78 C79 119.5(4) . . ?
 C79 C78 H78 120.2 . . ?
 C33 C79 C78 121.6(4) . . ?
 C33 C79 H79 119.2 . . ?
 C78 C79 H79 119.2 . . ?
 C34 C80 H80A 109.5 . . ?
 C34 C80 H80B 109.5 . . ?
 C34 C80 H80C 109.5 . . ?
 H80A C80 H80B 109.5 . . ?
 H80A C80 H80C 109.5 . . ?
 H80B C80 H80C 109.5 . . ?
 C82 C81 N5 118.0(3) . . ?
 C82 C81 C86 123.2(3) . . ?
 C86 C81 N5 118.7(3) . . ?
 C81 C82 C83 117.4(4) . . ?
 C81 C82 C90 123.5(3) . . ?
 C83 C82 C90 119.0(4) . . ?
 C82 C83 H83 119.8 . . ?
 C84 C83 C82 120.5(5) . . ?
 C84 C83 H83 119.8 . . ?
 C83 C84 H84 119.9 . . ?
 C85 C84 C83 120.2(4) . . ?
 C85 C84 H84 119.9 . . ?
 C84 C85 H85 119.0 . . ?
 C84 C85 C86 121.9(4) . . ?
 C86 C85 H85 119.0 . . ?
 C81 C86 C87 121.8(3) . . ?
 C85 C86 C81 116.7(4) . . ?
 C85 C86 C87 121.5(4) . . ?
 C86 C87 H87 108.1 . . ?
 C86 C87 C88 113.5(4) . . ?
 C86 C87 C89 110.2(4) . . ?
 C88 C87 H87 108.1 . . ?
 C89 C87 H87 108.1 . . ?
 C89 C87 C88 108.8(4) . . ?
 C87 C88 H88A 109.5 . . ?
 C87 C88 H88B 109.5 . . ?
 C87 C88 H88C 109.5 . . ?
 H88A C88 H88B 109.5 . . ?
 H88A C88 H88C 109.5 . . ?
 H88B C88 H88C 109.5 . . ?
 C87 C89 H89A 109.5 . . ?
 C87 C89 H89B 109.5 . . ?
 C87 C89 H89C 109.5 . . ?
 H89A C89 H89B 109.5 . . ?
 H89A C89 H89C 109.5 . . ?
 H89B C89 H89C 109.5 . . ?
 C82 C90 H90 107.3 . . ?
 C82 C90 C91 110.2(4) . . ?
 C82 C90 C92 112.8(4) . . ?
 C91 C90 H90 107.3 . . ?
 C92 C90 H90 107.3 . . ?
 C92 C90 C91 111.6(4) . . ?
 C90 C91 H91A 109.5 . . ?
 C90 C91 H91B 109.5 . . ?
 C90 C91 H91C 109.5 . . ?
 H91A C91 H91B 109.5 . . ?
 H91A C91 H91C 109.5 . . ?
 H91B C91 H91C 109.5 . . ?
 C90 C92 H92A 109.5 . . ?
 C90 C92 H92B 109.5 . . ?
 C90 C92 H92C 109.5 . . ?
 H92A C92 H92B 109.5 . . ?
 H92A C92 H92C 109.5 . . ?
 H92B C92 H92C 109.5 . . ?
 O2 B1 O1 115.2(3) . . ?
 O2 B1 O8 107.8(3) . . ?
 O2 B1 O17 107.8(3) . . ?
 O1 B1 O8 106.2(3) . . ?
 O17 B1 O1 105.7(3) . . ?
 O17 B1 O8 114.3(3) . . ?

loop_
  _geom_torsion_atom_site_label_1
  _geom_torsion_atom_site_label_2
  _geom_torsion_atom_site_label_3
  _geom_torsion_atom_site_label_4
  _geom_torsion
  _geom_torsion_site_symmetry_1
  _geom_torsion_site_symmetry_2
  _geom_torsion_site_symmetry_3
  _geom_torsion_site_symmetry_4
  _geom_torsion_publ_flag
 P1 N1 C31 N2 -127.4(3) . . . . ?
 P1 N1 C31 N5 62.1(5) . . . . ?
 P1 N7 C62 N3 59.7(5) . . . . ?
 P1 N7 C62 N4 -128.6(3) . . . . ?
 F1 C96 C2 F13 1.1(6) . . . . ?
 F1 C96 C2 C3 -178.8(4) . . . . ?
 F1 C96 C15 F14 -1.8(6) . . . . ?
 F1 C96 C15 C16 178.1(4) . . . . ?
 O2 C4 C16 F15 4.2(5) . . . . ?
 O2 C4 C16 C15 -175.1(3) . . . . ?
 O1 C5 C6 F12 -5.5(6) . . . . ?
 O1 C5 C6 C7 172.8(4) . . . . ?
 O1 C5 C13 F9 5.7(5) . . . . ?
 O1 C5 C13 C14 -172.5(4) . . . . ?
 F4 C8 C14 F10 -1.0(7) . . . . ?
 F4 C8 C14 C13 178.5(4) . . . . ?
 F5 C9 C10 F6 0.0(7) . . . . ?
 F5 C9 C10 C11 178.6(4) . . . . ?
 F5 C9 C24 F24 -0.4(7) . . . . ?
 F5 C9 C24 C23 -179.6(4) . . . . ?
 F6 C10 C11 F7 -0.8(7) . . . . ?
 F6 C10 C11 C12 178.5(4) . . . . ?
 F7 C11 C12 O8 5.0(6) . . . . ?
 F7 C11 C12 C23 179.9(4) . . . . ?
 O8 C12 C23 F23 -5.1(5) . . . . ?
 O8 C12 C23 C24 173.2(4) . . . . ?
 F9 C13 C14 F10 -0.2(6) . . . . ?
 F9 C13 C14 C8 -179.6(4) . . . . ?
 F11 C7 C8 F4 1.5(7) . . . . ?
 F11 C7 C8 C14 -178.9(4) . . . . ?
 F12 C6 C7 F11 -0.8(6) . . . . ?
 F12 C6 C7 C8 178.8(4) . . . . ?
 F13 C2 C3 F16 -1.0(5) . . . . ?
 F13 C2 C3 C4 -178.8(3) . . . . ?
 F14 C15 C16 F15 0.9(5) . . . . ?
 F14 C15 C16 C4 -179.8(3) . . . . ?
 F16 C3 C4 O2 -3.8(5) . . . . ?
 F16 C3 C4 C16 -178.9(3) . . . . ?
 O17 C17 C18 F18 5.3(5) . . . . ?
 O17 C17 C18 C19 -174.0(3) . . . . ?
 O17 C17 C22 F21 -5.8(5) . . . . ?
 O17 C17 C22 C21 173.9(3) . . . . ?
 F18 C18 C19 F22 0.3(5) . . . . ?
 F18 C18 C19 C20 -178.2(3) . . . . ?
 F19 C20 C21 F20 0.2(6) . . . . ?
 F19 C20 C21 C22 -178.8(4) . . . . ?
 F20 C21 C22 F21 0.7(6) . . . . ?
 F20 C21 C22 C17 -179.1(3) . . . . ?
 F22 C19 C20 F19 -0.2(6) . . . . ?
 F22 C19 C20 C21 179.1(4) . . . . ?
 F23 C23 C24 F24 1.4(6) . . . . ?
 F23 C23 C24 C9 -179.5(4) . . . . ?
 N1 P1 N7 C62 -151.7(3) . . . . ?
 N7 P1 N1 C31 -150.4(3) . . . . ?
 C1 P1 N1 C31 23.4(4) . . . . ?
 C1 P1 N7 C62 34.5(4) . . . . ?
 N2 C32 C33 C34 1.8(5) . . . . ?
 N2 C32 C33 C79 -179.1(3) . . . . ?
 N2 C32 C73 C74 -0.7(5) . . . . ?
 N2 C32 C73 C77 177.7(4) . . . . ?
 N3 C48 C49 N4 -0.6(4) . . . . ?
 N4 C50 C51 C52 3.0(5) . . . . ?
 N4 C50 C51 C55 -178.8(4) . . . . ?
 N4 C50 C58 C57 178.4(4) . . . . ?
 N4 C50 C58 C59 -2.3(6) . . . . ?
 N5 C71 C72 N2 -0.6(4) . . . . ?
 N5 C81 C82 C83 -178.7(3) . . . . ?
 N5 C81 C82 C90 2.8(5) . . . . ?
 N5 C81 C86 C85 -180.0(3) . . . . ?
 N5 C81 C86 C87 -2.5(5) . . . . ?
 C96 C2 C3 F16 179.0(3) . . . . ?
 C96 C2 C3 C4 1.1(6) . . . . ?
 C96 C15 C16 F15 -179.1(3) . . . . ?
 C96 C15 C16 C4 0.2(6) . . . . ?
 C2 C96 C15 F14 179.8(4) . . . . ?
 C2 C96 C15 C16 -0.2(6) . . . . ?
 C2 C3 C4 O2 174.1(3) . . . . ?
 C2 C3 C4 C16 -1.1(5) . . . . ?
 C3 C4 C16 F15 179.7(3) . . . . ?
 C3 C4 C16 C15 0.4(5) . . . . ?
 C4 O2 B1 O1 -95.4(4) . . . . ?
 C4 O2 B1 O8 23.0(4) . . . . ?
 C4 O2 B1 O17 146.9(3) . . . . ?
 C5 O1 B1 O2 -96.7(4) . . . . ?
 C5 O1 B1 O8 144.1(3) . . . . ?
 C5 O1 B1 O17 22.2(4) . . . . ?
 C5 C6 C7 F11 -179.0(4) . . . . ?
 C5 C6 C7 C8 0.6(7) . . . . ?
 C5 C13 C14 F10 178.0(4) . . . . ?
 C5 C13 C14 C8 -1.5(7) . . . . ?
 C6 C5 C13 F9 -178.4(3) . . . . ?
 C6 C5 C13 C14 3.5(6) . . . . ?
 C6 C7 C8 F4 -178.0(4) . . . . ?
 C6 C7 C8 C14 1.6(7) . . . . ?
 C7 C8 C14 F10 179.4(4) . . . . ?
 C7 C8 C14 C13 -1.1(7) . . . . ?
 C9 C10 C11 F7 -179.4(4) . . . . ?
 C9 C10 C11 C12 0.0(7) . . . . ?
 C10 C9 C24 F24 177.6(4) . . . . ?
 C10 C9 C24 C23 -1.5(7) . . . . ?
 C10 C11 C12 O8 -174.3(4) . . . . ?
 C10 C11 C12 C23 0.6(6) . . . . ?
 C11 C12 C23 F23 -180.0(3) . . . . ?
 C11 C12 C23 C24 -1.6(6) . . . . ?
 C12 O8 B1 O2 -173.6(3) . . . . ?
 C12 O8 B1 O1 -49.6(4) . . . . ?
 C12 O8 B1 O17 66.6(4) . . . . ?
 C12 C23 C24 F24 -177.0(4) . . . . ?
 C12 C23 C24 C9 2.1(6) . . . . ?
 C13 C5 C6 F12 178.8(3) . . . . ?
 C13 C5 C6 C7 -3.0(6) . . . . ?
 C15 C96 C2 F13 179.5(3) . . . . ?
 C15 C96 C2 C3 -0.4(6) . . . . ?
 C17 O17 B1 O2 -29.4(4) . . . . ?
 C17 O17 B1 O1 -153.1(3) . . . . ?
 C17 O17 B1 O8 90.4(4) . . . . ?
 C17 C18 C19 F22 179.6(3) . . . . ?
 C17 C18 C19 C20 1.1(6) . . . . ?
 C18 C17 C22 F21 179.1(3) . . . . ?
 C18 C17 C22 C21 -1.2(5) . . . . ?
 C18 C19 C20 F19 178.2(4) . . . . ?
 C18 C19 C20 C21 -2.4(6) . . . . ?
 C19 C20 C21 F20 -179.1(4) . . . . ?
 C19 C20 C21 C22 1.9(6) . . . . ?
 C20 C21 C22 F21 179.7(4) . . . . ?
 C20 C21 C22 C17 -0.1(6) . . . . ?
 C22 C17 C18 F18 180.0(3) . . . . ?
 C22 C17 C18 C19 0.6(5) . . . . ?
 C24 C9 C10 F6 -178.1(4) . . . . ?
 C24 C9 C10 C11 0.5(7) . . . . ?
 C25 C26 C27 C28 0.9(7) . . . . ?
 C26 C25 C70 C69 0.9(8) . . . . ?
 C26 C27 C28 C29 -175.7(4) . . . . ?
 C26 C27 C28 C69 -0.1(6) . . . . ?
 C27 C28 C29 C30 6.6(8) . . . . ?
 C27 C28 C29 C63 179.1(4) . . . . ?
 C27 C28 C69 C68 -179.0(4) . . . . ?
 C27 C28 C69 C70 -0.3(7) . . . . ?
 C28 C29 C63 C64 177.7(5) . . . . ?
 C28 C29 C63 C68 -2.6(5) . . . . ?
 C28 C69 C70 C25 -0.1(7) . . . . ?
 C29 C28 C69 C68 -2.5(5) . . . . ?
 C29 C28 C69 C70 176.2(4) . . . . ?
 C29 C63 C64 C65 179.1(6) . . . . ?
 C29 C63 C68 C67 -178.9(5) . . . . ?
 C29 C63 C68 C69 1.1(5) . . . . ?
 C30 C29 C63 C64 -10.1(9) . . . . ?
 C30 C29 C63 C68 169.6(5) . . . . ?
 C31 N2 C32 C33 86.2(4) . . . . ?
 C31 N2 C32 C73 -91.8(4) . . . . ?
 C31 N2 C72 C71 -0.2(4) . . . . ?
 C31 N5 C71 C72 1.2(4) . . . . ?
 C31 N5 C81 C82 69.6(5) . . . . ?
 C31 N5 C81 C86 -112.1(4) . . . . ?
 C32 N2 C31 N1 2.3(5) . . . . ?
 C32 N2 C31 N5 174.5(3) . . . . ?
 C32 N2 C72 C71 -173.4(3) . . . . ?
 C32 C33 C34 C35 -141.5(5) . . . . ?
 C32 C33 C34 C80 90.3(6) . . . . ?
 C32 C33 C79 C78 1.9(7) . . . . ?
 C32 C73 C74 C75 -118.7(5) . . . . ?
 C32 C73 C74 C76 116.2(5) . . . . ?
 C32 C73 C77 C78 1.0(7) . . . . ?
 C33 C32 C73 C74 -178.5(4) . . . . ?
 C33 C32 C73 C77 -0.1(6) . . . . ?
 C34 C33 C79 C78 -179.0(4) . . . . ?
 C36 C37 C39 C40 -32.8(5) . . . . ?
 C36 C37 C39 C47 146.1(4) . . . . ?
 C37 C39 C40 C41 178.0(4) . . . . ?
 C37 C39 C47 N3 4.9(5) . . . . ?
 C37 C39 C47 C43 -177.1(4) . . . . ?
 C38 C37 C39 C40 89.7(5) . . . . ?
 C38 C37 C39 C47 -91.4(5) . . . . ?
 C39 C40 C41 C42 -0.6(8) . . . . ?
 C40 C39 C47 N3 -176.2(3) . . . . ?
 C40 C39 C47 C43 1.8(6) . . . . ?
 C40 C41 C42 C43 1.3(8) . . . . ?
 C41 C42 C43 C44 179.8(5) . . . . ?
 C41 C42 C43 C47 -0.4(7) . . . . ?
 C42 C43 C44 C45 -64.4(6) . . . . ?
 C42 C43 C44 C46 59.4(5) . . . . ?
 C42 C43 C47 N3 176.9(4) . . . . ?
 C42 C43 C47 C39 -1.2(6) . . . . ?
 C44 C43 C47 N3 -3.3(6) . . . . ?
 C44 C43 C47 C39 178.6(4) . . . . ?
 C47 N3 C48 C49 167.4(3) . . . . ?
 C47 N3 C62 N7 5.3(5) . . . . ?
 C47 N3 C62 N4 -167.6(3) . . . . ?
 C47 C39 C40 C41 -0.9(6) . . . . ?
 C47 C43 C44 C45 115.8(5) . . . . ?
 C47 C43 C44 C46 -120.4(4) . . . . ?
 C48 N3 C47 C39 83.8(4) . . . . ?
 C48 N3 C47 C43 -94.4(4) . . . . ?
 C48 N3 C62 N7 171.4(3) . . . . ?
 C48 N3 C62 N4 -1.4(4) . . . . ?
 C49 N4 C50 C51 -100.0(4) . . . . ?
 C49 N4 C50 C58 80.8(5) . . . . ?
 C49 N4 C62 N7 -172.1(3) . . . . ?
 C49 N4 C62 N3 1.1(4) . . . . ?
 C50 N4 C49 C48 -178.5(3) . . . . ?
 C50 N4 C62 N7 6.2(5) . . . . ?
 C50 N4 C62 N3 179.3(3) . . . . ?
 C50 C51 C52 C53 -135.7(4) . . . . ?
 C50 C51 C52 C54 100.9(5) . . . . ?
 C50 C51 C55 C56 0.7(8) . . . . ?
 C50 C58 C59 C60 -120.9(6) . . . . ?
 C50 C58 C59 C61 114.5(6) . . . . ?
 C51 C50 C58 C57 -0.7(6) . . . . ?
 C51 C50 C58 C59 178.6(4) . . . . ?
 C51 C55 C56 C57 -1.5(10) . . . . ?
 C52 C51 C55 C56 179.0(5) . . . . ?
 C55 C51 C52 C53 46.2(6) . . . . ?
 C55 C51 C52 C54 -77.3(5) . . . . ?
 C55 C56 C57 C58 1.1(11) . . . . ?
 C56 C57 C58 C50 0.0(8) . . . . ?
 C56 C57 C58 C59 -179.3(6) . . . . ?
 C57 C58 C59 C60 58.3(7) . . . . ?
 C57 C58 C59 C61 -66.3(7) . . . . ?
 C58 C50 C51 C52 -177.9(4) . . . . ?
 C58 C50 C51 C55 0.3(6) . . . . ?
 C62 N3 C47 C39 -112.2(4) . . . . ?
 C62 N3 C47 C43 69.6(4) . . . . ?
 C62 N3 C48 C49 1.3(4) . . . . ?
 C62 N4 C49 C48 -0.3(4) . . . . ?
 C62 N4 C50 C51 82.1(4) . . . . ?
 C62 N4 C50 C58 -97.1(4) . . . . ?
 C63 C64 C65 C66 0.2(11) . . . . ?
 C63 C68 C69 C28 0.8(5) . . . . ?
 C63 C68 C69 C70 -177.6(5) . . . . ?
 C64 C63 C68 C67 0.8(8) . . . . ?
 C64 C63 C68 C69 -179.1(5) . . . . ?
 C64 C65 C66 C67 -0.2(13) . . . . ?
 C65 C66 C67 C68 0.4(12) . . . . ?
 C66 C67 C68 C63 -0.7(10) . . . . ?
 C66 C67 C68 C69 179.2(6) . . . . ?
 C67 C68 C69 C28 -179.1(6) . . . . ?
 C67 C68 C69 C70 2.4(10) . . . . ?
 C68 C63 C64 C65 -0.6(9) . . . . ?
 C68 C69 C70 C25 178.2(5) . . . . ?
 C69 C28 C29 C30 -169.3(4) . . . . ?
 C69 C28 C29 C63 3.1(5) . . . . ?
 C70 C25 C26 C27 -1.3(8) . . . . ?
 C71 N5 C31 N1 170.6(3) . . . . ?
 C71 N5 C31 N2 -1.3(4) . . . . ?
 C71 N5 C81 C82 -100.5(4) . . . . ?
 C71 N5 C81 C86 77.7(5) . . . . ?
 C72 N2 C31 N1 -171.3(3) . . . . ?
 C72 N2 C31 N5 0.9(4) . . . . ?
 C72 N2 C32 C33 -101.6(4) . . . . ?
 C72 N2 C32 C73 80.5(5) . . . . ?
 C73 C32 C33 C34 179.6(4) . . . . ?
 C73 C32 C33 C79 -1.3(6) . . . . ?
 C73 C77 C78 C79 -0.5(8) . . . . ?
 C74 C73 C77 C78 179.5(5) . . . . ?
 C77 C73 C74 C75 63.0(6) . . . . ?
 C77 C73 C74 C76 -62.1(6) . . . . ?
 C77 C78 C79 C33 -1.1(8) . . . . ?
 C79 C33 C34 C35 39.5(6) . . . . ?
 C79 C33 C34 C80 -88.7(6) . . . . ?
 C81 N5 C31 N1 -0.9(6) . . . . ?
 C81 N5 C31 N2 -172.9(3) . . . . ?
 C81 N5 C71 C72 172.6(4) . . . . ?
 C81 C82 C83 C84 -1.9(6) . . . . ?
 C81 C82 C90 C91 111.4(4) . . . . ?
 C81 C82 C90 C92 -123.0(4) . . . . ?
 C81 C86 C87 C88 142.9(4) . . . . ?
 C81 C86 C87 C89 -94.8(4) . . . . ?
 C82 C81 C86 C85 -1.8(5) . . . . ?
 C82 C81 C86 C87 175.6(3) . . . . ?
 C82 C83 C84 C85 -0.5(7) . . . . ?
 C83 C82 C90 C91 -67.0(5) . . . . ?
 C83 C82 C90 C92 58.5(5) . . . . ?
 C83 C84 C85 C86 2.0(7) . . . . ?
 C84 C85 C86 C81 -0.8(6) . . . . ?
 C84 C85 C86 C87 -178.3(4) . . . . ?
 C85 C86 C87 C88 -39.8(5) . . . . ?
 C85 C86 C87 C89 82.5(5) . . . . ?
 C86 C81 C82 C83 3.2(5) . . . . ?
 C86 C81 C82 C90 -175.3(4) . . . . ?
 C90 C82 C83 C84 176.6(4) . . . . ?
 B1 O2 C4 C3 51.3(5) . . . . ?
 B1 O2 C4 C16 -133.7(3) . . . . ?
 B1 O1 C5 C6 58.4(5) . . . . ?
 B1 O1 C5 C13 -126.0(4) . . . . ?
 B1 O8 C12 C11 -92.9(4) . . . . ?
 B1 O8 C12 C23 92.6(4) . . . . ?
 B1 O17 C17 C18 -47.8(5) . . . . ?
 B1 O17 C17 C22 137.6(3) . . . . ?

_smtbx_masks_special_details
;
A solvent mask was calculated and 934 electrons were 
found in a volume of 3272\%A^3^ in 1 void per unit cell. 
This is consistent with the presence of 
3[C5H12] per Asymmetric Unit 
which account for 1008 electrons 
per unit cell.
;
loop_
  _smtbx_masks_void_nr
  _smtbx_masks_void_average_x
  _smtbx_masks_void_average_y
  _smtbx_masks_void_average_z
  _smtbx_masks_void_volume
  _smtbx_masks_void_count_electrons
  _smtbx_masks_void_content
 1 0.250 0.250 -0.160 1635.7 466.7 '12 pentane'
 2 0.750 0.750 -0.975 1635.7 466.7 '12 pentane'

_smtbx_masks_void_probe_radius     1.2
_smtbx_masks_void_truncation_radius  1.2
_shelx_res_file
;
TITL LCTPLAB1_0m_1_a.res in Pccn
    lctplab1_0m_1_a.res
    created by SHELXL-2018/3 at 13:29:23 on 27-Oct-2023
CELL 0.71073 25.7844 31.3106 24.0922 90 90 90
ZERR 8 0.001 0.0013 0.001 0 0 0
LATT 1
SYMM 0.5+X,-Y,0.5-Z
SYMM -X,0.5+Y,0.5-Z
SYMM 0.5-X,0.5-Y,+Z
SFAC C H B F N O P
UNIT 864 928 8 160 48 32 8

L.S. 10
PLAN  65 0 0
SIZE 0.005 0.01 0.015
TEMP -100.15
CONF
HTAB
MORE -1
ABIN
BOND $H
fmap 2
acta
SHEL 9999 0.8
OMIT 0 1 2
OMIT 0 9 2
OMIT 2 1 1
REM <olex2.extras>
REM <HklSrc "%.\\LCTPLAB1_0m_1_a.hkl">
REM </olex2.extras>

WGHT    0.062600   41.138397
FVAR       0.12287
P1    7    0.539383    0.115051    0.309017    11.00000    0.02871    0.01646 =
         0.01728   -0.00015    0.00034   -0.00691
F1    4    0.605845    0.400688    0.126947    11.00000    0.10341    0.06752 =
         0.01967    0.00742   -0.00848   -0.02308
O2    6    0.600823    0.375667    0.352546    11.00000    0.03282    0.02208 =
         0.02029    0.00072   -0.00334   -0.00548
O1    6    0.664107    0.405504    0.419067    11.00000    0.02396    0.02346 =
         0.02589    0.00277   -0.00534   -0.00371
F4    4    0.747996    0.320481    0.596178    11.00000    0.07870    0.13618 =
         0.08194    0.07797   -0.03964   -0.03083
F5    4    0.640381    0.596535    0.492980    11.00000    0.07362    0.04152 =
         0.08673   -0.03625    0.00995   -0.01243
F6    4    0.546983    0.557106    0.500623    11.00000    0.08168    0.06047 =
         0.10239   -0.04737    0.05664   -0.01895
F7    4    0.529092    0.483924    0.445059    11.00000    0.04649    0.04475 =
         0.08921   -0.02400    0.03707   -0.01673
O8    6    0.601582    0.449122    0.376014    11.00000    0.02625    0.02019 =
         0.02432   -0.00196   -0.00238   -0.00203
F9    4    0.709795    0.448387    0.502532    11.00000    0.07000    0.03726 =
         0.05931   -0.01125   -0.02108   -0.02271
F10   4    0.754038    0.407141    0.588521    11.00000    0.10052    0.12758 =
         0.04523    0.00778   -0.04345   -0.05717
F11   4    0.693504    0.276187    0.517631    11.00000    0.08632    0.04544 =
         0.11416    0.04216   -0.02736   -0.01036
F12   4    0.650821    0.317329    0.431458    11.00000    0.07216    0.02019 =
         0.05603   -0.00495   -0.01857   -0.00682
F13   4    0.685634    0.429610    0.190612    11.00000    0.05677    0.06081 =
         0.03651    0.00344    0.01611   -0.01326
F14   4    0.523056    0.362576    0.176165    11.00000    0.07304    0.05671 =
         0.04441    0.00756   -0.03312   -0.02262
F15   4    0.521364    0.351005    0.287061    11.00000    0.04046    0.04157 =
         0.04394    0.00040   -0.00757   -0.01988
F16   4    0.684057    0.419037    0.301040    11.00000    0.02854    0.04618 =
         0.02878   -0.00156   -0.00140   -0.00677
O17   6    0.577836    0.393762    0.444373    11.00000    0.03245    0.02803 =
         0.02041   -0.00335   -0.00298   -0.00520
F18   4    0.498184    0.417915    0.368545    11.00000    0.03881    0.03164 =
         0.05045    0.01305   -0.01010   -0.00659
F19   4    0.385412    0.318559    0.448822    11.00000    0.04979    0.06120 =
         0.08136   -0.00238    0.01041   -0.02920
F20   4    0.462744    0.291490    0.517532    11.00000    0.08931    0.05517 =
         0.05764    0.02205    0.00804   -0.03189
F21   4    0.557569    0.327768    0.512528    11.00000    0.06397    0.04565 =
         0.03249    0.01388   -0.00455   -0.00490
F22   4    0.405705    0.380798    0.373241    11.00000    0.03511    0.05691 =
         0.08325    0.00559   -0.01575   -0.00717
F23   4    0.698457    0.488540    0.373428    11.00000    0.02816    0.03699 =
         0.07261   -0.01811    0.01435   -0.00449
F24   4    0.714529    0.562565    0.427759    11.00000    0.03587    0.04485 =
         0.12580   -0.03265    0.00627   -0.01501
N1    5    0.570168    0.156465    0.295099    11.00000    0.03040    0.02096 =
         0.01433    0.00052   -0.00064   -0.00668
N7    5    0.561292    0.074987    0.278463    11.00000    0.02926    0.01860 =
         0.02858   -0.00496   -0.00140   -0.00657
C1    1    0.493609    0.113070    0.355273    11.00000    0.04863    0.02473 =
         0.04087   -0.00213    0.01569   -0.01263
N2    5    0.568624    0.231542    0.308861    11.00000    0.03399    0.01673 =
         0.02167    0.00106    0.00185   -0.00319
N3    5    0.498992    0.034286    0.225378    11.00000    0.02805    0.01808 =
         0.02192   -0.00055   -0.00223   -0.00599
N4    5    0.556286   -0.000246    0.273269    11.00000    0.02927    0.01741 =
         0.02982    0.00055   -0.00353   -0.00433
N5    5    0.603539    0.194042    0.374732    11.00000    0.04454    0.02039 =
         0.01490   -0.00001   -0.00219   -0.00867
C96   1    0.604246    0.396278    0.182191    11.00000    0.06030    0.03044 =
         0.02450    0.00241   -0.00790   -0.00184
C2    1    0.644597    0.410480    0.214464    11.00000    0.04233    0.02523 =
         0.02890    0.00059    0.01019   -0.00112
C3    1    0.643457    0.405256    0.271410    11.00000    0.02716    0.02104 =
         0.02832   -0.00270   -0.00233    0.00192
C4    1    0.602488    0.385052    0.298093    11.00000    0.03249    0.01865 =
         0.01695    0.00043   -0.00300    0.00209
C5    1    0.680225    0.384078    0.463945    11.00000    0.02151    0.02908 =
         0.02394    0.00108   -0.00091   -0.00403
C6    1    0.675952    0.339945    0.470119    11.00000    0.03678    0.03111 =
         0.03066   -0.00096   -0.00611   -0.00550
C7    1    0.698461    0.319055    0.514697    11.00000    0.04285    0.03660 =
         0.06072    0.02402   -0.00850   -0.00710
C8    1    0.724867    0.340900    0.553771    11.00000    0.03554    0.08141 =
         0.04599    0.03955   -0.01484   -0.01734
C9    1    0.631822    0.559732    0.465946    11.00000    0.05334    0.02526 =
         0.04894   -0.01284   -0.00056   -0.00442
C10   1    0.584352    0.539505    0.469677    11.00000    0.05559    0.03779 =
         0.04405   -0.01094    0.02180   -0.00430
C11   1    0.575328    0.502416    0.441060    11.00000    0.03752    0.02415 =
         0.04150   -0.00618    0.01024   -0.00836
C12   1    0.612778    0.483563    0.407368    11.00000    0.02981    0.01618 =
         0.02725    0.00200   -0.00358   -0.00271
C13   1    0.705720    0.405541    0.505779    11.00000    0.03404    0.04396 =
         0.02943    0.00118   -0.00345   -0.01301
C14   1    0.728354    0.384539    0.549899    11.00000    0.04527    0.08101 =
         0.02671    0.00712   -0.01268   -0.03066
C15   1    0.562777    0.376480    0.207414    11.00000    0.04932    0.02662 =
         0.02914   -0.00328   -0.01861   -0.00595
C16   1    0.562092    0.370959    0.264245    11.00000    0.03246    0.01599 =
         0.03378    0.00138   -0.00791    0.00028
C17   1    0.531030    0.374379    0.440627    11.00000    0.03242    0.01895 =
         0.02453   -0.00824    0.00540   -0.00524
C18   1    0.490925    0.386425    0.405742    11.00000    0.03198    0.02335 =
         0.03021   -0.00178    0.00164   -0.00270
C19   1    0.442888    0.367506    0.407899    11.00000    0.03572    0.02967 =
         0.04345   -0.00585    0.00106    0.00053
C20   1    0.432944    0.336175    0.445922    11.00000    0.03474    0.03466 =
         0.05250   -0.00886    0.00741   -0.01642
C21   1    0.471604    0.322656    0.480400    11.00000    0.05413    0.03251 =
         0.03923   -0.00355    0.01795   -0.01710
C22   1    0.520038    0.341505    0.477856    11.00000    0.04752    0.03111 =
         0.02064   -0.00183    0.00351   -0.00161
C23   1    0.660285    0.504356    0.404758    11.00000    0.03010    0.02824 =
         0.03746   -0.00469    0.00247    0.00561
C24   1    0.669044    0.542252    0.433081    11.00000    0.02495    0.02856 =
         0.06019   -0.00911   -0.00442   -0.00528
C25   1    0.302488    0.010834    0.441443    11.00000    0.06620    0.03976 =
         0.06870    0.00672    0.00841   -0.02484
AFIX  43
H25   2    0.276280   -0.010016    0.447269    11.00000   -1.20000
AFIX   0
C26   1    0.347994   -0.000861    0.416893    11.00000    0.06843    0.02980 =
         0.05128    0.00139    0.00276   -0.01365
AFIX  43
H26   2    0.353236   -0.029836    0.406624    11.00000   -1.20000
AFIX   0
C27   1    0.386551    0.028700    0.406723    11.00000    0.04974    0.03564 =
         0.03619    0.00174    0.00904   -0.00566
AFIX  43
H27   2    0.417936    0.020398    0.389112    11.00000   -1.20000
AFIX   0
C28   1    0.378632    0.070668    0.422662    11.00000    0.04292    0.03353 =
         0.02516   -0.00046    0.00944   -0.01384
C29   1    0.410243    0.109212    0.414591    11.00000    0.04646    0.02790 =
         0.03339   -0.00028    0.01187   -0.01473
C30   1    0.453239    0.111460    0.384063    11.00000    0.04961    0.02819 =
         0.02995   -0.00289    0.00921   -0.01572
C31   1    0.578311    0.191200    0.325511    11.00000    0.02666    0.01822 =
         0.01662   -0.00036    0.00483   -0.00690
C32   1    0.546030    0.241591    0.255359    11.00000    0.04233    0.01580 =
         0.02631    0.00223    0.00012   -0.00473
C33   1    0.491955    0.241566    0.250231    11.00000    0.03655    0.03076 =
         0.02858    0.00497    0.00424   -0.00196
C34   1    0.456447    0.232597    0.299422    11.00000    0.03968    0.04530 =
         0.03568   -0.00220    0.00732   -0.00920
AFIX  13
H34   2    0.477158    0.215057    0.326103    11.00000   -1.20000
AFIX   0
C35   1    0.410052    0.206453    0.284626    11.00000    0.07465    0.08784 =
         0.07030   -0.01430    0.02503   -0.04333
AFIX 137
H35A  2    0.387574    0.222839    0.259679    11.00000   -1.50000
H35B  2    0.390877    0.199171    0.318447    11.00000   -1.50000
H35C  2    0.421248    0.180184    0.266037    11.00000   -1.50000
AFIX   0
C36   1    0.356301    0.093310    0.280996    11.00000    0.05027    0.04735 =
         0.05138   -0.00154    0.00310   -0.00131
AFIX 137
H36A  2    0.328410    0.100325    0.254910    11.00000   -1.50000
H36B  2    0.375166    0.119394    0.290885    11.00000   -1.50000
H36C  2    0.341429    0.080552    0.314558    11.00000   -1.50000
AFIX   0
C37   1    0.393388    0.061741    0.254048    11.00000    0.03265    0.03315 =
         0.03527    0.00159   -0.00600   -0.00037
AFIX  13
H37   2    0.418525    0.052124    0.283081    11.00000   -1.20000
AFIX   0
C38   1    0.361959    0.022749    0.235735    11.00000    0.06021    0.04850 =
         0.08054   -0.01404    0.02328   -0.01727
AFIX 137
H38A  2    0.344102    0.010485    0.267912    11.00000   -1.50000
H38B  2    0.385314    0.001371    0.219677    11.00000   -1.50000
H38C  2    0.336333    0.031423    0.207889    11.00000   -1.50000
AFIX   0
C39   1    0.424737    0.080836    0.205885    11.00000    0.03852    0.02682 =
         0.02749    0.00049   -0.00676    0.00127
C40   1    0.402638    0.112292    0.172475    11.00000    0.04239    0.04311 =
         0.05479    0.01124   -0.00582    0.00642
AFIX  43
H40   2    0.367909    0.121094    0.178997    11.00000   -1.20000
AFIX   0
C41   1    0.430763    0.130837    0.129899    11.00000    0.07385    0.05002 =
         0.05206    0.02478   -0.01270    0.00696
AFIX  43
H41   2    0.415027    0.152042    0.107277    11.00000   -1.20000
AFIX   0
C42   1    0.481146    0.118920    0.120009    11.00000    0.06214    0.04953 =
         0.04375    0.02127    0.00152   -0.00018
AFIX  43
H42   2    0.499940    0.132486    0.091036    11.00000   -1.20000
AFIX   0
C43   1    0.505313    0.087408    0.151475    11.00000    0.04852    0.04012 =
         0.02726    0.00456   -0.00005   -0.00170
C44   1    0.561322    0.075065    0.138893    11.00000    0.04769    0.05678 =
         0.02542    0.00918    0.00809   -0.00501
AFIX  13
H44   2    0.572348    0.053294    0.166877    11.00000   -1.20000
AFIX   0
C45   1    0.566959    0.055127    0.081088    11.00000    0.07695    0.08781 =
         0.04668   -0.00772    0.01320   -0.00246
AFIX 137
H45A  2    0.545461    0.029378    0.078761    11.00000   -1.50000
H45B  2    0.603342    0.047554    0.074638    11.00000   -1.50000
H45C  2    0.555679    0.075704    0.052915    11.00000   -1.50000
AFIX   0
C46   1    0.596610    0.113816    0.145002    11.00000    0.06217    0.08170 =
         0.05559    0.00201    0.01162   -0.01949
AFIX 137
H46A  2    0.587347    0.135246    0.117061    11.00000   -1.50000
H46B  2    0.632770    0.105083    0.139697    11.00000   -1.50000
H46C  2    0.592410    0.126043    0.182176    11.00000   -1.50000
AFIX   0
C47   1    0.475483    0.068849    0.193823    11.00000    0.03647    0.02259 =
         0.02603    0.00072   -0.00867   -0.00039
C48   1    0.492807   -0.008775    0.213599    11.00000    0.03214    0.02352 =
         0.03161   -0.00650   -0.00263   -0.00766
AFIX  43
H48   2    0.468140   -0.020890    0.188900    11.00000   -1.20000
AFIX   0
C49   1    0.527900   -0.029971    0.243375    11.00000    0.03140    0.01834 =
         0.04489   -0.00530   -0.00505   -0.00471
AFIX  43
H49   2    0.532624   -0.060058    0.244008    11.00000   -1.20000
AFIX   0
C50   1    0.599562   -0.008903    0.310459    11.00000    0.02739    0.02108 =
         0.05378    0.00191   -0.01017   -0.00467
C51   1    0.589622   -0.009611    0.367323    11.00000    0.04414    0.03200 =
         0.04545    0.00956   -0.01816   -0.00477
C52   1    0.536269   -0.003964    0.391736    11.00000    0.04803    0.04080 =
         0.03054    0.00974   -0.00546   -0.01085
AFIX  13
H52   2    0.513476    0.008639    0.362418    11.00000   -1.20000
AFIX   0
C53   1    0.535972    0.026201    0.441436    11.00000    0.08036    0.05533 =
         0.04037   -0.00376   -0.00181   -0.01960
AFIX 137
H53A  2    0.557099    0.014033    0.471324    11.00000   -1.50000
H53B  2    0.500288    0.030047    0.454518    11.00000   -1.50000
H53C  2    0.550338    0.053907    0.430402    11.00000   -1.50000
AFIX   0
C54   1    0.513436   -0.047545    0.408193    11.00000    0.08184    0.04756 =
         0.08579   -0.00040    0.01695   -0.02637
AFIX 137
H54A  2    0.511424   -0.065934    0.375347    11.00000   -1.50000
H54B  2    0.478604   -0.043487    0.423591    11.00000   -1.50000
H54C  2    0.535733   -0.060982    0.436126    11.00000   -1.50000
AFIX   0
C55   1    0.632106   -0.017177    0.401938    11.00000    0.05096    0.08517 =
         0.05960    0.01044   -0.02088   -0.00381
AFIX  43
H55   2    0.627262   -0.018304    0.441000    11.00000   -1.20000
AFIX   0
C56   1    0.680112   -0.022924    0.380418    11.00000    0.05334    0.11227 =
         0.09017    0.01269   -0.03111    0.01168
AFIX  43
H56   2    0.708488   -0.027356    0.404901    11.00000   -1.20000
AFIX   0
C57   1    0.688935   -0.022529    0.324322    11.00000    0.03664    0.08825 =
         0.09408   -0.00090   -0.01607    0.00402
AFIX  43
H57   2    0.723047   -0.027154    0.310690    11.00000   -1.20000
AFIX   0
C58   1    0.648537   -0.015433    0.287003    11.00000    0.03247    0.04027 =
         0.07019    0.00420   -0.00081   -0.00447
C59   1    0.657951   -0.015488    0.224983    11.00000    0.03858    0.06159 =
         0.07846   -0.00967    0.01779    0.00107
AFIX  13
H59   2    0.623421   -0.012118    0.206599    11.00000   -1.20000
AFIX   0
C60   1    0.680896   -0.057829    0.204751    11.00000    0.16568    0.08904 =
         0.12307   -0.04249    0.02807    0.01936
AFIX 137
H60A  2    0.714552   -0.062567    0.222620    11.00000   -1.50000
H60B  2    0.685514   -0.056767    0.164399    11.00000   -1.50000
H60C  2    0.657307   -0.081247    0.214286    11.00000   -1.50000
AFIX   0
C61   1    0.691729    0.020950    0.205291    11.00000    0.15423    0.09190 =
         0.11298   -0.02993    0.05247   -0.05684
AFIX 137
H61A  2    0.677134    0.048085    0.218213    11.00000   -1.50000
H61B  2    0.693129    0.020887    0.164641    11.00000   -1.50000
H61C  2    0.726823    0.017499    0.220252    11.00000   -1.50000
AFIX   0
C62   1    0.538882    0.039153    0.261697    11.00000    0.02423    0.01972 =
         0.02048   -0.00120    0.00148   -0.00381
C63   1    0.381427    0.144513    0.439859    11.00000    0.06315    0.03378 =
         0.04047   -0.00032    0.01549   -0.01038
C64   1    0.393913    0.187563    0.445739    11.00000    0.09783    0.03585 =
         0.06491   -0.01132    0.03240   -0.02413
AFIX  43
H64   2    0.426076    0.198406    0.432646    11.00000   -1.20000
AFIX   0
C65   1    0.358427    0.213910    0.470996    11.00000    0.14127    0.03658 =
         0.10100   -0.01320    0.05649   -0.01415
AFIX  43
H65   2    0.366351    0.243366    0.475178    11.00000   -1.20000
AFIX   0
C66   1    0.311782    0.198794    0.490371    11.00000    0.12145    0.04598 =
         0.12782   -0.01104    0.06490    0.01893
AFIX  43
H66   2    0.288133    0.217846    0.507726    11.00000   -1.20000
AFIX   0
C67   1    0.298896    0.156035    0.484845    11.00000    0.08917    0.05568 =
         0.10070   -0.00767    0.05877   -0.00208
AFIX  43
H67   2    0.266548    0.145638    0.498026    11.00000   -1.20000
AFIX   0
C68   1    0.334182    0.128656    0.459662    11.00000    0.05984    0.03907 =
         0.05518    0.00355    0.02696   -0.00190
C69   1    0.332223    0.082500    0.448453    11.00000    0.04596    0.03227 =
         0.04178    0.00309    0.01981   -0.00794
C70   1    0.293875    0.052412    0.457952    11.00000    0.04871    0.05481 =
         0.06726    0.01008    0.02586   -0.01246
AFIX  43
H70   2    0.262275    0.060249    0.475484    11.00000   -1.20000
AFIX   0
C71   1    0.610445    0.237066    0.387907    11.00000    0.05355    0.02149 =
         0.02484   -0.00620   -0.00574   -0.01349
AFIX  43
H71   2    0.627509    0.248127    0.419762    11.00000   -1.20000
AFIX   0
C72   1    0.588534    0.259732    0.347272    11.00000    0.05849    0.01291 =
         0.02799   -0.00466    0.00133   -0.00643
AFIX  43
H72   2    0.586942    0.290002    0.345192    11.00000   -1.20000
AFIX   0
C73   1    0.579815    0.249417    0.211316    11.00000    0.04603    0.03508 =
         0.02700    0.01092    0.00608    0.00289
C74   1    0.638292    0.248346    0.217036    11.00000    0.04199    0.04538 =
         0.03784    0.01535    0.01206    0.00820
AFIX  13
H74   2    0.646287    0.241801    0.256751    11.00000   -1.20000
AFIX   0
C75   1    0.663011    0.290805    0.203725    11.00000    0.05373    0.06038 =
         0.11773    0.00670   -0.00825   -0.00380
AFIX 137
H75A  2    0.656746    0.297870    0.164670    11.00000   -1.50000
H75B  2    0.700439    0.289118    0.210454    11.00000   -1.50000
H75C  2    0.647905    0.313006    0.227406    11.00000   -1.50000
AFIX   0
C76   1    0.661735    0.213467    0.182627    11.00000    0.05256    0.07738 =
         0.17999   -0.05796    0.01394    0.00068
AFIX 137
H76A  2    0.645800    0.186096    0.192545    11.00000   -1.50000
H76B  2    0.699143    0.212126    0.189609    11.00000   -1.50000
H76C  2    0.655595    0.219369    0.143224    11.00000   -1.50000
AFIX   0
C77   1    0.556784    0.257416    0.160218    11.00000    0.05539    0.08047 =
         0.02225    0.01989    0.00628    0.00531
AFIX  43
H77   2    0.578348    0.262450    0.128922    11.00000   -1.20000
AFIX   0
C78   1    0.503926    0.258292    0.153413    11.00000    0.05892    0.08471 =
         0.03195    0.02075   -0.01017   -0.00311
AFIX  43
H78   2    0.489358    0.264063    0.117980    11.00000   -1.20000
AFIX   0
C79   1    0.472044    0.250712    0.198514    11.00000    0.04273    0.06191 =
         0.05085    0.00952   -0.01366   -0.00696
AFIX  43
H79   2    0.435500    0.251841    0.193711    11.00000   -1.20000
AFIX   0
C80   1    0.442416    0.272743    0.329424    11.00000    0.14775    0.05601 =
         0.09904   -0.02229    0.08633   -0.02525
AFIX 137
H80A  2    0.474114    0.287515    0.341052    11.00000   -1.50000
H80B  2    0.421566    0.265711    0.362184    11.00000   -1.50000
H80C  2    0.422367    0.291330    0.304712    11.00000   -1.50000
AFIX   0
C81   1    0.626014    0.158399    0.403852    11.00000    0.04500    0.02127 =
         0.02189    0.00168   -0.01401   -0.00877
C82   1    0.669740    0.139083    0.380975    11.00000    0.03800    0.03136 =
         0.03864    0.00246   -0.01368   -0.00603
C83   1    0.690538    0.103955    0.409022    11.00000    0.04729    0.03945 =
         0.06062    0.00140   -0.02383    0.00017
AFIX  43
H83   2    0.719709    0.089442    0.394040    11.00000   -1.20000
AFIX   0
C84   1    0.668766    0.090060    0.458845    11.00000    0.05909    0.04092 =
         0.06218    0.01980   -0.02916   -0.01202
AFIX  43
H84   2    0.682967    0.066005    0.477461    11.00000   -1.20000
AFIX   0
C85   1    0.626737    0.111109    0.481140    11.00000    0.07285    0.04307 =
         0.03549    0.01654   -0.02432   -0.02344
AFIX  43
H85   2    0.613102    0.101757    0.515697    11.00000   -1.20000
AFIX   0
C86   1    0.603776    0.145511    0.454644    11.00000    0.05435    0.02984 =
         0.01909    0.00168   -0.01401   -0.01458
C87   1    0.558449    0.169256    0.480301    11.00000    0.07313    0.04877 =
         0.01828    0.00081    0.00489   -0.01469
AFIX  13
H87   2    0.540017    0.184961    0.450017    11.00000   -1.20000
AFIX   0
C88   1    0.519086    0.139830    0.509037    11.00000    0.08035    0.07145 =
         0.03075   -0.00032    0.01098   -0.01867
AFIX 137
H88A  2    0.506707    0.118364    0.482565    11.00000   -1.50000
H88B  2    0.489686    0.156813    0.522358    11.00000   -1.50000
H88C  2    0.535744    0.125535    0.540527    11.00000   -1.50000
AFIX   0
C89   1    0.578087    0.202222    0.522552    11.00000    0.12209    0.06192 =
         0.03330   -0.01444    0.01476   -0.02127
AFIX 137
H89A  2    0.595675    0.187465    0.553089    11.00000   -1.50000
H89B  2    0.548662    0.218514    0.537201    11.00000   -1.50000
H89C  2    0.602456    0.221724    0.504332    11.00000   -1.50000
AFIX   0
C90   1    0.696214    0.154850    0.328533    11.00000    0.03632    0.06325 =
         0.04510    0.00065   -0.00556    0.01414
AFIX  13
H90   2    0.674648    0.178678    0.313328    11.00000   -1.20000
AFIX   0
C91   1    0.750022    0.173528    0.342550    11.00000    0.04841    0.07921 =
         0.06639    0.00909    0.00184   -0.00700
AFIX 137
H91A  2    0.746241    0.195980    0.370602    11.00000   -1.50000
H91B  2    0.765564    0.185632    0.308926    11.00000   -1.50000
H91C  2    0.772436    0.150837    0.357024    11.00000   -1.50000
AFIX   0
C92   1    0.699674    0.120701    0.283779    11.00000    0.04793    0.11460 =
         0.05227   -0.02470   -0.01266    0.02820
AFIX 137
H92A  2    0.719061    0.096120    0.298046    11.00000   -1.50000
H92B  2    0.717534    0.132349    0.251220    11.00000   -1.50000
H92C  2    0.664656    0.111632    0.273237    11.00000   -1.50000
AFIX   0
B1    3    0.610852    0.405692    0.397497    11.00000    0.02593    0.02221 =
         0.01785    0.00094   -0.00007   -0.00383
HKLF 4


REM  LCTPLAB1_0m_1_a.res in Pccn
REM wR2 = 0.2083, GooF = S = 1.138, Restrained GooF = 1.138 for all data
REM R1 = 0.0956 for 15370 Fo > 4sig(Fo) and 0.1180 for all 19878 data
REM 1142 parameters refined using 0 restraints

END

WGHT      0.0611     41.4735

REM Instructions for potential hydrogen bonds
EQIV $1 -x+1, y-1/2, -z+1/2
HTAB C48 O8_$1
HTAB C48 F18_$1
HTAB C71 F12

REM Highest difference peak  0.407,  deepest hole -0.511,  1-sigma level  0.066
Q1    1   0.5004  0.1165  0.3144  11.00000  0.05    0.41
Q2    1   0.3171  0.1954  0.0675  11.00000  0.05    0.38
Q3    1   0.5960 -0.1413  0.2819  11.00000  0.05    0.37
Q4    1   0.3889  0.1591  0.6014  11.00000  0.05    0.33
Q5    1   0.4138  0.2878  0.2926  11.00000  0.05    0.32
Q6    1   0.4384  0.2260  0.1835  11.00000  0.05    0.29
Q7    1   0.5932  0.0694  0.3023  11.00000  0.05    0.29
Q8    1   0.6189 -0.0302  0.2979  11.00000  0.05    0.29
Q9    1   0.6572 -0.0322  0.2601  11.00000  0.05    0.29
Q10   1   0.5757  0.1540  0.2601  11.00000  0.05    0.29
Q11   1   0.5596  0.5454  0.5396  11.00000  0.05    0.28
Q12   1   0.5936  0.3607  0.2793  11.00000  0.05    0.28
Q13   1   0.6744  0.5151  0.4364  11.00000  0.05    0.28
Q14   1   0.6476  0.2277  0.1376  11.00000  0.05    0.28
Q15   1   0.5329  0.1483  0.2970  11.00000  0.05    0.26
Q16   1   0.6589  0.2770  0.2414  11.00000  0.05    0.26
Q17   1   0.5322 -0.0223  0.2014  11.00000  0.05    0.26
Q18   1   0.6140 -0.0206  0.2847  11.00000  0.05    0.26
Q19   1   0.6445  0.4851  0.4242  11.00000  0.05    0.26
Q20   1   0.4477  0.1114  0.1181  11.00000  0.05    0.26
Q21   1   0.5768  0.3726  0.1388  11.00000  0.05    0.26
Q22   1   0.5343  0.1103  0.3577  11.00000  0.05    0.26
Q23   1   0.5101  0.2947  0.5391  11.00000  0.05    0.25
Q24   1   0.6386 -0.0333  0.3659  11.00000  0.05    0.25
Q25   1   0.5598  0.1395  0.3164  11.00000  0.05    0.25
Q26   1   0.6224  0.4065  0.4385  11.00000  0.05    0.25
Q27   1   0.5803  0.3915  0.4808  11.00000  0.05    0.25
Q28   1   0.7492  0.5524  0.4185  11.00000  0.05    0.25
Q29   1   0.7396  0.0152  0.3189  11.00000  0.05    0.25
Q30   1   0.5144  0.1725  0.3385  11.00000  0.05    0.24
Q31   1   0.4312  0.0527  0.3394  11.00000  0.05    0.24
Q32   1   0.6310  0.3769  0.2812  11.00000  0.05    0.24
Q33   1   0.6024  0.1366  0.4220  11.00000  0.05    0.24
Q34   1   0.7293  0.5354  0.4577  11.00000  0.05    0.24
Q35   1   0.7616 -0.0320  0.2621  11.00000  0.05    0.24
Q36   1   0.5190  0.1395  0.5433  11.00000  0.05    0.24
Q37   1   0.4744  0.1092  0.0729  11.00000  0.05    0.24
Q38   1   0.6385 -0.0417  0.1889  11.00000  0.05    0.24
Q39   1   0.6458 -0.0375  0.3785  11.00000  0.05    0.23
Q40   1   0.6407  0.3173  0.2618  11.00000  0.05    0.23
Q41   1   0.7021  0.2803  0.4201  11.00000  0.05    0.23
Q42   1   0.5321  0.0919  0.2789  11.00000  0.05    0.23
Q43   1   0.5667  0.2344  0.1811  11.00000  0.05    0.23
Q44   1   0.6592  0.2950  0.4191  11.00000  0.05    0.23
Q45   1   0.5489  0.2124  0.3346  11.00000  0.05    0.23
Q46   1   0.5379 -0.0708  0.3786  11.00000  0.05    0.23
Q47   1   0.3250  0.1047  0.4681  11.00000  0.05    0.23
Q48   1   0.7173 -0.0345  0.2802  11.00000  0.05    0.23
Q49   1   0.5682  0.0445  0.1440  11.00000  0.05    0.23
Q50   1   0.5714  0.2560  0.3790  11.00000  0.05    0.23
Q51   1   0.3162  0.0041  0.3991  11.00000  0.05    0.23
Q52   1   0.5989  0.0149  0.4238  11.00000  0.05    0.23
Q53   1   0.2483  0.0639  0.4448  11.00000  0.05    0.23
Q54   1   0.6068 -0.0254  0.3372  11.00000  0.05    0.23
Q55   1   0.4265  0.1482  0.2550  11.00000  0.05    0.23
Q56   1   0.2916  0.1966  0.1854  11.00000  0.05    0.22
Q57   1   0.3099 -0.0334  0.4794  11.00000  0.05    0.22
Q58   1   0.4703  0.3224  0.5247  11.00000  0.05    0.22
Q59   1   0.6990  0.0372  0.2369  11.00000  0.05    0.22
Q60   1   0.2592  0.1418  0.1544  11.00000  0.05    0.22
Q61   1   0.5328  0.1692  0.4556  11.00000  0.05    0.22
Q62   1   0.6573  0.2168  0.2036  11.00000  0.05    0.22
Q63   1   0.5225  0.0714  0.1277  11.00000  0.05    0.22
Q64   1   0.6630 -0.0491  0.1550  11.00000  0.05    0.22
Q65   1   0.5662 -0.0704  0.4425  11.00000  0.05    0.22
;
_shelx_res_checksum                99852
_shelx_hkl_file
;
   0   0  -2   -0.60    0.50
   0   0  -3   -0.90    1.00
   0   0  -3    2.20    1.20
   0   0  -3   -0.40    1.10
   0   0  -4  252.27    7.60
   0   0  -4  252.97    7.60
   0   0   4  283.87    8.20
   0   0   4  249.97    7.40
   0   0  -5    2.10    2.00
   0   0   5    1.10    1.70
   0   0  -5    1.30    1.90
   0   0  -5    1.20    2.00
   0   0   5    1.00    1.80
   0   0   5    0.40    1.80
   0   0  -6  105.89    4.80
   0   0  -6  107.09    4.80
   0   0   6  122.79    5.60
   0   0   6  107.79    4.50
   0   0   6  119.89    4.50
   0   0  -6  121.99    5.70
   0   0  -7   -2.20    2.30
   0   0   7   -0.90    2.50
   0   0  -7    0.90    2.50
   0   0   7   -1.30    2.10
   0   0  -7   -1.80    2.40
   0   0   7   -1.10    2.00
   0   0   8  421.06   12.50
   0   0   8  447.96   13.90
   0   0   8  452.15   12.50
   0   0  -8  444.36   13.10
   0   0  -8  417.66   13.00
   0   0  -8  425.16   14.00
   0   0   9    0.60    2.00
   0   0  -9   -3.10    2.60
   0   0  -9    1.80    2.70
   0   0  -9   -1.10    2.60
   0   0   9   -2.10    2.00
   0   0   9    1.80    2.70
   0   0 -10 2701.93   69.09
   0   0  10 2770.62   70.39
   0   0  10 2686.63   68.19
   0   0 -10 2721.53   70.39
   0   0  10 2611.14   68.09
   0   0 -10 2713.43   69.19
   0   0  11   11.10    2.70
   0   0 -11    7.60    3.60
   0   0  11   10.60    2.70
   0   0 -11    7.30    3.30
   0   0 -11    5.70    3.30
   0   0  11    4.10    2.70
   0   0 -12  955.30   27.10
   0   0  12  946.01   28.30
   0   0  12  957.30   25.80
   0   0  12  966.30   25.80
   0   0 -12  983.30   28.70
   0   0 -12  957.50   27.20
   0   0 -13    4.00    3.50
   0   0  13   10.70    2.60
   0   0  13    7.60    3.40
   0   0 -13    5.10    3.60
   0   0 -13    3.30    3.70
   0   0 -14  384.36   13.90
   0   0  14  406.76   19.70
   0   0 -14  394.26   15.20
   0   0 -14  396.16   13.90
   0   0 -15   -1.60    3.50
   0   0 -15    2.50    3.60
   0   0 -15    2.80    3.80
   0   0 -16  121.79    8.90
   0   0 -16  129.99    7.90
   0   0 -16  115.69    7.50
   0   0 -17    0.00    3.90
   0   0 -17    2.10    4.10
   0   0 -17    0.90    4.00
   0   0 -18   31.70    5.70
   0   0 -18   20.20    5.60
   0   0 -18   26.60    5.40
   0   0 -19   -1.50    4.40
   0   0 -19    3.30    4.60
   0   0 -19    2.40    4.20
   0   0 -20   61.09    8.20
   0   0 -20   62.29    7.00
   0   0 -20   55.89    6.90
   0   0 -21    2.60    5.00
   0   0 -21   -0.40    4.60
   0   0 -22    4.40    5.40
   0   0 -22   16.00    5.80
   0   0 -22    9.70    5.80
   0   0 -23   -1.40    5.00
   0   0 -23    2.70    5.60
   0   0 -23    1.10    4.40
   0   0 -24   -4.10    4.40
   0   0 -24    6.80    5.20
   0   0 -24    0.20    5.30
   0   0 -25    4.90    6.20
   0   0 -25    0.30    5.80
   0   0 -25   -0.90    5.20
   0   0 -26   52.69    9.40
   0   0 -26   46.60    8.90
   0   0 -26   45.70    9.40
   0   0 -27    4.40    6.40
   0   0 -27   11.10    5.90
   0   0 -27    7.20    6.60
   0   0 -28  118.79   10.40
   0   0 -28  118.29   12.20
   0   0 -28  105.59   10.90
   0   0 -29    3.00    6.30
   0   0 -29   -1.60    6.50
   0   0 -29    6.70    6.80
   0   0 -30   41.50    9.60
   0   0 -30   42.10    9.50
   0   0 -30   49.90    9.90
   0   0 -31    9.70    8.10
   0   0 -31    1.90    7.00
   0   0 -31    3.10    7.10
   0   0 -32   29.20    9.40
   0   0 -32   23.30    8.20
   0   0 -32   37.80    9.50
  -1   0  -3   -1.20    1.10
  -1   0  -3   -0.40    1.30
   1   0   3   -0.10    1.60
   1   0  -3    0.50    1.20
   1   0   3   -1.20    1.30
   1   0   4  242.98    7.70
  -1   0  -4  248.38    7.80
   1   0   4  229.58    7.50
  -1   0  -4  238.48    7.60
   1   0  -4  256.27    7.70
   1   0   4  235.38    8.20
  -1   0   4  250.07    7.70
  -1   0   5    0.40    1.80
  -1   0  -5   -1.00    2.10
   1   0   5    2.20    2.00
   1   0  -5   -1.10    2.00
   1   0  -5   -0.10    1.60
   1   0   5    0.60    1.90
  -1   0  -5   -0.70    2.20
   1   0   5   -1.20    1.90
  -1   0  -5    0.30    1.20
  -1   0  -6 1714.33   43.60
   1   0   6 1657.23   43.40
  -1   0  -6 1642.34   43.00
   1   0  -6 1626.64   42.20
  -1   0  -6 1572.24   42.90
  -1   0   6 1727.23   43.40
   1   0   6 1608.94   42.70
   1   0  -6 1773.42   42.20
   1   0  -6 1733.43   43.40
   1   0   6 1635.54   42.70
  -1   0  -7   -1.00    2.50
   1   0  -7    0.30    2.20
   1   0   7   -1.00    2.30
   1   0   7   -0.80    2.30
   1   0   7    3.00    2.50
   1   0  -7   -1.40    2.20
  -1   0   7    0.40    2.20
  -1   0  -7   -0.10    2.70
  -1   0  -7   -0.50    2.60
   1   0  -7    0.30    2.30
  -1   0  -8  186.48    7.40
  -1   0   8  189.58    7.80
   1   0  -8  187.08    7.90
  -1   0  -8  186.98    7.90
   1   0   8  182.48    6.90
   1   0  -8  178.18    6.70
  -1   0  -8  183.68    7.40
   1   0   8  188.68    7.90
   1   0   8  174.28    6.80
   1   0  -8  187.68    6.70
   1   0  -9   -0.90    2.30
   1   0  -9   -2.70    2.40
  -1   0  -9    3.20    3.10
  -1   0   9   -2.40    2.30
  -1   0  -9    2.90    2.80
   1   0   9    0.50    2.50
  -1   0  -9    0.50    2.90
   1   0  -9    2.70    2.70
   1   0   9    1.70    2.40
   1   0  10    5.30    3.00
   1   0  10    1.40    2.40
   1   0 -10   -3.10    2.90
  -1   0  10    6.80    3.00
  -1   0 -10   -1.20    3.10
   1   0 -10    3.50    2.80
  -1   0 -10   -0.40    2.80
  -1   0 -10   -1.90    3.00
   1   0 -10    2.00    2.80
   1   0  10    0.90    2.70
  -1   0  11   -2.90    2.40
   1   0 -11    2.50    3.10
   1   0 -11    1.00    3.00
  -1   0 -11   -0.20    3.10
  -1   0 -11   -5.80    3.20
   1   0 -11    4.10    3.30
   1   0  11   -2.30    3.00
   1   0  11    0.70    2.60
   1   0  11    1.10    2.60
  -1   0 -11    3.30    3.50
  -1   0  12    6.90    3.30
   1   0 -12   10.80    3.70
   1   0 -12    4.80    3.60
   1   0  12   10.20    2.90
   1   0  12    7.70    3.10
   1   0  12   11.40    3.60
  -1   0 -12    8.40    3.90
  -1   0 -12    5.70    3.80
  -1   0 -12    9.70    3.90
   1   0 -12    9.70    3.50
   1   0 -13   -0.30    3.30
  -1   0 -13   -4.20    3.10
   1   0  13   -2.20    2.60
   1   0 -13    0.10    3.10
  -1   0  13   -3.20    2.80
  -1   0 -13   -0.70    3.10
   1   0 -13    2.50    3.50
  -1   0 -13   -0.80    3.30
   1   0  13    1.80    2.90
   1   0  13    1.30    2.60
  -1   0 -14   45.40    5.90
  -1   0 -14   28.30    5.30
   1   0 -14   44.40    5.60
  -1   0  14   27.10    4.80
   1   0 -14   32.60    4.90
  -1   0 -14   21.60    5.00
   1   0 -14   28.20    5.40
  -1   0 -15   -5.10    3.30
  -1   0 -15   -1.60    3.20
  -1   0 -15   -3.50    3.10
   1   0 -15   -2.20    3.30
   1   0 -15   -0.70    3.10
   1   0  15    7.50    2.90
   1   0 -15    2.40    3.50
   1   0 -16   31.80    5.90
   1   0  16   38.70    4.10
  -1   0 -16   43.60    6.50
  -1   0 -16   31.40    5.80
  -1   0 -16   43.70    6.40
   1   0 -16   44.60    6.10
   1   0 -16   29.40    5.30
  -1   0 -17   -1.80    4.50
   1   0  17    1.60    2.70
  -1   0 -17    0.00    4.30
   1   0 -17   -2.60    3.90
  -1   0 -17    2.80    3.90
   1   0 -17    2.50    4.20
   1   0 -17   -0.60    3.70
  -1   0 -18   20.70    5.40
  -1   0 -18   17.90    5.20
   1   0 -18   18.10    4.90
   1   0 -18    6.90    5.00
  -1   0 -18   18.10    5.20
   1   0 -18   19.70    5.00
   1   0 -19    0.20    4.00
   1   0 -19    5.70    4.80
  -1   0 -19   -1.60    4.10
   1   0 -19   -4.90    3.80
  -1   0 -19    0.70    4.10
   1   0 -20   11.70    5.30
  -1   0 -20    9.80    5.60
   1   0 -20    6.00    4.50
   1   0 -20   11.40    5.20
  -1   0 -20   11.00    5.40
  -1   0 -20   19.70    6.00
  -1   0 -21    7.30    5.60
  -1   0 -21    8.40    5.60
  -1   0 -21    7.80    5.00
   1   0 -21   -3.70    4.50
   1   0 -21   -3.10    4.30
   1   0 -21   10.50    4.50
   1   0 -22    8.60    6.10
  -1   0 -22    0.40    5.20
   1   0 -22   19.50    5.60
  -1   0 -22    9.10    5.40
  -1   0 -22   10.70    5.80
   1   0 -22   30.00    6.60
  -1   0 -23    0.70    5.00
   1   0 -23    4.70    5.50
  -1   0 -23   -2.70    5.10
   1   0 -23    7.00    5.00
   1   0 -23    3.70    5.80
  -1   0 -23    4.20    4.40
  -1   0 -24   80.49    9.30
  -1   0 -24   95.99    9.10
   1   0 -24   94.39    9.10
   1   0 -24  101.39    9.00
  -1   0 -24  103.89   12.40
   1   0 -24  104.59   11.70
  -1   0 -25    3.80    5.60
   1   0 -25    6.10    5.20
   1   0 -25   -5.20    5.30
  -1   0 -25    5.80    5.90
   1   0 -25    2.50    5.70
  -1   0 -25   -2.60    5.70
   1   0 -26   17.30    6.90
  -1   0 -26   24.50    7.00
   1   0 -26   17.00    6.70
  -1   0 -26   10.40    6.40
  -1   0 -26   13.30    7.40
   1   0 -26   17.60    6.00
  -1   0 -27    4.20    6.70
   1   0 -27   -4.30    5.50
  -1   0 -27   -7.30    4.80
  -1   0 -27    4.50    5.70
   1   0 -27    3.30    5.90
   1   0 -27   11.40    6.00
   1   0 -28   19.80    7.40
  -1   0 -28   16.70    7.00
  -1   0 -28   13.70    7.10
  -1   0 -28   10.40    7.60
   1   0 -28   24.10    7.40
   1   0 -28   15.30    7.00
   1   0 -29    1.60    5.60
  -1   0 -29    8.70    6.60
  -1   0 -29    4.30    6.60
   1   0 -29   -8.20    5.60
   1   0 -29    1.90    6.30
  -1   0 -29    6.90    7.30
   1   0 -30    6.50    6.40
  -1   0 -30    2.80    6.20
  -1   0 -30   12.40    7.60
   1   0 -30    0.00    6.40
   1   0 -30    3.00    6.10
  -1   0 -30    1.80    6.60
  -1   0 -31   -1.60    7.10
  -1   0 -31    5.80    7.60
  -1   0 -31   -1.60    7.30
   1   0 -31    2.40    7.10
   1   0 -31    4.60    7.30
   1   0 -31    0.50    6.80
   1   0 -32    2.00    7.10
   1   0 -32  -11.40    7.60
  -1   0 -32   -5.40    6.50
  -1   0 -32   -9.50   10.30
   1   0 -32   -7.00    8.20
  -1   0 -32    6.20    7.70
   2   0  -1   -0.20    0.50
  -2   0  -2 2941.61   71.39
   2   0  -2 2566.84   70.69
   2   0   2 2900.01   71.29
   2   0   2 3027.60   71.89
  -2   0  -3    3.10    2.20
  -2   0  -3    0.40    1.70
   2   0  -3    0.90    1.40
  -2   0  -3    0.70    1.30
   2   0   3    1.40    1.80
   2   0   3    0.00    1.40
   2   0   4  449.95   12.90
  -2   0  -4  442.26   13.00
  -2   0  -4  458.75   12.90
   2   0   4  441.66   12.90
   2   0   4  446.66   12.90
   2   0  -4  456.15   12.70
  -2   0   4  444.56   12.60
  -2   0  -5   -3.90    2.20
   2   0   5    2.90    2.10
   2   0   5   -2.00    2.10
   2   0  -5   -0.40    1.90
   2   0   5    0.70    2.30
  -2   0   5   -2.20    1.80
  -2   0  -5    0.60    2.40
   2   0   6   12.10    2.90
  -2   0  -6   10.60    2.70
   2   0   6   18.20    3.30
  -2   0   6   18.70    2.90
   2   0  -6   12.50    2.50
  -2   0  -6   13.90    3.30
   2   0   6   12.60    2.80
  -2   0   7   -1.50    2.40
  -2   0  -7   -3.20    2.70
   2   0   7   -1.10    2.40
  -2   0  -7    0.40    2.60
   2   0   7    0.40    2.60
   2   0  -7   -1.10    2.30
   2   0   7   -1.10    2.40
   2   0   8  566.54   16.70
   2   0  -8  545.25   17.10
   2   0   8  577.14   17.40
   2   0  -8  553.74   15.50
   2   0   8  562.34   16.60
  -2   0   8  586.44   17.20
  -2   0  -8  577.64   17.50
  -2   0  -8  574.54   17.10
  -2   0  -9    0.50    2.70
   2   0  -9    0.20    2.20
  -2   0  -9   -0.80    2.10
   2   0   9   -2.80    2.50
   2   0  -9   -1.40    2.10
  -2   0  -9   -2.20    3.00
   2   0   9   -1.40    2.60
   2   0   9   -0.40    2.50
  -2   0   9   -0.10    2.50
   2   0  -9   -0.10    2.90
   2   0  10   64.59    5.20
   2   0 -10   60.99    4.10
  -2   0 -10   60.99    5.20
  -2   0  10   52.39    5.00
   2   0  10   58.99    4.60
  -2   0 -10   55.79    5.00
   2   0 -10   65.09    5.50
   2   0  10   59.19    4.70
   2   0 -10   63.19    4.10
  -2   0 -10   51.69    5.50
   2   0  11   -0.10    2.60
   2   0  11   -2.10    2.80
   2   0 -11    1.90    3.30
   2   0 -11    0.10    2.70
   2   0  11   -3.20    2.50
  -2   0 -11   -2.10    3.80
  -2   0  11   -2.00    2.50
   2   0 -11   -1.30    2.70
  -2   0 -11   -2.10    3.00
  -2   0 -11    1.00    3.30
  -2   0  12  287.67   11.20
   2   0  12  267.17   11.10
  -2   0 -12  258.67   11.40
   2   0 -12  268.17    9.50
  -2   0 -12  270.07   10.80
  -2   0 -12  271.37   10.90
   2   0  12  258.27    9.80
   2   0  12  261.17    9.90
   2   0 -12  268.37    9.60
   2   0 -12  274.67   11.40
   2   0 -13   -3.30    3.10
   2   0  13   -3.50    2.90
  -2   0 -13   -1.80    3.40
  -2   0 -13   -2.10    3.40
  -2   0 -13   -2.00    3.50
   2   0  13    2.00    2.50
   2   0  13   -0.10    2.70
   2   0 -13   -1.40    2.90
  -2   0  13   -0.30    2.50
   2   0 -13    6.30    3.00
   2   0 -14   26.00    4.30
   2   0 -14   25.70    4.90
  -2   0 -14   16.50    4.50
   2   0 -14   28.50    4.50
  -2   0 -14   30.30    5.40
   2   0  14   37.60    4.60
  -2   0  14   22.70    4.00
  -2   0 -14   21.30    5.00
   2   0 -15   -2.80    3.10
   2   0 -15   -0.90    3.20
   2   0 -15    1.40    3.80
  -2   0 -15   11.90    4.30
   2   0  15    2.20    3.00
  -2   0 -15    0.00    3.80
  -2   0 -15   -3.60    3.30
   2   0 -16   89.79    6.40
   2   0 -16   75.39    6.10
   2   0 -16   94.79    8.00
  -2   0 -16   85.19    7.20
  -2   0 -16   90.19    7.60
  -2   0 -16   92.99    7.40
   2   0  16   81.89    5.60
   2   0 -17    1.30    4.00
  -2   0 -17   -2.70    4.30
   2   0 -17    1.00    3.60
   2   0 -17    3.00    3.70
  -2   0 -17    2.40    4.60
  -2   0 -17    4.50    4.20
   2   0  17    2.20    2.90
  -2   0 -18   43.60    6.80
  -2   0 -18   44.60    6.90
  -2   0 -18   41.60    6.90
   2   0  18   38.90    4.40
   2   0 -18   54.59    6.60
   2   0 -18   39.20    6.90
   2   0 -18   36.60    5.70
   2   0 -19   -5.00    3.40
   2   0 -19    2.50    4.80
   2   0 -19   -1.30    3.90
  -2   0 -19    4.30    5.00
   2   0  19    3.20    3.10
  -2   0 -19   -0.90    4.70
  -2   0 -19    4.20    4.70
   2   0 -20    8.40    4.40
   2   0 -20    7.80    4.60
  -2   0 -20   14.40    6.10
  -2   0 -20   11.50    5.50
   2   0  20   15.00    3.10
  -2   0 -20   19.50    5.90
   2   0 -20   10.40    5.10
   2   0 -21   -1.00    4.50
  -2   0 -21    0.20    4.80
  -2   0 -21   -3.30    5.10
   2   0 -21   -3.30    4.90
   2   0 -21   -4.80    4.00
  -2   0 -21   -5.40    5.20
   2   0 -22   56.89    7.90
   2   0 -22   60.29    7.90
  -2   0 -22   59.29    8.50
  -2   0 -22   76.49    9.40
  -2   0 -22   55.19    8.70
   2   0 -22   38.10    7.90
   2   0 -23    3.60    5.00
   2   0 -23   -1.10    5.00
   2   0 -23    4.60    5.50
  -2   0 -23    2.10    5.30
  -2   0 -23   -3.60    5.50
  -2   0 -23   -0.10    5.80
  -2   0 -24   65.89    9.70
  -2   0 -24   89.99    9.00
   2   0 -24   74.19    8.40
   2   0 -24   70.89    7.80
   2   0 -24   93.39   11.30
  -2   0 -24   92.79   11.10
   2   0 -25    5.00    5.70
  -2   0 -25   -1.50    5.90
  -2   0 -25   -0.20    5.70
   2   0 -25    1.30    4.60
  -2   0 -25    4.80    6.10
   2   0 -25   -3.00    5.50
  -2   0 -26   28.90    7.40
  -2   0 -26   25.00    7.70
   2   0 -26   25.40    7.10
   2   0 -26   20.30    6.80
   2   0 -26   20.80    6.90
  -2   0 -26   39.00    9.00
   2   0 -27    3.30    5.80
  -2   0 -27   -5.40    5.50
  -2   0 -27    4.80    6.60
   2   0 -27    7.20    6.20
  -2   0 -27    3.50    5.10
   2   0 -27   -1.80    5.30
   2   0 -28   19.50    8.30
  -2   0 -28   31.40    8.30
  -2   0 -28   27.60    8.60
   2   0 -28   30.40    7.50
  -2   0 -28   31.60    8.00
   2   0 -28   28.50    7.10
  -2   0 -29    2.40    6.30
  -2   0 -29   -4.60    5.20
   2   0 -29    1.60    5.80
  -2   0 -29    8.60    7.00
   2   0 -29    5.70    6.70
   2   0 -29   25.00    7.20
   2   0 -30   13.00    7.50
  -2   0 -30   22.50    8.20
  -2   0 -30   12.40    8.30
   2   0 -30   27.00    8.20
  -2   0 -30   15.90    8.20
   2   0 -30   12.70    8.40
  -2   0 -31   16.40    8.00
   2   0 -31    4.90    7.10
   2   0 -31   -1.90    7.00
   2   0 -31    3.60    7.50
  -2   0 -31  -15.10    7.20
  -2   0 -31    7.60    9.10
   2   0 -32    0.30    6.70
   2   0 -32    9.30    8.60
   2   0 -32   -0.30    7.50
  -2   0 -32    1.90    6.70
  -2   0 -32   -5.80    7.10
   3   0   0    0.20    0.80
   3   0  -1    0.40    1.00
   3   0  -1   -0.60    0.90
   3   0  -1   -1.00    0.70
   3   0   1   -0.10    0.80
  -3   0  -1    0.20    1.50
   3   0   1   -1.30    1.30
   3   0   2 1639.44   41.90
   3   0  -2 1702.03   41.70
   3   0   2 1694.93   42.50
  -3   0  -2 1626.04   42.10
   3   0  -3    0.80    1.60
  -3   0   3   -0.50    1.30
   3   0   3    1.30    2.30
  -3   0  -3   -1.30    2.10
   3   0   3    0.00    1.60
   3   0   3    0.90    1.90
  -3   0  -3    0.10    2.20
  -3   0  -3    1.80    1.60
   3   0   4    1.20    2.20
   3   0   4    0.90    1.80
   3   0   4   -2.70    2.30
  -3   0   4    2.30    1.70
  -3   0  -4    1.40    2.70
  -3   0  -4    3.50    2.30
  -3   0  -4    0.50    1.80
   3   0  -4    0.00    1.70
  -3   0  -5    3.20    3.00
   3   0   5   -2.00    2.10
  -3   0  -5    0.30    2.20
  -3   0  -5    0.40    2.90
  -3   0   5    0.60    1.80
   3   0   5    0.70    2.80
   3   0  -5   -1.80    2.00
   3   0   5   -2.80    2.50
  -3   0   6 1824.02   46.50
  -3   0  -6 1791.82   47.30
  -3   0  -6 1817.52   47.10
   3   0  -6 1797.22   46.50
   3   0   6 1785.62   46.80
   3   0   6 1788.72   46.80
  -3   0  -6 1795.92   47.00
   3   0   6 1806.02   46.90
  -3   0  -7   -1.30    3.10
   3   0   7    0.70    2.70
   3   0   7    0.90    2.80
   3   0   7    4.70    2.60
   3   0  -7   -2.40    2.50
  -3   0  -7    1.70    2.60
  -3   0   7    0.10    2.30
   3   0  -8  146.49    6.90
  -3   0   8  157.08    6.90
  -3   0  -8  149.79    7.20
  -3   0  -8  147.09    7.20
   3   0   8  144.89    6.80
   3   0   8  149.49    7.00
   3   0   8  144.99    6.80
   3   0  -9   -3.60    2.40
  -3   0  -9   -2.60    3.30
   3   0   9   -2.40    2.50
   3   0   9    0.40    2.60
  -3   0   9   -0.40    2.40
   3   0   9    0.00    2.90
  -3   0  -9    0.50    2.60
   3   0  10  355.36   12.30
   3   0 -10  366.86   12.80
  -3   0  10  355.76   12.60
   3   0  10  359.26   12.90
  -3   0 -10  347.77   13.00
  -3   0 -10  363.46   12.90
   3   0  10  351.06   12.20
  -3   0  11   -0.70    2.80
   3   0  11   -1.00    2.60
  -3   0 -11   -1.20    3.10
   3   0  11   -5.30    2.90
  -3   0 -11   -2.40    3.40
   3   0 -11    1.30    2.40
   3   0 -11   -1.40    3.00
   3   0  11    1.10    2.70
   3   0 -12  198.58    9.40
   3   0  12  184.18    8.60
  -3   0 -12  201.88    9.50
   3   0 -12  201.28    7.50
   3   0  12  204.98    9.40
   3   0 -12  193.88    7.50
  -3   0 -12  190.68    9.70
  -3   0  12  196.88    9.10
   3   0  12  196.28    8.50
   3   0 -13   -2.50    3.20
  -3   0 -13   -0.60    2.70
  -3   0 -13   -1.30    3.70
   3   0 -13    3.50    3.00
   3   0  13    1.10    3.20
  -3   0  13   -4.70    2.50
   3   0  13   -1.90    2.70
   3   0  13    3.40    2.80
   3   0 -13   -1.50    2.60
  -3   0 -13   -2.00    3.20
  -3   0 -14   17.50    4.80
   3   0 -14   12.70    4.30
   3   0  14   16.90    4.10
  -3   0 -14   19.20    5.10
   3   0 -14   18.40    3.70
  -3   0  14   12.10    3.70
   3   0 -14   23.80    4.00
  -3   0 -14   17.80    4.40
  -3   0 -15   -6.30    3.80
  -3   0 -15   -1.80    3.90
   3   0 -15    1.90    3.10
   3   0 -15    4.50    3.10
   3   0  15    4.80    3.40
  -3   0 -15   -3.20    3.70
   3   0 -15    0.00    3.50
   3   0  16   68.69    5.70
   3   0 -16   81.59    7.50
   3   0 -16   69.89    5.70
  -3   0 -16   67.19    6.70
  -3   0 -16   71.79    7.10
  -3   0 -16   72.39    7.30
   3   0 -16   83.69    6.00
   3   0  17    2.60    3.20
   3   0 -17    2.30    4.00
   3   0 -17   -0.20    3.30
   3   0 -17    1.70    3.90
  -3   0 -17   -4.40    3.70
  -3   0 -17    0.70    4.00
  -3   0 -17   -4.60    4.10
  -3   0 -18   10.80    5.40
  -3   0 -18   15.30    5.60
   3   0 -18   11.50    5.40
   3   0 -18   17.30    4.70
  -3   0 -18    7.80    5.40
   3   0 -18   16.90    4.30
   3   0  18   15.90    4.30
   3   0 -19    3.50    4.10
   3   0  19    6.00    3.00
   3   0 -19   11.10    4.40
  -3   0 -19    2.50    4.70
  -3   0 -19    4.70    4.90
   3   0 -19    0.80    4.70
  -3   0 -19   -1.10    5.10
   3   0  20   17.30    3.90
  -3   0 -20    5.00    5.30
   3   0 -20   19.80    5.40
  -3   0 -20    5.50    5.20
   3   0 -20   12.40    4.50
   3   0 -20   10.40    5.60
  -3   0 -20   13.20    5.50
   3   0 -21    8.50    4.90
   3   0  21    0.60    3.20
  -3   0 -21    0.70    5.40
  -3   0 -21   -0.40    4.50
  -3   0 -21    4.20    5.20
   3   0 -21    6.30    4.50
   3   0 -21    2.40    4.70
  -3   0 -22  249.38   14.70
  -3   0 -22  262.07   14.10
  -3   0 -22  277.27   13.70
   3   0 -22  281.97   14.90
   3   0 -22  255.57   12.30
   3   0 -22  259.17   12.30
  -3   0 -23    6.70    5.00
   3   0 -23    2.40    5.00
   3   0 -23   15.30    5.80
  -3   0 -23    1.70    5.70
   3   0 -23    1.00    5.20
  -3   0 -23    7.80    5.70
  -3   0 -24   -1.20    4.90
   3   0 -24   -3.60    5.20
  -3   0 -24    0.60    6.20
   3   0 -24    1.20    5.40
   3   0 -24   11.20    5.50
  -3   0 -24   15.40    5.90
  -3   0 -25    1.70    6.10
   3   0 -25   -5.60    5.00
  -3   0 -25   -6.10    6.20
   3   0 -25    6.10    5.10
  -3   0 -25    8.00    5.90
   3   0 -25   -1.90    5.10
   3   0 -26    7.40    5.40
   3   0 -26    3.00    5.30
  -3   0 -26    3.40    5.80
  -3   0 -26   -5.20    5.70
   3   0 -26  -10.80    4.70
   3   0 -27    1.90    5.60
  -3   0 -27    7.30    6.10
   3   0 -27   -7.70    5.20
  -3   0 -27   -5.90    6.10
  -3   0 -27   -3.20    6.00
  -3   0 -28   -6.40    6.70
  -3   0 -28   -4.20    5.40
   3   0 -28   -3.70    5.80
  -3   0 -28   -2.50    6.30
   3   0 -28   -2.80    6.40
   3   0 -28    2.80    5.60
  -3   0 -29   -5.40    7.20
   3   0 -29   -1.70    5.50
   3   0 -29   -1.60    5.40
   3   0 -29    0.40    6.10
  -3   0 -29    2.40    6.60
  -3   0 -29    3.80    6.70
   3   0 -30   38.40    8.90
   3   0 -30   30.80    8.20
  -3   0 -30   21.90    9.60
  -3   0 -30   25.10    9.70
   3   0 -30   26.90    8.00
  -3   0 -30   31.60    8.70
  -3   0 -31   -2.30    6.40
   3   0 -31    2.20    6.90
   3   0 -31    6.40    7.40
  -3   0 -31   -3.60    8.90
   3   0 -31   -3.50    6.20
  -3   0 -31   -0.80    7.70
   3   0 -32   -6.20    6.60
   3   0 -32    2.70    7.60
  -3   0 -32  -10.10    7.90
  -4   0   0 2170.48   51.79
   4   0   0 2016.10   51.79
   4   0   0 2034.10   51.29
  -4   0   0 2009.40   51.79
   4   0   1    1.90    1.90
   4   0  -1    1.10    1.60
  -4   0   1    0.20    1.40
   4   0  -1    1.00    1.50
   4   0   1    0.50    2.00
  -4   0   1    0.30    1.00
   4   0  -1   -1.20    1.00
  -4   0  -1    0.50    1.20
  -4   0  -1   -0.60    1.90
   4   0   1   -1.60    1.20
  -4   0   2   16.10    1.70
  -4   0  -2   19.90    3.10
   4   0   2   17.30    2.10
  -4   0  -2   18.90    2.80
   4   0   2   23.10    3.00
   4   0  -2   17.80    1.70
   4   0   2   16.40    2.70
  -4   0   2   18.50    1.80
   4   0  -2   16.00    1.80
  -4   0  -2   19.40    2.20
   4   0   3   -3.70    2.40
  -4   0  -3   -2.90    2.20
  -4   0  -3    0.00    2.70
  -4   0  -3    1.00    1.80
   4   0  -3    2.00    1.50
   4   0   3    2.70    1.80
  -4   0   3    0.10    1.50
   4   0   3    0.90    2.40
  -4   0  -4  118.19    5.90
  -4   0   4  125.69    4.90
   4   0  -4  130.39    4.90
  -4   0  -4  125.39    5.50
   4   0   4  122.09    5.30
   4   0   4  125.09    5.90
  -4   0  -4  120.99    6.00
   4   0   4  113.99    5.80
   4   0   5   -4.70    2.90
  -4   0  -5   -3.20    3.00
  -4   0  -5    0.20    2.50
  -4   0  -5   -2.70    2.90
   4   0  -5    3.00    2.20
  -4   0   5    0.70    1.90
   4   0   5   -2.30    2.10
   4   0   5   -4.20    2.60
   4   0   6 1783.92   47.30
  -4   0  -6 1798.02   47.60
   4   0  -6 1838.32   46.70
  -4   0  -6 1797.22   47.50
  -4   0   6 1788.12   46.60
   4   0   6 1816.92   47.10
   4   0   6 1786.02   47.40
  -4   0  -6 1845.52   47.30
   4   0   7   -1.30    2.30
  -4   0  -7    0.90    3.10
   4   0  -7   -2.60    2.30
  -4   0   7    0.30    2.30
   4   0   7   -2.40    3.00
  -4   0  -7    2.00    3.30
  -4   0  -7    1.70    3.00
   4   0   7   -1.70    3.10
   4   0   8   82.39    5.40
   4   0   8   81.69    5.50
  -4   0  -8   81.49    5.70
  -4   0  -8   81.39    5.90
  -4   0  -8   77.09    5.70
   4   0  -8   82.59    5.20
  -4   0   8   81.59    5.20
   4   0   8   74.29    5.20
  -4   0  -9    1.00    3.30
   4   0   9    1.60    3.10
   4   0  -9   -1.20    2.80
  -4   0  -9   -2.30    3.40
  -4   0  -9   -1.80    2.70
  -4   0   9   -3.00    2.40
   4   0   9   -0.20    2.80
   4   0   9    0.80    3.20
   4   0  10   29.20    4.00
  -4   0  10   32.70    4.40
   4   0  10   26.30    4.70
  -4   0 -10   25.10    4.60
  -4   0 -10   22.10    4.70
   4   0 -10   23.70    4.00
  -4   0 -10   31.70    5.60
   4   0  10   30.00    4.60
   4   0 -11   -2.40    3.00
   4   0  11   -3.30    2.70
  -4   0 -11   -3.50    3.50
  -4   0  11   -1.60    2.40
   4   0  11    0.80    3.40
   4   0  11   -1.30    2.70
  -4   0 -11    1.20    3.80
   4   0  12  619.34   19.50
   4   0  12  609.34   19.50
  -4   0 -12  625.44   20.70
   4   0 -12  646.84   20.20
   4   0  12  625.24   20.20
  -4   0 -12  631.14   20.40
  -4   0  12  616.84   19.90
  -4   0  13   -0.90    2.70
  -4   0 -13   -2.30    3.50
   4   0 -13   -3.20    3.20
   4   0  13   -2.80    3.10
  -4   0 -13   -2.10    3.80
   4   0  13   -1.10    2.40
   4   0  13   -3.30    2.70
   4   0 -14    2.70    3.70
  -4   0  14    3.20    3.10
   4   0 -14   -4.70    2.80
   4   0  14   -0.40    3.20
  -4   0 -14   -5.40    3.80
   4   0 -15   -2.10    3.00
  -4   0 -15    1.10    4.10
   4   0 -15    0.40    4.00
  -4   0 -15    0.40    4.20
   4   0  15   -0.40    3.50
   4   0 -15   -7.40    2.70
   4   0  16   56.39    6.30
  -4   0 -16   54.29    7.50
   4   0 -16   45.70    4.80
  -4   0 -16   39.70    6.30
   4   0 -16   56.09    5.70
   4   0 -16   55.99    6.90
   4   0 -17    0.00    3.30
  -4   0 -17    2.40    4.60
   4   0  17    3.10    3.20
   4   0 -17    8.30    5.10
  -4   0 -17    2.60    2.10
  -4   0 -17   -1.00    4.30
   4   0 -17    0.90    3.50
   4   0 -18    3.50    3.80
  -4   0 -18    6.20    5.30
   4   0  18    1.70    3.70
   4   0 -18    2.60    4.30
  -4   0 -18    5.40    3.80
  -4   0 -18    8.00    5.00
   4   0 -18    0.90    3.70
   4   0 -19   -1.00    4.40
   4   0 -19    4.80    4.00
   4   0 -19    4.90    3.90
  -4   0 -19   -0.60    5.10
  -4   0 -19   -2.30    4.70
  -4   0 -19    6.80    4.90
   4   0  19    4.20    3.50
   4   0  20   61.49    6.00
   4   0 -20   78.19    6.60
  -4   0 -20   76.89    9.50
  -4   0 -20   68.29    9.10
  -4   0 -20   69.19    7.80
   4   0 -20   78.59    9.30
   4   0 -20   76.29    6.50
   4   0  21    5.00    3.70
  -4   0 -21   -5.00    4.40
  -4   0 -21    4.90    4.90
   4   0 -21   -1.70    3.90
   4   0 -21   -1.70    4.10
  -4   0 -21   -8.10    4.70
   4   0 -21   -6.80    4.50
   4   0 -22   11.60    5.30
  -4   0 -22    8.10    5.90
   4   0 -22    0.90    5.60
   4   0  22   12.70    4.00
  -4   0 -22   10.10    6.30
  -4   0 -22   11.90    5.80
   4   0 -22   13.00    5.50
  -4   0 -23   -3.40    4.20
  -4   0 -23    7.20    6.30
  -4   0 -23   -4.30    4.50
   4   0 -23   -0.50    4.80
   4   0 -23   -0.20    4.60
   4   0 -23    1.00    5.90
   4   0 -24   42.40    7.30
  -4   0 -24   44.90    8.40
  -4   0 -24   33.10    8.30
  -4   0 -24   24.90    8.10
   4   0 -24   31.40    7.50
   4   0 -24   28.20    6.80
  -4   0 -25   -4.70    5.80
  -4   0 -25    9.90    6.10
   4   0 -25    7.50    5.50
  -4   0 -25    0.20    5.80
   4   0 -25   -4.70    5.10
   4   0 -25    4.60    5.30
  -4   0 -26    6.40    5.90
   4   0 -26    9.80    6.60
  -4   0 -26    4.60    6.00
   4   0 -26   -2.20    5.20
  -4   0 -26   -0.80    6.50
   4   0 -26    8.40    5.30
  -4   0 -27    0.50    6.80
  -4   0 -27    3.00    5.70
  -4   0 -27    9.20    6.60
   4   0 -27    3.10    5.50
   4   0 -27   -4.60    5.50
   4   0 -27   -3.20    5.20
   4   0 -28   10.50    5.60
  -4   0 -28    3.80    6.70
  -4   0 -28   25.80    6.80
   4   0 -28   12.00    6.30
  -4   0 -28    9.30    7.70
   4   0 -28   -1.70    6.50
   4   0 -29    8.60    6.00
   4   0 -29   -1.50    5.80
  -4   0 -29   -3.20    7.10
   4   0 -29   -2.70    5.60
  -4   0 -29   -6.70    5.80
  -4   0 -29   -3.40    6.50
   4   0 -30    1.80    6.30
  -4   0 -30   -0.10    6.00
  -4   0 -30    7.60    8.30
  -4   0 -30    0.20    8.10
   4   0 -30    6.40    6.00
   4   0 -30   23.40    7.60
   4   0 -31   13.60    7.40
  -4   0 -31    0.40    8.10
  -4   0 -31  -10.40    5.80
   4   0 -31   -5.80    6.20
   4   0 -31   -5.50    6.40
  -5   0   0   -3.50    1.90
  -5   0   0    2.00    1.30
   5   0   0    0.40    2.10
   5   0   0    0.70    1.30
  -5   0   0    0.50    1.90
   5   0   1   -1.80    2.30
   5   0  -1   -1.20    2.00
  -5   0  -1   -1.80    2.00
  -5   0  -1    0.70    1.50
   5   0   1    0.80    2.50
   5   0  -1   -0.30    1.30
  -5   0  -1    2.70    2.30
  -5   0   1   -0.40    1.70
  -5   0   1    1.00    1.80
   5   0   1   -1.80    1.40
  -5   0   1   -1.20    1.20
   5   0  -1   -1.40    1.70
  -5   0  -2  644.24   17.30
  -5   0  -2  657.13   18.20
   5   0   2  686.93   18.30
   5   0  -2  635.34   16.90
  -5   0   2  623.14   16.60
   5   0   2  632.24   17.20
  -5   0   2  644.94   16.90
   5   0   2  613.44   18.00
   5   0  -2  629.14   16.90
   5   0  -2  641.34   16.90
  -5   0  -2  633.44   18.00
   5   0   3    2.50    3.10
  -5   0   3    0.20    1.50
   5   0   3   -1.20    2.60
   5   0   3    1.20    1.80
  -5   0  -3    1.40    2.80
  -5   0   3    0.00    1.40
  -5   0  -3    2.30    2.90
  -5   0  -3   -0.50    2.00
   5   0  -4 3337.47   83.69
   5   0   4 3444.16   85.09
  -5   0   4 3334.47   83.69
  -5   0  -4 3356.66   84.29
  -5   0  -4 3315.87   84.99
  -5   0  -4 3333.47   84.99
   5   0   4 3311.07   84.89
   5   0   4 3350.86   84.19
  -5   0  -5    0.30    3.00
   5   0  -5   -1.70    2.00
  -5   0  -5    1.50    3.10
   5   0   5    3.50    2.30
   5   0   5   -3.00    2.70
  -5   0   5   -1.20    2.00
  -5   0  -5    0.90    2.30
   5   0   5   -3.20    3.10
   5   0   6 3150.28   81.09
  -5   0   6 3138.09   79.99
   5   0   6 3112.29   80.99
  -5   0  -6 3184.88   80.69
   5   0   6 3240.88   80.59
  -5   0  -6 3194.48   81.29
  -5   0  -6 3158.48   81.19
   5   0  -6 3156.68   79.99
  -5   0   7    0.00    2.30
  -5   0  -7   -1.70    3.40
   5   0   7   -1.90    2.40
   5   0   7   -3.30    2.90
  -5   0  -7   -1.70    2.50
  -5   0  -7   -1.20    3.20
   5   0   7    3.20    3.10
   5   0  -7    0.60    2.50
   5   0   8    1.70    2.70
  -5   0  -8    5.10    2.90
  -5   0   8    2.50    2.40
  -5   0  -8    4.90    3.60
   5   0  -8    2.70    3.00
   5   0   8    6.00    3.60
   5   0   8    1.90    3.30
  -5   0  -8    5.40    3.70
   5   0  -9   -3.60    2.60
  -5   0  -9   -0.30    3.80
   5   0   9   -0.10    3.30
  -5   0   9   -1.20    2.50
  -5   0  -9   -0.40    3.70
   5   0   9   -0.50    2.80
   5   0   9   -0.50    3.20
  -5   0  -9   -1.00    2.90
  -5   0 -10  125.49    7.80
   5   0 -10  132.29    7.20
  -5   0  10  145.59    7.20
   5   0  10  130.59    7.50
  -5   0 -10  154.88    8.20
  -5   0 -10  139.39    8.00
   5   0  10  147.39    7.60
   5   0  10  147.19    7.60
  -5   0 -11   -4.70    3.30
   5   0 -11   -0.50    3.10
  -5   0 -11   -0.60    3.50
   5   0  11    0.60    3.70
  -5   0  11    0.60    2.70
   5   0  11   -0.40    3.00
   5   0  11    0.10    2.70
  -5   0 -11    5.90    4.00
   5   0  12  223.98    9.80
  -5   0  12  228.98    9.90
   5   0  12  220.78   10.10
   5   0  12  227.98   10.10
  -5   0 -12  228.78   10.70
  -5   0 -12  228.68   10.70
   5   0 -12  219.98   10.00
  -5   0 -12  227.58   10.70
  -5   0 -13   -5.80    3.90
  -5   0  13   -1.80    2.60
   5   0  13    1.80    3.90
  -5   0 -13   -0.90    3.70
   5   0 -13   -5.10    3.20
  -5   0 -13   -5.90    3.30
   5   0  13    2.30    3.20
   5   0 -14  903.91   26.70
  -5   0 -14  851.21   27.00
  -5   0 -14  831.12   26.90
  -5   0 -14  838.02   27.10
  -5   0  14  862.51   26.30
   5   0  14  825.62   25.80
  -5   0 -15    2.30    5.30
  -5   0 -15    1.70    4.70
  -5   0 -15    1.10    3.60
   5   0 -15    4.40    3.80
   5   0  15    1.60    3.40
   5   0 -16   10.40    3.50
  -5   0 -16   12.50    4.80
   5   0  16   13.70    4.50
  -5   0 -16    9.70    5.30
   5   0 -16   15.80    4.80
   5   0 -17   -4.80    3.50
   5   0  17    2.40    3.80
  -5   0 -17   -2.10    4.10
  -5   0 -17    5.20    5.00
   5   0 -17   -1.20    3.10
   5   0 -18   64.19    5.60
   5   0 -18   57.59    5.60
   5   0 -18   75.29    8.20
  -5   0 -18   66.19    7.80
   5   0  18   74.79    6.80
  -5   0 -18   61.59    8.10
   5   0 -19   -6.10    4.20
  -5   0 -19    0.10    4.40
   5   0 -19   -0.60    3.60
  -5   0 -19    7.90    5.50
   5   0  19   -2.10    3.50
   5   0 -19    0.10    3.70
  -5   0 -20    4.30    5.80
   5   0 -20    6.10    5.40
   5   0  20   -0.80    3.80
  -5   0 -20    4.20    4.50
   5   0 -20    9.40    4.50
   5   0 -20    4.00    4.00
  -5   0 -21    3.90    5.10
   5   0 -21   -2.30    4.40
  -5   0 -21    1.30    2.40
  -5   0 -21   -4.90    5.10
   5   0 -21    0.90    3.90
   5   0 -21   -1.40    4.10
   5   0  21    5.50    4.00
   5   0 -22   50.19    8.10
   5   0 -22   61.69    7.20
  -5   0 -22   45.60    8.40
   5   0  22   64.49    6.30
  -5   0 -22   60.39    9.60
   5   0 -22   74.69    8.10
   5   0 -23    0.40    4.60
   5   0 -23    6.10    5.60
  -5   0 -23    6.90    6.40
  -5   0 -23    4.60    4.10
  -5   0 -23   -1.70    5.50
   5   0 -23   15.10    5.20
   5   0  23    6.70    4.00
  -5   0 -24   11.40    5.90
   5   0 -24   11.40    5.60
   5   0  24   19.40    5.00
   5   0 -24   15.00    6.60
  -5   0 -24   21.80    7.80
   5   0 -24   15.20    5.70
  -5   0 -24    8.70    5.90
   5   0 -25   -0.40    4.60
  -5   0 -25    5.10    6.70
   5   0 -25    2.50    6.10
  -5   0 -25    0.50    7.00
   5   0 -25    1.20    4.50
  -5   0 -25    5.90    6.10
   5   0 -26   35.60    6.70
  -5   0 -26   21.60    8.10
   5   0 -26   25.80    7.70
   5   0 -26   26.40    6.50
  -5   0 -26   27.80    8.60
  -5   0 -26   27.70    8.20
   5   0 -27   -0.60    5.80
  -5   0 -27    3.20    6.60
  -5   0 -27    2.00    5.70
  -5   0 -27   -5.30    6.10
   5   0 -27    4.40    5.50
   5   0 -27    0.60    5.40
   5   0 -28   14.60    6.20
  -5   0 -28   -4.10    6.30
   5   0 -28   10.70    6.90
  -5   0 -28   -1.10    7.40
  -5   0 -28   -1.20    6.20
   5   0 -28   17.10    7.00
   5   0 -29   10.90    6.20
   5   0 -29    5.30    6.80
  -5   0 -29   -3.90    7.60
   5   0 -29   -6.70    5.00
  -5   0 -29    1.00    6.30
  -5   0 -29   18.50    9.20
  -5   0 -30   16.60    8.10
   5   0 -30   32.20    7.50
   5   0 -30   40.20    7.60
   5   0 -30   37.70    8.20
  -5   0 -30   40.10   10.50
  -5   0 -30   28.90   10.20
  -5   0 -31    9.10    7.50
   5   0 -31    3.90    6.10
  -5   0 -31    3.10    8.90
   5   0 -31   -4.60    6.70
   5   0 -31   10.30    7.50
  -6   0   0   67.29    4.00
   6   0   0   59.59    4.20
   6   0   0   78.49    3.40
  -6   0   0   64.59    4.10
  -6   0   0   75.79    3.40
   6   0  -1    0.50    1.50
   6   0  -1    1.20    2.40
  -6   0  -1    0.60    2.40
  -6   0  -1   -0.60    1.70
   6   0  -1   -5.20    2.00
  -6   0   1   -0.70    1.40
  -6   0   1    0.00    2.10
   6   0   1   -0.50    2.80
  -6   0  -1   -0.40    2.70
  -6   0   1   -4.90    1.90
   6   0   1   -1.40    2.40
   6   0   1   -0.10    1.60
  -6   0   2   44.40    2.80
   6   0   2   49.70    3.20
   6   0  -2   45.20    3.20
  -6   0  -2   46.30    3.40
   6   0  -2   39.60    3.20
   6   0   2   44.10    4.20
  -6   0  -2   40.30    4.20
  -6   0   2   38.40    2.80
  -6   0  -2   37.20    4.00
   6   0   2   39.70    4.10
  -6   0   2   49.90    2.90
   6   0  -2   51.39    2.90
  -6   0   3   -0.90    1.60
   6   0   3   -5.00    3.00
   6   0  -3   -1.50    1.70
  -6   0  -3   -3.80    2.70
   6   0   3   -0.50    1.90
  -6   0  -3   -2.10    2.80
  -6   0  -3   -0.50    2.00
  -6   0   3   -2.10    1.50
   6   0  -3   -1.50    1.90
   6   0   3   -3.50    2.90
  -6   0   4 2660.83   67.69
  -6   0   4 2717.43   67.69
   6   0   4 2643.14   69.19
   6   0   4 2641.44   68.19
  -6   0  -4 2700.43   69.29
  -6   0  -4 2674.63   68.39
  -6   0  -4 2683.43   69.29
   6   0   4 2805.62   69.49
  -6   0  -5   -1.00    3.10
  -6   0  -5    0.40    2.40
  -6   0   5   -0.50    1.80
   6   0   5    1.40    3.00
  -6   0  -5   -1.30    2.90
   6   0   5    0.80    3.10
   6   0  -5    2.50    2.20
   6   0   5   -1.90    2.00
   6   0   6  110.79    5.80
   6   0  -6  112.79    5.40
   6   0   6  107.19    6.40
  -6   0   6  116.19    5.40
  -6   0  -6  122.19    6.10
  -6   0  -6  110.89    6.70
   6   0   6  114.99    6.70
  -6   0  -6  110.39    6.70
   6   0   7   -6.30    2.70
  -6   0  -7   -3.40    3.50
   6   0   7   -1.00    2.50
  -6   0   7   -0.40    2.30
   6   0  -7   -1.50    2.30
   6   0   7   -2.70    3.70
  -6   0  -7   -2.20    2.80
  -6   0  -7   -3.20    3.30
  -6   0  -8   27.50    4.50
  -6   0   8   32.10    3.70
   6   0   8   42.80    5.60
   6   0   8   39.40    4.70
  -6   0  -8   35.10    5.40
   6   0   8   30.10    4.80
  -6   0  -8   35.40    5.00
   6   0  -8   26.10    3.70
  -6   0  -9    6.90    4.20
   6   0   9    2.60    3.40
   6   0   9   -1.20    2.40
  -6   0  -9   -1.50    4.00
  -6   0   9   -1.20    2.20
   6   0  -9   -0.70    2.70
  -6   0  -9    0.50    2.90
   6   0   9    3.50    3.70
   6   0  10  148.59    8.10
  -6   0 -10  160.88    8.80
   6   0 -10  164.28    7.80
  -6   0 -10  151.98    8.70
   6   0  10  155.38    8.40
   6   0  10  151.38    7.90
  -6   0 -10  167.68    8.50
  -6   0  10  155.48    7.40
   6   0  11   -0.80    3.30
  -6   0  11    0.10    2.70
   6   0  11    9.40    2.80
  -6   0 -11   -2.20    3.60
   6   0 -11    1.70    3.10
  -6   0 -11   -1.00    3.50
   6   0  11    0.70    3.60
  -6   0 -11   -0.70    3.80
  -6   0  12   14.20    3.40
  -6   0 -12   12.70    4.70
   6   0  12   11.90    4.20
  -6   0 -12   14.90    5.00
   6   0  12   16.80    4.40
   6   0  12    8.90    3.70
  -6   0 -12   12.20    5.00
   6   0 -12   11.10    3.70
  -6   0 -13   -2.40    3.60
   6   0  13    2.20    3.80
  -6   0  13   -3.50    2.60
   6   0 -13   -3.30    3.10
  -6   0 -13   -1.90    4.00
  -6   0 -13   -6.80    3.60
  -6   0 -14    7.20    4.10
  -6   0  14   11.80    3.60
  -6   0 -14    2.70    4.50
   6   0 -14    0.30    3.50
  -6   0 -14    4.00    4.40
   6   0  14    6.40    3.70
  -6   0 -15    2.90    4.70
   6   0 -15    2.20    3.80
   6   0  15    2.90    3.60
  -6   0 -15    2.50    4.20
  -6   0 -15   -0.90    3.70
  -6   0 -16   21.80    5.80
   6   0  16   29.50    5.60
   6   0 -16   19.90    5.20
  -6   0 -16   15.70    5.20
  -6   0 -16   17.90    5.50
  -6   0 -17   -5.00    4.50
   6   0  17   -1.70    3.90
  -6   0 -17    1.20    4.10
   6   0 -17    4.70    4.70
  -6   0 -17    5.60    5.10
   6   0  18   20.10    5.20
  -6   0 -18   10.50    5.60
   6   0 -18   20.50    5.70
  -6   0 -18   12.60    5.80
  -6   0 -18   10.70    5.30
  -6   0 -19   -5.90    5.30
  -6   0 -19    1.40    4.50
   6   0 -19    7.50    5.00
  -6   0 -19    1.80    4.80
   6   0 -19    0.80    3.50
   6   0  19   14.00    4.80
  -6   0 -20   22.80    6.50
  -6   0 -20   40.70    8.80
   6   0  20   34.80    6.00
   6   0 -20   25.10    6.10
  -6   0 -20   30.70    7.70
   6   0 -20   34.90    5.50
   6   0  21    0.20    4.20
   6   0 -21   -0.50    4.60
  -6   0 -21   -2.10    5.70
  -6   0 -21    2.30    5.10
   6   0 -21   -1.40    3.60
   6   0 -21    2.90    4.20
  -6   0 -22   12.30    6.00
   6   0 -22    7.30    4.60
   6   0  22   19.20    5.10
   6   0 -22   13.30    5.10
  -6   0 -22   10.40    7.00
   6   0 -22    8.90    5.80
   6   0  23    4.80    4.10
   6   0 -23    2.10    4.80
  -6   0 -23  -10.70    5.60
  -6   0 -23   -6.20    5.20
   6   0 -23    2.50    5.20
   6   0 -23    3.00    4.40
   6   0 -24   13.30    5.30
   6   0  24   19.40    5.20
   6   0 -24    6.00    4.90
   6   0 -24    2.10    5.50
  -6   0 -24   12.30    6.80
  -6   0 -24   17.50    8.10
   6   0 -25    3.20    4.80
   6   0 -25   -1.60    4.50
  -6   0 -25    0.70    5.60
   6   0  25    6.80    4.70
  -6   0 -25   -2.40    6.10
   6   0 -25    0.70    5.40
   6   0 -26   40.50    8.00
   6   0 -26   49.60    7.70
  -6   0 -26   25.80    8.30
  -6   0 -26   47.10    9.80
   6   0 -26   49.60    7.20
  -6   0 -27    5.10    6.30
   6   0 -27    1.10    4.90
  -6   0 -27   -5.10    6.60
  -6   0 -27  -11.00    4.10
   6   0 -27   -2.90    5.10
   6   0 -27    4.80    5.30
   6   0 -28   26.80    8.00
   6   0 -28   27.60    7.30
  -6   0 -28   30.30    9.40
   6   0 -28   26.80    7.20
  -6   0 -28   26.50    7.60
   6   0 -29   -7.30    5.20
  -6   0 -29    3.50    7.50
   6   0 -29    3.50    5.50
   6   0 -29   -5.80    5.90
  -6   0 -29    7.30    8.40
   6   0 -30    0.50    5.40
   6   0 -30    1.80    6.00
  -6   0 -30   -1.10    6.50
   6   0 -30    0.70    5.90
  -6   0 -30  -18.90    6.60
  -6   0 -31   -0.60    6.80
   6   0 -31    3.60    6.40
   6   0 -31   -3.70    5.90
   6   0 -31   -1.20    6.60
  -6   0 -31   11.80    8.60
  -7   0   0   -1.70    1.60
   7   0   0   -4.10    2.60
  -7   0   0   -1.30    2.40
  -7   0   0   -2.00    2.40
   7   0   0   -0.50    1.60
  -7   0   1   -0.60    1.50
   7   0   1   -3.10    2.70
  -7   0  -1   -3.10    2.90
  -7   0   1   -4.20    2.10
   7   0  -1   -1.20    2.20
  -7   0  -1   -1.40    1.80
   7   0  -1   -1.50    2.40
   7   0   1    2.80    1.70
  -7   0  -1    0.20    2.60
   7   0   1   -3.70    2.90
  -7   0   1   -1.00    2.20
   7   0  -1    0.60    1.50
   7   0  -2  926.41   24.20
  -7   0  -2  941.61   24.60
   7   0   2  973.60   26.00
  -7   0  -2  916.01   25.70
   7   0  -2  923.51   24.60
  -7   0   2  944.71   24.20
   7   0   2  923.01   24.50
  -7   0  -2  905.21   25.60
   7   0  -2  905.11   24.60
  -7   0   2  884.31   24.10
   7   0   2  917.51   25.70
  -7   0   2  912.81   24.20
   7   0   3   -1.60    1.80
   7   0  -3   -2.40    1.90
  -7   0  -3    1.50    3.00
  -7   0   3    1.50    1.70
   7   0   3   -2.00    3.10
   7   0   3    3.20    3.20
  -7   0  -3   -3.80    2.90
   7   0  -3   -2.30    2.10
  -7   0  -3   -1.90    2.10
   7   0   4 1845.22   48.00
  -7   0   4 1883.41   47.50
  -7   0  -4 1856.01   49.30
  -7   0  -4 1903.31   48.30
  -7   0   4 1838.62   47.50
   7   0   4 1806.62   49.20
   7   0   4 1920.01   49.50
  -7   0  -4 1837.92   49.30
   7   0   5   -3.90    3.20
  -7   0   5    0.10    2.00
   7   0   5   -1.00    2.20
  -7   0   5    2.90    2.10
   7   0   5   -0.80    3.50
  -7   0  -5    1.30    3.40
  -7   0  -5   -2.50    3.40
  -7   0  -5    2.80    2.60
   7   0   6  950.90   27.00
  -7   0  -6  908.81   26.80
  -7   0  -6  907.41   26.00
   7   0  -6  927.71   25.10
   7   0   6  892.81   25.60
   7   0   6  909.51   26.70
  -7   0  -6  927.11   26.90
  -7   0   6  941.81   25.10
   7   0   7    0.10    2.60
   7   0   7    3.30    3.80
   7   0   7    1.10    3.60
  -7   0  -7   -6.40    3.10
  -7   0   7    1.20    2.40
  -7   0  -7   -2.80    2.90
   7   0  -7   -0.90    2.40
  -7   0  -7   -1.10    3.70
  -7   0  -8 1285.27   35.50
   7   0   8 1244.68   35.70
  -7   0   8 1280.77   34.40
   7   0   8 1295.37   35.10
   7   0  -8 1233.08   34.30
   7   0   8 1294.57   36.10
  -7   0  -8 1280.47   36.20
  -7   0  -8 1272.17   36.10
   7   0   9   -0.90    3.10
  -7   0   9    0.70    2.60
   7   0   9   -3.50    2.40
  -7   0  -9   -0.40    3.80
  -7   0  -9   -3.70    3.40
   7   0  -9   -0.20    2.60
   7   0   9   -1.10    4.20
  -7   0  -9   -1.10    3.40
   7   0  10   58.49    5.70
  -7   0  10   57.49    5.00
  -7   0 -10   67.69    7.70
   7   0 -10   53.69    5.10
  -7   0 -10   54.39    6.10
   7   0  10   54.19    5.90
   7   0  10   52.39    5.30
  -7   0 -10   50.29    5.60
   7   0  11    4.90    3.20
  -7   0 -11   -2.60    4.00
   7   0  11   -2.10    3.10
  -7   0  11   -1.80    2.30
   7   0  11   -4.90    3.40
  -7   0 -11   -2.60    3.80
   7   0 -11   -3.50    2.70
   7   0 -12  104.29    7.00
  -7   0 -12  100.39    7.90
   7   0  12  102.39    7.00
  -7   0 -12   95.29    7.80
   7   0  12   96.49    7.50
   7   0  12  114.29    7.10
  -7   0 -12  112.89    7.80
  -7   0  12   97.39    6.50
  -7   0 -13    2.70    3.60
  -7   0 -13   -0.60    4.10
  -7   0  13    1.60    2.90
  -7   0 -13   -1.70    3.60
   7   0  13    0.70    3.90
   7   0 -13    3.60    3.50
   7   0  14  174.38    9.70
  -7   0  14  195.18    9.30
  -7   0 -14  186.18   10.50
   7   0 -14  183.88    9.60
  -7   0 -14  171.78   10.10
  -7   0 -14  179.68   10.60
  -7   0 -15    0.60    4.80
   7   0 -15   -0.60    3.70
  -7   0 -15   -0.90    4.20
   7   0  15    3.30    4.30
  -7   0 -15   -2.40    4.40
   7   0  16    2.80    3.80
  -7   0 -16    5.20    5.00
  -7   0 -16    8.60    5.20
  -7   0 -16    5.20    5.00
   7   0 -16    7.70    4.40
  -7   0 -17   -0.10    4.60
   7   0  17    7.40    4.70
   7   0 -17    5.40    4.60
  -7   0 -17    0.30    4.60
  -7   0 -17   -2.60    4.40
  -7   0 -18   64.09    8.60
  -7   0 -18   70.39    9.60
  -7   0 -18   83.49    8.60
   7   0 -18   71.89    7.80
   7   0  18   64.29    7.20
   7   0 -19   -2.50    4.50
  -7   0 -19   -5.00    4.50
  -7   0 -19    1.10    5.20
   7   0  19    5.30    4.30
  -7   0 -19    3.50    6.10
  -7   0 -20   90.89   10.30
   7   0  20   81.99    8.20
  -7   0 -20   70.39    9.60
   7   0 -20   97.19   10.30
  -7   0 -20   89.19   11.30
  -7   0 -21   -0.70    5.90
   7   0 -21    3.20    3.80
   7   0 -21   -4.70    4.90
  -7   0 -21    4.60    4.90
   7   0  21    7.90    4.80
  -7   0 -21   -2.80    4.80
   7   0  22    2.30    4.00
  -7   0 -22    9.50    5.70
  -7   0 -22    6.30    6.90
   7   0 -22    7.20    6.00
   7   0 -22   10.40    4.70
  -7   0 -22   20.00    6.50
   7   0 -23   -3.90    4.40
  -7   0 -23    5.00    7.10
   7   0  23    9.70    4.80
  -7   0 -23   -3.20    4.70
  -7   0 -23    1.80    6.20
   7   0  24   22.30    5.40
   7   0 -24   13.50    5.30
   7   0 -24   31.90    6.00
   7   0 -24   12.90    6.40
  -7   0 -24   12.70    6.30
  -7   0 -24   14.80    8.30
  -7   0 -24   18.70    7.10
  -7   0 -25   -2.20    6.00
   7   0 -25    2.50    4.60
  -7   0 -25   -9.90    5.90
   7   0 -25    3.60    5.40
  -7   0 -25   -0.30    5.70
   7   0  25    6.70    4.50
   7   0 -25    4.00    4.70
  -7   0 -26   13.00   10.00
  -7   0 -26    2.30    5.50
   7   0 -26    7.40    6.30
   7   0 -26   -4.30    4.40
  -7   0 -26    9.00    8.40
  -7   0 -27   -1.40    7.60
   7   0 -27   -0.20    4.40
   7   0 -27   -0.90    5.10
   7   0 -27    2.70    5.90
  -7   0 -27    2.10    5.90
   7   0 -28    2.00    5.20
  -7   0 -28    9.80    6.30
   7   0 -28    4.10    6.50
   7   0 -28    2.50    5.30
  -7   0 -28    6.00    8.20
  -7   0 -29   -5.40    8.00
  -7   0 -29   -3.80    6.40
   7   0 -29   -1.00    6.30
   7   0 -29   -3.50    5.60
   7   0 -29    6.10    5.80
  -7   0 -30   41.50   11.80
   7   0 -30   26.50    8.50
   7   0 -30   32.40    7.30
   7   0 -30   27.10    7.30
  -7   0 -30   15.60    8.60
  -7   0 -31    4.50    8.70
   7   0 -31   -6.40    6.30
   7   0 -31    0.80    4.90
   7   0 -31   -1.50    7.10
  -7   0 -31    7.60    7.50
  -8   0   0 1007.10   27.50
   8   0   0 1021.20   27.80
  -8   0   0 1033.60   26.60
  -8   0   0  997.20   27.50
   8   0   0  999.60   26.50
   8   0   1   -0.50    3.00
   8   0   1    3.30    1.90
  -8   0  -1   -2.00    1.70
  -8   0   1   -3.80    2.20
   8   0   1   -2.70    2.80
   8   0  -1    1.30    1.70
   8   0  -1   -0.80    2.60
  -8   0  -1    0.20    2.90
  -8   0   1    0.80    1.60
   8   0  -1    0.30    2.20
  -8   0   1   -1.00    2.30
  -8   0  -1    4.60    3.10
   8   0   2   67.59    3.90
   8   0  -2   60.69    4.30
  -8   0  -2   66.99    4.10
  -8   0   2   52.59    3.70
   8   0  -2   64.99    4.30
  -8   0   2   70.39    3.70
   8   0   2   60.29    5.20
  -8   0   2   67.19    3.80
  -8   0  -2   61.29    4.90
   8   0   2   73.39    5.20
  -8   0  -2   62.79    5.00
   8   0  -2   65.99    3.50
   8   0  -3   -1.70    2.20
   8   0  -3    1.50    1.70
  -8   0  -3    1.50    3.00
  -8   0  -3    2.70    2.30
  -8   0   3   -2.70    1.70
  -8   0  -3   -3.80    2.90
   8   0   3    2.40    2.00
   8   0  -3    2.70    2.40
   8   0   3   -2.70    3.30
   8   0   3    4.60    3.30
   8   0   4 2777.72   70.39
  -8   0  -4 2746.73   69.09
   8   0  -4 2676.43   67.79
   8   0   4 2679.83   68.79
  -8   0  -4 2716.73   70.19
  -8   0  -4 2704.13   70.19
   8   0  -4 2633.74   67.89
   8   0   4 2670.33   70.19
  -8   0   4 2672.93   68.19
  -8   0   4 2736.93   68.19
   8   0   5   -0.90    3.50
  -8   0  -5    6.10    3.40
  -8   0  -5   -0.70    3.50
  -8   0   5    0.90    2.00
  -8   0  -5    0.40    2.50
   8   0   5    0.80    2.20
  -8   0   5    1.30    2.10
   8   0   5    0.40    3.70
  -8   0  -6 1801.32   48.50
   8   0   6 1768.32   48.30
  -8   0   6 1774.12   46.30
  -8   0  -6 1793.12   47.30
  -8   0   6 1826.72   46.40
   8   0   6 1789.92   48.50
  -8   0  -6 1751.62   48.30
   8   0   6 1769.32   47.00
  -8   0  -7    0.50    4.20
  -8   0  -7    2.10    4.00
   8   0   7   -5.00    3.90
  -8   0   7   -0.80    2.30
   8   0   7   -0.80    3.90
   8   0  -7   -1.40    2.50
   8   0   7    4.50    2.80
  -8   0  -7   -4.90    3.10
   8   0   8  682.63   21.00
   8   0   8  688.53   22.00
  -8   0  -8  702.73   21.50
  -8   0  -8  707.53   22.40
   8   0  -8  705.03   20.40
  -8   0   8  709.83   20.40
  -8   0  -8  689.53   22.20
   8   0   8  702.33   22.30
   8   0   9    1.00    3.50
   8   0  -9    0.80    2.60
  -8   0   9   -0.30    2.40
  -8   0  -9   -0.90    4.30
   8   0   9   -1.60    2.40
  -8   0  -9   -0.80    3.00
  -8   0  -9   -0.60    4.00
   8   0   9    1.80    3.90
  -8   0  10  214.88    8.80
   8   0  10  185.78    9.50
  -8   0 -10  183.28   10.00
   8   0  10  188.78    8.90
   8   0 -10  200.58    8.80
  -8   0 -10  204.78    9.90
   8   0  10  193.98   10.00
  -8   0 -10  192.38   10.30
  -8   0  11    3.50    2.20
  -8   0 -11    6.80    4.30
   8   0  11   -4.00    3.70
  -8   0 -11   -1.40    4.30
   8   0  11    1.10    2.60
   8   0 -11    1.60    3.00
   8   0  11   -4.80    2.80
  -8   0 -11   -4.40    3.90
   8   0  12  107.89    8.90
  -8   0  12  123.29    7.10
   8   0  12  122.79    7.80
  -8   0 -12  110.79    8.30
  -8   0 -12  131.19    8.30
   8   0 -12  109.99    7.20
   8   0  12  116.79    8.30
  -8   0 -12  132.59    9.00
  -8   0 -13    1.40    4.30
  -8   0 -13   -1.40    4.10
   8   0 -13   -2.40    3.30
   8   0  13   -1.50    4.10
  -8   0  13    2.30    2.90
  -8   0 -13    6.50    4.10
  -8   0 -14   11.80    5.30
   8   0 -14    8.00    3.80
   8   0  14   15.10    5.00
  -8   0 -14    4.10    4.40
  -8   0 -14   10.80    5.40
  -8   0  14   17.70    3.70
  -8   0 -15    4.30    4.80
  -8   0 -15   -0.20    4.20
   8   0  15    2.00    4.40
  -8   0 -15   -1.10    4.10
   8   0 -15    5.20    3.70
  -8   0 -16  342.17   15.80
  -8   0 -16  329.17   15.10
   8   0 -16  362.86   14.70
  -8   0 -16  356.56   15.50
   8   0  16  315.17   14.50
  -8   0 -17    2.30    5.40
  -8   0 -17    1.60    5.00
  -8   0 -17    3.90    4.90
   8   0 -17   -2.00    4.10
   8   0  17   -0.40    4.30
  -8   0 -18   21.00    6.10
   8   0 -18   11.90    5.20
  -8   0 -18   17.40    6.90
   8   0  18   21.60    5.70
  -8   0 -18   12.30    6.10
   8   0  19    3.30    5.20
  -8   0 -19   -2.10    4.90
   8   0 -19    4.00    4.80
  -8   0 -19   -1.20    4.90
  -8   0 -19   -2.20    6.00
  -8   0 -20    1.10    6.70
   8   0 -20   16.60    5.90
  -8   0 -20    8.30    5.70
   8   0  20    2.60    5.20
  -8   0 -20    8.10    5.20
   8   0 -21   -2.30    4.60
  -8   0 -21   11.90    6.30
   8   0  21    3.60    4.60
  -8   0 -21   -3.90    6.40
  -8   0 -21    1.10    5.40
   8   0  22   41.60    6.90
  -8   0 -22   29.50    7.60
  -8   0 -22   46.90    9.00
   8   0 -22   36.90    7.30
  -8   0 -22   44.60    9.50
  -8   0 -23   -2.30    6.90
   8   0 -23   -1.80    5.20
   8   0  23   -1.90    4.80
  -8   0 -23    5.90    6.50
  -8   0 -23   -9.00    5.00
  -8   0 -24    1.80    6.20
  -8   0 -24   -2.40    5.80
   8   0  24    6.80    4.80
   8   0 -24    2.80    5.20
  -8   0 -24    7.50    7.00
  -8   0 -25   11.10    7.60
   8   0 -25   -3.30    5.50
  -8   0 -25  -12.90    6.60
   8   0 -25   -2.00    3.80
  -8   0 -25   -6.10    5.30
   8   0  25    7.90    4.50
  -8   0 -26   12.60    7.80
  -8   0 -26   17.40    6.80
   8   0 -26   13.30    6.50
   8   0 -26   17.00    5.70
  -8   0 -26   23.70    8.90
  -8   0 -27    3.20    7.30
   8   0 -27   -0.90    5.20
  -8   0 -27    8.90    8.10
  -8   0 -27   -0.80    7.10
   8   0 -27    5.50    4.60
   8   0 -27  -10.00    5.30
  -8   0 -28    9.50    9.30
  -8   0 -28   14.40    8.00
   8   0 -28   16.60    7.50
  -8   0 -28   11.30    7.50
  -8   0 -29    7.50    7.40
  -8   0 -29    3.50    8.30
   8   0 -29   -3.60    5.90
   8   0 -29    4.50    5.00
  -8   0 -30    8.80    9.10
   8   0 -30    1.10    7.20
  -8   0 -30    8.70    7.50
   8   0 -31    4.10    5.80
  -8   0 -31   -8.50    6.90
  -8   0 -31    7.30    9.70
   8   0 -31    1.60    6.40
   9   0   0   -0.90    1.80
  -9   0   0    2.60    2.60
   9   0   0   -0.50    3.10
  -9   0   0    1.30    1.90
  -9   0   0   -1.00    2.70
   9   0  -1    1.20    2.30
  -9   0   1   -0.20    2.40
  -9   0  -1    2.80    2.20
   9   0   1   -4.90    2.80
  -9   0  -1    2.00    2.90
  -9   0   1   -1.50    2.30
  -9   0  -1   -0.80    2.90
   9   0  -1    2.40    1.70
   9   0  -1    0.70    2.90
  -9   0   1    0.50    1.70
   9   0   1   -0.10    3.20
   9   0   1    1.80    1.90
  -9   0  -2  352.56   12.20
   9   0   2  358.16   12.60
  -9   0  -2  368.76   11.10
  -9   0   2  340.57   10.80
   9   0  -2  353.66   11.30
   9   0   2  347.17   10.80
  -9   0   2  351.56   10.50
  -9   0   2  342.27   10.70
   9   0   2  351.16   12.40
   9   0  -2  339.27   10.40
  -9   0  -2  337.77   12.10
   9   0  -2  338.37   11.30
   9   0   3   -1.00    1.80
  -9   0  -3   -2.90    2.20
  -9   0  -3    0.50    3.40
  -9   0   3    0.60    1.80
   9   0  -3    1.30    1.80
  -9   0   3   -1.50    1.90
  -9   0  -3   -1.60    3.30
   9   0   3   -2.40    3.50
  -9   0   3   -1.60    1.90
   9   0  -3   -0.30    2.70
   9   0  -3    0.40    2.50
   9   0   3   -0.40    3.30
   9   0  -4  322.17   10.60
  -9   0  -4  364.06   12.80
  -9   0   4  336.77   10.60
   9   0  -4  332.27   10.50
  -9   0   4  346.27   10.60
   9   0   4  352.66   12.90
   9   0   4  332.97   11.10
   9   0   4  318.17   12.40
  -9   0  -4  347.27   11.40
  -9   0  -4  349.77   12.70
   9   0   5   -1.00    2.00
   9   0  -5   -2.50    2.00
   9   0  -5   -1.20    2.30
  -9   0  -5   -1.40    3.50
  -9   0  -5   -3.70    3.80
  -9   0   5    1.80    2.20
   9   0   5   -0.80    3.70
  -9   0  -5   -0.90    2.80
   9   0   5    0.00    4.10
  -9   0   5    1.50    2.10
   9   0   6  639.14   19.10
   9   0   6  605.74   20.40
  -9   0   6  657.33   18.50
  -9   0  -6  638.54   20.70
   9   0   6  628.34   20.70
  -9   0  -6  634.34   19.50
  -9   0  -6  671.93   20.90
  -9   0   6  643.34   18.40
   9   0   7   -0.90    4.20
  -9   0   7   -4.10    2.10
  -9   0   7    1.40    2.60
  -9   0  -7    3.60    3.90
  -9   0  -7   -3.70    3.10
   9   0   7   -3.60    3.80
  -9   0  -7   -4.70    3.80
   9   0   7   -1.20    2.30
   9   0   8    3.10    4.10
  -9   0  -8   -0.50    3.80
   9   0   8   -1.00    2.50
  -9   0  -8    0.40    3.90
   9   0   8    4.10    4.00
   9   0  -8   -0.60    2.50
  -9   0   8    0.80    2.50
  -9   0  -8   -3.20    2.90
   9   0  -9   -1.80    2.60
   9   0   9    0.60    3.60
  -9   0   9    0.20    2.50
   9   0   9   -1.40    4.20
  -9   0  -9    3.70    4.40
  -9   0  -9    0.90    3.20
  -9   0  -9    7.00    4.90
   9   0   9   -0.20    2.80
   9   0 -10  283.07   10.60
   9   0  10  270.27   12.00
  -9   0 -10  275.07   11.70
  -9   0  10  266.07   10.50
   9   0  10  259.37   12.20
  -9   0 -10  272.87   12.50
  -9   0 -10  276.77   12.60
   9   0  10  264.17   11.00
  -9   0 -11    7.10    4.90
   9   0  11   -7.40    3.90
   9   0  11   -1.80    2.60
   9   0 -11   -0.70    3.10
  -9   0 -11   -4.40    3.40
  -9   0  11   -2.10    2.60
   9   0  11    0.70    3.60
  -9   0 -11   -4.50    4.60
   9   0  12   79.49    7.40
  -9   0 -12   86.79    7.90
  -9   0  12   73.19    5.60
  -9   0 -12   73.69    7.00
   9   0 -12   65.39    6.00
   9   0  12   70.69    6.60
  -9   0 -12   78.59    7.60
  -9   0  13    1.10    2.60
   9   0 -13    1.30    3.60
  -9   0 -13   -5.10    3.70
   9   0  13    6.20    4.60
  -9   0 -13    0.70    5.00
  -9   0 -13   -4.10    4.20
   9   0  14    5.90    4.30
  -9   0 -14   -2.80    3.50
  -9   0 -14    0.40    5.30
  -9   0 -14    9.40    5.10
  -9   0  14   12.00    2.90
  -9   0 -15   -1.00    4.40
  -9   0 -15   -3.80    5.00
   9   0  15   -1.30    4.30
  -9   0 -15    0.10    4.10
   9   0 -15   -0.80    3.80
  -9   0 -16   96.19    9.10
  -9   0 -16   89.29    9.20
   9   0 -16   90.89    7.70
  -9   0 -16   91.69    8.80
   9   0  16   84.79    8.00
  -9   0 -17   -2.90    4.30
  -9   0 -17    5.00    4.70
   9   0  17    0.70    4.90
   9   0 -17   -2.70    3.90
  -9   0 -17   -1.70    5.30
   9   0 -18   84.29    8.80
   9   0  18   84.59    9.80
  -9   0 -18   85.39   10.90
  -9   0 -18   73.59    9.10
  -9   0 -18   67.29    8.30
   9   0  19   -2.60    5.00
  -9   0 -19    8.80    7.20
   9   0 -19   -1.30    4.80
  -9   0 -19    1.10    5.30
  -9   0 -20    0.10    5.60
   9   0 -20    5.60    5.20
  -9   0 -20    3.50    5.50
  -9   0 -20   -1.20    7.00
   9   0  20    5.70    5.20
   9   0 -21   -1.90    4.80
  -9   0 -21   -5.80    6.80
  -9   0 -21    2.70    5.70
  -9   0 -21   -1.30    5.00
   9   0  21    7.50    4.60
  -9   0 -22  162.08   12.50
  -9   0 -22  174.98   12.70
  -9   0 -22  154.48   13.00
   9   0 -22  164.78   11.80
   9   0  22  161.28   11.10
   9   0 -23   -0.20    4.90
  -9   0 -23   -4.60    6.90
  -9   0 -23    3.70    5.80
  -9   0 -23    6.20    5.90
   9   0  23   -7.50    5.00
  -9   0 -24    3.60    7.00
   9   0 -24    8.90    5.90
  -9   0 -24    7.00    6.80
  -9   0 -24   -0.90    6.10
   9   0  24    4.70    4.80
  -9   0 -25   10.30    7.60
  -9   0 -25   -6.20    5.60
   9   0 -25    2.30    5.40
  -9   0 -25  -11.20    6.60
   9   0  25   11.70    5.00
  -9   0 -26    9.40    8.20
   9   0  26   19.30    5.80
  -9   0 -26   -7.80    7.90
   9   0 -26   -7.90    5.40
  -9   0 -26   -5.90    5.50
  -9   0 -27   -1.90    8.10
  -9   0 -27  -10.60    7.50
  -9   0 -27    8.00    6.20
   9   0 -27   -0.70    5.70
  -9   0 -28   -4.50    9.50
   9   0 -28    4.80    6.30
  -9   0 -28    4.40    6.60
  -9   0 -28    0.20    8.80
  -9   0 -29    0.40    6.50
  -9   0 -29   15.40    9.60
   9   0 -29    5.50    6.80
   9   0 -30    4.40    6.70
  -9   0 -30   10.00    7.70
  -9   0 -30   10.30    9.10
 -10   0   0 1457.65   37.20
 -10   0   0 1409.26   38.20
  10   0   0 1439.16   38.80
 -10   0   0 1402.76   38.20
  10   0   0 1421.96   37.10
 -10   0  -1    1.00    2.20
 -10   0  -1    2.70    3.20
 -10   0   1    1.20    2.00
  10   0  -1   -2.10    1.70
 -10   0  -1    4.40    3.30
 -10   0   1    2.20    2.80
  10   0   1   -0.80    3.40
  10   0   1   -2.70    1.90
 -10   0   1   -1.20    2.50
  10   0   1    1.00    3.20
  10   0  -1   -3.90    2.90
  10   0  -1   -0.40    2.40
  10   0  -2   49.40    4.60
 -10   0  -2   50.19    5.00
  10   0   2   45.50    5.10
  10   0   2   50.79    3.80
 -10   0   2   50.19    3.60
 -10   0  -2   51.99    4.20
  10   0  -2   45.90    3.50
 -10   0  -2   41.90    5.00
  10   0   2   43.80    5.40
 -10   0   2   42.10    3.80
 -10   0   2   47.10    3.90
  10   0  -2   40.50    4.20
 -10   0   3   -3.90    1.90
  10   0   3    1.60    3.70
  10   0  -3   -1.90    1.90
 -10   0  -3    8.60    3.50
 -10   0   3    2.60    2.30
 -10   0  -3    1.80    3.50
  10   0   3    0.10    2.10
 -10   0   3    1.00    2.10
 -10   0  -3    1.20    2.60
  10   0   3    0.20    3.50
  10   0  -3   -0.40    2.90
  10   0  -3   -0.50    2.40
 -10   0   4 2527.05   62.59
 -10   0  -4 2461.85   64.89
 -10   0  -4 2521.35   64.99
 -10   0  -4 2481.45   63.49
 -10   0   4 2454.05   62.49
  10   0   4 2342.17   64.99
  10   0  -4 2419.76   62.79
  10   0   4 2442.16   64.99
  10   0  -4 2493.35   62.69
  10   0   4 2435.26   63.09
 -10   0   5   -2.10    2.00
 -10   0   5    0.40    2.30
 -10   0  -5   -1.50    3.70
  10   0   5   -4.80    2.40
 -10   0  -5   -1.90    2.90
  10   0   5   -0.80    3.80
 -10   0  -5    1.30    3.90
  10   0   5   -1.40    3.60
  10   0  -5   -0.20    2.60
  10   0  -5   -5.10    2.20
  10   0   6  782.12   24.80
 -10   0   6  826.02   22.30
 -10   0   6  785.62   22.20
  10   0   6  803.62   24.70
  10   0  -6  771.92   21.30
 -10   0  -6  787.32   23.40
 -10   0  -6  785.02   24.70
 -10   0  -6  817.12   24.80
  10   0   6  771.22   22.90
 -10   0  -7   -1.50    3.20
 -10   0  -7   -4.60    3.70
 -10   0  -7   -1.90    3.90
  10   0   7    1.70    2.50
  10   0   7    4.10    3.80
 -10   0   7   -0.70    2.40
  10   0   7    1.00    3.90
 -10   0   7    7.90    2.80
 -10   0  -8  343.77   14.40
  10   0   8  367.56   14.50
 -10   0  -8  374.36   13.50
 -10   0   8  359.86   12.10
 -10   0   8  361.86   12.20
  10   0   8  357.76   14.20
  10   0   8  351.96   12.80
 -10   0  -8  354.16   14.30
  10   0   9    6.70    3.90
  10   0   9   -0.60    2.60
  10   0   9   -6.30    3.70
  10   0  -9    0.00    2.70
 -10   0  -9   -0.70    3.90
 -10   0  -9   -2.80    4.10
 -10   0  -9   -1.10    3.30
 -10   0   9    1.90    2.70
 -10   0  10  130.49    7.00
  10   0  10  128.69    7.40
  10   0  10  144.59    8.80
 -10   0 -10  137.29    9.20
 -10   0 -10  128.29    8.90
  10   0 -10  136.69    7.30
  10   0  10  129.49    8.90
 -10   0 -10  133.29    8.20
 -10   0  11    0.60    2.50
  10   0 -11    0.50    3.10
  10   0  11    0.00    3.70
 -10   0 -11   -1.70    3.10
  10   0  11   -2.50    2.40
  10   0  11    3.60    4.50
 -10   0 -11   -1.30    4.70
 -10   0 -11    0.60    4.00
  10   0  12  310.77   13.90
  10   0  12  301.17   13.50
 -10   0 -12  325.97   14.40
 -10   0 -12  307.37   13.40
  10   0 -12  324.27   12.30
 -10   0 -12  315.87   14.60
 -10   0  12  313.37   12.20
  10   0  13   -1.10    4.00
  10   0 -13    1.00    3.20
 -10   0 -13   -2.20    4.90
 -10   0 -13    0.40    3.80
 -10   0 -13   -1.80    4.60
 -10   0  13    0.90    2.70
 -10   0 -14    5.20    4.30
  10   0  14   -2.80    4.50
 -10   0 -14    2.20    4.00
 -10   0 -14   -7.00    4.30
 -10   0  14    4.90    3.40
  10   0 -14    1.70    3.60
 -10   0 -15   -1.00    5.10
  10   0  15   -2.10    4.90
 -10   0 -15   -4.10    3.80
 -10   0 -15   -0.40    4.80
  10   0 -15    1.10    3.50
  10   0 -16  129.69    9.00
  10   0  16  127.29    9.80
 -10   0 -16  148.19   10.70
 -10   0 -16  150.88   11.40
 -10   0 -16  132.79   10.00
  10   0  17   -2.10    5.00
  10   0 -17   -5.30    3.80
 -10   0 -17   -4.30    5.30
 -10   0 -17    0.80    5.30
 -10   0 -17   -6.30    4.10
 -10   0 -18   13.70    5.80
 -10   0 -18    8.40    7.00
  10   0 -18    8.40    5.40
  10   0  18   12.00    5.90
 -10   0 -18    8.40    5.80
  10   0 -19   -3.20    4.80
 -10   0 -19    6.80    6.90
 -10   0 -19    4.80    6.20
  10   0  19    4.40    5.60
 -10   0 -19   -5.60    4.90
 -10   0 -20    8.60    5.10
  10   0  20    0.80    4.90
 -10   0 -20    5.00    6.90
 -10   0 -20    3.20    5.40
  10   0 -20   -0.50    4.40
 -10   0 -21   -0.60    4.90
  10   0 -21   -1.60    5.10
 -10   0 -21   -5.70    6.80
  10   0  21    3.50    4.60
 -10   0 -21    0.80    5.80
 -10   0 -22    9.10    6.10
 -10   0 -22   12.80    6.80
  10   0 -22   11.10    6.00
 -10   0 -22    5.30    7.50
  10   0  22   22.50    6.20
  10   0 -23   -1.20    5.10
 -10   0 -23   -7.70    6.00
 -10   0 -23    9.30    6.60
 -10   0 -23   -0.40    6.70
  10   0  23   23.50    5.20
 -10   0 -24   36.10    9.00
  10   0  24   46.50    8.10
  10   0 -24   36.00    7.80
 -10   0 -24   23.40    9.50
 -10   0 -24   43.90   10.20
 -10   0 -25    1.20    7.80
  10   0 -25   -4.90    5.10
 -10   0 -25   -1.90    5.40
 -10   0 -25    0.20    7.50
  10   0  25    8.60    5.60
  10   0 -26   16.20    7.10
 -10   0 -26   24.40    9.80
 -10   0 -26   37.30   10.40
  10   0  26   34.70    7.50
 -10   0 -26   29.70    8.60
 -10   0 -27  -17.00    8.30
  10   0 -27   -5.10    5.10
 -10   0 -27    7.30    7.00
 -10   0 -27    4.70    8.10
  10   0 -28    3.60    5.50
 -10   0 -28   -2.20    7.10
 -10   0 -28   26.40    9.90
  10   0 -29   -1.60    6.30
 -10   0 -29    4.60    7.50
 -10   0 -29    2.20    8.20
 -10   0 -30   15.00   10.70
 -10   0 -30    9.50    7.80
  10   0 -30   12.30    6.00
 -11   0   0    8.00    2.50
 -11   0   0    0.00    2.80
  11   0   0   -0.80    1.80
  11   0   0    2.10    3.90
 -11   0   0    9.90    3.40
  11   0   1    1.30    3.30
  11   0  -1   -2.50    3.00
 -11   0  -1    0.10    3.30
  11   0  -1   -1.60    1.90
 -11   0  -1   -6.20    3.00
 -11   0   1   -3.40    2.80
  11   0  -1   -2.60    1.80
 -11   0   1   -1.00    2.10
 -11   0   1   -2.50    2.60
 -11   0  -1    1.70    2.30
  11   0   1   -2.50    1.90
  11   0   1    1.80    3.80
  11   0   2  893.91   24.60
 -11   0   2  882.91   24.60
  11   0   2  888.51   26.30
 -11   0   2  875.91   24.60
 -11   0   2  927.81   24.40
 -11   0  -2  918.61   24.90
  11   0  -2  899.31   25.40
 -11   0  -2  908.11   26.30
 -11   0  -2  879.11   26.20
  11   0  -2  872.41   25.50
  11   0   2  891.81   26.70
  11   0  -2  890.01   24.20
  11   0  -3    3.30    2.10
 -11   0   3    0.40    2.20
 -11   0  -3    3.30    3.40
 -11   0  -3   15.10    4.40
 -11   0   3    2.50    2.50
 -11   0   3    0.30    2.40
  11   0  -3   -0.30    3.00
  11   0   3    0.90    2.30
  11   0   3   -3.60    3.80
 -11   0  -3    3.00    2.90
  11   0   3    3.80    3.60
  11   0  -3    1.90    3.20
  11   0  -4  103.19    5.70
 -11   0   4  105.19    5.30
 -11   0  -4  102.19    7.00
  11   0   4   90.79    7.00
  11   0   4   99.79    7.40
 -11   0  -4  101.39    7.10
  11   0   4  103.79    5.60
  11   0  -4  109.99    5.70
 -11   0  -4  102.49    6.10
 -11   0   5    1.90    2.40
  11   0  -5    2.60    2.70
  11   0   5    1.30    3.60
 -11   0  -5   -2.30    3.80
 -11   0  -5   -2.30    3.50
  11   0   5    0.50    2.50
  11   0  -5    1.00    2.70
 -11   0   5    1.50    2.30
 -11   0  -5    1.30    3.00
  11   0   5   -1.40    4.10
  11   0   6   92.89    7.70
 -11   0   6   97.69    5.40
  11   0  -6   97.09    5.20
  11   0   6  105.09    6.10
 -11   0  -6  117.79    8.00
 -11   0  -6  110.79    7.80
  11   0   6  116.39    7.70
  11   0  -6  100.39    5.10
 -11   0  -6  111.49    6.80
 -11   0   6  109.49    5.60
 -11   0  -7   -4.90    3.00
 -11   0  -7   11.10    4.80
  11   0   7   -2.20    4.50
  11   0   7   -3.10    2.60
 -11   0   7   -2.10    2.60
 -11   0   7    1.60    2.50
  11   0   7    7.10    4.20
 -11   0  -7    2.00    3.90
  11   0   8  529.65   17.50
 -11   0  -8  540.75   19.40
 -11   0  -8  544.45   18.20
  11   0   8  547.05   19.50
  11   0   8  529.25   19.10
 -11   0   8  582.24   17.10
 -11   0   8  552.44   16.90
 -11   0  -8  543.45   19.50
 -11   0   9    1.10    2.70
 -11   0  -9    4.70    4.50
 -11   0   9   -0.50    2.50
 -11   0  -9    0.80    4.60
 -11   0  -9   -2.50    3.50
  11   0   9    0.50    3.50
  11   0   9   -6.90    2.20
  11   0   9   -1.10    4.30
 -11   0 -10   12.70    4.00
 -11   0  10   18.00    3.50
 -11   0  10   13.60    3.50
 -11   0 -10   22.30    5.60
  11   0  10   16.60    5.40
  11   0  10   20.10    5.10
  11   0  10   21.70    4.20
 -11   0 -10   18.20    6.10
  11   0 -11    4.90    3.10
 -11   0 -11    5.00    4.60
  11   0  11    5.60    4.90
 -11   0 -11    3.10    5.00
 -11   0  11    1.40    2.70
  11   0  11   -0.10    4.20
 -11   0 -11    2.70    3.70
 -11   0 -12  199.98   10.90
 -11   0  12  205.88    9.50
  11   0  12  210.68   11.30
 -11   0 -12  220.78   12.00
  11   0 -12  228.48   10.00
  11   0  12  195.18   11.30
 -11   0 -12  221.38   12.20
 -11   0 -13   -2.20    4.30
  11   0 -13    3.10    3.40
  11   0  13   -5.10    4.60
 -11   0  13    0.30    2.80
 -11   0 -13    2.00    3.80
 -11   0 -13    0.40    5.20
  11   0 -14    4.30    3.70
 -11   0 -14    2.60    4.60
 -11   0  14    2.10    4.20
 -11   0 -14    6.10    4.10
 -11   0 -14    4.60    5.30
 -11   0 -15   -0.20    3.90
  11   0  15    3.70    5.10
 -11   0 -15   -5.40    4.30
  11   0 -15   -0.50    3.90
 -11   0 -15   -3.70    5.00
  11   0 -16    3.90    4.50
 -11   0 -16   13.70    6.90
 -11   0 -16    8.10    5.60
 -11   0 -16   -1.20    4.80
  11   0  16   18.30    6.30
  11   0 -17    4.00    4.90
  11   0  17    5.50    5.70
 -11   0 -17   -1.20    6.50
 -11   0 -17   -0.80    4.80
 -11   0 -17    3.60    5.30
 -11   0 -18  167.98   12.20
 -11   0 -18  177.38   12.10
 -11   0 -18  186.08   13.20
  11   0 -18  184.98   11.30
  11   0  18  182.18   12.00
 -11   0 -19    3.70    7.00
 -11   0 -19    1.00    5.20
  11   0 -19    3.40    5.10
 -11   0 -19   -1.40    5.40
  11   0  19    4.30    5.60
 -11   0 -20    8.20    5.70
  11   0 -20    1.40    4.90
  11   0  20    1.00    5.00
 -11   0 -20   -6.90    4.50
 -11   0 -20    7.50    6.80
 -11   0 -21    5.90    6.50
 -11   0 -21    4.90    7.30
  11   0 -21   -5.40    4.20
  11   0  21   12.40    5.10
 -11   0 -21   -6.90    5.00
 -11   0 -22   -1.80    5.70
 -11   0 -22   -9.60    5.80
  11   0 -22   -5.00    4.60
  11   0  22    0.30    5.20
 -11   0 -22    3.30    7.40
 -11   0 -23   -9.10    6.40
  11   0 -23    2.30    4.70
  11   0  23   -0.40    5.20
 -11   0 -23   -1.00    7.30
 -11   0 -23   -7.70    5.10
 -11   0 -24   11.20    8.40
  11   0  24    1.20    5.70
 -11   0 -24    8.60    7.00
  11   0 -24    5.00    5.40
 -11   0 -24    6.90    7.70
 -11   0 -25   -7.80    7.40
  11   0  25    6.20    6.10
 -11   0 -25    2.70    8.10
  11   0 -25   -0.20    5.20
 -11   0 -25  -10.00    4.70
  11   0  26   17.70    6.40
 -11   0 -26    4.70    8.90
 -11   0 -26    4.30    8.40
 -11   0 -26   -0.40    5.80
  11   0 -26   -2.40    5.10
 -11   0 -27   15.30    9.70
 -11   0 -27    5.20    6.40
 -11   0 -27  -19.50   10.60
  11   0 -27    6.30    6.00
 -11   0 -28   -0.30    9.10
  11   0 -28   -1.60    5.80
 -11   0 -28   -4.30    5.80
 -11   0 -29    4.80    9.10
 -11   0 -29    1.50    8.20
  11   0 -29   -1.40    6.10
 -11   0 -30    4.00    9.00
  11   0 -30    2.90    6.40
 -11   0 -30    2.60    9.60
  12   0   0   21.10    3.10
 -12   0   0   25.30    4.40
  12   0   0   15.20    4.30
 -12   0   0   24.80    4.20
 -12   0   0   23.20    3.30
  12   0  -1   -0.40    3.50
  12   0  -1   -0.90    1.60
 -12   0   1    4.50    3.20
 -12   0  -1    3.30    3.40
 -12   0   1    1.80    2.30
  12   0   1   -3.70    3.90
 -12   0   1   -0.10    2.90
  12   0   1    2.20    2.20
  12   0   1    1.50    3.50
 -12   0  -1   -0.90    3.10
 -12   0  -1   -0.60    2.30
  12   0  -1   -3.50    2.00
  12   0   2  760.12   21.40
 -12   0  -2  750.62   23.20
  12   0   2  753.92   23.40
  12   0   2  763.52   23.70
  12   0  -2  748.13   22.60
 -12   0   2  745.23   21.60
 -12   0   2  773.82   21.20
 -12   0  -2  789.42   21.80
 -12   0   2  740.73   21.50
  12   0  -2  758.92   21.10
 -12   0  -2  782.22   23.30
  12   0  -2  749.03   22.40
 -12   0   3   -3.30    2.20
 -12   0  -3    0.10    2.70
  12   0   3    7.00    2.50
  12   0   3    1.50    4.00
  12   0   3    5.60    3.90
  12   0  -3   -4.10    3.00
 -12   0   3   -2.50    2.00
  12   0  -3   -2.90    2.00
 -12   0   3   -1.10    2.00
  12   0  -3    0.00    3.00
  12   0  -4 1614.24   43.00
  12   0   4 1611.64   43.50
 -12   0  -4 1676.73   45.80
  12   0  -4 1626.04   43.60
 -12   0  -4 1635.94   45.60
 -12   0   4 1724.73   43.20
  12   0   4 1642.44   46.00
 -12   0  -4 1687.73   44.10
  12   0   4 1619.64   45.70
  12   0  -4 1620.54   43.70
  12   0   5   -0.30    2.30
  12   0  -5   -2.70    2.90
 -12   0  -5    2.60    3.20
  12   0   5    0.70    3.60
 -12   0   5   -1.20    2.30
 -12   0   5    0.70    2.10
  12   0   5   -1.30    4.00
 -12   0  -5    1.80    4.40
 -12   0  -5    0.80    3.90
  12   0  -5    0.40    2.90
  12   0  -6   28.90    3.80
 -12   0  -6   25.10    4.40
  12   0   6   28.40    3.90
  12   0   6   28.30    5.40
  12   0  -6   26.40    4.00
 -12   0  -6   28.50    6.10
  12   0   6   21.90    6.20
 -12   0   6   22.90    3.40
 -12   0   6   31.20    3.70
 -12   0  -6   36.10    6.20
 -12   0  -7    3.00    4.50
  12   0   7    2.40    4.50
  12   0  -7   -0.30    2.80
  12   0   7   -0.60    3.60
  12   0   7   -2.50    2.40
 -12   0  -7   -4.70    3.20
  12   0  -7   -0.20    2.40
 -12   0   7   -2.30    2.50
 -12   0  -7    0.80    4.10
 -12   0   7   -2.40    2.20
 -12   0   8  132.29    6.80
 -12   0   8  123.49    6.70
 -12   0  -8  143.09    9.50
  12   0   8  133.59    9.30
  12   0   8  143.99    9.00
 -12   0  -8  133.19    9.10
  12   0   8  126.89    7.20
 -12   0  -8  133.19    8.10
  12   0   9    5.30    4.30
  12   0   9    4.90    2.90
  12   0   9    1.80    4.50
 -12   0   9    2.10    2.50
 -12   0  -9    5.20    4.60
 -12   0  -9   -1.70    4.50
 -12   0  -9    1.20    3.50
 -12   0   9    4.90    2.90
  12   0  10  313.77   12.60
 -12   0 -10  331.77   14.80
 -12   0  10  333.77   12.20
 -12   0 -10  334.37   13.70
 -12   0  10  335.27   12.30
  12   0  10  324.27   14.20
 -12   0 -10  323.07   14.60
  12   0  10  323.07   14.60
 -12   0 -11   -1.30    4.60
  12   0  11   -8.30    4.00
  12   0  11    2.70    4.50
 -12   0  11    1.00    2.90
 -12   0 -11    7.90    4.50
 -12   0  11    1.50    2.90
 -12   0 -11    0.70    3.50
 -12   0 -12  142.39   10.50
  12   0  12  155.18   10.30
 -12   0 -12  143.69    9.30
  12   0  12  150.88   11.70
 -12   0  12  149.88    8.10
 -12   0 -12  148.89   10.40
  12   0 -13   -1.40    2.90
 -12   0  13    1.80    2.80
 -12   0 -13    1.60    3.90
 -12   0 -13    1.50    5.50
  12   0  13   -1.00    5.30
 -12   0 -13   -4.00    3.80
  12   0  14   53.69    8.60
 -12   0 -14   52.59    8.30
 -12   0 -14   49.30    7.40
 -12   0 -14   56.99    8.90
  12   0 -14   61.39    6.70
  12   0 -15    1.00    3.80
 -12   0 -15    4.60    4.70
 -12   0 -15   -6.30    4.70
  12   0  15    0.50    5.10
 -12   0 -15    1.70    6.00
  12   0 -16  218.28   11.70
 -12   0 -16  221.38   14.00
 -12   0 -16  229.98   13.10
  12   0  16  228.78   13.30
 -12   0 -16  244.68   13.80
 -12   0 -17   -0.50    6.10
 -12   0 -17    4.70    5.60
  12   0 -17    4.40    4.60
  12   0  17    1.00    5.80
 -12   0 -17    5.60    6.40
 -12   0 -18   67.89   10.70
 -12   0 -18   80.39   10.50
  12   0 -18   59.89    8.30
 -12   0 -18   66.09    9.30
  12   0  18   70.89    9.70
 -12   0 -19   -0.80    5.20
 -12   0 -19    0.90    6.00
 -12   0 -19    4.90    7.10
  12   0 -19    3.20    4.90
  12   0  19    2.60    5.30
  12   0 -20   28.00    6.80
 -12   0 -20   13.10    6.60
 -12   0 -20   24.50    7.60
 -12   0 -20   22.20    8.70
  12   0  20   28.10    7.10
 -12   0 -21    7.20    6.00
  12   0  21   12.20    5.60
  12   0 -21    5.70    5.20
 -12   0 -21   -4.40    5.40
  12   0 -22   11.10    5.80
 -12   0 -22   -6.50    6.50
 -12   0 -22    3.40    7.10
  12   0  22   17.90    6.40
 -12   0 -22   10.30    6.50
  12   0 -23    1.60    4.70
 -12   0 -23   -8.80    5.00
 -12   0 -23    7.70    7.40
 -12   0 -23   10.30    7.90
  12   0  23    5.20    5.20
 -12   0 -24   38.60    9.10
 -12   0 -24   43.40   10.40
  12   0  24   62.89    9.90
  12   0 -24   36.10    8.00
 -12   0 -24   43.00   10.70
  12   0 -25   -6.60    5.50
  12   0  25   11.00    6.00
 -12   0 -25   -1.30    8.60
 -12   0 -25    4.10    7.40
 -12   0 -25   -0.80    5.80
 -12   0 -26    3.20    6.40
  12   0 -26    1.20    5.50
  12   0  26    7.40    6.30
 -12   0 -26    4.20    9.00
 -12   0 -27   11.80    9.40
 -12   0 -27    5.50    6.80
  12   0 -27    1.30    5.60
 -12   0 -28    9.80    9.00
 -12   0 -28    6.30    8.10
  12   0 -28   18.40    7.30
 -12   0 -29  -11.40    6.70
 -12   0 -29  -11.30    7.40
  12   0 -29   -6.60    5.60
  12   0 -30   13.60    7.50
 -12   0 -30   -4.90    8.40
 -12   0 -30   -3.50    7.00
 -13   0   0    2.80    3.00
 -13   0   0    3.20    3.30
  13   0   0   -0.70    2.10
 -13   0   0   -1.30    2.20
  13   0   0   -1.40    3.60
  13   0  -1    2.90    2.20
 -13   0  -1   -3.00    2.50
  13   0  -1   -0.40    1.20
  13   0   1    1.20    4.00
 -13   0   1   -1.80    2.30
  13   0  -1   -3.60    3.50
 -13   0   1    6.00    3.10
 -13   0  -1    3.50    3.30
  13   0   1    0.30    2.00
  13   0   1    9.40    4.00
 -13   0  -1   11.30    3.80
 -13   0   1   -0.90    3.00
 -13   0   2  422.06   12.90
  13   0   2  396.26   14.90
  13   0  -2  392.26   12.60
 -13   0   2  395.56   13.20
 -13   0  -2  413.46   14.80
  13   0   2  416.46   15.40
 -13   0  -2  404.26   14.70
  13   0  -2  407.36   14.20
  13   0  -2  392.76   14.00
 -13   0   2  424.46   13.30
 -13   0  -2  402.16   13.30
  13   0   2  395.86   12.90
 -13   0   3   -0.60    2.30
 -13   0  -3    5.30    2.90
  13   0   3   -2.10    2.30
 -13   0  -3    1.80    3.50
 -13   0   3    5.60    2.70
  13   0  -3   -1.70    2.10
 -13   0  -3    4.50    4.30
  13   0   3    6.50    4.10
  13   0   3    5.40    4.40
  13   0  -3    0.90    3.20
  13   0  -3    1.60    3.40
 -13   0   3    7.60    2.60
  13   0   4   38.50    4.20
  13   0  -4   39.20    3.90
 -13   0  -4   62.79    6.40
  13   0  -4   42.80    5.00
  13   0   4   60.59    6.10
  13   0   4   46.70    7.10
 -13   0   4   47.20    4.20
  13   0  -4   46.40    4.90
 -13   0  -4   42.50    5.10
 -13   0   4   39.20    3.30
 -13   0  -4   54.69    6.80
  13   0   5    0.30    3.50
 -13   0  -5    1.60    4.40
  13   0  -5    2.50    3.40
 -13   0  -5   -0.30    3.00
  13   0  -5    0.60    3.00
  13   0   5   -1.00    2.50
 -13   0   5    1.90    2.20
 -13   0  -5    5.90    4.30
  13   0   5    0.30    4.70
 -13   0   5   -1.40    2.20
  13   0   6   49.10    4.60
  13   0  -6   55.89    4.80
 -13   0   6   52.49    4.50
 -13   0  -6   51.89    5.60
 -13   0   6   54.19    4.60
  13   0  -6   53.69    4.70
  13   0   6   65.59    8.40
 -13   0  -6   65.39    6.80
 -13   0  -6   56.49    6.80
  13   0   7    2.20    4.20
 -13   0  -7    3.60    5.00
 -13   0   7    0.80    2.80
  13   0  -7   -0.10    2.80
 -13   0  -7    4.30    3.90
 -13   0  -7   -0.60    3.50
  13   0   7    3.10    4.70
 -13   0   7   -0.80    2.30
  13   0   7    1.00    2.70
  13   0  -7   -0.30    2.90
 -13   0   8  208.38    8.70
  13   0   8  226.88   11.90
 -13   0   8  210.68    8.80
  13   0   8  199.58   11.10
  13   0   8  205.78    9.40
 -13   0  -8  208.48   11.40
  13   0  -8  219.08    8.10
 -13   0  -8  211.08   10.10
 -13   0  -8  209.38   11.30
 -13   0  -9   -6.60    3.30
 -13   0  -9    3.80    4.40
 -13   0   9    1.50    2.70
  13   0   9   -0.30    4.50
  13   0   9   -3.70    2.50
 -13   0   9   -0.90    2.70
  13   0   9   -1.10    3.70
 -13   0  -9    3.70    4.90
 -13   0 -10    5.40    4.00
 -13   0  10   12.60    3.70
 -13   0  10   14.40    3.40
  13   0  10   15.30    5.20
  13   0  10   12.70    5.20
 -13   0 -10    9.00    5.70
 -13   0 -10   14.40    5.60
  13   0  11    2.50    4.00
 -13   0 -11    1.60    3.90
 -13   0  11    4.70    3.20
 -13   0  11    1.10    2.90
 -13   0 -11    0.50    5.50
 -13   0 -11   -1.60    4.20
  13   0  11    2.00    5.00
 -13   0  12    3.40    2.70
 -13   0 -12   -6.60    3.30
 -13   0 -12   -4.80    4.10
 -13   0  12   -5.90    2.90
  13   0  12   -3.30    4.70
 -13   0 -12   -6.60    4.90
 -13   0 -13   -2.10    5.10
 -13   0  13    4.80    3.00
 -13   0  13    2.60    3.10
 -13   0 -13    9.10    4.90
  13   0  13   -0.90    4.70
 -13   0 -13    7.00    5.00
  13   0  14   77.69    9.00
 -13   0 -14   98.79   10.00
 -13   0 -14   99.19    9.20
 -13   0 -14   96.39    8.70
 -13   0 -15   15.10    7.30
  13   0 -15   -0.70    4.00
  13   0  15    4.20    5.30
 -13   0 -15   -7.60    4.10
  13   0  16  101.99   10.20
  13   0 -16  103.89    8.90
 -13   0 -16  104.59   10.60
 -13   0 -16  110.19    9.80
 -13   0 -16  111.29   11.10
  13   0  17    2.50    5.40
 -13   0 -17    8.50    6.00
  13   0 -17   -1.10    4.30
 -13   0 -17   -5.20    5.00
 -13   0 -17    4.50    7.10
 -13   0 -18   49.50    9.20
 -13   0 -18   29.30    7.70
  13   0  18   31.30    7.90
  13   0 -18   36.20    6.70
 -13   0 -18   36.80    8.90
  13   0  19   16.40    6.50
 -13   0 -19   -1.80    5.00
  13   0 -19    0.20    4.50
 -13   0 -19   -5.10    6.00
 -13   0 -19   -9.20    6.40
 -13   0 -20   98.39   10.50
 -13   0 -20  123.69   11.30
 -13   0 -20  148.39   15.90
  13   0 -20  123.29   10.20
  13   0  20  118.49   10.60
 -13   0 -21    1.00    5.20
 -13   0 -21    0.20    7.60
 -13   0 -21    7.60    6.50
  13   0  21   10.70    5.30
  13   0 -21   -6.40    4.10
 -13   0 -22   29.50    9.50
  13   0  22   22.80    7.00
  13   0 -22   31.90    6.50
 -13   0 -22   20.70    7.50
 -13   0 -22   30.40    9.10
 -13   0 -23    2.00    5.80
  13   0  23    4.20    5.30
 -13   0 -23    1.20    7.90
 -13   0 -23   -5.80    6.70
  13   0 -23   -1.20    5.10
 -13   0 -24   33.40   10.20
  13   0  24   24.30    7.40
 -13   0 -24   23.20    8.30
 -13   0 -24    9.50    7.50
  13   0 -24   27.90    6.80
 -13   0 -25   -0.50    6.00
  13   0 -25   -0.40    5.50
 -13   0 -25   -9.80    7.80
 -13   0 -26   19.20    9.60
  13   0 -26    4.30    5.80
  13   0  26   17.10   10.30
 -13   0 -26   13.00    7.10
 -13   0 -27    8.10    6.70
 -13   0 -27   -0.50    9.70
  13   0 -27    4.80    6.10
 -13   0 -28   -2.90    7.80
  13   0 -28   18.50    6.40
 -13   0 -28    5.10    6.90
 -13   0 -29   -7.60    9.10
 -13   0 -29   -4.20    6.20
  13   0 -29    5.10    6.50
 -14   0   0  625.54   19.50
  14   0   0  623.14   18.10
 -14   0   0  615.94   18.30
  14   0   0  593.64   20.20
 -14   0   0  611.94   19.40
  14   0   1    5.10    3.90
  14   0  -1    1.30    1.10
 -14   0  -1   -0.80    3.20
 -14   0   1   -1.80    3.10
  14   0  -1    2.10    3.70
  14   0   1    2.40    4.30
 -14   0   1    3.00    2.60
 -14   0  -1    5.00    3.80
  14   0  -1    0.00    2.30
 -14   0  -1   -3.10    2.70
  14   0   1   -1.40    2.20
 -14   0  -2   44.00    4.80
  14   0   2   46.50    6.60
 -14   0   2   42.50    4.40
  14   0  -2   57.09    6.20
  14   0   2   47.10    5.50
  14   0   2   44.80    4.10
 -14   0  -2   46.90    5.60
  14   0  -2   56.49    6.40
  14   0  -2   43.00    4.00
 -14   0   2   42.60    4.10
 -14   0   2   46.30    4.30
 -14   0  -2   61.59    7.20
 -14   0  -3    0.20    3.20
 -14   0   3   -6.30    2.10
  14   0   3   -2.70    2.30
 -14   0  -3    0.10    2.90
  14   0   3   -1.60    3.90
  14   0  -3   -6.80    2.90
  14   0   3   -0.10    3.50
 -14   0   3   -2.00    2.20
 -14   0   3   -0.10    2.30
  14   0  -3   -2.80    2.10
  14   0  -3   -1.00    3.40
  14   0  -4  583.64   19.10
 -14   0  -4  645.24   21.10
 -14   0  -4  660.93   19.50
  14   0   4  632.64   21.40
  14   0   4  614.54   21.00
  14   0   4  620.74   18.80
 -14   0   4  605.94   18.20
 -14   0  -4  601.74   20.80
  14   0  -4  624.74   19.20
 -14   0   4  607.64   17.50
 -14   0   4  608.94   17.60
  14   0  -4  614.24   18.20
 -14   0   5   -3.50    2.30
  14   0  -5    6.30    3.30
  14   0   5    3.70    3.90
  14   0   5    1.60    2.40
 -14   0   5    5.80    2.50
 -14   0  -5    4.70    4.10
  14   0  -5    1.10    3.40
  14   0   5    0.50    4.40
 -14   0  -5   -1.30    3.10
 -14   0  -5    7.70    4.70
 -14   0  -6   23.60    4.50
 -14   0   6   16.30    3.40
  14   0  -6   24.80    4.40
  14   0   6   21.20    5.40
 -14   0  -6   23.80    5.60
  14   0   6   20.10    3.60
 -14   0  -6   21.70    5.90
  14   0  -6   17.80    4.00
  14   0   6   29.60    6.30
 -14   0   6   21.50    3.60
 -14   0   7   -1.80    2.70
  14   0  -7    1.20    3.10
  14   0  -7    4.60    3.20
  14   0   7    1.40    4.80
 -14   0   7    0.10    2.60
  14   0   7    2.10    4.30
 -14   0  -7   -0.60    3.40
  14   0   7    1.20    2.60
 -14   0  -7    3.50    4.10
 -14   0  -7    0.20    4.40
  14   0  -8  114.19    6.00
 -14   0   8  113.69    6.40
 -14   0  -8  104.19    8.90
  14   0   8  108.89    8.40
  14   0   8  107.39    6.80
 -14   0   8  116.69    6.40
 -14   0  -8  106.29    8.60
  14   0  -8  112.19    6.00
 -14   0  -8  112.89    7.80
  14   0   8  116.29    9.50
 -14   0  -9    2.20    4.60
 -14   0  -9    4.20    4.80
  14   0   9   -4.70    4.20
  14   0   9   -3.70    3.80
  14   0   9   -2.00    2.30
 -14   0   9    3.20    3.00
 -14   0   9    5.00    2.90
 -14   0  -9   -1.20    3.80
 -14   0 -10   24.50    5.20
 -14   0 -10   42.40    8.10
 -14   0 -10   41.20    7.10
  14   0  10   30.50    6.30
 -14   0  10   30.20    4.40
  14   0  10   43.80    8.10
 -14   0  10   29.20    4.50
 -14   0 -11   -7.60    4.50
 -14   0 -11   -2.10    5.40
 -14   0  11    2.90    2.90
 -14   0  11    1.30    3.10
  14   0  11    0.20    4.40
 -14   0 -11   -1.80    3.80
  14   0  11    3.40    4.90
 -14   0  12    0.40    3.50
  14   0  12    3.40    5.20
 -14   0 -12    0.70    4.70
 -14   0 -12    1.20    3.90
 -14   0 -12   -2.50    5.40
 -14   0  12    1.90    3.00
 -14   0 -13   -1.20    4.50
 -14   0  13   -2.20    3.40
 -14   0 -13    1.80    6.00
  14   0  13    9.60    5.80
 -14   0  13    1.10    2.80
 -14   0 -13    2.50    5.10
 -14   0 -14  712.73   26.00
 -14   0 -14  676.33   26.10
 -14   0  14  699.33   23.00
 -14   0 -14  705.83   24.90
  14   0  14  680.13   25.50
 -14   0 -15    4.70    6.50
 -14   0  15   -0.90    3.80
 -14   0 -15    2.10    4.80
  14   0  15    6.00    5.80
 -14   0 -15    1.90    5.20
 -14   0 -16  172.28   11.90
 -14   0 -16  186.08   12.80
 -14   0 -16  186.08   13.70
  14   0  16  156.08   12.50
  14   0  17    0.30    5.60
 -14   0 -17    1.10    5.30
  14   0 -17    0.90    4.20
 -14   0 -17    4.10    5.60
 -14   0 -17    2.80    7.10
 -14   0 -18  123.09   12.20
  14   0 -18  103.19    9.10
  14   0  18  100.39   10.90
 -14   0 -18  138.09   11.70
 -14   0 -18  103.89   10.70
 -14   0 -19    2.90    5.10
  14   0  19    6.80    5.90
 -14   0 -19   10.70    8.10
  14   0 -19   -5.20    4.20
 -14   0 -19   11.70    6.90
  14   0 -20   51.59    7.90
 -14   0 -20   57.49    9.10
  14   0  20   60.09    9.70
 -14   0 -20   76.39   11.40
 -14   0 -20   63.09   11.20
  14   0 -21   -1.40    4.40
 -14   0 -21   -4.50    6.90
  14   0  21    7.80    5.80
 -14   0 -21   -4.50    8.10
 -14   0 -21   -3.70    5.30
 -14   0 -22   -3.70    5.70
  14   0  22    6.00    6.50
 -14   0 -22   -2.10    7.50
  14   0 -22    4.90    4.90
 -14   0 -22    5.70    7.10
 -14   0 -23    3.60    7.50
  14   0  23   21.20    6.70
 -14   0 -23    0.90    6.20
 -14   0 -23   16.40    9.20
  14   0 -23   -3.30    4.90
  14   0  24   12.00    6.40
 -14   0 -24    4.90    6.40
  14   0 -24    0.20    5.40
 -14   0 -24   27.80    9.20
 -14   0 -24   -6.20    8.60
 -14   0 -25   -8.30    8.10
 -14   0 -25    5.30    9.70
 -14   0 -25    3.10    6.30
  14   0  25   13.30    7.50
  14   0 -25    6.40    5.50
  14   0 -26   22.10    7.10
 -14   0 -26   16.90   11.60
 -14   0 -26   34.90    9.50
 -14   0 -27    1.80    9.70
 -14   0 -27   54.39   10.10
  14   0 -27    4.30    6.60
  14   0 -28   43.40    8.50
 -14   0 -28   14.80    8.60
 -14   0 -28   35.10   11.70
 -14   0 -29   18.70   10.40
  14   0 -29    3.20    6.00
 -14   0 -29    8.70    7.40
 -15   0   0    2.70    2.80
 -15   0   0    5.20    3.40
  15   0   0   -3.30    4.40
  15   0   0    5.70    4.10
  15   0   0    0.10    2.00
 -15   0  -1   -0.90    2.70
  15   0   1   -1.40    3.70
 -15   0  -1   -3.10    3.30
  15   0   1   -2.00    2.10
 -15   0   1   -1.30    2.40
 -15   0  -1   -0.60    4.10
  15   0  -1    2.70    2.20
  15   0  -1   -3.20    3.60
  15   0   1    2.90    4.10
 -15   0   1   -1.20    3.00
 -15   0   2   10.90    3.60
 -15   0  -2    3.90    3.70
 -15   0  -2    6.40    3.20
  15   0  -2    5.30    2.50
  15   0  -2    4.70    3.50
  15   0   2    4.20    4.80
 -15   0   2   13.20    3.10
 -15   0  -2   15.90    4.70
  15   0   2    8.80    2.80
  15   0   2    8.50    4.50
  15   0  -2   11.10    4.20
  15   0  -3   -4.20    3.10
  15   0  -3    2.50    3.60
  15   0   3    1.90    2.30
 -15   0  -3    2.20    2.90
 -15   0  -3    6.00    3.50
  15   0  -3    2.10    2.30
 -15   0   3   -1.00    2.40
  15   0   3    0.40    3.60
  15   0   3    0.70    4.40
 -15   0  -3    6.40    4.30
 -15   0   3   -3.30    2.20
 -15   0  -4  186.58   10.20
  15   0   4  196.28   10.90
 -15   0  -4  197.18   10.50
 -15   0   4  197.68    8.00
 -15   0   4  200.88    7.60
  15   0  -4  199.58    9.00
  15   0   4  191.78    8.40
  15   0   4  191.28   10.40
 -15   0  -4  203.08    9.10
  15   0  -4  196.58    7.90
  15   0  -4  182.88    9.10
 -15   0   5    0.40    2.50
 -15   0  -5    2.90    3.50
 -15   0  -5    5.00    4.60
  15   0   5    0.10    3.70
  15   0   5    0.10    4.60
 -15   0  -5    5.00    3.90
 -15   0   5    1.10    2.60
  15   0   5    3.80    2.70
  15   0  -5   10.30    3.60
  15   0  -5   -1.20    3.50
  15   0   6   59.79    8.40
 -15   0  -6   52.09    7.40
 -15   0  -6   44.90    5.90
 -15   0  -6   61.69    8.40
  15   0   6   44.90    5.00
  15   0  -6   38.10    4.60
  15   0   6   51.79    7.10
 -15   0   6   39.20    4.30
 -15   0   6   47.30    4.70
  15   0  -6   43.50    5.60
  15   0   7   -0.10    5.10
  15   0  -7   -3.70    2.80
  15   0   7   -0.50    2.50
 -15   0  -7   -3.90    4.30
  15   0   7    6.90    4.70
 -15   0   7    2.60    2.70
  15   0  -7   -2.10    3.20
 -15   0  -7    0.80    3.50
 -15   0   7    0.80    2.80
 -15   0  -7   -6.20    3.90
 -15   0  -8    2.90    5.10
 -15   0  -8   14.60    4.70
  15   0  -8    1.20    3.00
  15   0  -8    6.40    3.70
 -15   0   8    4.90    2.50
  15   0   8    6.90    2.90
 -15   0   8   -1.10    3.00
  15   0   8    3.10    4.90
  15   0   8    7.90    5.30
 -15   0  -8    4.90    4.50
 -15   0   9    0.10    3.10
 -15   0  -9   -3.30    5.30
 -15   0   9    4.30    2.60
  15   0   9   -8.70    3.70
 -15   0  -9    6.50    5.20
  15   0  -9   -1.80    2.90
 -15   0  -9   -5.30    3.30
  15   0   9   -5.60    4.70
 -15   0 -10  110.69    8.30
  15   0  10  113.09    9.20
  15   0  10  101.59    9.60
 -15   0 -10  102.29    9.60
 -15   0  10  110.99    6.60
 -15   0 -10  125.29    9.80
 -15   0  10  108.09    6.80
 -15   0 -11   -3.50    3.80
  15   0  11    1.40    4.70
  15   0  11    6.20    5.40
 -15   0 -11    0.30    5.40
 -15   0  11    6.60    3.10
 -15   0 -11    6.10    5.60
 -15   0  11    6.50    3.40
 -15   0  12   19.20    4.40
 -15   0 -12   30.20    7.40
 -15   0 -12   23.60    5.70
  15   0  12   25.80    7.80
 -15   0 -12   21.70    7.40
 -15   0  12   20.20    4.20
 -15   0 -13    5.00    5.90
 -15   0 -13   -1.30    5.90
 -15   0  13    3.80    3.70
 -15   0 -13   -0.30    4.00
  15   0  13   -0.50    5.30
 -15   0 -14   28.20    8.60
 -15   0  14   24.50    5.20
 -15   0 -14   26.60    6.90
  15   0  14   49.90    9.30
  15   0  15    5.00    6.40
 -15   0  15    5.20    4.30
 -15   0 -15    3.50    6.50
 -15   0 -15    1.30    5.40
 -15   0 -15    9.10    5.80
 -15   0 -16   19.50    6.50
 -15   0 -16   19.40    8.40
  15   0  16   35.10    9.00
 -15   0  16   20.90    5.50
 -15   0 -16   19.50    6.90
  15   0  17    3.20    6.80
 -15   0  17   -0.80    4.50
 -15   0 -17    9.20    5.60
 -15   0 -17    8.20    6.40
 -15   0 -17    2.40    6.80
 -15   0 -18   -3.80    8.20
 -15   0  18    2.10    4.50
 -15   0 -18    3.60    5.70
 -15   0 -18    6.90    6.30
  15   0  18    8.40    6.50
  15   0  19    1.40    5.60
 -15   0 -19   14.60    6.70
 -15   0 -19    0.50    5.70
 -15   0 -19    9.10    7.90
  15   0  20   59.19   10.00
 -15   0 -20   39.60    9.60
 -15   0 -20   41.80    9.10
 -15   0 -20   44.40    8.80
  15   0 -20   39.10    7.10
  15   0  21    6.50    6.00
 -15   0 -21    4.20    6.10
 -15   0 -21    3.60    7.90
 -15   0 -21    3.40    8.10
  15   0 -21    2.80    4.90
 -15   0 -22    5.90    8.10
 -15   0 -22   -5.10    6.10
  15   0 -22   -1.90    4.80
  15   0  22   -0.30    6.70
 -15   0 -22    6.20    6.40
  15   0  23   14.50    6.90
 -15   0 -23   -7.70    6.00
 -15   0 -23   17.40    9.00
  15   0 -23    2.20    5.60
 -15   0 -23   -2.60    8.30
  15   0  24    4.90    6.60
 -15   0 -24   -1.90    9.20
 -15   0 -24    9.60    8.80
  15   0 -24   -4.30    5.00
 -15   0 -24   -1.20    6.30
 -15   0 -25   23.10    9.00
  15   0  25    5.10    6.60
 -15   0 -25    7.20    6.80
  15   0 -25    0.10    5.00
 -15   0 -26   -5.60    5.70
  15   0 -26    0.00    5.00
 -15   0 -26    0.50    9.60
 -15   0 -27    1.40    9.50
  15   0 -27    2.70    5.80
 -15   0 -27    1.20    6.90
 -15   0 -28   -3.30    6.60
  15   0 -28   -0.70    5.50
 -15   0 -28    7.70    9.10
 -16   0   0    5.40    3.00
  16   0   0    3.90    4.20
  16   0   0    3.70    2.50
 -16   0   0    9.60    3.90
  16   0   0    5.40    5.00
 -16   0   1   -0.10    2.90
  16   0   1   -2.10    1.90
  16   0  -1    1.50    2.00
 -16   0   1   -0.40    2.50
  16   0   1    1.40    4.00
 -16   0  -1   -0.40    2.80
 -16   0  -1   -3.40    3.10
  16   0   1   -0.80    3.70
  16   0  -1    0.20    3.80
  16   0   2    0.70    2.30
 -16   0  -2    1.30    3.30
  16   0   2    4.90    3.90
  16   0  -2   -1.60    2.90
 -16   0  -2    0.10    2.90
 -16   0   2   -2.00    2.40
  16   0  -2    0.40    2.00
  16   0  -2   -0.20    3.70
 -16   0   2    0.70    2.90
  16   0   2    1.90    4.50
  16   0  -3   -1.20    3.50
  16   0   3    2.20    3.90
 -16   0   3    2.30    2.50
 -16   0   3    0.30    2.50
  16   0  -3   -0.60    3.60
 -16   0  -3   -3.60    3.90
  16   0   3    2.60    2.60
  16   0  -3    1.90    2.20
 -16   0  -3    0.00    3.20
  16   0   3   -3.50    4.10
  16   0   4   11.00    5.10
  16   0  -4    6.50    2.40
  16   0  -4    4.10    3.80
  16   0   4   10.80    4.90
 -16   0  -4   11.80    5.00
  16   0   4    6.30    2.80
 -16   0   4    4.90    2.70
 -16   0  -4    8.10    3.80
  16   0  -4    6.70    3.80
 -16   0   4    6.60    2.70
  16   0   5   -0.90    4.00
 -16   0  -5    0.80    3.50
  16   0  -5   -2.00    3.50
 -16   0   5    0.80    2.50
 -16   0   5   -1.20    2.40
  16   0   5    2.50    4.60
  16   0   5    1.10    2.30
 -16   0  -5    0.80    4.10
  16   0  -5   11.60    3.90
  16   0  -6   -2.00    3.40
  16   0   6   -0.60    5.30
  16   0   6    1.60    2.50
 -16   0   6    1.60    2.40
  16   0  -6    2.80    3.40
 -16   0  -6    1.20    4.70
 -16   0   6    2.70    2.80
  16   0   6    1.10    4.20
 -16   0  -6    1.20    3.70
 -16   0  -7    4.60    5.30
  16   0  -7   -1.50    3.30
 -16   0   7    1.20    2.80
 -16   0  -7   -0.90    3.30
 -16   0   7   -0.20    2.40
  16   0   7    6.40    5.00
  16   0   7   -2.80    4.30
  16   0   7   -0.30    2.60
  16   0  -7    2.10    3.30
 -16   0  -8   66.89    9.70
  16   0   8   47.90    7.30
  16   0   8   49.60    5.60
  16   0   8   58.69    9.60
 -16   0   8   43.70    4.90
 -16   0  -8   54.49    8.90
  16   0  -8   53.69    6.20
  16   0  -8   44.50    4.90
 -16   0   8   49.20    5.10
 -16   0  -8   55.49    6.60
 -16   0   9    1.00    3.10
  16   0   9   -4.40    4.10
  16   0   9   -4.10    4.90
  16   0  -9   -1.30    3.20
 -16   0  -9    1.80    5.50
 -16   0  -9   -5.20    3.50
 -16   0   9   -0.40    2.60
 -16   0  -9   -0.30    5.40
  16   0  -9   -1.10    2.90
  16   0  10   78.49   10.00
  16   0 -10   80.49    5.50
 -16   0 -10   83.49    7.90
  16   0 -10   67.69    5.30
 -16   0  10   59.29    5.40
 -16   0 -10   92.99   11.10
 -16   0  10   68.39    5.90
  16   0  10   68.29    7.90
 -16   0 -10   73.79    9.80
 -16   0 -11   11.60    5.10
 -16   0  11    1.40    3.40
 -16   0 -11   -1.70    4.30
 -16   0 -11   -2.50    6.10
 -16   0  11    0.20    2.80
  16   0  11   -3.80    5.00
  16   0  11    4.60    4.50
 -16   0  12   48.60    5.50
 -16   0 -12   44.80    7.60
 -16   0 -12   36.10    6.40
 -16   0  12   38.70    5.50
 -16   0 -12   46.90    9.00
  16   0  12   48.30    8.60
 -16   0 -13   -0.20    6.70
 -16   0  13    0.10    3.70
 -16   0 -13   14.90    6.10
  16   0  13    1.70    5.70
 -16   0 -13    4.80    5.00
 -16   0 -14   12.70    6.50
 -16   0 -14    8.60    5.40
  16   0  14    7.40    6.80
 -16   0 -14    8.90    7.00
 -16   0  14    3.30    4.10
  16   0  15    3.00    6.20
 -16   0 -15    1.60    4.90
 -16   0 -15   10.30    7.80
 -16   0  15    0.80    4.20
 -16   0 -15    9.60    6.80
 -16   0  16  169.38   10.30
 -16   0 -16  183.68   14.30
  16   0  16  146.59   12.30
 -16   0 -16  139.59   11.60
 -16   0 -16  167.58   12.60
 -16   0  17    0.70    4.00
 -16   0 -17    6.40    7.80
 -16   0 -17   -2.40    6.40
 -16   0 -17   -3.30    5.50
  16   0  17    2.60    5.80
 -16   0 -18   11.70    8.60
 -16   0  18   14.70    5.30
 -16   0 -18    5.50    5.80
 -16   0 -18   12.90    7.00
  16   0  18   18.60    7.20
  16   0  19    5.30    6.10
 -16   0  19   -2.20    4.70
 -16   0 -19   10.40    5.90
 -16   0 -19   -0.20    7.70
  16   0  20   11.60    6.90
 -16   0 -20   17.00    8.30
 -16   0 -20    2.30    5.30
 -16   0 -20    1.00    7.00
 -16   0  20    6.60    5.10
 -16   0 -21    2.90    7.30
 -16   0 -21   -8.30    6.20
 -16   0 -21    4.30    6.10
  16   0  21   -1.70    5.80
 -16   0  21   -1.80    4.00
 -16   0 -22   11.40    8.40
 -16   0 -22   -3.80    8.70
  16   0  22    0.40    5.90
 -16   0 -22    8.30    6.70
 -16   0  22    2.80    4.60
 -16   0  23    3.50    4.20
  16   0  23   12.70    7.50
 -16   0 -23    1.50    7.70
 -16   0 -23   -4.30    9.40
 -16   0 -23    1.80    6.70
  16   0  24   20.30    7.70
 -16   0 -24   -6.60    5.60
 -16   0 -24    8.50    9.30
 -16   0 -25  -13.40    7.90
 -16   0 -25   -3.20    7.10
 -16   0 -26   16.90    7.80
 -16   0 -26   22.10   10.60
 -16   0 -27   -0.20    8.30
 -16   0 -27    8.60    9.50
 -16   0 -28   17.10   12.10
 -16   0 -28   -2.70    6.80
  17   0   0    0.80    2.30
  17   0   0   10.60    4.60
 -17   0   0    2.10    3.40
 -17   0   0    0.00    2.70
  17   0   0    0.50    3.60
 -17   0  -1   -1.60    3.10
 -17   0   1   -0.80    2.80
  17   0   1   -0.10    2.00
  17   0   1    2.90    4.20
  17   0  -1   -0.10    2.10
  17   0  -1   -3.90    3.60
  17   0   1   -2.20    3.80
 -17   0  -1   -2.20    2.60
 -17   0   1   -1.40    2.70
 -17   0   2    3.70    3.10
  17   0   2    3.00    4.30
  17   0  -2    4.20    3.60
  17   0   2    3.50    2.60
 -17   0  -2    7.90    3.90
 -17   0   2    5.60    3.00
  17   0   2   -2.00    4.30
  17   0  -2    2.40    4.10
 -17   0  -2    3.80    3.20
  17   0  -2    2.20    2.30
  17   0   3   -3.00    4.50
 -17   0   3    2.00    2.80
 -17   0  -3   -0.20    4.00
 -17   0   3   -2.00    2.50
  17   0   3   -4.00    2.10
  17   0  -3    1.30    4.10
  17   0   3   -6.70    3.40
  17   0  -3    3.40    3.90
 -17   0  -4   38.70    6.90
  17   0   4   44.10    7.10
  17   0   4   36.70    4.50
 -17   0   4   35.20    4.30
  17   0  -4   50.09    6.60
  17   0  -4   28.60    3.90
  17   0   4   37.20    7.60
  17   0  -4   29.30    5.60
 -17   0  -4   28.20    5.00
 -17   0   5   -0.10    2.50
 -17   0   5    8.20    2.80
 -17   0  -5    2.50    4.60
  17   0  -5   -0.50    3.70
 -17   0  -5    6.30    3.70
  17   0   5   -0.30    5.20
  17   0  -5   -4.30    3.20
  17   0   5   -2.00    2.40
  17   0   5    1.40    4.80
  17   0   6   43.00    4.80
  17   0   6   57.39    9.40
 -17   0  -6   51.79    6.50
 -17   0   6   49.10    4.90
  17   0  -6   57.09    6.50
 -17   0  -6   48.60    7.60
 -17   0   6   42.30    4.30
  17   0   6   53.59    7.50
  17   0  -6   50.19    6.30
  17   0  -7   -2.90    3.50
  17   0  -7   -0.60    3.30
 -17   0  -7    1.40    3.60
  17   0   7    7.60    4.00
  17   0   7    3.30    2.50
 -17   0  -7    1.20    5.10
  17   0   7    3.60    5.30
 -17   0   7   10.60    3.10
 -17   0   7   -1.50    2.80
  17   0  -8   37.70    5.60
 -17   0  -8   51.69    9.10
  17   0   8   56.19    8.60
  17   0   8   35.40    7.50
 -17   0  -8   25.50    5.40
 -17   0   8   34.10    4.80
  17   0  -8   49.00    5.70
 -17   0   8   33.80    4.30
 -17   0   9   -0.80    3.10
  17   0  -9   -2.20    3.70
 -17   0  -9    3.80    6.00
  17   0   9   -3.60    5.40
 -17   0   9    1.00    2.90
 -17   0  -9   -3.10    3.80
  17   0  -9   -1.20    3.40
  17   0   9    2.90    4.20
  17   0  10   23.80    7.60
 -17   0 -10   41.00    8.70
 -17   0  10   31.00    5.00
 -17   0 -10   30.00    5.90
  17   0 -10   44.40    5.50
 -17   0  10   35.80    4.80
  17   0  10   27.40    6.00
  17   0 -10   34.30    5.10
 -17   0 -11    1.30    4.70
  17   0  11    9.10    5.60
 -17   0  11    5.00    3.10
  17   0  11   -1.00    6.30
  17   0 -11    2.30    3.50
 -17   0  11   -0.10    3.60
 -17   0 -11   -3.00    6.20
 -17   0 -12   70.59   11.00
 -17   0 -12   60.89    8.00
 -17   0  12   57.89    6.50
 -17   0  12   62.99    5.90
  17   0  12   87.59   11.10
 -17   0  13   -2.60    4.00
 -17   0 -13    2.00    6.60
 -17   0 -13   -4.70    4.20
  17   0  13    5.60    6.40
  17   0  14   54.99    9.40
 -17   0 -14   49.80   11.00
 -17   0 -14   31.70    6.90
  17   0  15   -2.90    5.60
 -17   0 -15   -1.20    6.90
 -17   0 -15   -0.20    4.50
 -17   0  15   -0.30    4.20
 -17   0 -16   82.89   10.00
 -17   0  16   78.69    8.40
 -17   0 -16   63.59   12.20
  17   0  16   72.69   11.50
 -17   0 -17   -5.10    5.10
  17   0  17   -0.10    6.00
 -17   0  17   -2.10    3.90
 -17   0 -17    5.00    8.20
 -17   0 -18    3.40    8.30
 -17   0  18   16.80    5.40
 -17   0 -18    9.70    6.10
  17   0  18   16.00    7.50
 -17   0 -19   -1.60    6.80
  17   0  19    8.30    6.80
 -17   0  19    4.30    4.40
 -17   0 -19    6.30    5.70
 -17   0 -20   13.60    8.10
 -17   0  20   18.50    6.00
 -17   0 -20   10.20    6.10
  17   0  20   14.00    7.00
 -17   0  21   -0.80    4.50
 -17   0 -21   -4.80    7.20
 -17   0 -21    1.20    5.90
  17   0  21    0.90    6.50
  17   0  22   43.80   10.40
 -17   0 -22   46.40   10.60
 -17   0  22   29.60    7.10
 -17   0 -22   23.20    7.80
 -17   0 -23   -3.40    6.70
  17   0  23   -4.90    6.10
 -17   0 -23   -1.00    9.00
 -17   0  23   -0.30    5.20
 -17   0 -24   36.20    9.00
 -17   0 -24    6.40    8.40
  17   0  24   10.50    7.30
 -17   0  24    8.30    6.10
 -17   0  25   -4.20    4.40
 -17   0 -25   17.50   10.30
  17   0  25   13.80    6.90
 -17   0 -25   -1.00    7.80
 -17   0 -26    8.70    6.80
 -17   0  26    0.40    6.00
 -17   0 -26    3.20   10.20
 -17   0 -27   -2.70    9.80
 -17   0  27    3.50    5.60
 -17   0 -27   12.30    7.80
  18   0   0   -6.50    4.20
 -18   0   0    3.60    3.00
 -18   0   0    5.10    3.90
  18   0   0    2.90    4.00
  18   0   0    2.70    2.70
  18   0   1   13.40    4.00
 -18   0   1    4.40    3.00
  18   0   1   -3.30    4.30
  18   0   1    2.00    2.50
 -18   0  -1   -0.10    3.00
  18   0  -1    1.50    4.30
  18   0  -1   -2.30    2.30
 -18   0  -1    4.80    3.90
 -18   0   1   -2.50    2.60
  18   0   2   26.10    4.00
  18   0   2   23.80    5.80
 -18   0   2   28.30    4.80
 -18   0   2   23.60    4.00
  18   0  -2   27.90    3.90
 -18   0  -2   28.90    4.60
  18   0  -2   22.40    5.00
  18   0   2   25.60    6.10
  18   0  -2   22.10    6.00
 -18   0  -2   22.50    5.70
  18   0   3    2.20    2.50
  18   0  -3    3.80    2.60
 -18   0  -3    3.30    3.60
  18   0   3    8.20    4.30
  18   0   3    1.40    4.80
 -18   0   3    4.40    3.10
  18   0  -3    1.30    4.20
  18   0  -3    0.30    3.80
 -18   0   3    0.90    2.80
 -18   0  -3    6.40    4.40
 -18   0   4  158.98    7.60
 -18   0  -4  161.08    8.90
  18   0   4  163.58   10.20
  18   0  -4  139.89    9.00
 -18   0  -4  146.19    9.80
  18   0  -4  160.88    9.00
  18   0  -4  155.98    7.30
  18   0   4  170.98    8.10
 -18   0   4  151.88    7.20
  18   0   4  163.68   11.00
 -18   0  -5   -1.60    3.30
 -18   0   5    6.90    2.90
  18   0   5    3.70    5.70
 -18   0  -5    5.10    5.00
  18   0  -5   -0.10    4.20
  18   0   5    0.40    3.70
  18   0  -5   -5.10    3.60
 -18   0   5   -1.10    2.70
  18   0  -6  212.48   10.00
 -18   0  -6  186.28   10.00
  18   0   6  193.28   11.50
  18   0   6  200.58    9.30
 -18   0   6  208.78    9.00
 -18   0  -6  205.38   11.90
  18   0  -6  186.98    9.80
  18   0   6  200.08   12.50
 -18   0   6  207.58    8.80
 -18   0   7    5.80    2.70
  18   0   7    8.70    5.00
  18   0   7    4.70    6.10
 -18   0  -7    2.00    5.40
 -18   0   7   -0.10    3.00
  18   0  -7    0.60    3.80
  18   0  -7    0.30    4.20
 -18   0  -7    6.60    3.90
  18   0   8   73.99    8.20
  18   0   8   67.09   10.30
 -18   0   8   54.29    4.90
  18   0  -8   56.49    6.10
  18   0  -8   58.79    6.10
 -18   0  -8   86.49   11.00
 -18   0   8   54.59    5.60
 -18   0  -8   66.99    7.70
 -18   0   9    1.80    3.50
 -18   0  -9   -3.60    5.80
 -18   0  -9   -5.60    3.80
  18   0  -9    1.20    3.90
  18   0   9    0.90    5.80
  18   0   9    0.30    5.20
 -18   0   9    1.50    2.90
  18   0  -9    4.30    4.00
 -18   0  10   80.49    6.20
  18   0  10  105.39   12.80
 -18   0 -10   86.19    9.40
  18   0 -10   78.09    6.40
 -18   0 -10  111.49   13.00
  18   0  10   75.59    8.40
 -18   0  10   77.99    6.70
  18   0 -10   67.99    6.20
 -18   0 -11    3.30    6.60
 -18   0  11    3.50    2.80
  18   0 -11    0.40    3.70
 -18   0 -11    5.20    5.10
  18   0  11   -4.10    5.50
  18   0 -11    2.30    3.90
 -18   0  11    3.20    3.90
  18   0  12    3.20    6.40
 -18   0 -12    4.90    5.50
 -18   0  12   12.40    3.60
 -18   0  12    1.90    4.10
 -18   0 -12   11.70    8.10
  18   0  13    0.90    6.70
 -18   0 -13   -2.10    5.00
 -18   0  13   -1.80    3.90
 -18   0 -13    4.10    7.00
 -18   0 -14    3.10    5.80
  18   0  14    4.40    7.30
 -18   0  14   -1.00    3.70
 -18   0 -14    5.60    7.70
 -18   0 -15   -4.80    6.20
  18   0  15   -0.60    6.60
 -18   0  15    0.50    4.40
 -18   0 -15   14.00    6.50
  18   0  16   -3.10    5.80
 -18   0 -16    7.30    7.70
 -18   0 -16    0.70    4.90
 -18   0  16    2.60    4.60
  18   0  17   -1.10    6.20
 -18   0 -17   -3.40    5.20
 -18   0  17    3.90    4.30
 -18   0 -17   -1.00    7.70
 -18   0 -18    1.20    4.60
 -18   0 -18    9.70    8.50
  18   0  18   13.90    8.00
 -18   0  18   -3.80    4.50
 -18   0  19    3.40    4.90
 -18   0 -19   -4.00    5.10
 -18   0 -19    2.50    7.60
  18   0  19    9.00    7.00
  18   0  20    6.00    7.10
 -18   0 -20   -0.20    7.90
 -18   0  20   22.40    5.90
 -18   0 -20   10.40    7.20
  18   0  21    7.00    7.00
 -18   0 -21    7.10    6.60
 -18   0 -21    3.60    7.90
 -18   0  21    3.50    4.50
  18   0  22   16.60    7.80
 -18   0 -22   10.40    8.30
 -18   0 -22   12.00    6.80
 -18   0  22   22.30    6.10
  18   0  23   -0.80    7.10
 -18   0 -23   -4.20    8.20
 -18   0 -23   13.10    8.10
 -18   0  23   12.10    6.20
 -18   0 -24    2.00    6.90
 -18   0  24   18.70    6.20
 -18   0 -24   -7.10    7.90
  18   0  24   20.80    8.30
 -18   0  25    2.80    5.20
 -18   0 -25    8.40    7.00
 -18   0 -25   16.60    9.40
 -18   0 -26    6.40    7.60
 -18   0 -26   12.10   11.10
 -18   0  26   10.90    6.30
 -18   0  27   -3.30    5.30
 -18   0 -27    5.00   11.30
 -18   0 -27   10.80    7.70
  19   0   0   -0.70    2.40
 -19   0   0    5.80    4.10
  19   0   0   -0.60    4.70
  19   0   0    2.80    4.30
 -19   0   0    0.90    3.20
 -19   0  -1    3.70    3.30
  19   0   1   -1.90    4.80
 -19   0   1    0.10    3.40
  19   0  -1    1.20    2.30
 -19   0   1   -3.30    3.10
  19   0   1    5.50    2.50
  19   0  -1   -0.10    4.10
  19   0   1    4.40    4.10
 -19   0  -1    4.70    4.00
 -19   0   2   46.30    5.30
 -19   0   2   45.60    5.40
  19   0   2   56.19    8.50
 -19   0  -2   55.59    7.40
  19   0   2   58.99    7.80
  19   0  -2   39.80    6.00
  19   0  -2   46.40    7.30
  19   0  -2   40.50    4.30
  19   0   2   44.80    4.60
 -19   0  -2   52.49    5.70
  19   0   3    0.30    4.10
 -19   0   3   -0.30    3.00
  19   0  -3    4.40    4.00
  19   0  -3   -0.90    2.10
  19   0   3   -0.60    5.00
 -19   0   3    4.70    3.00
 -19   0  -3    1.60    3.70
  19   0  -3   -1.90    4.20
  19   0   3   -3.60    2.10
 -19   0  -3    4.10    4.40
  19   0   4   60.09    9.40
  19   0   4   60.39    8.60
 -19   0  -4   52.49    7.60
 -19   0  -4   43.10    6.00
  19   0   4   50.29    5.10
  19   0  -4   69.89    7.80
 -19   0   4   43.70    4.50
 -19   0   4   47.60    5.20
  19   0  -4   61.69    7.70
  19   0  -4   45.30    4.70
  19   0  -5    4.00    4.00
  19   0   5    1.80    5.30
 -19   0   5    2.80    3.20
  19   0   5    0.20    4.20
 -19   0   5    0.80    2.80
 -19   0  -5    7.70    5.10
  19   0  -5    1.70    4.00
 -19   0  -5   -2.50    4.00
  19   0   5    4.70    2.60
  19   0   6    6.00    5.20
 -19   0  -6   10.50    5.60
 -19   0   6    0.10    3.00
  19   0   6   20.00    4.40
 -19   0  -6    6.30    4.30
 -19   0   6    7.50    3.10
  19   0   6   13.30    6.10
  19   0  -6    6.30    4.50
  19   0  -6    0.10    4.30
 -19   0   7    3.60    2.90
 -19   0  -7    3.40    5.40
 -19   0  -7   -3.30    3.80
  19   0  -7    1.70    4.10
 -19   0   7    1.90    3.30
  19   0   7   -4.90    4.80
  19   0   7    0.10    6.00
  19   0  -7   -1.70    4.30
 -19   0   8  221.18   10.00
  19   0  -8  214.28   10.70
  19   0  -8  210.68   10.50
  19   0   8  241.88   14.30
 -19   0  -8  210.98   13.40
 -19   0  -8  237.98   12.00
 -19   0   8  221.28    9.70
  19   0   8  256.37   13.90
  19   0  -9    0.60    4.20
  19   0   9   -0.60    5.00
 -19   0  -9    3.30    6.30
 -19   0  -9    4.00    5.00
  19   0  -9   -5.80    4.30
  19   0   9    9.50    7.20
 -19   0   9    4.10    2.80
 -19   0   9    3.90    3.70
  19   0 -10  100.59    7.70
  19   0  10  127.09   11.70
 -19   0 -10  114.89    9.30
  19   0  10  108.29    9.90
  19   0 -10  117.29    7.70
 -19   0  10  116.89    7.10
 -19   0  10  109.99    7.60
 -19   0 -10  135.69   11.60
  19   0  11   21.60    7.80
 -19   0  11   -2.20    3.50
 -19   0 -11    1.00    6.70
 -19   0  11    8.50    3.30
  19   0 -11    0.90    3.90
 -19   0 -11    8.10    5.20
 -19   0  12   68.99    7.00
 -19   0 -12   70.99    8.80
  19   0 -12   50.59    6.00
  19   0 -12   53.99    5.90
  19   0  12   54.49    9.50
 -19   0 -12   58.49   10.20
 -19   0 -13   -1.90    7.20
 -19   0 -13    2.30    4.80
 -19   0  13   -0.90    3.90
  19   0  13   -2.50    6.80
  19   0  14   64.19   11.10
 -19   0 -14   59.99   11.40
 -19   0  14   71.79    7.30
 -19   0 -14   60.69    8.60
 -19   0  15    5.30    4.30
  19   0  15   21.60    7.40
 -19   0 -15    0.20    7.60
 -19   0 -15   -3.20    4.40
 -19   0 -16   33.20    9.10
 -19   0  16   35.00    6.10
 -19   0 -16   20.20    7.00
  19   0  16   38.30   10.00
 -19   0  17    4.80    4.40
  19   0  17   -4.30    6.90
 -19   0 -17   -5.90    4.70
 -19   0 -17    1.40    7.20
 -19   0 -18   11.50    6.70
 -19   0 -18   16.30    7.80
  19   0  18   13.40    7.30
 -19   0  18   16.10    5.30
 -19   0 -19   10.10    7.50
  19   0  19    7.10    7.20
 -19   0  19    2.80    5.20
 -19   0 -19    5.90    6.70
 -19   0  20    9.10    5.80
 -19   0 -20   13.70    7.20
  19   0  20   23.20    8.30
 -19   0 -20   15.30    9.10
 -19   0 -21   11.50    9.70
  19   0  21    0.80    6.40
 -19   0 -21   -0.70    5.90
 -19   0  21   -4.50    5.10
 -19   0  22   89.09   10.20
  19   0  22  104.39   14.10
 -19   0 -22   98.79   15.40
 -19   0 -22   78.39   11.50
 -19   0 -23    3.20   10.30
 -19   0  23    6.80    5.70
 -19   0 -23   14.60    7.10
  19   0  24   25.50    8.90
 -19   0  24   -4.40    5.00
 -19   0 -24   -2.10    6.40
 -19   0 -24    3.90    9.00
 -19   0 -25    0.90    9.50
 -19   0  25   -4.30    4.90
 -19   0 -25   -1.50    6.70
 -19   0 -26   -1.20   10.00
 -19   0  26   -9.60    4.70
 -19   0 -26    1.80    6.70
  20   0   0  248.28   10.10
  20   0   0  231.68   12.90
 -20   0   0  250.77   11.60
  20   0   0  241.88   12.60
 -20   0   0  249.58   10.70
  20   0  -1   30.70    6.70
 -20   0  -1   29.30    5.90
  20   0   1   15.20    5.80
 -20   0   1   38.00    5.80
 -20   0   1   32.10    5.10
  20   0  -1   34.80    4.30
  20   0  -2  169.08   10.80
  20   0   2  172.68   11.60
 -20   0  -2  170.78   10.30
 -20   0   2  170.38    8.60
  20   0   2  177.08   11.10
  20   0   2  192.38    8.70
 -20   0  -2  187.88    9.40
 -20   0   2  183.58    9.20
  20   0  -2  194.88    8.40
 -20   0  -3    2.50    3.80
  20   0   3    1.20    4.90
  20   0   3    0.70    2.70
  20   0   3    0.50    3.80
 -20   0   3    9.00    3.30
  20   0  -3    6.80    4.40
 -20   0   3   17.10    4.10
  20   0  -3   18.80    3.40
  20   0  -3   10.10    5.20
 -20   0  -3    4.20    4.80
  20   0  -4   72.79    7.80
  20   0  -4   72.19    7.50
 -20   0   4   93.49    5.80
 -20   0  -4   76.79    8.00
  20   0   4   90.99   11.00
 -20   0  -4   73.69    7.20
  20   0   4   76.69    8.50
  20   0  -4   80.99    5.80
  20   0   4   78.39    6.00
 -20   0   4   64.29    6.00
 -20   0   5    3.10    2.70
 -20   0   5    3.60    3.20
 -20   0  -5   -0.20    4.20
  20   0   5    1.30    5.80
  20   0  -5    1.90    4.50
  20   0   5    0.20    4.50
  20   0  -5    9.70    4.50
  20   0   5    4.60    2.60
 -20   0  -5    2.80    4.90
  20   0   6   60.79    9.50
 -20   0  -6   58.59    7.30
 -20   0  -6   52.39    8.90
  20   0  -6   49.90    7.30
 -20   0   6   47.10    5.70
 -20   0   6   49.50    5.20
  20   0  -6   58.39    7.40
  20   0   6   45.40    8.70
  20   0   7    5.20    6.00
  20   0  -7    9.70    4.70
  20   0  -7    3.70    4.40
 -20   0   7    3.40    2.90
 -20   0   7   -2.10    3.50
 -20   0  -7   11.40    6.30
 -20   0  -7    1.60    4.50
  20   0   7    9.00    5.20
 -20   0  -8  651.63   22.30
  20   0  -8  609.24   21.20
 -20   0   8  647.94   20.10
  20   0   8  617.94   24.40
 -20   0  -8  599.84   23.90
  20   0  -8  619.54   21.00
 -20   0   8  628.24   20.10
  20   0   8  639.94   25.20
 -20   0  -9   -3.60    5.60
 -20   0   9   -1.10    3.00
 -20   0  -9    4.00    5.00
  20   0  -9    2.40    4.30
  20   0   9    2.40    7.20
 -20   0   9    5.80    3.90
  20   0  -9    8.10    5.00
  20   0   9   11.70    6.30
 -20   0 -10   21.40    7.70
 -20   0  10   24.30    4.30
  20   0 -10    2.40    4.60
  20   0  10   11.80    7.60
 -20   0 -10    9.20    5.30
 -20   0  10   21.00    4.80
  20   0 -10   13.20    5.30
  20   0  10   17.40    6.30
  20   0 -11    1.70    4.10
  20   0 -11    5.50    4.30
 -20   0 -11   15.20    5.10
 -20   0  11   -3.10    3.40
 -20   0 -11    1.20    6.90
 -20   0  11    0.40    3.50
  20   0  11    2.90    6.60
  20   0 -12   17.30    5.00
 -20   0 -12   19.80    6.60
  20   0 -12   25.20    5.00
 -20   0 -12   16.50    8.10
  20   0  12   11.70    7.40
 -20   0  12   11.80    4.50
 -20   0 -13   -4.90    4.50
  20   0  13   10.60    7.20
  20   0 -13    4.70    3.60
 -20   0  13   -2.30    3.70
 -20   0 -13    5.80    7.00
 -20   0 -14   39.10    7.50
 -20   0 -14   42.20    9.20
  20   0  14   55.29   10.70
 -20   0  14   52.89    6.80
 -20   0 -15   -0.60    4.60
 -20   0 -15   12.80    7.40
 -20   0  15   -4.50    3.90
  20   0  15    3.40    7.10
  20   0  16   40.50    9.30
 -20   0 -16   32.30    7.20
 -20   0  16   28.10    5.90
 -20   0 -16   37.10   10.00
 -20   0 -17   -1.60    5.00
 -20   0 -17   -8.70    7.00
 -20   0  17    0.30    4.30
  20   0  17   -1.20    7.00
 -20   0 -18   -5.80    5.10
 -20   0 -18   -9.50    6.80
  20   0  18    4.60    7.40
 -20   0  18    5.40    4.60
  20   0  19    2.80    7.10
 -20   0 -19   -6.10    5.60
 -20   0  19   -5.20    4.60
 -20   0 -19   10.00    7.80
 -20   0  20   11.70    5.80
  20   0  20   15.50    8.60
 -20   0 -20   12.40    9.20
 -20   0 -20    5.20    6.40
  20   0  21   11.00    7.50
 -20   0  21   -2.30    4.70
 -20   0 -21   -7.10    8.70
 -20   0 -21   -3.50    6.10
 -20   0 -22   19.60    7.60
  20   0  22   38.60   10.30
 -20   0 -22   21.80    8.80
 -20   0  22   38.70    7.40
 -20   0 -23    9.30    8.20
 -20   0  23   -1.60    5.10
  20   0  23    2.80    8.20
 -20   0 -23   -1.60    6.80
 -20   0 -24   12.30   10.90
 -20   0 -24   18.90    7.70
 -20   0  24   17.50    6.40
  20   0  24   13.50    8.20
 -20   0 -25    5.80    7.00
 -20   0 -25    2.40   10.30
 -20   0  25  -10.10    5.20
 -20   0 -26   19.80   12.50
 -20   0  26   18.00    7.30
 -20   0 -26   10.00    8.20
  21   0   0    4.30    2.80
  21   0   0    0.50    4.50
 -21   0   0    0.20    4.00
  21   0   0    8.20    5.60
 -21   0   0   -3.50    3.50
 -21   0   1    1.70    3.60
 -21   0   1   -3.10    4.00
  21   0   1    9.40    5.10
 -21   0  -1    5.40    3.90
  21   0  -1    0.60    5.30
  21   0  -1    2.00    2.60
 -21   0  -1   11.50    5.10
  21   0   1    5.80    3.20
  21   0   1   -1.10    5.20
  21   0   2   97.99   11.70
  21   0  -2   80.09    5.70
  21   0   2   66.39    5.60
 -21   0  -2   62.99    6.70
 -21   0   2   71.89    6.50
  21   0   2   66.09    7.90
 -21   0   2   75.59    6.20
 -21   0  -2   65.49    7.50
  21   0  -2   70.09    8.30
 -21   0  -3    5.40    4.10
  21   0   3    5.60    5.10
 -21   0   3    6.00    3.80
  21   0  -3    4.60    2.70
 -21   0  -3   -1.10    4.40
  21   0   3    4.10    5.40
  21   0  -3    1.50    4.70
  21   0  -3   10.00    4.90
  21   0   3    6.20    2.80
 -21   0   3   -1.00    3.40
  21   0  -4  100.69    8.80
  21   0   4  115.99    9.70
 -21   0  -4   98.59    9.00
 -21   0  -4  102.29    8.20
 -21   0   4   96.19    7.00
  21   0   4   95.79    7.00
  21   0  -4  108.19    6.50
  21   0  -4   91.19    8.10
  21   0   4  104.89   10.70
  21   0  -5    4.20    5.00
  21   0   5    8.80    5.70
 -21   0  -5   -6.30    4.00
 -21   0   5   -5.10    3.20
  21   0   5    0.20    6.00
 -21   0   5    3.30    3.00
 -21   0  -5    2.00    4.80
  21   0  -5    8.10    5.30
  21   0  -6   91.49    8.20
 -21   0  -6   94.89    8.40
  21   0   6  104.59   10.50
 -21   0   6   84.69    6.50
 -21   0  -6   83.79    9.70
 -21   0   6   83.19    6.80
  21   0   6  100.29    9.30
  21   0  -6   88.09    8.50
 -21   0   7    1.10    3.70
  21   0  -7   10.70    5.50
 -21   0  -7    8.60    6.30
  21   0  -7    3.20    4.80
 -21   0  -7    5.60    5.00
  21   0   7    7.50    6.10
 -21   0   7    5.50    3.60
  21   0   7   12.00    5.80
 -21   0  -8  143.29   10.10
 -21   0   8  138.59    7.80
  21   0   8  144.89   12.30
  21   0  -8  137.89    9.40
  21   0   8  155.98   11.50
 -21   0   8  138.59    8.20
 -21   0  -8  135.79   11.50
  21   0  -8  146.59    9.20
  21   0  -9   -6.70    4.00
 -21   0   9   -1.10    3.00
 -21   0  -9    1.70    4.80
 -21   0  -9   -8.00    5.40
  21   0   9   11.10    5.70
  21   0  -9    2.30    4.30
 -21   0   9    0.00    3.50
  21   0   9   -0.20    6.40
 -21   0 -10    3.80    6.20
  21   0 -10   15.90    5.30
  21   0 -10    4.00    4.80
 -21   0 -10   12.30    5.80
  21   0  10    9.20    7.20
  21   0  10   22.00   10.40
 -21   0  10   15.90    4.10
  21   0 -11   -4.40    3.70
 -21   0  11   -0.30    3.90
  21   0  11   -0.80    6.80
 -21   0 -11   -4.20    7.10
 -21   0 -11   -6.80    4.60
  21   0 -11   -1.90    4.30
  21   0  12   83.69   12.10
  21   0 -12   75.39    6.70
 -21   0  12   63.49    6.80
  21   0 -12   65.59    6.60
 -21   0 -12   58.79   10.70
 -21   0 -12   72.89    9.10
 -21   0  13    6.40    4.40
  21   0 -13    5.80    4.30
 -21   0 -13   -0.80    5.20
 -21   0 -13    6.90    7.70
  21   0  13    5.40    7.10
  21   0  14    0.60    7.20
 -21   0  14    2.00    4.50
 -21   0 -14   14.70    8.80
 -21   0 -14    3.90    5.40
  21   0  15    9.70    7.40
 -21   0  15    1.20    4.20
 -21   0 -15    0.20    5.60
 -21   0 -15   -6.90    7.20
 -21   0 -16   -2.80    7.60
 -21   0  16    7.30    4.90
  21   0  16   10.10    8.00
 -21   0 -16    2.60    5.60
  21   0  17   -2.90    5.80
 -21   0 -17    4.90    7.10
 -21   0 -17    7.70    5.90
 -21   0  17    0.00    4.40
 -21   0 -18    1.60    5.40
  21   0  18   10.80    7.80
 -21   0 -18   -1.00    6.70
 -21   0  18    5.10    5.10
 -21   0 -19   -8.00    6.20
 -21   0  19    2.00    4.30
 -21   0 -19    4.20    6.30
  21   0  19   11.80    7.80
 -21   0 -20    9.50    9.00
 -21   0 -20   10.80    6.90
  21   0  20   27.00   10.10
 -21   0  20   18.70    5.80
  21   0  21   15.20    7.50
 -21   0  21    2.20    4.80
 -21   0 -21    7.00    6.50
 -21   0 -21   23.30    9.70
 -21   0 -22   53.59    9.90
 -21   0 -22   39.80    9.70
 -21   0  22   42.80    7.90
 -21   0 -23   12.90    6.90
 -21   0  23   12.60    6.80
 -21   0 -23   24.90   11.10
  21   0  23   11.90    7.90
  21   0  24   25.20   10.50
 -21   0  24   -1.80    5.50
 -21   0 -24   14.10    7.40
 -21   0 -24   -7.50    8.40
 -21   0 -25   -3.60    7.50
 -21   0  25    8.40    5.70
 -21   0 -25   13.00    9.30
 -22   0   0   32.30    5.90
 -22   0   0   30.00    5.40
  22   0   0   36.30    4.90
  22   0   0   47.70    8.00
  22   0   0   39.50    8.60
 -22   0   1    4.50    3.90
  22   0   1    7.70    6.50
 -22   0  -1    7.20    4.00
 -22   0  -1    2.30    4.20
  22   0  -1    3.80    2.80
  22   0   1    0.70    2.80
  22   0  -1   -3.00    5.30
  22   0   1   10.50    5.20
 -22   0   1   -1.20    3.80
 -22   0   2   60.39    6.60
 -22   0  -2   64.09    7.00
  22   0   2   73.69    5.90
 -22   0   2   84.69    6.70
  22   0  -2   79.09    6.00
  22   0   2   80.19    9.60
  22   0   2  106.09   11.60
  22   0  -2   87.09   10.70
 -22   0  -2   68.59    7.90
 -22   0  -3    1.90    4.20
 -22   0   3    2.70    3.30
 -22   0  -3   -2.50    5.30
 -22   0   3    0.70    3.50
  22   0  -3    3.00    5.00
  22   0   3   -2.50    5.30
  22   0   3    1.70    3.30
  22   0  -3    4.10    2.80
  22   0  -3   10.60    6.10
  22   0   3    9.10    6.50
 -22   0   4   -2.50    3.20
  22   0  -4   -2.60    2.50
  22   0  -4    9.00    5.50
  22   0   4    1.80    5.10
 -22   0  -4    0.90    4.30
 -22   0  -4  -10.70    4.30
  22   0  -4    3.80    5.40
  22   0   4    8.40    6.80
  22   0   5    5.00    5.40
 -22   0   5    1.70    3.70
  22   0   5   -0.70    5.80
  22   0  -5    0.20    5.50
 -22   0  -5    2.10    4.40
 -22   0   5    1.90    2.90
  22   0  -5   10.90    5.20
 -22   0  -5   -4.40    4.90
  22   0  -6   84.59    8.10
  22   0   6   99.29    9.50
 -22   0   6   90.19    6.60
 -22   0   6   66.69    6.50
  22   0  -6   86.59    8.50
 -22   0  -6   78.69    9.40
 -22   0  -6   94.09    8.50
  22   0   6   89.69   10.50
 -22   0   7    3.50    3.70
 -22   0  -7    3.30    4.60
  22   0   7   14.70    5.90
 -22   0  -7   -2.70    5.20
  22   0  -7    0.70    4.30
 -22   0   7    7.70    3.40
  22   0  -7    1.90    4.70
  22   0   8   66.59    9.70
  22   0   8   37.40    9.10
 -22   0  -8   32.70    6.50
 -22   0   8   39.20    5.40
  22   0  -8   43.30    7.10
 -22   0   8   51.19    5.60
  22   0  -8   34.90    6.90
 -22   0  -8   42.00    9.00
  22   0   9    5.40    7.60
 -22   0  -9    0.00    6.00
 -22   0   9   12.10    3.60
 -22   0  -9    0.40    4.40
  22   0  -9    0.90    4.80
  22   0   9   -4.50    5.10
  22   0  -9    2.80    4.50
 -22   0   9    3.50    3.60
 -22   0 -10   44.90    7.90
  22   0  10   47.00   10.50
 -22   0  10   38.10    5.70
  22   0 -10   40.80    6.80
 -22   0 -10   48.50   10.10
  22   0 -10   45.70    6.90
 -22   0  10   47.70    6.30
 -22   0  11   -3.10    3.30
  22   0  11   10.00    7.80
  22   0 -11    1.00    5.10
 -22   0 -11   -1.60    4.50
  22   0 -11   -5.00    4.40
 -22   0 -11   -0.70    5.80
 -22   0 -12   37.30    7.80
 -22   0  12   42.00    6.00
  22   0 -12   32.80    6.10
  22   0  12   32.10    9.40
  22   0 -12   36.30    6.40
 -22   0 -12   35.70    9.00
 -22   0 -13    2.00    6.50
 -22   0 -13   -3.10    5.30
 -22   0  13   -6.00    3.40
  22   0  13    8.10    7.90
  22   0 -13   -3.40    3.70
 -22   0 -14    1.90    6.50
 -22   0 -14    0.20    5.80
 -22   0  14   -1.30    4.30
  22   0 -14    8.80    4.60
  22   0 -14    5.50    4.10
 -22   0 -15    7.20    7.10
  22   0  15   -4.60    6.30
 -22   0  15   -5.70    4.10
 -22   0 -15   -0.80    5.20
 -22   0 -16    6.80    5.10
 -22   0 -16    8.80    7.70
 -22   0  16   -4.70    4.00
  22   0  16   -1.90    6.80
  22   0  17    4.30    6.60
 -22   0  17    4.20    4.20
 -22   0 -17   14.60    8.80
 -22   0 -17    7.40    5.60
 -22   0 -18   21.60    9.10
 -22   0 -18   21.60    6.90
  22   0  18   17.50    8.70
 -22   0  18    6.70    5.20
 -22   0  19   -5.10    4.70
 -22   0 -19   12.50    7.40
 -22   0 -19    3.00    7.20
  22   0  19   11.70    7.60
 -22   0 -20    2.90    8.30
 -22   0 -20    5.40    6.70
  22   0  20   20.90    8.40
 -22   0  20    5.30    5.50
 -22   0 -21    6.90    6.50
 -22   0  21   -2.30    4.50
 -22   0 -21    0.30    8.10
  22   0  21    0.80    8.20
  22   0  22   23.10    9.30
 -22   0 -22    3.20    6.80
 -22   0 -22   14.30   10.00
 -22   0  22    7.30    5.90
 -22   0 -23    7.90    7.50
  22   0  23   25.60    9.80
 -22   0 -23   15.90   11.80
 -22   0  23    0.10    5.70
 -22   0 -24   10.40    7.10
 -22   0  24    1.70    5.10
 -22   0 -24   14.60   11.70
  23   0   0   -1.30    4.50
 -23   0   0    3.00    4.70
  23   0   0   -2.50    6.20
  23   0   0    0.80    2.50
 -23   0   0    2.70    4.20
  23   0  -1    2.90    2.90
  23   0  -1    1.80    5.90
 -23   0  -1    5.90    5.00
 -23   0  -1    0.30    3.70
  23   0   1    7.80    6.90
  23   0   1    2.20    2.80
 -23   0   1    1.50    3.80
 -23   0   1   -1.40    4.10
  23   0   1    6.00    5.10
 -23   0  -2   50.69    6.80
  23   0   2   62.69    7.80
  23   0   2   61.39    9.20
  23   0   2   45.00    9.30
  23   0  -2   54.19    5.20
 -23   0   2   56.89    6.90
  23   0  -2   52.99    9.10
 -23   0   2   64.29    6.80
 -23   0  -2   48.50    8.20
  23   0  -3   12.20    5.10
 -23   0  -3    5.80    5.70
 -23   0   3    5.30    3.80
 -23   0   3    5.50    4.10
  23   0   3    0.20    6.50
  23   0   3    8.20    5.70
 -23   0  -3    0.50    4.30
  23   0  -3    9.40    5.90
  23   0  -4   14.50    6.50
  23   0  -4   27.80    6.80
 -23   0   4   15.20    4.60
 -23   0  -4   10.30    4.80
  23   0   4    4.20    7.10
  23   0   4   19.90    5.90
 -23   0  -4   12.20    6.30
 -23   0   5    2.30    3.20
  23   0  -5    5.70    5.90
  23   0   5    9.40    7.60
 -23   0  -5    9.20    6.20
 -23   0   5    0.10    3.60
  23   0   5    7.30    6.50
 -23   0  -5   -3.10    4.10
  23   0  -5   -3.60    4.50
 -23   0  -6   -1.60    5.50
  23   0   6   19.20    6.70
 -23   0  -6    2.70    4.80
  23   0  -6   14.30    6.20
  23   0  -6   13.30    5.50
 -23   0   6   13.90    4.20
  23   0   6   14.10    7.30
 -23   0   7    9.10    3.30
 -23   0   7    1.80    3.50
  23   0  -7   -0.20    4.70
  23   0  -7    5.60    5.50
  23   0   7   -3.70    5.60
 -23   0  -7   -7.70    3.80
  23   0   7    5.40    5.70
  23   0  -8    3.50    4.90
  23   0   8   16.30    6.60
  23   0   8    8.60    7.50
 -23   0   8   -1.70    3.00
 -23   0  -8   -4.60    5.60
 -23   0   8   -0.10    3.00
  23   0  -8    3.60    4.50
 -23   0  -8    4.50    4.40
  23   0  -9   -6.70    4.70
  23   0   9   -2.30    6.70
 -23   0   9   10.60    3.70
  23   0   9    1.40    6.10
  23   0  -9    0.60    4.80
 -23   0  -9    2.70    4.90
 -23   0  -9    3.60    6.80
 -23   0   9    2.00    3.60
 -23   0 -10   40.20    7.50
 -23   0  10   46.40    6.10
  23   0  10   61.19   11.50
  23   0 -10   55.99    7.50
  23   0 -10   57.69    8.00
 -23   0 -10   44.50    9.60
 -23   0 -11   -4.70    4.70
  23   0 -11    3.00    4.90
 -23   0 -11    1.10    6.90
  23   0  11   -1.40    6.50
 -23   0  11    1.80    4.10
  23   0 -11    6.80    4.50
 -23   0 -12    6.30    5.00
 -23   0  12    7.70    4.00
  23   0  12    4.30    7.10
  23   0 -12    7.50    4.50
  23   0 -12   16.30    4.80
 -23   0 -12   27.00    8.70
  23   0 -13   -3.40    4.50
 -23   0 -13    5.30    7.30
  23   0  13   -2.50    7.00
  23   0 -13   -2.00    4.30
 -23   0 -13   -4.70    4.60
 -23   0  13   -3.40    3.50
  23   0 -14   19.90    5.60
 -23   0 -14   20.30    6.40
  23   0 -14   19.10    5.30
 -23   0  14   11.80    4.70
  23   0  14   26.30    8.90
 -23   0 -14   15.70    7.50
  23   0  15    3.50    7.10
 -23   0  15    7.00    4.20
 -23   0 -15    6.40    5.60
 -23   0 -15   -2.20    6.20
 -23   0 -16    2.60    6.20
 -23   0 -16   -1.70    6.30
  23   0  16   10.90    8.00
 -23   0  16   -0.60    4.40
 -23   0 -17   -8.70    5.80
  23   0  17    7.70    7.70
 -23   0  17   -6.80    4.40
 -23   0 -17    3.20    7.10
 -23   0 -18   21.80   10.00
  23   0  18    8.10    8.20
 -23   0 -18    2.70    6.30
 -23   0  18    8.20    5.10
 -23   0  19    0.60    5.40
 -23   0 -19   10.10    7.40
  23   0  19    6.70    8.80
 -23   0 -19    7.90    9.90
 -23   0 -20   15.90   11.60
  23   0  20   29.20    9.40
 -23   0  20    9.70    5.80
 -23   0 -20   -0.30    6.70
 -23   0 -21    0.90    6.70
 -23   0 -21    2.50    6.20
 -23   0  21    6.40    5.50
  23   0  21   23.40    9.60
 -23   0 -22    3.90    7.10
  23   0  22   31.60   11.00
 -23   0  22   14.60    6.30
 -23   0 -22   20.20   11.60
 -23   0 -23   11.50   10.30
 -23   0  23  -10.50    4.60
  23   0  23    4.70    9.10
 -23   0 -23    2.90    6.90
  24   0   0   24.20    4.60
 -24   0   0   36.60    6.60
  24   0   0   38.40    7.70
  24   0   0   27.30    8.20
 -24   0   0   31.00    5.70
  24   0  -1    8.80    6.90
 -24   0  -1    5.30    4.20
  24   0   1    8.40    6.60
 -24   0   1    7.80    4.50
  24   0  -1    0.50    5.90
 -24   0   1    0.00    3.80
  24   0   1   11.90    6.30
 -24   0  -1    8.40    4.90
 -24   0   2   82.79    7.30
  24   0  -2   94.59   10.20
  24   0   2   98.99   10.20
  24   0  -2   89.79    6.60
 -24   0   2   82.09    7.30
  24   0   2  108.09   12.70
 -24   0  -2   93.39    8.10
  24   0  -3   -0.40    3.10
 -24   0  -3   -0.80    4.10
  24   0   3    7.00    7.20
 -24   0  -3   -5.40    5.10
  24   0   3    3.40    5.50
  24   0  -3   17.00    5.50
 -24   0   3    8.20    4.10
  24   0  -3    1.30    5.70
 -24   0   3    2.00    4.30
  24   0   4   15.10    8.30
  24   0  -4   11.30    6.10
 -24   0   4   27.70    4.70
  24   0  -4   22.80    6.10
 -24   0  -4   17.70    5.60
  24   0   4   13.80    6.70
 -24   0  -4   14.60    6.40
 -24   0   5    2.70    2.90
  24   0  -5    6.70    5.80
 -24   0  -5    4.20    5.00
 -24   0  -5    4.00    4.50
  24   0  -5   -2.40    4.90
  24   0   5    5.00    5.30
 -24   0   5    4.60    3.40
  24   0   5   -3.90    6.00
 -24   0   6    2.80    3.80
 -24   0  -6   25.10    7.10
  24   0  -6    4.90    5.60
  24   0   6    7.20    5.70
 -24   0  -6   10.50    5.10
 -24   0   6    7.00    3.20
  24   0   6    5.10    6.20
  24   0  -7    1.10    4.50
 -24   0   7    0.00    3.40
  24   0   7   -1.20    5.10
  24   0  -7   -3.80    4.70
 -24   0  -7   -3.00    4.30
 -24   0  -7    0.60    6.10
  24   0   7    4.60    7.10
 -24   0   7   -3.20    2.70
  24   0   8   -7.00    6.50
  24   0  -8    6.20    5.30
 -24   0  -8    5.00    5.20
  24   0  -8    5.70    5.60
  24   0   8    6.80    6.00
 -24   0   8    3.60    3.40
 -24   0   8   -2.90    3.70
 -24   0  -8    7.20    7.10
 -24   0  -9   -5.50    5.70
  24   0  -9    1.00    4.10
  24   0   9    1.20    6.80
  24   0   9    2.40    6.70
  24   0  -9   -8.10    4.40
 -24   0  -9   -9.90    4.50
 -24   0   9    6.40    3.90
 -24   0  10    3.20    4.00
  24   0 -10    5.60    4.80
  24   0 -10   -5.30    4.80
 -24   0 -10    1.20    5.90
 -24   0 -10    3.10    4.90
  24   0  10   -2.10    6.40
 -24   0  11   -5.80    3.40
  24   0  11    1.90    6.30
  24   0 -11    3.40    3.90
 -24   0 -11    3.70    5.10
  24   0 -11    5.50    5.00
 -24   0 -11   -1.00    6.30
 -24   0 -12   30.60    7.20
 -24   0  12   21.30    4.80
 -24   0 -12   34.00    8.70
  24   0 -12   32.70    6.40
  24   0 -12   38.70    6.50
  24   0  12   42.30    9.40
  24   0  13   -0.40    7.40
 -24   0 -13    1.70    7.00
 -24   0  13   -7.20    3.40
  24   0 -13    6.30    4.50
 -24   0 -13    6.60    6.50
  24   0 -13   -9.00    3.90
 -24   0 -14    8.40    5.90
  24   0  14   15.30    7.40
 -24   0 -14   -0.40    7.40
  24   0 -14    5.40    4.60
  24   0 -14   11.90    5.10
 -24   0  14    4.90    4.00
 -24   0 -15    6.20    7.80
  24   0 -15   -0.80    4.20
  24   0  15    8.40    8.10
 -24   0 -15   -1.70    5.00
 -24   0  15   -3.10    3.70
  24   0  16    2.70    7.20
 -24   0  16    4.10    4.30
 -24   0 -16   -1.10    5.70
 -24   0 -16    0.00    7.10
  24   0  17    1.10    7.00
 -24   0  17    1.40    4.60
 -24   0 -17   10.70    6.40
 -24   0 -17   34.30   13.00
 -24   0 -18   12.70    6.20
 -24   0  18    2.10    5.00
 -24   0 -18    8.00    9.00
  24   0  18   12.80    8.40
 -24   0 -19    5.30    9.20
 -24   0 -19    2.00    6.90
  24   0  19   13.30    8.40
 -24   0  19   -9.50    4.90
 -24   0 -20    8.80    9.40
 -24   0 -20   25.30    8.30
  24   0  21   -3.20    7.90
 -24   0 -21    2.40    6.40
 -24   0 -21    3.70    7.20
 -24   0  21    5.00    5.20
 -24   0 -22    8.30   10.30
 -24   0 -22   -4.70    6.90
  24   0  22   12.40    8.10
 -24   0 -23   36.30   11.80
  25   0   0   -4.50    6.80
 -25   0   0   -1.50    3.60
  25   0   0    7.90    5.80
 -25   0   0    5.00    5.00
 -25   0  -1    1.90    5.30
 -25   0   1    4.00    4.80
  25   0  -1    0.40    5.20
  25   0   1    6.60    6.40
  25   0  -1   -4.60    6.60
  25   0  -1   -1.50    3.40
  25   0   1    7.70    6.90
 -25   0  -1   -5.10    4.10
 -25   0   1    6.50    3.80
 -25   0  -2   84.79    9.30
  25   0   2   71.79   11.20
 -25   0  -2   74.79    8.10
  25   0  -2   70.09   10.60
  25   0  -2   61.99    6.30
 -25   0   2   62.99    6.70
 -25   0   2   63.99    7.50
  25   0   2   79.69   11.30
  25   0   3   -3.80    6.10
  25   0  -3   -3.60    2.90
 -25   0  -3    2.00    4.90
 -25   0   3    4.50    4.00
  25   0  -3   17.00    7.00
 -25   0  -3    1.00    4.10
  25   0   3    8.20    6.30
  25   0  -3    8.40    5.10
 -25   0   3   -4.90    3.70
  25   0  -4   25.30    6.60
 -25   0  -4   13.90    5.20
  25   0   4   24.20    7.20
 -25   0   4   24.00    4.90
  25   0   4   16.90    8.40
  25   0  -4   20.10    7.30
 -25   0  -4   19.00    6.30
 -25   0   4   16.50    4.10
 -25   0   5    1.10    3.50
  25   0   5   -3.40    6.30
  25   0  -5   -2.70    5.60
 -25   0  -5    0.00    5.30
 -25   0  -5   -5.50    4.30
 -25   0   5   -0.20    3.70
  25   0   5   -7.00    5.90
  25   0  -5    7.20    5.40
 -25   0  -6    0.70    5.70
 -25   0   6    3.00    3.60
  25   0  -6   -0.50    4.80
  25   0  -6   -1.70    5.60
  25   0   6   -1.90    4.70
 -25   0   6    2.80    3.70
  25   0   6   -6.90    6.40
 -25   0  -6    2.40    5.00
  25   0   7    8.20    7.20
 -25   0  -7    3.20    4.60
  25   0  -7    4.70    4.30
 -25   0   7   10.70    3.90
  25   0  -7   -7.10    5.50
  25   0   7   26.50    7.60
 -25   0  -7    5.30    5.90
 -25   0   8   30.80    5.20
  25   0  -8   35.10    7.60
  25   0   8   49.30    8.60
  25   0   8   33.70    9.40
 -25   0  -8   34.30    7.50
  25   0  -8   34.70    6.90
 -25   0  -8   22.40    6.20
 -25   0  -9    3.40    5.10
 -25   0  -9    4.60    6.70
  25   0  -9    2.60    5.60
  25   0   9    2.50    6.20
  25   0  -9   -1.50    4.20
 -25   0   9    1.60    3.60
 -25   0  10   -0.20    3.40
  25   0  10    5.90    7.80
  25   0 -10   -1.50    3.60
 -25   0 -10    9.60    5.50
 -25   0 -10    3.60    6.50
  25   0 -10    1.90    5.00
 -25   0 -11    5.50    7.20
 -25   0 -11    5.90    5.70
  25   0  11    2.00    7.00
  25   0 -11    1.30    5.10
  25   0 -11   -0.50    4.70
 -25   0  11    2.10    3.70
 -25   0  12   14.20    4.00
 -25   0 -12    8.40    5.60
  25   0  12   10.10    8.10
  25   0 -12    5.80    4.40
  25   0 -12    6.40    5.30
 -25   0 -12    4.90    7.60
  25   0 -13   -1.20    4.30
 -25   0 -13    1.00    5.60
 -25   0  13   -3.00    4.00
  25   0  13    2.20    7.50
  25   0 -13   14.50    5.40
 -25   0 -13    2.70    7.30
  25   0  14   45.40   10.40
 -25   0  14   34.40    5.60
 -25   0 -14   34.30    7.90
 -25   0 -14   27.40    8.70
  25   0 -14   37.80    6.60
  25   0 -14   43.40    7.10
 -25   0  15    2.70    3.90
 -25   0 -15   17.40    8.50
  25   0  15    2.90    7.70
  25   0 -15   -5.30    4.20
 -25   0 -15    1.60    6.00
 -25   0  16    9.80    4.50
 -25   0 -16    3.00    5.50
  25   0  16   -2.40    7.80
 -25   0 -16    3.10    7.00
 -25   0  17   -1.70    3.90
  25   0  17    6.30    8.50
 -25   0 -17   -5.00    5.90
 -25   0 -18   13.80    9.00
 -25   0 -18   13.20    6.90
  25   0  18   27.70    9.80
 -25   0  18    9.60    5.30
 -25   0 -19   14.60   10.70
  25   0  19   27.10   10.00
 -25   0 -19   17.50    7.10
 -25   0 -20   18.80   11.10
 -25   0  20   -6.50    4.60
  25   0  20   -0.40    8.80
 -25   0 -20    6.00    6.80
  25   0  21    8.80    8.80
 -25   0 -21    3.90    7.40
 -25   0 -21   14.00   10.40
 -25   0  21   -7.00    4.80
 -25   0 -22   10.40    7.30
 -25   0 -22   -0.40    6.20
  25   0  22   22.30    9.90
 -25   0  22    1.80    5.50
  26   0   0    8.70    5.90
 -26   0   0    9.20    4.60
 -26   0   0    4.10    5.50
  26   0   0   10.90    7.60
 -26   0   1   13.10    5.00
  26   0  -1    4.10    5.40
  26   0   1   -7.60    6.70
 -26   0   1   -1.50    4.10
 -26   0  -1    5.70    5.30
  26   0   1   -2.50    5.20
  26   0  -1    9.10    6.50
 -26   0  -1    8.30    4.30
  26   0   2    9.10    7.60
 -26   0  -2   10.30    5.10
 -26   0   2    7.20    5.00
 -26   0   2   14.50    4.70
  26   0   2    4.10    6.00
  26   0  -2   11.90    6.90
 -26   0  -2    8.70    6.20
 -26   0   3   12.70    4.10
  26   0  -3    1.90    5.90
 -26   0  -3   -4.60    4.00
  26   0  -3    7.40    5.50
 -26   0  -3   -4.00    5.20
  26   0   3    5.40    6.70
  26   0   3    6.20    6.20
  26   0   4   -3.30    6.20
 -26   0  -4  -12.30    4.80
  26   0  -4    5.40    5.00
 -26   0  -4   -3.30    4.30
  26   0  -4   -1.50    6.00
 -26   0   4    4.40    3.90
  26   0   4   17.70    6.00
  26   0  -5   -1.30    4.70
 -26   0  -5   -2.00    5.40
 -26   0  -5    4.00    4.30
  26   0  -5    1.50    6.00
  26   0   5    3.20    7.10
 -26   0   5   10.60    3.90
  26   0   5   10.60    5.70
 -26   0  -6   16.50    7.00
  26   0   6    3.20    7.50
  26   0   6    4.70    7.10
  26   0  -6   15.80    6.60
 -26   0  -6    3.40    4.50
 -26   0   6   18.20    4.30
  26   0  -6    4.30    5.40
  26   0   7    0.10    7.70
 -26   0  -7    3.30    6.00
 -26   0   7   -2.30    3.40
  26   0   7    2.80    6.50
  26   0  -7    2.60    5.70
  26   0  -7    6.50    5.10
 -26   0  -7   13.30    5.20
  26   0  -8   79.39   10.50
  26   0   8  103.59   13.80
  26   0   8   87.59   11.60
 -26   0  -8   62.49    8.40
 -26   0   8   69.49    6.80
 -26   0  -8   95.19   12.10
  26   0  -8   83.09    8.50
 -26   0  -9   -2.70    4.40
 -26   0   9   -2.30    3.80
  26   0  -9    0.70    4.90
  26   0  -9    8.20    5.40
  26   0   9    0.10    6.80
 -26   0  -9   -2.90    7.20
 -26   0 -10    9.50    5.50
  26   0  10    5.80    7.00
 -26   0 -10   -9.50    6.10
  26   0 -10    4.30    5.40
 -26   0  10    8.80    4.40
  26   0 -10    3.60    5.10
 -26   0  11    3.90    3.60
  26   0 -11   -0.40    4.90
 -26   0 -11   -4.90    4.70
 -26   0 -11    4.60    7.60
  26   0 -11    0.00    4.40
  26   0  11    1.90    7.70
  26   0 -12    5.30    5.30
  26   0  12   -4.90    7.30
 -26   0  12    8.60    4.00
  26   0 -12    8.80    5.20
 -26   0 -12    5.60    5.50
 -26   0 -12   10.60    8.10
  26   0 -13    1.80    4.50
 -26   0 -13    3.20    5.40
  26   0 -13    2.60    4.70
  26   0  13   -3.80    6.70
 -26   0 -14   -2.50    8.10
  26   0  14   20.30    8.90
 -26   0 -14    0.40    5.50
  26   0 -14    4.00    5.40
 -26   0  14   -6.10    3.70
  26   0 -15   -8.50    4.20
  26   0  15    0.10    8.00
 -26   0 -15    4.50    8.10
 -26   0  15    2.10    4.10
 -26   0 -15   13.80    6.70
  26   0 -15    9.60    5.40
 -26   0  16   13.30    4.90
 -26   0 -16   28.90    7.50
  26   0  16   34.30    9.70
 -26   0 -16   27.70    9.30
 -26   0 -17    5.10    5.70
 -26   0  17   -7.60    3.80
  26   0  17   -1.90    8.40
 -26   0 -17   -1.90    8.20
  26   0  18   10.40    8.40
 -26   0 -18   22.60    9.80
 -26   0 -18   -1.10    5.70
 -26   0  18    3.10    4.70
  26   0  19   15.80    8.40
 -26   0 -19    2.70    6.00
 -26   0  19   -8.50    4.50
 -26   0 -19    9.40    9.80
 -26   0 -20   10.70    7.70
  26   0  20   17.50    9.70
 -26   0 -20    9.90   10.60
 -26   0  20   12.50    5.60
 -26   0 -21    1.60   10.80
  26   0  21    8.80    8.50
 -26   0 -21   11.60    7.50
 -26   0  21    0.70    5.20
 -27   0   0   -3.30    4.50
 -27   0   0   -5.70    3.60
  27   0   0   -3.80    6.40
  27   0   0    2.00    4.90
 -27   0  -1   10.80    5.20
  27   0  -1    3.80    5.90
  27   0  -1   -1.80    6.40
  27   0   1   -2.60    6.40
 -27   0   1   10.70    4.60
 -27   0  -1    1.00    4.30
 -27   0   1    2.40    3.90
  27   0   1    8.60    6.40
 -27   0  -2   34.10    7.50
  27   0   2   32.60    7.60
 -27   0  -2   30.40    6.20
 -27   0   2   41.50    5.80
  27   0   2   31.60    9.50
 -27   0   2   44.20    6.60
  27   0  -2   38.30    9.30
  27   0  -3    1.10    5.10
 -27   0   3    2.20    3.80
 -27   0  -3    1.80    4.60
  27   0  -3    3.40    7.20
  27   0   3    6.20    6.60
  27   0   3   -4.30    6.30
 -27   0  -3   -2.30    5.00
  27   0  -4   12.10    6.20
  27   0   4    2.60    7.50
  27   0  -4    0.70    6.40
 -27   0  -4   -3.20    4.30
 -27   0  -4    8.40    6.30
 -27   0   4    3.90    3.70
  27   0   4   10.40    7.00
  27   0  -5    0.40    5.70
  27   0  -5    1.60    6.70
  27   0   5    7.90    6.40
 -27   0   5   10.40    4.60
  27   0   5    1.60    6.10
 -27   0  -5   10.40    6.20
 -27   0  -5    8.50    5.10
  27   0   6   32.30    9.80
  27   0  -6   39.20    8.80
 -27   0  -6   29.10    8.10
 -27   0   6   22.10    5.20
  27   0  -6   24.20    6.70
  27   0   6   49.10    9.30
 -27   0  -6   20.70    5.50
  27   0  -7    7.10    5.10
 -27   0  -7   -5.20    6.30
 -27   0  -7    6.30    5.20
  27   0   7    5.40    8.10
  27   0  -7    6.20    6.40
 -27   0   7    4.00    3.90
  27   0   7   12.60    7.00
 -27   0  -8    9.70    5.20
  27   0   8    4.40   12.20
  27   0  -8   -0.60    5.30
  27   0  -8    3.80    5.70
 -27   0  -8    4.50    6.30
 -27   0   8   19.10    5.30
  27   0   8    1.40    7.50
  27   0  -9   -3.30    5.60
  27   0  -9    6.60    4.80
  27   0   9    3.70    7.10
 -27   0  -9    7.60    5.20
 -27   0   9    1.50    4.40
 -27   0  -9    2.50    6.90
 -27   0 -10    9.80    7.70
 -27   0  10   11.80    4.20
  27   0  10    6.10    8.00
  27   0 -10   11.10    6.00
 -27   0 -10   17.50    5.90
  27   0 -10   15.90    6.40
  27   0  11   -3.30    7.90
  27   0 -11    5.50    5.10
 -27   0 -11    6.60    5.70
  27   0 -11   -1.10    5.70
 -27   0  11   11.80    4.20
 -27   0 -11   11.20    8.00
 -27   0  12   16.90    4.70
  27   0  12   11.80    8.90
  27   0 -12    6.90    5.10
 -27   0 -12   15.90    6.10
  27   0 -12   13.70    6.00
 -27   0 -12    7.30    8.00
 -27   0 -13    6.90    8.10
  27   0 -13    6.30    5.70
  27   0 -13    2.90    4.80
  27   0  13   15.60    8.80
 -27   0 -13   -0.20    5.20
 -27   0  13    7.80    4.20
 -27   0 -14   20.00    7.60
  27   0  14    8.50    8.00
  27   0 -14   15.00    6.50
  27   0 -14   20.10    6.50
 -27   0 -14   19.20    9.30
  27   0 -15    0.30    4.90
 -27   0  15    1.90    3.90
  27   0 -15    7.00    5.40
  27   0  15    0.20    7.40
 -27   0 -15   -0.20    5.20
  27   0  16    3.50    8.30
  27   0 -16    8.20    5.20
 -27   0  16    1.70    4.40
  27   0 -16    1.70    5.10
 -27   0 -16   20.50    7.20
 -27   0 -16   12.30    9.70
 -27   0 -17   23.30   10.00
 -27   0 -17    4.60    6.50
  27   0  17   15.00    8.90
 -27   0  17   -0.80    4.60
 -27   0 -18   19.10   10.40
 -27   0  18    3.70    4.70
 -27   0 -18   12.30    6.70
  27   0  18   25.40   10.40
 -27   0  19    0.10    4.70
  27   0  19   11.70    9.20
 -27   0 -19   11.20    6.90
 -27   0 -19   13.80    9.60
  28   0   0   76.59   12.10
 -28   0   0   86.89    8.20
 -28   0   0   69.79    7.60
  28   0   0   95.19   11.60
  28   0   1  -11.00    6.60
 -28   0  -1    1.40    4.40
  28   0   1   -1.50    5.90
 -28   0   1    0.30    4.60
 -28   0   1    9.40    4.30
  28   0  -1    1.90    6.30
 -28   0  -1   -0.60    4.70
  28   0  -1   -4.70    6.70
 -28   0   2   35.10    5.50
  28   0   2   20.00    7.70
  28   0  -2   24.10    8.50
  28   0   2   41.30   10.00
 -28   0  -2   29.30    6.00
 -28   0  -2   42.10    8.20
 -28   0  -3    7.30    6.50
 -28   0  -3   13.40    4.70
  28   0  -3    1.30    5.30
  28   0  -3   11.70    7.00
  28   0   3    5.90    7.10
 -28   0   3   -6.10    4.00
  28   0   3   -5.20    6.70
  28   0   4    7.60    7.20
  28   0  -4   -1.50    5.00
  28   0  -4    0.30    6.50
 -28   0  -4   15.60    6.70
  28   0   4    6.10    8.30
 -28   0  -4    5.00    4.50
  28   0   5   -8.70    5.80
  28   0  -5   -4.60    5.30
 -28   0  -5   -1.70    4.20
  28   0  -5   -0.30    6.40
 -28   0   5   -4.30    3.90
 -28   0  -5    2.50    5.70
 -28   0   6    6.30    4.20
  28   0  -6   10.50    5.90
  28   0   6    5.20    7.90
 -28   0  -6   -0.70    6.60
 -28   0  -6    4.20    4.90
  28   0  -6    0.00    6.50
  28   0   6    4.80    7.20
 -28   0  -7   -1.90    4.30
  28   0  -7   -0.10    6.40
  28   0   7    2.20    7.10
  28   0  -7    1.60    5.70
 -28   0   7    2.20    3.60
  28   0   7   -7.00    8.50
 -28   0  -7    5.40    7.10
  28   0  -8   38.70    7.80
 -28   0  -8   30.30    6.80
  28   0   8   21.80    9.10
 -28   0  -8   15.40    8.00
  28   0  -8   17.10    6.80
  28   0  -9    2.80    5.30
 -28   0  -9    1.70    6.90
  28   0   9   -8.00    7.20
 -28   0   9   -2.00    3.50
 -28   0  -9    5.40    5.70
  28   0  -9    3.70    6.00
 -28   0 -10   -7.30    7.60
  28   0 -10    0.10    5.60
 -28   0 -10    8.40    5.60
 -28   0  10   -0.50    3.50
  28   0  10    8.10    8.00
  28   0 -10    7.10    5.10
 -28   0 -11   17.30    8.70
 -28   0 -11   12.90    5.70
  28   0 -11    4.10    5.80
  28   0 -11    5.30    6.00
 -28   0  11   -2.00    3.70
  28   0  11    9.80    8.90
  28   0 -12   46.80    8.30
  28   0  12   48.50   11.80
 -28   0 -12   53.19   11.60
 -28   0  12   30.10    5.60
  28   0 -12   29.60    7.60
 -28   0  13    2.00    4.00
  28   0  13    4.70    7.90
  28   0 -13    1.30    5.00
  28   0 -13    3.00    6.10
 -28   0 -13   10.50    6.70
 -28   0 -13    9.50    9.20
  28   0 -14   12.00    6.20
  28   0 -14    0.60    5.50
 -28   0  14   -0.90    4.30
 -28   0 -14    9.20    8.50
 -28   0 -14    5.60    6.20
  28   0  14    3.00    8.00
 -28   0 -15    8.70    8.80
 -28   0 -15  -13.50    5.30
  28   0  15   -0.10    8.20
  28   0 -15    3.20    5.10
  28   0 -15    3.60    4.60
 -28   0  15    1.90    4.20
  28   0  16   28.50    9.70
 -28   0 -16   37.00    7.70
 -28   0 -16   27.80   10.60
 -28   0  16   15.40    5.60
 -28   0  17   -2.60    4.50
  28   0  17   23.20   10.50
 -28   0 -17    3.40    9.60
 -28   0 -17    5.40    6.20
  28   0  18   -5.60    7.60
 -28   0 -18   15.80   11.90
 -28   0 -18   13.50    7.20
 -29   0   0   -2.00    5.00
 -29   0   0   10.60    4.70
  29   0   0   -2.40    6.30
  29   0   0    4.70    6.60
 -29   0   1    5.70    4.10
  29   0   1   -3.90    7.20
  29   0   1   -8.80    5.90
 -29   0  -1    9.10    5.40
 -29   0  -1    4.20    4.60
 -29   0   1    5.90    5.40
  29   0  -1   11.60    7.80
  29   0  -1   11.50    6.40
  29   0   2    5.50    7.60
 -29   0   2    7.80    4.70
  29   0   2   -5.90    7.00
 -29   0  -2    7.00    4.80
  29   0  -2   -0.70    7.60
 -29   0  -2   -2.70    5.40
 -29   0  -3   -1.30    5.50
  29   0  -3   -2.30    5.90
  29   0   3    0.00    6.90
 -29   0   3    7.50    4.30
  29   0  -3   -3.80    4.80
  29   0   3    3.10    7.40
 -29   0  -3    7.20    4.70
 -29   0  -4   -1.20    6.50
  29   0   4    3.50    8.30
 -29   0  -4    0.60    4.70
  29   0  -4    3.40    5.90
 -29   0   4    8.20    4.00
  29   0   4    6.90    7.40
  29   0  -4    9.70    6.90
 -29   0  -5    4.80    5.10
 -29   0   5    0.80    3.80
  29   0  -5    0.80    5.90
  29   0   5    9.30    7.80
  29   0   5   -6.00    6.90
 -29   0  -5    5.10    6.30
  29   0  -5  -10.20    5.70
  29   0   6   28.90    9.60
  29   0  -6   33.00    8.00
 -29   0   6   27.50    5.20
  29   0   6   10.30    9.00
 -29   0  -6   20.30    5.90
 -29   0  -6   29.90    7.70
  29   0  -6   14.30    7.30
 -29   0   7   11.00    4.30
  29   0  -7    0.80    6.00
 -29   0  -7    8.50    5.00
 -29   0  -7    5.30    6.60
  29   0   7    1.20    9.70
  29   0  -7   -2.30    5.30
  29   0   7   -1.20    7.70
 -29   0  -8    9.20    5.80
  29   0  -8   14.10    6.60
  29   0  -8   15.30    7.00
 -29   0  -8   21.30    8.90
  29   0   8    8.20    8.60
  29   0  -9    3.10    5.30
  29   0   9   -4.60    7.10
  29   0  -9   16.80    6.40
 -29   0  -9    5.70    7.60
 -29   0  -9    8.70    5.60
 -29   0  10    1.60    3.80
 -29   0 -10    2.80    4.60
 -29   0 -10    4.10    7.70
  29   0 -10    8.80    6.30
  29   0 -10   -2.90    6.20
  29   0  10   11.00    8.70
  29   0 -11    8.00    5.30
  29   0  11   21.50    9.60
 -29   0 -11    6.00    5.40
 -29   0 -11   -0.10    7.00
  29   0 -11   -0.90    5.50
  29   0 -12   13.60    5.80
  29   0 -12   11.90    6.00
  29   0  12   23.20   10.00
 -29   0  12    4.40    4.00
 -29   0 -12    3.70    7.80
 -29   0 -12   12.10    6.10
  29   0 -13    7.70    6.00
 -29   0 -13    9.40    6.50
  29   0 -13   11.40    5.70
 -29   0 -13   21.30    9.60
  29   0  13   12.90    9.60
 -29   0 -14   17.40    9.20
 -29   0  14    4.60    4.70
  29   0 -14   -1.20    5.50
  29   0  14   18.50    9.10
 -29   0 -14   -2.90    5.20
  29   0 -14   16.80    6.50
 -29   0 -15   15.50   10.60
 -29   0 -15    2.40    6.00
  29   0 -15   30.00    7.10
  29   0 -15   20.10    5.30
  29   0  15   10.60    8.40
 -29   0 -16    9.50    6.80
 -29   0 -16   -4.50    9.00
  29   0 -16    5.60    5.60
  29   0 -16    1.40    5.10
  29   0  16   23.50   10.30
 -29   0  16    5.30    4.20
  29   0 -17    4.00    5.60
 -29   0 -17    4.30    7.10
 -29   0 -17   -4.20   10.40
  29   0  17    4.50    9.50
  30   0   0   71.29   12.60
  30   0   0   76.29   12.50
 -30   0   0   70.19    7.60
  30   0   1   -5.60    7.30
 -30   0   1    5.10    4.90
 -30   0  -1   10.90    5.20
  30   0  -1    2.50    7.40
 -30   0  -1   -0.70    5.60
  30   0  -1    6.20    7.10
  30   0   1   -6.40    7.10
  30   0   2    5.90    7.90
 -30   0   2    9.40    4.50
  30   0   2    1.80    8.50
 -30   0  -2   -2.60    6.00
 -30   0  -2   13.40    5.10
  30   0  -2   -3.30    6.50
  30   0   3   -6.60    7.20
  30   0  -3   -1.40    4.20
 -30   0  -3   12.50    6.90
  30   0  -3   -8.70    5.70
 -30   0   3    3.10    4.10
  30   0   3    0.10    7.80
 -30   0  -3    9.40    4.70
 -30   0  -4   15.20    5.50
  30   0   4   10.50    7.60
  30   0  -4    7.30    7.10
  30   0   4   10.30    9.30
 -30   0  -4   -5.20    5.80
  30   0  -4    3.90    6.70
  30   0  -5   23.40    7.60
 -30   0   5   21.20    4.30
  30   0  -5   11.00    6.40
 -30   0  -5    0.60    6.90
 -30   0  -5    5.30    5.80
  30   0   5    7.70    8.10
  30   0  -6    5.40    6.60
 -30   0  -6    6.40    5.80
 -30   0   6   23.40    5.00
  30   0  -6   17.90    8.00
 -30   0  -6   17.20    7.20
  30   0   6   10.00    8.80
 -30   0  -7    7.90    5.10
  30   0   7    2.80    7.60
  30   0  -7    6.80    6.50
 -30   0  -7    6.20    6.90
  30   0  -7    2.10    6.60
  30   0  -8    7.80    6.90
 -30   0   8   12.70    4.70
  30   0  -8   -1.40    5.50
 -30   0  -8   14.00    5.80
  30   0   8   22.00    8.90
 -30   0  -8   33.30    9.10
  30   0  -9    0.80    6.40
  30   0   9   10.60    8.00
 -30   0  -9    2.60    7.70
  30   0  -9    4.20    5.20
 -30   0  -9    9.40    5.70
  30   0 -10    2.30    6.20
 -30   0 -10    6.00    5.50
  30   0  10    9.40    8.40
  30   0 -10    7.10    6.00
 -30   0 -10   26.90    9.70
  30   0 -11    5.30    6.40
 -30   0 -11   11.90    6.40
  30   0 -11    0.90    6.20
 -30   0 -11   18.60    9.30
  30   0  11   -0.30    7.70
 -30   0  11    3.60    4.30
  30   0  12   26.50   10.20
  30   0 -12   27.40    7.00
  30   0 -12   14.60    6.70
 -30   0 -12   15.80    9.30
 -30   0 -12   19.00    7.10
  30   0  13   -3.50    8.70
 -30   0 -13    0.30    5.70
 -30   0 -13  -11.20    8.20
  30   0 -13    8.00    6.70
  30   0 -13    2.40    5.70
 -30   0 -14   27.30   10.40
  30   0 -14    6.70    6.20
  30   0  14   17.70    9.30
 -30   0 -14    4.20    7.00
  30   0 -14    3.80    5.50
 -30   0 -15    7.70    6.30
  30   0 -15    1.20    6.40
 -30   0 -15   12.10    9.90
  30   0  15   -4.10    7.50
  30   0 -15    6.80    6.20
 -31   0   0    6.50    4.50
  31   0   0   12.40    8.00
  31   0   0    7.30    8.60
  31   0   1    0.00    6.90
  31   0  -1   -9.00    6.00
 -31   0  -1   -2.00    4.60
 -31   0   1    7.70    4.40
  31   0  -1   35.60   11.00
  31   0   1   -2.00    9.90
  31   0   2   24.20    9.50
 -31   0  -2   21.30    4.90
 -31   0   2   23.50    5.70
  31   0  -2   -4.70    9.50
  31   0  -2   20.30    8.60
  31   0  -3   -5.90    5.70
 -31   0  -3    9.40    4.70
  31   0  -3   16.40    8.10
 -31   0   3   22.40    6.00
  31   0   3    0.20    7.20
  31   0  -4    9.80    6.80
  31   0   4    0.80    8.40
  31   0  -4    7.10    8.20
 -31   0  -4   15.40    5.60
 -31   0   4   11.70    5.00
  31   0  -5    8.20    7.50
  31   0  -5   -2.10    7.50
  31   0   5    5.10    7.60
  31   0  -6   -4.40    6.20
 -31   0  -6   10.70    5.30
 -31   0   6   12.60    4.70
  31   0   6   11.00    9.10
  31   0  -6    8.10    7.50
 -31   0  -7   -1.30    4.60
  31   0  -7   13.10    7.50
  31   0  -7   -4.10    6.50
  31   0   7   15.20    9.40
 -31   0   7    2.70    4.10
 -31   0  -8    5.00    5.50
  31   0  -8   10.40    7.30
  31   0  -8    7.90    7.00
  31   0   8    6.60    8.30
  31   0  -9    6.30    6.70
 -31   0  -9    8.30    6.00
  31   0   9    2.60    7.70
  31   0  -9   -7.00    5.50
 -31   0 -10    9.90    5.70
 -31   0 -10  -10.40   11.40
  31   0  10   27.30   10.10
  31   0 -10   20.80    6.90
  31   0 -10   -2.80    6.00
 -31   0 -11    9.30    6.30
 -31   0 -11   12.90   12.10
  31   0  11   11.20    9.80
  31   0 -11    4.30    6.40
  31   0 -11   -0.50    5.50
 -31   0 -12    7.20    7.20
  31   0  12   -0.80    8.10
 -31   0 -12   13.80   13.10
  31   0 -12   -2.50    6.50
  31   0 -12    4.70    6.00
  31   0 -13    8.70    6.60
 -31   0 -13    6.10    5.60
 -31   0 -13   18.60   12.70
  31   0 -13    1.20    6.50
  31   0  13    3.70    8.30
  31   0 -14    1.80    7.40
  32   0   0    0.70    7.00
 -32   0   0    6.90    4.80
 -32   0  -1    5.40    5.00
  32   0   1   -1.30    7.80
  32   0  -1    8.70    7.00
 -32   0   2   12.90    5.60
 -32   0  -2   12.70    5.80
  32   0  -2    7.50    7.40
  32   0   2   29.00    9.70
  32   0  -3   -4.20    7.20
  32   0  -3    1.30    9.40
  32   0   3    5.90    7.00
 -32   0  -3   14.80    5.50
 -32   0  -4   18.30    5.50
  32   0  -4   10.50    7.90
  32   0  -4   19.30    9.20
  32   0   4    8.30    8.20
  32   0   5    2.10    7.80
 -32   0  -5    2.40    4.70
  32   0  -5    5.30    8.20
  32   0  -5    6.00    7.20
 -32   0   5   -1.60    4.00
  32   0  -6   -2.50    7.20
 -32   0  -6    0.70    4.70
  32   0   6   13.00    8.60
  32   0  -6   -4.80    7.70
 -32   0  -7   -2.20    5.10
  32   0  -7    3.10    7.60
  32   0  -7   12.60    7.60
  32   0   7   -3.70    7.60
  32   0   8   -0.90    8.60
  32   0  -8    7.20    7.90
 -32   0  -8   13.10    5.30
  32   0  -8   -1.60    7.10
  32   0  -9   11.70    6.90
  32   0  -9    4.90    7.00
  32   0   9    4.90    9.10
 -32   0  -9    3.60    5.80
  32   0 -10   -6.00    5.00
  32   0  10    6.90    8.50
  32   0 -10    6.20    7.80
 -32   0 -10   22.90    6.60
  32   0 -11    0.50    7.90
  32   0  11   13.30    9.00
  32   0 -11    8.60    6.90
 -32   0 -11   -6.30    5.50
 -33   0   0   10.40    4.90
  33   0   0   -3.10    7.80
  33   0   1    8.90    8.30
 -33   0  -1    8.10    5.60
  33   0  -1   -4.10    7.00
 -33   0   1   12.70    4.90
 -33   0  -2   13.40    5.90
  33   0   2   12.70    8.30
 -33   0  -3   10.40    5.90
  33   0   3    0.00    7.60
 -33   0   3   11.80    5.00
  33   0  -3    9.10    7.80
 -33   0  -4   19.80    6.40
  33   0   4   13.90    8.40
  33   0  -4   -0.80    6.90
  33   0   5   10.40    8.40
 -33   0  -5    5.90    5.50
  33   0  -5   -4.10    7.60
 -33   0  -6    9.40    5.50
  33   0  -6    0.70    7.20
  33   0   6    9.90    9.30
  33   0  -7    4.10    8.10
  33   0   7   11.40    8.50
 -33   0  -7    9.20    5.70
  33   0  -8    5.20    7.20
  33   0   8    4.60    8.70
 -33   0  -8   14.00    5.50
  33   0  -9    4.40   10.40
 -33   0  -9   15.10    6.20
 -34   0   0   15.20    6.20
  34   0   0    6.40    8.00
  34   0   1   19.30   10.00
 -34   0  -1   15.70    5.90
  34   0  -1    6.30    8.60
  34   0  -2    4.90    6.80
  34   0   2   16.10    8.20
 -34   0  -2   17.10    5.10
  34   0  -3    3.40    9.40
  34   0   3   12.40    8.40
 -34   0  -3    1.40    4.80
  34   0  -4    4.80    8.00
  34   0   4   14.70    9.20
 -34   0  -4   31.40    6.50
   0   1  -2    0.00    0.10
   0  -1  -2    0.30    0.30
   0   1  -3    9.40    1.80
   0  -1  -3    5.10    1.20
   0   1  -3    4.30    1.30
   0  -1  -3    5.90    1.40
   0  -1  -3    6.00    1.30
   0  -1  -4 1151.08   30.80
   0   1  -4 1140.89   30.90
   0   1   4 1309.87   31.50
   0  -1  -4 1280.87   31.60
   0   1   4 1255.27   31.50
   0  -1  -4 1284.27   30.90
   0  -1   4 1130.09   30.80
   0   1  -4 1133.29   30.90
   0   1   4 1140.89   30.70
   0  -1   4 1233.58   31.40
   0  -1   4 1206.68   32.00
   0   1  -4 1302.57   31.50
   0  -1  -5    0.70    1.80
   0  -1  -5   -0.30    1.80
   0   1   5    0.20    1.60
   0  -1   5   -0.90    1.70
   0   1   5    2.80    1.70
   0  -1   5    0.50    1.70
   0   1  -5    1.00    1.90
   0   1  -5    1.40    2.00
   0  -1  -5   -1.30    1.90
   0  -1   5    1.70    1.80
   0   1   5    1.80    1.90
   0   1  -5    1.00    2.10
   0  -1   6 1534.55   39.00
   0   1  -6 1418.16   38.20
   0   1  -6 1461.25   38.30
   0   1   6 1435.06   37.80
   0   1   6 1600.74   37.90
   0  -1  -6 1482.75   38.10
   0  -1   6 1420.36   37.90
   0  -1   6 1476.85   38.00
   0  -1  -6 1527.35   39.10
   0   1   6 1527.85   39.10
   0   1  -6 1528.75   39.10
   0  -1  -6 1458.55   38.20
   0   1  -7   -0.10    2.50
   0  -1   7    0.80    2.10
   0  -1  -7   -1.10    2.30
   0   1  -7    0.90    2.80
   0   1   7   -1.30    2.00
   0  -1   7    2.40    2.20
   0  -1  -7   -1.40    2.30
   0   1  -7   -0.60    2.50
   0  -1   7    2.00    2.60
   0   1   7   -2.20    2.30
   0   1   7   -2.60    1.90
   0  -1  -7   -0.30    2.40
   0   1   8    8.40    2.30
   0  -1   8    8.90    2.50
   0   1  -8    9.90    3.00
   0   1   8    7.60    2.30
   0   1  -8    8.70    3.10
   0   1   8    5.30    2.90
   0  -1   8   12.60    2.60
   0  -1   8    6.00    2.70
   0  -1  -8   12.70    3.00
   0   1  -8    7.10    3.20
   0  -1  -8    6.40    2.80
   0  -1  -8    5.60    3.20
   0  -1   9    0.40    2.20
   0  -1   9    1.30    2.10
   0   1  -9    2.40    2.70
   0  -1   9    0.10    2.90
   0   1   9    0.90    2.10
   0   1   9   -0.70    2.10
   0   1  -9    1.00    2.80
   0   1  -9    1.70    2.80
   0  -1  -9    0.00    2.80
   0   1   9    2.30    2.60
   0  -1  -9    1.10    2.60
   0  -1  -9   -3.00    2.50
   0  -1 -10   25.20    4.00
   0   1  10   23.90    4.00
   0   1 -10   24.00    4.70
   0   1 -10   21.20    4.10
   0   1 -10   18.20    3.90
   0  -1  10   26.90    3.60
   0  -1 -10   23.50    4.00
   0  -1  10   25.20    3.40
   0   1  10   29.50    3.30
   0  -1 -10   17.30    4.10
   0  -1  10   22.20    3.70
   0   1  10   32.50    3.40
   0  -1  11    0.70    2.40
   0   1  11   -0.80    2.20
   0   1  11   -1.60    2.10
   0   1 -11   -0.20    3.60
   0   1  11    0.30    2.80
   0  -1 -11   -2.00    2.80
   0  -1  11    0.90    2.70
   0  -1 -11   -1.30    3.00
   0  -1  11    1.00    2.30
   0   1 -11    1.50    3.10
   0  -1 -11   -3.60    3.00
   0   1 -11   -1.20    3.20
   0   1 -12  420.56   14.20
   0  -1 -12  446.46   15.70
   0   1 -12  424.46   15.50
   0   1  12  428.36   15.30
   0  -1 -12  438.16   14.20
   0   1 -12  440.96   14.50
   0  -1 -12  448.76   14.40
   0  -1  12  417.96   12.90
   0  -1  12  425.76   15.10
   0  -1  12  432.56   13.00
   0   1  13    5.10    3.40
   0  -1  13    3.70    2.40
   0  -1  13    0.30    2.80
   0  -1  13    3.80    2.20
   0  -1 -13    0.30    3.20
   0   1 -13   -2.90    3.50
   0   1 -13    4.30    3.70
   0  -1 -13   -0.50    3.60
   0  -1 -13    2.80    3.60
   0   1 -13    1.70    3.50
   0   1 -14  312.27   11.70
   0   1 -14  308.87   13.00
   0  -1 -14  295.77   11.50
   0  -1  14  280.67   14.40
   0   1 -14  289.07   11.60
   0  -1 -14  302.27   11.60
   0  -1 -14  307.47   12.90
   0  -1  15    3.20    2.40
   0   1 -15    2.30    3.80
   0  -1 -15    4.70    3.80
   0  -1 -15   -1.00    3.80
   0   1 -15   -2.30    3.50
   0  -1 -15    0.60    3.40
   0   1 -15    3.70    3.60
   0  -1 -16  109.99    7.40
   0   1 -16  114.89    7.50
   0   1 -16  122.59    8.60
   0  -1 -16  110.09    8.30
   0  -1 -16  119.89    7.50
   0   1 -16  120.19    7.70
   0   1 -17    3.30    4.00
   0   1 -17    2.70    4.50
   0  -1 -17    3.40    4.10
   0  -1 -17    6.60    4.30
   0   1 -17    6.80    4.00
   0  -1 -17   -2.90    3.90
   0   1 -18   17.80    5.10
   0  -1 -18   14.60    5.50
   0  -1 -18   12.10    4.80
   0   1 -18   13.70    5.70
   0   1 -18   17.10    5.10
   0  -1 -18   17.50    4.80
   0   1 -19   -7.10    3.80
   0  -1 -19   -1.30    4.70
   0   1 -19   -0.20    4.30
   0  -1 -19    4.60    4.40
   0  -1 -19   -4.70    3.90
   0   1 -19   -1.10    4.20
   0  -1 -20   46.20    7.60
   0  -1 -20   88.29    9.30
   0  -1 -20   60.49    7.90
   0   1 -20   53.99    8.20
   0   1 -20   74.49    7.50
   0   1 -20   81.09    9.00
   0   1 -21   -1.60    4.70
   0  -1 -21   -1.30    4.70
   0   1 -21   -1.20    4.50
   0  -1 -21    2.90    4.90
   0  -1 -21   -1.30    4.60
   0   1 -21    0.00    4.70
   0  -1 -22   13.60    5.20
   0   1 -22   12.30    6.20
   0   1 -22   16.50    6.10
   0   1 -22    4.10    5.50
   0  -1 -22    1.60    5.40
   0  -1 -22    8.60    5.60
   0   1 -23   -1.60    5.10
   0  -1 -23   -2.20    5.40
   0   1 -23    3.50    4.90
   0   1 -23    4.40    5.10
   0  -1 -23   13.70    5.50
   0  -1 -23   -0.40    5.30
   0  -1 -24   66.09    7.60
   0   1 -24   66.59    9.30
   0  -1 -24   69.59    9.20
   0   1 -24   58.99    8.80
   0   1 -24   50.29    9.10
   0   1 -25    9.10    5.30
   0  -1 -25    6.40    5.90
   0   1 -25    2.40    6.00
   0  -1 -25    0.70    5.40
   0  -1 -25    0.70    6.10
   0   1 -25    2.00    5.70
   0  -1 -26    4.90    6.40
   0  -1 -26    7.20    6.60
   0   1 -26   -4.10    5.20
   0   1 -26    3.20    6.20
   0  -1 -26    6.00    6.00
   0   1 -26   -0.70    5.90
   0  -1 -27    7.40    5.70
   0   1 -27    9.60    6.40
   0   1 -27    9.20    6.10
   0   1 -27   -0.80    6.20
   0  -1 -27   -6.00    5.70
   0  -1 -27    6.80    5.90
   0   1 -28   17.20    6.80
   0  -1 -28    9.90    6.80
   0  -1 -28    7.90    5.70
   0  -1 -28    2.70    6.10
   0   1 -28    9.80    7.10
   0   1 -28    5.70    6.70
   0  -1 -29    8.40    5.80
   0  -1 -29   13.20    6.60
   0  -1 -29    5.10    6.50
   0   1 -29    0.20    6.30
   0   1 -29    8.20    6.40
   0  -1 -30   19.30    7.70
   0  -1 -30   19.80    7.20
   0   1 -30   14.90    8.10
   0   1 -30   17.60    8.20
   0  -1 -30   14.60    7.20
   0   1 -30   28.00    7.80
   0   1 -31    6.80    7.00
   0  -1 -31   -0.20    6.70
   0  -1 -31    1.30    6.30
   0   1 -31   -2.40    6.80
   0   1 -31    1.60    8.20
   0   1 -32    0.80    8.40
   0   1 -32   -9.80    6.30
   0   1 -32   -1.50    7.60
   0  -1 -32   12.20    7.00
   0  -1 -32  -10.70    6.20
   0  -1 -32    7.60    8.40
   1   1  -2    2.90    0.70
   1   1  -2    2.50    0.80
   1  -1   3  741.43   20.30
   1   1  -3  836.62   20.30
   1   1  -3  732.53   19.60
   1   1  -3  781.62   19.70
   1   1   3  736.53   20.20
   1   1   3  781.22   20.40
   1  -1  -3  839.22   20.50
  -1   1  -3  780.52   20.40
   1  -1   4  235.78    7.60
   1  -1   4  225.08    7.40
   1  -1   4  216.38    7.50
   1   1  -4  226.28    6.70
  -1  -1  -4  223.38    7.30
   1   1  -4  233.38    6.70
  -1   1   4  256.97    7.60
   1   1  -4  247.68    7.50
  -1  -1  -4  236.78    7.60
  -1   1  -4  231.48    7.50
   1  -1  -4  249.78    7.70
   1   1   4  229.38    7.30
   1   1   4  234.78    7.50
  -1   1  -4  246.98    7.70
  -1  -1   4  230.38    7.40
   1   1   4  234.18    7.60
   1  -1   5    0.40    1.90
   1  -1   5    2.10    2.10
   1  -1   5    0.20    1.90
  -1   1   5    1.90    1.90
   1   1  -5    1.70    1.80
  -1  -1  -5   -2.00    1.20
  -1  -1  -5    1.00    2.00
   1   1  -5    4.50    2.10
  -1  -1  -5    2.30    2.20
   1   1  -5    2.80    1.80
   1   1   5   -1.80    1.80
   1   1   5    4.90    2.10
   1  -1  -5   -1.40    1.90
   1   1   5    1.20    2.00
   1  -1  -5   -1.00    1.50
  -1   1  -5   -0.80    2.30
  -1  -1   5    2.10    1.90
  -1   1  -5   -1.10    1.90
  -1   1  -5    1.20    0.80
   1  -1   6    2.00    2.40
   1   1  -6    0.60    2.60
  -1  -1  -6    1.90    2.50
   1  -1   6    4.80    2.40
  -1   1   6    3.80    2.60
  -1  -1  -6   -0.60    2.50
   1   1  -6    3.60    2.20
   1  -1   6    3.10    2.20
   1   1  -6    2.60    2.10
  -1  -1  -6    2.30    2.30
  -1   1  -6    4.00    2.70
   1   1   6    2.60    2.20
   1   1   6    2.70    2.30
  -1  -1   6   -1.80    2.10
  -1   1  -6    4.40    2.40
   1   1   6    1.20    2.30
   1  -1  -6    5.50    2.00
  -1   1  -6    1.70    2.30
   1  -1  -6    1.80    2.40
   1  -1  -6    2.70    2.00
   1  -1   7  344.87   10.90
  -1  -1  -7  346.67   11.10
   1  -1   7  334.87   10.80
   1   1  -7  347.67   10.50
   1   1  -7  341.47   10.50
  -1  -1  -7  347.67   11.10
   1  -1   7  357.36   11.60
  -1   1   7  364.36   11.60
   1   1  -7  372.26   11.70
  -1  -1   7  361.36   11.50
  -1   1  -7  360.06   11.80
   1   1   7  356.86   10.80
   1  -1  -7  357.16   10.40
   1  -1  -7  376.96   10.40
  -1   1  -7  332.77   11.10
   1  -1  -7  364.56   11.70
   1   1   7  353.46   11.60
   1   1   7  341.77   10.80
  -1   1  -7  339.17   11.20
   1  -1   8   -0.70    2.40
   1  -1   8    2.40    2.50
  -1  -1  -8   -0.80    2.80
   1   1  -8   -2.00    2.60
   1  -1   8    0.90    2.50
   1   1  -8    0.20    2.40
  -1  -1  -8    0.30    2.70
   1   1  -8    4.00    2.50
  -1   1   8   -1.60    2.50
  -1  -1  -8    1.40    2.80
   1  -1  -8   -0.60    2.10
   1   1   8    2.00    2.50
  -1   1  -8    1.80    2.70
  -1  -1   8    4.20    2.40
   1  -1  -8    1.50    2.20
   1  -1  -8    2.70    2.90
   1   1   8    0.70    2.30
  -1   1  -8    2.00    2.80
   1   1   8   -0.20    2.50
  -1   1  -8    0.70    2.80
  -1  -1  -9    0.40    2.90
   1  -1   9    2.10    2.50
   1   1  -9    2.80    2.50
  -1  -1  -9    1.60    2.80
  -1   1   9    7.10    3.10
   1   1  -9    3.20    3.10
  -1  -1  -9    0.70    2.90
   1  -1   9    3.30    2.70
   1   1  -9    2.90    2.60
   1  -1  -9    2.30    2.60
   1   1   9   -2.00    2.50
  -1   1  -9    1.50    3.10
   1   1   9    5.20    2.70
   1   1   9   -0.90    2.10
   1  -1  -9    4.70    2.60
  -1   1  -9    2.50    3.00
  -1  -1   9    3.40    2.90
   1  -1  -9    3.70    3.00
  -1   1  -9    5.40    3.10
  -1   1  10  306.47   11.30
   1   1 -10  294.67   10.10
   1  -1  10  288.47    9.90
   1   1 -10  292.57   10.00
  -1  -1 -10  285.57   10.60
   1  -1  10  298.17   10.00
   1   1 -10  304.27   11.40
  -1  -1 -10  305.57   11.60
  -1  -1 -10  299.67   10.70
   1  -1  10  291.57   11.20
   1   1  10  305.87   10.00
   1   1  10  277.27    9.80
  -1  -1  10  295.57   11.10
   1  -1 -10  280.77    9.90
  -1   1 -10  294.77   11.50
   1   1  10  305.77   11.30
   1  -1 -10  310.27   10.00
  -1   1 -10  293.77   10.80
  -1   1 -10  286.27   10.60
   1  -1 -10  309.17   11.50
   1   1 -11  366.16   13.60
   1  -1  11  374.06   12.10
  -1  -1 -11  372.26   12.80
   1  -1  11  365.46   12.00
  -1  -1 -11  377.56   12.90
   1   1 -11  377.66   12.40
  -1  -1 -11  382.36   13.90
   1   1 -11  374.46   12.30
  -1   1  11  373.96   13.50
   1  -1  11  374.86   13.50
  -1   1 -11  360.26   13.60
   1  -1 -11  395.06   12.20
   1   1  11  381.86   12.00
   1  -1 -11  391.26   13.80
   1   1  11  376.36   11.90
   1  -1 -11  379.56   12.20
   1   1  11  373.36   13.50
  -1  -1  11  369.16   13.40
  -1   1 -11  381.86   13.10
  -1   1 -11  376.26   13.00
   1  -1  12    9.80    3.00
  -1  -1 -12    8.80    3.90
  -1  -1 -12    7.30    3.90
   1  -1  12   12.30    3.40
   1   1 -12   12.30    3.60
  -1   1  12    6.40    3.60
   1  -1  12    4.80    3.10
   1   1 -12    8.80    3.60
  -1  -1 -12    9.00    3.90
   1   1 -12    9.10    3.50
   1  -1 -12    3.00    3.70
   1   1  12   11.70    3.20
  -1  -1  12    6.60    3.20
   1   1  12    9.80    2.90
   1  -1 -12    5.50    3.20
   1  -1 -12   13.40    3.50
  -1   1 -12    4.30    3.90
   1   1  12   13.50    3.70
  -1   1 -12    9.30    3.90
  -1   1 -12   17.30    4.20
   1  -1  13  276.97   11.50
  -1  -1 -13  273.07   10.90
   1   1 -13  270.77   10.40
  -1   1  13  267.17   11.40
   1   1 -13  264.37   10.30
   1   1 -13  268.87   11.60
  -1  -1 -13  281.77   10.90
   1  -1  13  270.67    9.60
  -1  -1 -13  283.27   12.00
   1  -1  13  267.97    9.70
   1   1  13  265.37    9.60
   1   1  13  268.47   11.40
  -1   1 -13  263.07   10.80
  -1   1 -13  275.17   10.90
  -1  -1  13  267.97   11.30
   1   1  13  265.47    9.50
   1  -1 -13  264.27   11.70
  -1   1 -13  279.87   11.90
   1  -1 -13  279.47   10.30
   1  -1 -13  269.77   10.30
  -1   1  14    3.00    3.90
   1  -1  14    6.70    2.90
   1   1 -14    6.50    3.70
  -1  -1 -14    4.80    3.90
   1   1 -14    6.40    4.00
   1   1 -14    3.50    3.60
  -1  -1 -14    3.10    3.80
  -1  -1 -14    5.30    4.10
  -1   1 -14    0.40    3.40
  -1   1 -14    2.70    3.60
  -1   1 -14    5.50    3.80
   1  -1 -14    5.20    3.80
  -1  -1  14    3.90    3.10
   1  -1 -14    7.30    3.50
   1   1  14   14.60    3.20
   1  -1 -14    5.00    3.70
   1   1 -15  123.69    8.50
  -1  -1 -15  124.59    7.60
   1  -1  15  124.19    6.20
   1   1 -15  126.09    7.20
  -1  -1 -15  122.29    7.50
   1   1 -15  124.19    7.10
  -1  -1 -15  117.79    8.30
   1  -1 -15  126.79    7.10
  -1   1 -15  112.49    7.40
  -1   1 -15  115.69    8.40
   1   1  15  125.59    6.10
   1  -1 -15  111.59    6.90
   1  -1 -15  124.19    8.40
  -1   1 -15  134.89    7.70
  -1  -1 -16   19.40    5.00
  -1  -1 -16   20.30    5.50
   1   1 -16   12.20    4.40
   1  -1  16   21.10    3.60
   1   1 -16   22.30    5.00
   1   1 -16   14.20    4.60
  -1  -1 -16   12.60    4.90
  -1   1 -16    9.50    4.20
  -1   1 -16   13.70    4.70
  -1   1 -16   18.20    5.00
   1  -1 -16   18.80    5.00
   1  -1 -16   23.00    5.00
   1  -1 -16   18.60    5.30
  -1  -1 -17   14.00    5.00
   1   1 -17   12.80    5.00
   1   1 -17   14.50    4.70
   1   1 -17    6.70    4.10
  -1  -1 -17   16.40    4.90
  -1  -1 -17    9.50    4.90
   1  -1 -17   12.30    4.60
   1  -1 -17   15.10    4.40
  -1   1 -17   13.60    5.30
   1  -1 -17   12.20    4.80
  -1   1 -17    7.80    4.60
  -1   1 -17   12.00    4.50
  -1  -1 -18   23.60    6.20
   1   1 -18   32.60    5.80
  -1  -1 -18   22.40    5.50
   1   1 -18   17.00    5.00
   1   1 -18   17.50    5.00
  -1  -1 -18   23.80    5.50
  -1   1 -18   14.00    5.90
   1  -1 -18   18.10    5.00
  -1   1 -18   29.70    6.10
   1  -1 -18   26.20    5.60
   1  -1 -18   18.20    5.30
  -1   1 -18   20.20    5.50
   1   1 -19   39.20    6.50
  -1  -1 -19   39.30    6.80
   1   1 -19   57.79    7.20
  -1  -1 -19   40.60    7.40
  -1  -1 -19   40.20    6.70
   1   1 -19   43.60    6.40
   1  -1 -19   34.00    6.20
  -1   1 -19   32.70    6.70
  -1   1 -19   40.10    6.60
   1  -1 -19   43.20    6.50
   1  -1 -19   28.40    6.70
  -1   1 -19   38.90    6.70
  -1  -1 -20   16.20    5.60
  -1  -1 -20    3.60    5.00
   1   1 -20   11.10    4.70
   1   1 -20    4.20    4.90
   1   1 -20    5.60    4.50
  -1  -1 -20   12.50    5.30
  -1   1 -20    9.60    5.40
  -1   1 -20    0.10    4.90
   1  -1 -20    6.00    4.40
  -1   1 -20    7.10    4.90
   1  -1 -20    3.60    4.90
   1  -1 -20    1.30    4.90
   1   1 -21    7.50    5.30
   1   1 -21   -2.40    4.60
  -1  -1 -21    4.30    5.20
  -1  -1 -21    4.20    5.50
  -1  -1 -21   -3.20    4.70
   1   1 -21    2.90    4.70
  -1   1 -21    2.20    4.90
   1  -1 -21    1.00    4.80
   1  -1 -21    3.30    5.00
  -1   1 -21   -4.10    5.00
   1  -1 -21    2.20    4.10
  -1   1 -21    0.80    4.60
   1   1 -22    0.90    5.40
  -1  -1 -22   -5.60    4.70
   1   1 -22   -1.90    4.90
  -1  -1 -22   -0.60    4.60
  -1  -1 -22   -1.90    4.80
   1   1 -22   -0.90    4.40
  -1   1 -22   16.10    6.10
   1  -1 -22   -2.40    4.70
   1  -1 -22    3.80    4.80
  -1   1 -22    6.80    5.80
   1  -1 -22    6.90    4.90
   1   1 -23   -3.60    4.70
  -1  -1 -23   -1.90    5.00
  -1  -1 -23    1.90    5.50
   1   1 -23   -4.50    5.30
  -1  -1 -23   -2.00    4.00
   1   1 -23    8.00    5.60
  -1   1 -23    3.60    5.30
   1  -1 -23    1.00    5.10
   1  -1 -23    5.40    4.90
   1  -1 -23    1.20    5.60
  -1   1 -23    3.30    5.80
  -1   1 -23    1.80    5.40
   1   1 -24   -1.50    4.70
   1   1 -24    1.30    5.80
  -1  -1 -24    2.30    5.60
  -1  -1 -24    5.70    5.10
   1   1 -24    5.30    5.50
  -1  -1 -24    1.00    5.80
  -1   1 -24   -3.70    5.40
  -1   1 -24   10.90    6.30
   1  -1 -24    3.60    5.50
   1  -1 -24  -10.00    4.70
   1  -1 -24    7.40    5.00
  -1   1 -24    0.10    5.80
   1   1 -25   12.50    5.60
  -1  -1 -25    1.60    5.30
  -1  -1 -25   10.50    6.90
  -1  -1 -25    3.30    6.60
   1   1 -25   10.90    6.30
   1   1 -25    9.90    6.70
   1  -1 -25   -2.50    5.30
   1  -1 -25    3.60    4.90
  -1   1 -25   -1.30    6.00
  -1   1 -25    5.70    5.50
  -1   1 -25   -2.10    5.50
   1  -1 -25    6.20    6.30
   1   1 -26    0.10    5.70
  -1  -1 -26   -4.40    5.70
   1   1 -26    1.90    4.90
  -1  -1 -26    4.90    5.30
   1   1 -26    0.70    5.60
  -1  -1 -26   -6.60    6.00
  -1   1 -26   -0.70    6.10
   1  -1 -26    6.60    6.60
  -1   1 -26   14.00    6.90
   1  -1 -26    0.00    5.80
  -1   1 -26    9.40    5.50
   1  -1 -26   -2.90    5.00
   1   1 -27   20.60    7.00
  -1  -1 -27   24.90    7.50
   1   1 -27   17.70    6.20
  -1  -1 -27   13.40    7.00
  -1  -1 -27    8.70    7.10
   1   1 -27    9.60    6.20
   1  -1 -27    5.80    6.30
  -1   1 -27    9.30    7.10
  -1   1 -27   21.90    7.10
   1  -1 -27   15.90    7.30
   1  -1 -27   19.60    6.60
  -1   1 -27   14.60    6.70
  -1  -1 -28    3.40    6.20
   1   1 -28   11.60    6.70
   1   1 -28   11.50    6.70
   1   1 -28   13.40    7.00
  -1  -1 -28   10.00    6.20
  -1  -1 -28   -3.40    5.90
  -1   1 -28    0.70    6.80
   1  -1 -28    6.00    6.00
  -1   1 -28   -4.80    6.70
   1  -1 -28    3.60    6.30
   1  -1 -28    3.40    5.70
  -1   1 -28   -3.20    5.90
   1   1 -29    1.30    6.10
   1   1 -29   20.20    6.50
   1   1 -29   10.80    6.90
  -1  -1 -29   13.60    7.70
  -1  -1 -29   10.20    7.00
  -1  -1 -29   14.40    6.90
  -1   1 -29   -0.70    5.30
  -1   1 -29   14.70    6.40
  -1   1 -29   17.50    7.50
   1  -1 -29    4.10    6.80
   1  -1 -29    7.30    6.50
   1  -1 -29    6.00    6.00
  -1  -1 -30    3.80    6.50
   1   1 -30   12.30    7.30
  -1  -1 -30   -2.80    6.10
  -1  -1 -30    8.50    7.50
   1   1 -30   -3.30    6.00
   1   1 -30  -10.00    6.10
   1  -1 -30    6.50    5.90
  -1   1 -30    1.60    6.50
  -1   1 -30   12.70    7.80
   1  -1 -30   19.50    7.50
   1  -1 -30    7.70    6.50
  -1   1 -30   -4.40    6.40
   1   1 -31   22.90    8.10
  -1  -1 -31    1.20    7.40
   1   1 -31   -8.60    5.30
  -1  -1 -31    3.60    7.90
   1   1 -31   -1.80    6.90
  -1  -1 -31   -3.80    6.30
  -1   1 -31    0.90    7.50
   1  -1 -31   14.30    7.30
   1  -1 -31    2.60    7.30
  -1   1 -31    3.30    7.90
   1  -1 -31   -3.20    6.60
  -1   1 -31   11.00    7.00
  -1  -1 -32   17.50    8.40
  -1  -1 -32   -2.60    7.30
   1   1 -32   -0.70    7.00
  -1  -1 -32   -1.50   10.80
   1   1 -32    3.40    7.60
   1   1 -32    9.90    7.10
  -1   1 -32   -9.70   13.30
   1  -1 -32   -1.70    8.00
   1  -1 -32   -8.00    6.30
   1  -1 -32    0.80    7.00
  -1   1 -32    4.80    8.10
  -1   1 -32   -0.90    6.50
   2   1  -1    0.20    0.50
   2   1  -2  712.33   18.30
   2  -1   2  762.92   20.40
  -2  -1  -2  730.93   19.00
   2  -1   2  715.53   19.00
  -2   1  -2  717.13   19.00
   2   1   2  723.23   19.00
   2   1   2  729.53   18.70
   2  -1  -2  674.63   18.60
  -2  -1  -3 1567.24   40.80
   2  -1   3 1646.84   40.70
  -2  -1  -3 1644.04   40.60
  -2  -1  -3 1633.44   41.50
   2  -1   3 1542.95   40.80
   2   1  -3 1610.14   40.30
  -2   1  -3 1553.24   40.80
   2  -1  -3 1579.94   40.50
  -2   1  -3 1597.04   40.80
   2   1   3 1541.15   40.70
   2   1   3 1607.94   40.60
  -2   1  -3 1665.53   40.70
   2  -1   4  324.47    9.80
  -2  -1  -4  303.77    9.80
  -2  -1  -4  323.57    9.90
   2  -1   4  317.37    9.90
   2  -1   4  308.77    9.90
  -2   1   4  324.37    9.70
   2   1  -4  333.87    9.60
  -2   1  -4  332.87   10.00
   2   1   4  329.07    9.90
  -2  -1   4  329.17    9.50
   2  -1  -4  325.37    9.70
   2   1   4  334.27    9.90
   2   1   4  318.87    9.80
  -2   1  -4  316.87   10.00
   2  -1   5 2077.49   54.09
  -2  -1  -5 2158.78   54.29
   2  -1   5 2087.69   54.09
  -2  -1  -5 2094.29   54.19
  -2   1   5 2176.48   54.09
   2  -1   5 2106.59   54.19
   2   1  -5 2174.38   53.99
   2   1   5 2060.59   53.99
   2  -1  -5 2152.28   54.09
  -2  -1   5 2115.79   53.89
  -2   1  -5 2115.49   54.29
  -2   1  -5 2122.39   54.29
   2   1   5 2109.49   54.19
   2   1   5 2149.98   54.09
  -2   1   6  242.58    8.20
  -2  -1  -6  228.88    8.30
   2   1  -6  226.88    8.10
   2  -1   6  227.98    8.20
   2  -1   6  224.28    8.10
  -2  -1  -6  224.68    8.40
   2  -1   6  226.18    8.20
   2   1   6  238.48    8.30
   2  -1  -6  243.98    8.40
  -2  -1   6  221.38    8.00
  -2   1  -6  227.38    8.40
   2   1   6  215.78    8.00
   2   1   6  216.38    8.00
  -2   1  -6  232.88    8.50
  -2  -1  -7   36.20    4.00
  -2  -1  -7   32.20    3.60
   2   1  -7   36.60    2.90
  -2   1   7   41.40    3.90
   2  -1   7   33.00    3.70
   2  -1   7   39.70    4.00
   2  -1   7   32.50    3.70
   2   1  -7   38.10    4.00
   2   1  -7   33.50    2.80
   2   1   7   39.80    3.90
  -2   1  -7   34.20    4.00
  -2  -1   7   34.80    3.60
  -2   1  -7   36.10    4.20
   2   1   7   43.80    4.30
   2  -1  -7   37.80    3.90
   2   1   7   38.40    3.80
  -2   1   8  812.22   22.80
  -2  -1  -8  788.02   23.00
   2   1  -8  785.42   21.20
   2  -1   8  779.62   22.30
   2  -1   8  784.82   22.90
   2   1  -8  813.72   22.80
   2   1  -8  825.82   21.30
   2  -1   8  768.82   22.30
  -2  -1  -8  802.72   22.70
   2   1   8  801.72   23.00
   2  -1  -8  798.72   22.80
  -2   1  -8  786.72   23.00
  -2  -1   8  786.82   22.60
  -2   1  -8  818.32   22.80
   2   1   8  796.42   22.20
   2   1   8  790.52   22.20
   2   1  -9  101.79    4.80
   2   1  -9  104.09    4.90
   2  -1   9   96.19    5.50
   2   1  -9  106.89    6.00
   2  -1   9   97.09    5.90
  -2  -1  -9   98.89    6.20
   2  -1   9   96.49    5.60
  -2  -1  -9   87.59    5.30
  -2  -1  -9   97.49    5.90
  -2   1   9  107.79    6.00
  -2  -1   9   99.69    5.80
   2   1   9  102.19    5.60
   2  -1  -9  110.09    4.70
   2  -1  -9  108.39    6.10
   2   1   9  102.99    5.50
   2  -1  -9  101.49    4.70
  -2   1  -9  101.39    6.30
  -2   1  -9  103.29    6.10
   2   1   9  104.79    6.10
   2  -1  10   34.00    4.40
  -2   1  10   31.30    4.30
   2  -1  10   34.40    4.30
  -2  -1 -10   30.10    4.80
  -2  -1 -10   46.80    5.40
   2  -1  10   37.20    4.50
   2   1 -10   30.90    3.60
   2   1 -10   28.80    3.50
  -2  -1 -10   28.80    4.40
   2   1 -10   39.70    4.70
   2   1  10   38.90    4.60
  -2   1 -10   38.90    4.90
   2   1  10   29.80    4.10
  -2  -1  10   38.00    4.90
   2  -1 -10   35.90    3.70
  -2   1 -10   31.10    4.70
  -2   1 -10   24.00    4.40
   2  -1 -10   30.00    3.30
   2   1  10   36.80    4.40
   2  -1 -10   27.90    4.60
  -2  -1 -11  117.79    6.80
  -2  -1 -11  116.19    7.00
  -2   1  11  131.79    7.20
   2   1 -11  126.59    5.90
  -2  -1 -11  115.79    7.30
   2   1 -11  122.89    5.80
   2  -1  11  113.69    6.90
   2  -1  11  118.49    6.30
   2  -1  11  120.39    6.10
   2   1 -11  118.49    7.20
   2   1  11  119.19    6.20
   2   1  11  108.49    6.00
   2   1  11  100.79    6.70
  -2   1 -11  121.49    7.10
   2  -1 -11  122.39    5.80
   2  -1 -11  139.79    7.50
  -2   1 -11  123.49    6.90
   2  -1 -11  123.29    5.70
  -2   1 -11  119.79    7.40
  -2  -1 -12    0.90    3.30
   2  -1  12    1.70    2.60
   2   1 -12    2.70    3.40
  -2  -1 -12    1.80    3.30
  -2  -1 -12    1.30    3.50
   2   1 -12   -4.20    2.70
   2  -1  12   -2.70    2.80
   2   1 -12   -2.10    2.90
   2  -1  12   -0.70    2.80
  -2   1  12    1.80    3.20
  -2   1 -12    5.70    3.70
   2   1  12    1.60    2.70
  -2  -1  12    0.60    2.80
   2   1  12    2.30    3.00
   2  -1 -12    0.60    2.80
   2  -1 -12   -0.20    2.60
  -2   1 -12   -1.80    3.10
   2  -1 -12    0.10    3.40
  -2   1 -12    0.90    3.40
   2   1  12    3.10    3.10
   2  -1  13   36.90    4.50
   2  -1  13   34.90    4.00
   2   1 -13   39.90    4.80
  -2  -1 -13   35.70    5.50
   2   1 -13   44.70    6.00
  -2   1  13   51.19    5.90
   2  -1  13   39.80    5.10
  -2  -1 -13   53.09    6.20
   2   1 -13   41.40    4.60
  -2  -1 -13   41.70    5.90
   2  -1 -13   35.10    4.30
  -2  -1  13   34.90    4.70
   2   1  13   36.00    4.00
   2   1  13   44.60    5.00
  -2   1 -13   49.70    6.30
   2   1  13   38.70    4.60
  -2   1 -13   59.29    6.50
   2  -1 -13   41.80    5.80
   2  -1 -13   41.30    4.40
  -2   1 -13   36.60    5.30
  -2  -1 -14  126.49    7.80
  -2  -1 -14  124.19    8.30
   2   1 -14  134.69    7.00
   2  -1  14  134.69    6.90
  -2  -1 -14  124.39    7.70
   2   1 -14  133.89    8.40
   2   1 -14  128.39    6.90
  -2   1  14  132.59    9.50
  -2   1 -14  137.09    7.90
   2  -1 -14  127.39    8.10
   2  -1 -14  129.89    6.80
   2  -1 -14  137.59    6.90
   2   1  14  140.19    6.90
  -2   1 -14  112.29    7.80
  -2   1 -14  135.39    8.50
  -2  -1 -15    1.70    3.80
   2   1 -15   13.20    3.60
  -2  -1 -15    6.60    4.00
   2  -1  15    8.80    3.20
  -2  -1 -15   11.30    4.20
   2   1 -15    2.90    3.60
   2   1 -15    7.70    3.80
  -2   1 -15    5.50    4.00
   2  -1 -15    4.90    3.60
   2  -1 -15    2.00    4.00
   2  -1 -15    4.40    3.40
  -2   1 -15   10.20    4.50
  -2   1 -15   13.10    4.50
   2  -1  16    3.80    3.00
  -2  -1 -16    5.00    4.00
   2   1 -16   -0.40    3.40
   2   1 -16    2.40    4.10
   2   1 -16    0.90    3.60
  -2  -1 -16    4.30    4.30
  -2  -1 -16   -1.40    3.60
  -2   1 -16    3.00    4.30
   2  -1 -16    2.50    3.60
  -2   1 -16    5.50    4.40
   2   1  16    4.50    2.60
   2  -1 -16    3.40    3.80
  -2   1 -16   -2.10    3.60
   2  -1 -16    0.10    3.60
  -2  -1 -17   44.40    6.90
   2   1 -17   53.09    7.40
   2  -1  17   48.10    4.90
   2   1 -17   46.20    6.00
  -2  -1 -17   56.49    7.30
   2   1 -17   55.69    6.40
  -2  -1 -17   49.50    7.00
  -2   1 -17   43.00    6.70
   2  -1 -17   72.19    7.80
   2   1  17   42.50    4.50
   2  -1 -17   52.79    6.10
   2  -1 -17   55.99    6.70
  -2   1 -17   52.09    6.20
  -2   1 -17   52.29    7.60
  -2  -1 -18    1.40    4.50
  -2  -1 -18    3.60    4.50
   2   1 -18    5.00    4.00
  -2  -1 -18    1.10    4.10
   2   1 -18    4.20    4.00
   2  -1  18    9.50    3.20
   2   1 -18    4.30    4.50
   2  -1 -18    2.50    4.30
  -2   1 -18    2.90    5.00
   2  -1 -18    2.50    3.70
   2   1  18    3.40    2.90
  -2   1 -18    3.40    4.80
  -2   1 -18    4.30    4.20
   2  -1 -18    2.70    4.00
  -2  -1 -19   11.60    5.30
   2   1 -19   20.80    5.30
   2   1 -19   22.90    5.20
  -2  -1 -19   16.80    5.90
  -2  -1 -19   12.30    5.00
   2   1 -19   11.90    5.50
   2  -1  19   19.60    3.80
   2  -1 -19    7.00    4.70
   2  -1 -19    6.90    4.30
   2   1  19    8.70    3.30
  -2   1 -19   15.40    5.90
  -2   1 -19   17.90    5.50
  -2   1 -19   13.40    5.20
   2  -1 -19   15.40    5.50
   2   1 -20   34.80    7.20
  -2  -1 -20   41.90    7.40
  -2  -1 -20   43.00    7.60
  -2  -1 -20   35.50    7.00
   2   1 -20   60.19    7.50
   2   1 -20   43.20    6.50
  -2   1 -20   24.40    6.50
   2  -1 -20   35.10    6.10
  -2   1 -20   39.90    7.00
   2  -1 -20   45.60    6.50
   2  -1 -20   34.20    6.80
  -2   1 -20   37.70    7.10
   2   1 -21   10.90    5.30
  -2  -1 -21    1.30    5.10
  -2  -1 -21    5.60    5.80
   2   1 -21   11.10    5.50
  -2  -1 -21   -0.50    4.70
   2   1 -21    1.70    5.10
   2  -1 -21    5.90    5.00
  -2   1 -21    2.80    5.10
  -2   1 -21    2.50    5.40
   2  -1 -21    2.00    4.50
   2  -1 -21    2.30    4.70
  -2   1 -21    5.90    5.20
  -2  -1 -22   80.99    8.40
   2   1 -22   85.89    8.50
   2   1 -22   79.99    7.90
  -2  -1 -22   93.99   11.10
  -2  -1 -22   83.99   10.20
   2   1 -22   76.89    9.60
  -2   1 -22   73.99    8.80
   2  -1 -22   95.99    8.00
   2  -1 -22   83.69    7.80
   2  -1 -22   97.29    9.60
  -2   1 -22   87.69    8.70
  -2   1 -22   79.09    9.60
   2   1 -23   44.60    7.60
   2   1 -23   27.10    6.90
  -2  -1 -23   37.80    8.10
   2   1 -23   47.10    7.70
  -2  -1 -23   64.19    9.10
  -2  -1 -23   37.40    8.00
  -2   1 -23   47.00    8.70
   2  -1 -23   32.40    7.70
   2  -1 -23   51.49    7.60
   2  -1 -23   49.60    7.70
  -2   1 -23   49.00    8.90
  -2   1 -23   36.70    8.20
  -2  -1 -24   12.20    6.70
  -2  -1 -24   16.00    5.90
   2   1 -24    3.00    5.50
  -2  -1 -24    2.80    5.60
   2   1 -24    5.60    5.30
   2   1 -24   19.70    5.30
  -2   1 -24    6.60    5.70
   2  -1 -24   11.40    4.80
   2  -1 -24    0.80    5.00
  -2   1 -24   11.60    6.30
   2  -1 -24    5.30    5.50
  -2   1 -24    3.10    6.20
  -2  -1 -25    0.60    5.50
   2   1 -25    4.10    4.60
  -2  -1 -25    2.80    5.80
   2   1 -25    0.70    5.50
   2   1 -25   26.20    6.90
  -2  -1 -25    5.60    5.80
  -2   1 -25   -2.00    6.20
   2  -1 -25    6.30    4.90
  -2   1 -25    6.60    6.40
   2  -1 -25    9.40    6.10
   2  -1 -25    5.00    6.10
  -2   1 -25   -5.40    5.60
  -2  -1 -26    3.50    6.10
   2   1 -26    4.90    5.60
   2   1 -26    9.80    6.60
   2   1 -26    4.20    5.90
  -2  -1 -26    3.50    5.70
  -2  -1 -26   -3.90    6.10
  -2   1 -26    7.30    5.50
   2  -1 -26    5.60    6.20
   2  -1 -26    7.20    5.80
  -2   1 -26   -0.20    5.80
  -2   1 -26    1.80    6.10
   2  -1 -26   -2.70    5.30
  -2  -1 -27    0.50    5.90
   2   1 -27   -2.50    5.80
   2   1 -27    5.90    6.60
   2   1 -27    1.60    5.30
  -2  -1 -27   -3.90    6.30
  -2  -1 -27   -2.90    5.70
  -2   1 -27   -3.90    6.00
   2  -1 -27   -0.10    5.60
  -2   1 -27    6.20    6.10
  -2   1 -27   10.10    6.90
   2  -1 -27    9.20    5.80
   2  -1 -27    3.60    5.60
   2   1 -28   -0.60    5.60
   2   1 -28    5.10    6.50
   2   1 -28   14.10    6.50
  -2  -1 -28    1.20    5.80
  -2  -1 -28   15.50    8.10
  -2  -1 -28    7.80    6.50
  -2   1 -28    0.60    6.50
   2  -1 -28    2.00    5.80
   2  -1 -28   -3.40    6.00
  -2   1 -28    3.40    6.30
  -2   1 -28    7.60    7.60
   2  -1 -28    9.70    6.00
  -2  -1 -29    8.70    6.30
   2   1 -29    7.60    6.10
   2   1 -29   13.90    6.80
  -2  -1 -29    1.10    6.90
  -2  -1 -29   18.00    7.10
   2   1 -29    0.70    6.00
  -2   1 -29   -0.90    6.90
   2  -1 -29    0.10    6.80
   2  -1 -29    4.20    5.50
  -2   1 -29   11.10    7.40
   2  -1 -29   14.20    7.40
  -2   1 -29    9.30    7.00
   2   1 -30   14.90    8.00
   2   1 -30   13.60    7.20
   2   1 -30   16.50    7.40
  -2  -1 -30   22.90    9.10
  -2  -1 -30   18.00    7.50
  -2  -1 -30   20.30    8.40
  -2   1 -30    7.80    6.60
   2  -1 -30    7.80    7.10
   2  -1 -30   12.70    7.30
   2  -1 -30   -0.70    6.60
  -2   1 -30   15.40    8.30
  -2   1 -30   16.60    8.40
   2   1 -31    6.90    6.90
   2   1 -31    4.90    7.10
  -2  -1 -31   -5.10    7.20
   2   1 -31    8.80    6.60
  -2  -1 -31   -2.40    6.60
  -2  -1 -31   42.10   11.50
   2  -1 -31    6.30    7.20
   2  -1 -31   10.00    8.00
  -2   1 -31   -2.00    6.70
  -2   1 -31   -2.60    7.50
   2  -1 -31    9.00    7.00
  -2   1 -31    3.10    7.20
  -2  -1 -32    9.90    7.90
   2   1 -32    4.20    7.90
   2   1 -32    1.50    7.40
  -2  -1 -32    3.40    8.00
   2   1 -32    7.60    7.10
   2  -1 -32   17.90    7.80
  -2   1 -32    5.00    7.90
  -2   1 -32    7.10    7.60
   2  -1 -32    9.90    8.50
   2  -1 -32   15.10    8.00
  -3  -1   0  923.41   24.70
   3  -1   0  962.00   24.00
  -3  -1  -1  267.27    7.80
   3  -1   1  266.97    7.40
   3  -1   1  263.47    7.90
   3   1  -1  243.08    7.30
   3  -1  -1  246.98    7.10
   3   1   1  260.67    7.80
   3   1   1  254.67    7.10
   3  -1  -1  257.77    7.30
  -3   1  -1  275.27    7.80
   3  -1   2 1517.75   38.20
   3  -1   2 1513.65   38.60
   3   1  -2 1469.65   37.60
  -3  -1  -2 1489.85   38.60
   3   1  -2 1523.35   37.50
  -3   1   2 1488.65   38.60
  -3  -1  -2 1551.24   38.70
   3   1   2 1508.85   38.60
   3   1   2 1480.75   38.00
  -3   1  -2 1552.44   38.70
  -3   1  -2 1478.55   38.20
  -3  -1  -3   97.39    4.70
  -3  -1  -3  108.39    4.30
   3  -1   3  101.89    4.70
   3  -1   3  101.39    4.80
  -3  -1  -3   95.69    4.60
   3   1  -3  106.89    3.90
   3  -1   3  101.29    4.30
  -3   1   3  100.29    4.00
  -3  -1   3  100.49    3.80
   3  -1  -3   98.89    4.10
  -3   1  -3  100.49    4.30
  -3   1  -3  102.19    4.70
  -3   1  -3  101.89    4.80
   3   1   3   97.99    4.20
   3   1   3  101.39    4.70
   3   1   3  110.09    4.70
  -3  -1  -4   69.69    4.20
   3  -1   4   71.49    3.90
   3   1  -4   72.79    3.60
  -3  -1  -4   72.89    4.30
  -3   1   4   69.09    3.60
   3  -1   4   66.19    4.20
   3  -1   4   61.79    4.10
  -3  -1  -4   72.49    3.90
   3   1   4   69.69    4.20
  -3   1  -4   68.59    4.30
   3  -1  -4   63.09    3.70
   3   1   4   69.29    4.20
  -3   1  -4   72.19    4.10
  -3  -1   4   70.49    3.40
  -3   1  -4   66.49    4.40
   3   1   4   67.59    3.80
   3   1  -5   29.00    3.00
   3  -1   5   35.10    3.40
  -3  -1  -5   32.40    3.50
  -3  -1  -5   38.70    4.00
  -3   1   5   30.50    3.20
   3  -1   5   35.70    3.90
  -3  -1  -5   33.40    3.70
   3  -1   5   37.20    3.70
  -3   1  -5   36.80    4.20
   3   1   5   30.60    3.40
  -3   1  -5   32.20    3.90
   3   1   5   31.40    3.60
   3  -1  -5   33.40    3.20
  -3   1  -5   32.10    3.40
  -3  -1   5   29.90    3.10
   3   1   5   31.10    3.70
   3  -1   6 1205.18   32.20
   3   1  -6 1245.88   31.80
  -3   1   6 1195.78   31.90
   3  -1   6 1196.48   32.10
  -3  -1  -6 1166.68   32.20
  -3  -1  -6 1198.98   32.50
   3  -1   6 1187.48   32.20
  -3  -1  -6 1189.48   32.20
  -3   1  -6 1174.98   32.30
  -3  -1   6 1192.38   31.70
   3   1   6 1213.58   32.10
   3   1   6 1194.98   32.20
  -3   1  -6 1196.48   32.30
   3  -1  -6 1218.08   32.00
   3   1   6 1227.58   32.20
  -3   1  -6 1209.28   32.50
   3  -1   7  107.09    5.70
  -3   1   7  108.69    5.50
  -3  -1  -7  110.29    5.90
   3   1  -7  108.49    5.60
   3  -1   7   97.89    5.60
   3  -1   7  101.79    5.70
  -3  -1  -7  106.09    5.90
   3   1   7   98.69    5.60
   3   1   7  104.49    5.70
   3   1   7   98.09    5.50
  -3   1  -7  101.09    6.10
  -3   1  -7  111.79    6.00
  -3  -1   7   94.59    5.20
   3  -1  -7  102.39    5.60
  -3   1  -7  106.89    7.00
   3  -1   8   19.10    3.70
   3   1  -8   15.00    3.30
   3  -1   8   18.00    3.80
   3  -1   8   15.10    3.30
  -3  -1  -8   10.40    3.10
  -3  -1  -8   11.10    3.50
  -3   1   8    7.90    2.90
  -3   1  -8   13.30    3.80
  -3  -1   8   12.10    2.90
   3   1   8   13.20    3.30
   3   1   8   13.70    3.20
   3   1   8   13.30    3.50
  -3   1  -8    6.00    3.60
   3  -1  -8    7.20    3.10
   3  -1   9    5.20    2.70
  -3   1   9    7.00    3.00
   3  -1   9    5.90    3.10
  -3  -1  -9    1.80    2.90
   3  -1   9   10.90    3.50
   3   1  -9    5.40    2.80
  -3  -1  -9    9.50    3.60
   3   1   9   11.70    3.60
  -3  -1   9    9.60    2.90
  -3   1  -9    6.70    3.50
   3   1   9   10.80    3.30
  -3   1  -9    3.10    3.10
   3   1   9    5.70    3.20
   3  -1  -9    9.60    3.30
  -3   1  10   86.49    5.80
   3  -1  10   76.79    5.60
  -3  -1 -10   86.49    6.20
   3  -1  10   76.09    5.30
   3  -1  10   74.59    5.50
  -3  -1 -10   74.09    5.90
   3   1 -10   77.89    4.20
   3   1 -10   79.19    5.80
   3   1  10   82.49    5.80
   3   1  10   69.29    5.20
  -3   1 -10   81.99    6.20
   3   1  10   76.09    5.50
  -3   1 -10   80.79    6.10
  -3  -1  10   82.79    5.50
   3  -1 -10   86.89    6.00
   3  -1  11  206.98    8.90
  -3   1  11  203.88    9.20
   3  -1  11  203.18    9.30
   3   1 -11  215.88    9.60
  -3  -1 -11  212.68    9.80
   3   1 -11  221.18    7.70
  -3  -1 -11  207.88    9.50
   3  -1  11  201.78    8.60
   3   1  11  207.78    8.70
   3  -1 -11  207.38    9.50
   3  -1 -11  218.28    7.40
   3   1  11  203.28    8.80
  -3   1 -11  206.98    9.60
   3   1  11  220.28    9.60
  -3   1 -11  211.48    9.70
  -3  -1  11  234.88    9.40
  -3   1  12   38.30    5.10
   3  -1  12   31.00    4.90
  -3  -1 -12   29.50    5.10
   3   1 -12   37.50    3.90
   3   1 -12   33.00    3.90
   3   1 -12   25.10    4.40
  -3  -1 -12   33.70    5.60
   3  -1  12   36.70    4.70
   3  -1  12   39.50    5.20
  -3   1 -12   26.20    5.20
   3  -1 -12   29.30    4.80
   3  -1 -12   37.90    4.10
   3  -1 -12   30.60    3.90
  -3   1 -12   32.20    5.50
   3   1  12   38.20    5.10
   3   1  12   32.30    4.70
  -3  -1  12   32.40    4.50
   3   1  12   37.50    4.70
   3  -1  13   58.49    6.10
   3  -1  13   49.90    5.50
   3   1 -13   44.60    4.30
   3   1 -13   46.00    6.00
  -3  -1 -13   37.50    5.60
  -3  -1 -13   53.59    6.40
   3   1 -13   37.90    4.10
   3  -1  13   40.00    5.20
  -3   1  13   55.79    5.70
  -3  -1 -13   33.80    5.60
  -3  -1  13   47.30    5.30
   3  -1 -13   38.60    4.20
   3  -1 -13   35.50    4.00
  -3   1 -13   43.60    5.70
   3   1  13   39.70    4.80
  -3   1 -13   42.50    6.10
   3   1  13   50.59    6.00
   3   1  13   45.20    5.10
   3  -1 -13   39.30    5.40
   3   1 -14   23.80    4.70
  -3  -1 -14   23.40    4.90
  -3   1  14   32.50    5.30
  -3  -1 -14   35.30    5.30
  -3  -1 -14   18.30    4.60
   3  -1  14   33.70    4.90
   3   1 -14   39.80    4.80
   3   1 -14   23.40    4.10
  -3   1 -14   30.70    5.60
  -3  -1  14   23.20    4.20
  -3   1 -14   23.70    4.80
  -3   1 -14   27.30    4.80
   3  -1 -14   28.70    4.20
   3  -1 -14   35.70    6.10
   3  -1 -14   28.00    4.10
   3   1  14   29.20    4.60
   3   1 -15   10.20    3.50
   3  -1  15   19.00    4.40
  -3  -1 -15   10.90    4.70
   3   1 -15   14.40    4.50
  -3  -1 -15   21.40    5.30
   3   1 -15   22.10    4.10
  -3  -1 -15   10.90    4.60
  -3   1 -15    6.00    4.30
  -3   1 -15    9.80    4.10
   3  -1 -15   14.40    3.90
  -3   1 -15   16.30    5.00
   3   1  15   18.90    4.10
   3  -1 -15   14.60    3.80
   3  -1 -15   19.90    5.00
   3   1 -16   41.50    5.60
   3   1 -16   30.70    5.80
   3  -1  16   40.40    5.50
  -3  -1 -16   34.20    5.90
  -3  -1 -16   33.80    6.10
   3   1 -16   38.00    5.10
  -3  -1 -16   32.50    6.20
   3   1  16   39.80    5.10
   3  -1 -16   22.30    5.30
  -3   1 -16   24.60    6.10
  -3   1 -16   34.10    6.30
   3  -1 -16   37.70    5.00
   3  -1 -16   33.20    4.90
  -3   1 -16   39.70    6.20
  -3  -1 -17   17.10    5.20
   3   1 -17   14.80    4.40
   3   1 -17   12.50    4.20
   3   1 -17   16.10    4.90
  -3  -1 -17    8.70    4.50
  -3  -1 -17    8.20    4.80
   3  -1  17   16.30    3.90
  -3   1 -17    7.60    4.60
   3  -1 -17   13.60    5.20
   3  -1 -17    8.70    3.90
  -3   1 -17    9.10    4.70
   3   1  17   17.40    4.00
  -3   1 -17   10.30    5.00
   3  -1 -17   16.80    4.60
   3  -1  18   24.60    4.90
   3   1 -18   15.70    5.00
  -3  -1 -18   19.30    5.90
  -3  -1 -18   27.00    5.90
   3   1 -18   24.30    4.90
  -3  -1 -18   15.30    5.90
   3   1 -18   25.60    4.90
  -3   1 -18   19.10    5.40
  -3   1 -18   15.00    5.70
   3   1  18   23.00    4.40
   3  -1 -18   15.40    4.50
  -3   1 -18   21.60    6.10
   3  -1 -18   20.70    4.80
   3  -1 -18   21.70    5.50
  -3  -1 -19   20.30    5.90
  -3  -1 -19   14.70    5.80
   3   1 -19   19.50    5.00
   3   1 -19   17.20    6.10
  -3  -1 -19   18.70    6.40
   3   1 -19   23.90    5.40
   3  -1  19   25.80    4.40
  -3   1 -19   21.90    6.40
  -3   1 -19   17.10    5.80
   3   1  19   25.90    4.40
   3  -1 -19   22.90    6.20
   3  -1 -19   14.60    4.80
  -3   1 -19   12.80    5.40
   3  -1 -19   23.50    5.30
  -3  -1 -20   11.70    5.60
   3   1 -20   12.70    4.80
  -3  -1 -20    6.90    5.40
   3   1 -20   14.60    5.70
   3  -1  20   14.50    4.00
   3   1 -20   13.10    4.70
  -3  -1 -20    2.70    5.30
   3  -1 -20   19.80    5.10
  -3   1 -20   11.90    5.70
   3  -1 -20    9.40    5.20
  -3   1 -20   10.70    5.50
   3  -1 -20   20.10    5.00
  -3   1 -20    9.40    5.70
   3   1  20   12.90    3.70
   3   1 -21   13.80    6.50
   3   1 -21   18.30    5.50
  -3  -1 -21   13.80    6.60
   3  -1  21   22.40    4.40
  -3  -1 -21   23.10    6.40
  -3  -1 -21    8.80    6.20
   3   1 -21   10.40    5.20
  -3   1 -21   28.40    6.60
  -3   1 -21   15.50    6.60
  -3   1 -21   14.00    6.40
   3  -1 -21   15.60    5.90
   3  -1 -21   27.30    6.10
   3  -1 -21   12.20    5.20
  -3  -1 -22   20.10    6.10
  -3  -1 -22   25.80    7.10
   3   1 -22   28.90    6.70
  -3  -1 -22   25.50    6.00
   3   1 -22   28.20    6.50
   3   1 -22   26.00    6.70
   3  -1 -22   31.00    6.40
  -3   1 -22   18.30    6.50
  -3   1 -22   31.30    6.90
  -3   1 -22   25.30    7.00
   3   1  22   37.20    4.90
   3  -1 -22   33.70    6.50
   3  -1 -22   19.50    6.80
   3   1 -23   47.30    7.30
   3   1 -23   47.20    7.60
   3   1 -23   52.19    8.70
  -3  -1 -23   45.90    8.80
  -3  -1 -23   35.40    8.10
  -3  -1 -23   40.40    7.70
   3  -1 -23   40.40    7.20
  -3   1 -23   60.19    9.00
  -3   1 -23   51.09    8.80
   3  -1 -23   35.20    8.00
   3  -1 -23   56.59    7.70
  -3   1 -23   38.10    7.30
   3   1 -24   25.80    7.00
  -3  -1 -24   17.10    7.40
  -3  -1 -24   39.00    8.80
   3   1 -24   34.90    7.90
   3   1 -24   36.70    6.70
   3  -1 -24   26.60    6.30
  -3   1 -24   30.80    7.40
   3  -1 -24   19.60    6.10
   3  -1 -24   20.60    7.00
  -3   1 -24   17.60    6.90
  -3  -1 -25   41.70    7.50
   3   1 -25   31.90    6.70
   3   1 -25   27.50    7.20
   3   1 -25   15.20    6.20
  -3  -1 -25   27.20    7.10
  -3  -1 -25   16.20    7.60
  -3   1 -25   26.40    7.00
  -3   1 -25   25.50    8.30
   3  -1 -25   16.80    6.70
   3  -1 -25   27.20    6.80
   3  -1 -25   27.00    6.70
  -3   1 -25   19.90    7.70
   3   1 -26    5.80    5.20
  -3  -1 -26   12.30    6.50
   3   1 -26   -2.40    5.60
   3   1 -26    6.30    5.80
  -3  -1 -26    1.70    6.00
  -3  -1 -26    2.30    6.60
   3  -1 -26    5.70    5.60
  -3   1 -26   -7.20    4.80
   3  -1 -26    1.80    5.80
  -3   1 -26    6.30    7.10
   3  -1 -26    2.70    5.30
  -3   1 -26    6.30    5.70
  -3  -1 -27   39.70    8.70
   3   1 -27   17.80    7.70
  -3  -1 -27    0.90    6.90
   3   1 -27   15.10    6.80
   3   1 -27   18.70    6.30
  -3   1 -27   25.60    7.70
  -3   1 -27   26.80    8.80
   3  -1 -27    9.60    6.20
   3  -1 -27   29.10    6.20
   3  -1 -27   10.90    6.60
  -3   1 -27   14.40    7.10
  -3  -1 -28    8.40    6.80
   3   1 -28    1.10    6.00
  -3  -1 -28    4.80    6.60
  -3  -1 -28    1.40    6.90
   3   1 -28    4.40    6.10
   3   1 -28    2.60    5.30
   3  -1 -28    5.20    5.40
  -3   1 -28   -5.70    7.00
   3  -1 -28    1.40    5.60
   3  -1 -28   -1.50    6.50
  -3   1 -28   -3.60    6.10
  -3   1 -28    1.80    6.40
  -3  -1 -29   40.90   10.20
   3   1 -29    8.00    6.10
   3   1 -29    3.70    7.30
  -3  -1 -29   11.70    8.40
  -3  -1 -29   10.30    6.60
   3   1 -29    8.80    6.10
   3  -1 -29    3.40    6.50
  -3   1 -29   20.20    8.10
  -3   1 -29   15.30    8.50
  -3   1 -29   13.70    7.60
   3  -1 -29   11.60    6.40
   3  -1 -29    0.10    6.20
  -3  -1 -30   16.40    7.20
  -3  -1 -30   14.30    8.50
  -3  -1 -30   16.20    8.70
   3   1 -30    6.60    6.70
   3   1 -30    7.90    6.50
   3   1 -30    7.10    6.70
   3  -1 -30    1.20    6.00
  -3   1 -30   17.10    8.40
   3  -1 -30    4.60    6.90
   3  -1 -30   11.80    8.10
  -3   1 -30   11.00    8.30
  -3   1 -30   -0.30    7.10
   3   1 -31   18.70    7.30
   3   1 -31    1.90    6.70
  -3  -1 -31    9.30    8.70
   3   1 -31    0.40    6.50
  -3  -1 -31    4.50    8.60
  -3  -1 -31    5.00    6.70
  -3   1 -31   11.20    8.50
   3  -1 -31   17.20    7.80
   3  -1 -31    7.60    7.80
  -3   1 -31   -0.20    7.40
   3  -1 -31    9.20    6.90
   3   1 -32  -10.40    7.70
   3  -1 -32    3.50    7.50
   4  -1   0    1.70    1.20
  -4   1   0    0.20    1.60
  -4   1   0    1.50    1.20
   4   1   0    0.50    1.00
  -4  -1   0    1.40    1.70
   4  -1   0   -2.10    1.70
   4   1   0    0.30    1.80
   4  -1   1  222.18    7.00
   4  -1   1  206.88    6.30
   4   1  -1  201.28    5.70
   4   1  -1  201.08    6.40
  -4  -1  -1  207.88    6.90
  -4  -1  -1  200.78    6.00
   4  -1   1  202.88    7.00
  -4   1   1  196.78    6.10
  -4   1   1  206.58    6.20
  -4  -1   1  200.58    6.20
   4   1   1  216.48    7.00
   4   1   1  198.68    6.90
   4  -1  -1  190.08    6.10
  -4  -1   1  209.28    6.00
   4   1   1  194.68    6.00
  -4   1  -1  208.88    6.30
  -4   1  -1  206.78    6.90
   4  -1  -1  192.68    6.20
   4  -1  -1  199.48    6.20
  -4  -1  -2  814.92   21.40
  -4   1   2  812.62   21.30
   4  -1   2  858.71   22.30
   4   1  -2  792.02   21.00
  -4  -1  -2  790.12   22.10
   4  -1   2  798.22   21.50
   4   1  -2  820.22   21.00
   4  -1   2  810.62   22.20
  -4  -1  -2  813.12   22.10
   4   1   2  881.61   22.40
  -4  -1   2  792.52   20.80
   4  -1  -2  879.81   20.90
   4   1   2  786.12   21.30
  -4  -1   2  814.72   20.90
  -4   1  -2  812.72   22.20
  -4  -1   2  815.62   20.90
   4  -1  -2  809.92   21.30
   4   1   2  811.82   22.20
  -4   1  -2  865.61   22.30
  -4   1  -2  815.32   21.60
  -4  -1  -3  457.45   12.90
  -4  -1  -3  449.76   13.60
  -4   1   3  453.15   12.70
  -4  -1  -3  461.75   13.60
   4  -1   3  437.16   13.60
   4   1  -3  453.25   12.30
  -4   1   3  467.45   12.70
   4  -1   3  452.95   13.00
  -4   1  -3  445.86   13.60
  -4   1  -3  459.65   13.60
   4   1   3  457.15   13.60
   4   1   3  480.75   13.70
  -4  -1   3  461.15   12.40
  -4   1  -3  447.36   13.00
   4   1   3  450.35   12.80
  -4   1   4 3935.11   98.19
  -4  -1  -4 3955.70   99.09
   4  -1   4 3986.40   99.09
   4  -1   4 3872.61   99.09
  -4  -1  -4 3958.40   98.49
  -4  -1  -4 3953.10   99.09
   4  -1   4 3942.61   98.49
   4   1  -4 3940.61   97.89
  -4   1  -4 3987.80   99.19
   4   1   4 3898.21   98.39
   4   1   4 4031.20   99.09
   4   1   4 3879.91   98.99
   4  -1  -4 3863.11   98.19
  -4   1  -4 3871.01   99.09
  -4  -1   4 3938.71   97.89
  -4   1  -4 3981.00   98.69
  -4  -1  -5  525.45   15.80
  -4   1   5  515.35   15.00
  -4  -1  -5  533.95   15.40
   4  -1   5  530.15   15.80
   4   1  -5  518.55   14.70
   4  -1   5  527.95   15.30
   4  -1   5  520.45   15.80
  -4  -1  -5  519.95   15.80
   4   1   5  517.15   15.70
   4   1   5  512.55   15.70
   4   1   5  512.45   15.20
  -4   1  -5  525.25   15.50
  -4   1  -5  524.65   15.90
   4  -1  -5  529.75   15.00
  -4  -1   5  521.65   14.70
  -4   1  -5  523.15   15.90
  -4  -1  -6    7.50    3.10
  -4  -1  -6   12.80    3.50
  -4   1   6   19.00    3.10
   4  -1   6   17.20    3.20
   4   1  -6    9.80    2.80
   4  -1   6   12.10    3.50
  -4  -1  -6   13.30    3.90
   4  -1   6   14.00    3.80
   4   1   6   14.60    3.10
  -4   1  -6   14.30    3.70
   4  -1  -6    8.70    2.60
  -4  -1   6   10.90    2.60
   4   1   6   18.10    3.60
   4   1   6   16.30    3.90
  -4   1  -6   16.60    3.90
  -4   1  -6    4.10    2.80
  -4  -1  -7   35.00    4.20
  -4  -1  -7   39.20    4.70
  -4  -1  -7   31.90    4.40
   4   1  -7   29.60    3.60
   4  -1   7   36.00    4.40
  -4   1   7   34.70    3.80
   4  -1   7   39.10    4.30
   4  -1   7   36.40    4.50
  -4   1  -7   37.40    5.00
   4  -1  -7   36.00    3.90
   4   1   7   32.60    4.40
  -4   1  -7   30.90    3.90
  -4   1  -7   38.60    4.70
   4   1   7   33.70    4.20
   4   1   7   33.00    3.80
  -4  -1   7   27.50    3.30
  -4  -1  -8   20.40    4.30
   4  -1   8   21.30    3.60
  -4  -1  -8   17.00    3.30
   4  -1   8   20.80    3.80
   4  -1   8   13.60    3.50
   4   1  -8   12.60    3.20
  -4  -1  -8   14.40    4.10
  -4   1   8   14.20    3.10
  -4   1  -8   16.10    4.30
  -4  -1   8   18.60    3.10
   4   1   8   13.90    3.30
  -4   1  -8   15.60    3.90
   4   1   8   21.90    4.20
  -4   1  -8   14.70    3.40
   4  -1  -8   11.90    3.30
   4   1   8   19.60    4.00
   4  -1   9   77.79    5.70
  -4  -1  -9   75.69    5.90
  -4  -1  -9   87.09    6.10
  -4   1   9   78.79    5.30
   4   1  -9   67.09    5.30
   4  -1   9   72.89    5.40
  -4  -1  -9   77.39    5.90
   4  -1   9   70.79    5.40
  -4  -1   9   76.29    5.20
   4   1   9   72.69    5.50
   4  -1  -9   75.49    5.30
   4   1   9   71.69    5.60
   4   1   9   73.19    5.50
  -4   1  -9   73.89    5.90
  -4   1  -9   76.19    5.80
  -4   1  -9   79.39    6.20
   4  -1  10  100.79    6.40
   4  -1  10   94.69    6.20
  -4   1  10   99.49    6.20
   4  -1  10   97.49    6.20
  -4  -1 -10   92.99    6.70
   4   1 -10   98.79    6.30
  -4  -1 -10   99.49    7.80
  -4  -1 -10   96.49    6.80
  -4   1 -10  109.69    6.80
   4   1  10   91.69    6.10
   4   1  10   93.59    6.30
   4  -1 -10  106.69    6.50
  -4   1 -10   93.09    6.50
  -4  -1  10   97.89    6.00
   4   1  10   99.79    6.40
  -4   1 -10   98.19    6.80
   4  -1  11   34.90    5.10
  -4  -1 -11   34.40    5.50
   4  -1  11   39.90    4.90
   4  -1  11   35.00    4.90
   4   1 -11   28.10    4.50
  -4  -1 -11   35.90    5.20
  -4   1  11   41.00    4.80
   4   1  11   35.80    5.10
  -4   1 -11   34.30    5.70
  -4   1 -11   40.80    7.20
   4  -1 -11   38.20    5.10
  -4  -1  11   26.60    4.10
   4   1  11   41.00    5.00
  -4   1 -11   26.40    4.60
   4  -1  12   14.60    4.10
  -4  -1 -12   11.50    4.20
   4  -1  12    8.00    4.10
  -4   1  12    9.70    3.40
   4  -1  12    8.40    3.60
   4   1 -12    9.10    3.90
  -4  -1 -12    9.20    4.40
   4   1  12   14.90    3.70
  -4  -1  12   16.60    3.90
   4  -1 -12   14.40    3.90
  -4   1 -12    9.90    4.30
   4   1  12    9.60    4.00
  -4   1 -12   11.10    4.60
   4   1  12   14.40    4.00
   4   1 -13    1.60    2.60
   4   1 -13    6.10    3.50
  -4   1  13    3.40    3.00
   4  -1  13    7.00    3.00
   4  -1  13   10.60    3.70
  -4  -1 -13    8.20    4.40
  -4  -1 -13    0.10    3.60
   4  -1  13    3.50    3.70
   4   1  13    4.70    3.00
  -4  -1  13    7.70    3.10
   4   1  13    4.40    3.30
   4  -1 -13    5.00    3.60
  -4   1 -13    2.90    3.50
   4   1  13    0.50    3.60
  -4   1 -13    5.40    4.40
  -4   1  14    2.60    2.90
   4   1 -14    6.80    3.10
   4   1 -14    1.40    3.40
  -4  -1 -14    5.30    4.50
   4  -1  14    6.20    3.60
  -4  -1 -14    4.40    4.30
   4   1 -14   10.50    3.40
  -4   1 -14    0.10    4.20
  -4   1 -14    3.40    3.80
  -4  -1  14    5.60    2.90
   4  -1 -14   10.00    3.80
   4   1  14    6.80    3.80
   4  -1 -14    2.10    3.00
  -4  -1 -15    7.80    4.40
   4   1 -15    5.50    3.40
   4  -1  15    7.20    3.90
   4   1 -15    0.70    3.10
  -4  -1 -15    4.70    4.50
   4   1 -15    6.60    3.80
  -4   1 -15    5.60    4.60
   4  -1 -15    7.10    3.90
   4  -1 -15   10.30    3.30
   4  -1 -15    7.90    3.50
   4   1  15   15.50    4.10
  -4   1 -15    5.20    3.90
   4   1 -16   32.90    6.00
   4  -1  16   31.60    5.30
  -4  -1 -16   27.30    6.40
   4   1 -16   44.00    5.20
  -4  -1 -16   29.00    5.90
   4   1 -16   29.30    4.50
  -4   1 -16   21.20    5.30
   4  -1 -16   36.10    4.90
   4   1  16   42.80    5.60
   4  -1 -16   36.30    6.30
   4  -1 -16   34.10    4.60
  -4   1 -16   26.30    6.00
   4  -1  17  147.19    8.20
   4   1 -17  153.68    7.70
   4   1 -17  135.69    7.50
  -4  -1 -17  130.29    9.70
   4   1 -17  131.89    9.30
  -4  -1 -17  131.29    9.40
   4  -1 -17  146.29    7.50
  -4   1 -17  149.29    9.80
   4  -1 -17  158.58    7.50
   4  -1 -17  133.09    9.40
  -4   1 -17  136.79    9.50
   4   1  17  141.99    8.10
   4  -1  18    0.50    3.60
  -4  -1 -18    0.40    4.20
  -4  -1 -18    5.20    3.80
   4   1 -18    0.80    3.60
   4   1 -18    0.10    3.80
   4   1 -18    3.00    4.40
  -4  -1 -18    1.20    4.70
   4  -1 -18   -3.20    4.30
  -4   1 -18    3.30    2.50
  -4   1 -18    3.80    4.60
   4  -1 -18    1.10    3.80
   4  -1 -18    1.80    3.70
  -4   1 -18    5.60    5.20
   4   1  18    1.90    3.50
   4   1 -19   86.89    8.50
  -4  -1 -19   76.69    8.80
  -4  -1 -19   72.49    8.20
   4   1 -19   70.69    6.30
   4  -1  19   88.79    6.40
   4   1 -19   78.39    6.70
  -4  -1 -19   67.49    7.50
  -4   1 -19   57.29    6.60
   4  -1 -19   66.79    6.20
  -4   1 -19   85.39    8.30
   4   1  19   83.29    6.30
  -4   1 -19   74.79    8.30
   4  -1 -19   67.29    6.40
   4  -1 -19   78.49    8.30
  -4  -1 -20   -4.60    4.50
   4   1 -20    1.20    4.10
  -4  -1 -20    1.90    5.70
   4   1 -20    0.50    4.40
   4  -1  20    4.20    3.60
  -4  -1 -20    1.70    5.20
   4   1 -20    4.40    4.30
   4  -1 -20   -1.20    3.40
   4   1  20    4.60    3.40
  -4   1 -20    0.80    5.00
   4  -1 -20    3.50    3.90
   4  -1 -20   -2.00    4.40
  -4   1 -20   -1.50    4.60
  -4   1 -20    4.50    5.60
  -4  -1 -21   50.09    7.90
   4   1 -21   59.39    7.20
   4   1 -21   38.30    7.10
  -4  -1 -21   44.20    8.00
   4  -1  21   47.90    5.90
   4   1 -21   51.19    6.70
  -4  -1 -21   46.10    8.60
   4  -1 -21   67.39    7.60
  -4   1 -21   47.90    8.60
  -4   1 -21   43.90    7.80
  -4   1 -21   44.50    7.60
   4   1  21   54.79    6.50
   4  -1 -21   43.10    7.60
   4  -1 -21   58.39    7.20
   4   1 -22   16.30    5.70
   4  -1  22   24.30    4.50
  -4  -1 -22   15.70    6.70
   4   1 -22   18.70    6.70
  -4  -1 -22   23.60    7.20
   4   1 -22   21.10    5.70
  -4   1 -22   10.40    5.90
  -4   1 -22   15.60    6.10
   4  -1 -22   22.30    5.70
  -4   1 -22   18.10    6.60
   4  -1 -22   29.00    6.00
   4  -1 -22    7.60    6.30
  -4  -1 -23   15.70    6.50
  -4  -1 -23   18.70    7.20
   4   1 -23   11.40    5.80
   4   1 -23   20.10    6.50
  -4  -1 -23   20.60    6.50
   4   1 -23   33.20    6.50
   4  -1 -23   33.10    6.40
  -4   1 -23   17.50    6.00
  -4   1 -23   34.10    7.00
   4  -1 -23   19.00    6.70
   4   1  23   24.30    4.50
   4  -1 -23   22.20    5.90
  -4   1 -23   23.40    7.30
  -4  -1 -24    9.20    5.80
   4   1 -24    0.50    4.90
  -4  -1 -24   -3.70    5.50
  -4  -1 -24    5.30    6.70
   4   1 -24   -2.20    4.70
   4   1 -24   -8.00    4.60
  -4   1 -24    4.00    5.30
   4  -1 -24    3.30    4.70
  -4   1 -24   -0.20    6.30
   4  -1 -24  -10.50    4.60
  -4   1 -24    4.80    6.00
   4  -1 -24   -1.80    5.10
   4   1 -25   78.09    9.30
  -4  -1 -25   49.20    9.10
  -4  -1 -25   59.89   10.00
   4   1 -25   54.39    8.50
   4   1 -25   60.29    9.60
  -4  -1 -25   68.89    9.50
   4  -1 -25   66.09    7.80
   4  -1 -25   63.59   10.10
  -4   1 -25   58.39    9.70
   4  -1 -25   65.09    7.90
  -4   1 -25   86.69   11.20
  -4   1 -25   63.79   10.60
  -4  -1 -26   13.00    7.20
  -4  -1 -26   13.30    6.60
  -4  -1 -26   16.70    8.10
   4   1 -26    9.70    6.10
   4   1 -26   14.50    6.10
   4   1 -26    8.00    6.70
   4  -1 -26   21.50    6.10
  -4   1 -26   14.80    7.70
  -4   1 -26   11.70    7.30
   4  -1 -26   18.40    7.10
  -4   1 -26   23.80    6.30
   4  -1 -26   19.10    6.50
  -4  -1 -27   21.50    7.50
  -4  -1 -27    6.50    5.90
  -4  -1 -27   20.60    8.20
   4   1 -27   16.50    7.00
   4   1 -27   13.30    6.10
   4   1 -27    6.40    6.10
   4  -1 -27   10.90    6.30
  -4   1 -27   14.90    6.70
  -4   1 -27    9.40    7.60
  -4   1 -27   18.50    8.00
   4  -1 -27   12.60    6.50
   4  -1 -27   12.90    6.50
  -4  -1 -28   12.20    7.90
   4   1 -28   12.20    7.00
  -4  -1 -28   28.70    9.40
   4   1 -28   18.50    6.30
   4   1 -28   26.40    7.20
  -4  -1 -28   14.10    7.60
  -4   1 -28   12.30    7.40
   4  -1 -28    4.90    6.70
   4  -1 -28   17.10    6.00
  -4   1 -28   17.10    7.60
  -4   1 -28   33.30    7.40
   4  -1 -28   22.20    6.90
  -4  -1 -29   -2.30    7.30
  -4  -1 -29   -2.70    6.10
  -4  -1 -29    3.50    6.90
   4   1 -29    1.70    6.10
   4   1 -29   -3.30    6.30
   4   1 -29    4.50    5.80
  -4   1 -29   -1.40    6.10
  -4   1 -29    5.80    7.60
   4  -1 -29   -0.10    5.70
   4  -1 -29   -7.30    6.20
   4  -1 -29    1.00    6.00
  -4   1 -29   10.80    7.60
  -4  -1 -30   -0.70    7.40
  -4  -1 -30   -9.90    7.10
   4   1 -30    1.00    5.30
   4   1 -30   -1.50    5.90
  -4  -1 -30    2.70    7.10
   4   1 -30   -2.60    5.80
  -4   1 -30  -12.20    8.30
  -4   1 -30    8.20    8.30
   4  -1 -30   10.80    6.20
  -4   1 -30   -7.50    5.80
   4  -1 -30    1.70    5.90
   4  -1 -30    2.70    6.10
  -4  -1 -31    6.60    7.20
  -4  -1 -31    6.30    8.30
   4   1 -31    4.70    6.50
   4   1 -31    3.80    6.40
   4   1 -31    2.20    6.50
   4  -1 -31    1.30    6.40
  -4   1 -31    4.20    8.50
   4  -1 -31   13.00    7.10
   4  -1 -31    8.50    6.60
  -4   1 -31   -1.40    6.30
  -5  -1   0  391.16   10.30
  -5   1   0  367.46   11.10
   5   1   0  390.26   11.40
  -5  -1   0  378.36   11.30
  -5  -1   0  374.56   11.20
  -5   1   0  406.26   10.80
   5  -1   0  389.16   10.80
   5  -1   0  374.96   11.30
   5   1   0  378.16   10.30
  -5   1   0  379.86   11.20
  -5  -1  -1  375.26   10.30
   5  -1   1  382.96   10.60
   5  -1   1  361.36   11.30
   5   1  -1  361.96   10.80
   5   1  -1  365.46    9.90
  -5  -1  -1  369.96   11.20
  -5   1   1  364.16   10.50
  -5   1   1  369.26   10.50
  -5  -1  -1  371.46   11.30
  -5   1   1  378.76   10.50
   5  -1   1  386.96   11.40
  -5   1  -1  363.76   11.20
  -5   1  -1  367.26   10.60
   5   1   1  355.96   11.20
   5  -1  -1  371.16   10.40
   5   1   1  395.66   11.50
   5  -1  -1  367.56   10.70
  -5   1  -1  374.06   11.20
  -5  -1   1  377.16   10.60
  -5  -1   1  370.46    9.90
   5  -1  -1  362.16   10.60
  -5  -1   1  357.16   10.60
   5   1   1  380.56   10.20
   5   1  -2  138.09    5.00
   5   1  -2  136.69    4.90
   5  -1   2  147.59    6.10
  -5  -1  -2  139.79    6.10
   5  -1   2  137.89    5.30
  -5  -1  -2  143.89    6.00
   5  -1   2  142.09    6.10
  -5  -1  -2  146.29    5.20
  -5   1   2  140.79    5.00
  -5  -1   2  133.59    4.70
   5   1   2  130.29    6.00
  -5   1  -2  142.49    5.40
  -5   1  -2  137.89    6.00
   5  -1  -2  146.19    5.10
  -5  -1   2  146.09    4.60
   5   1   2  138.39    5.00
  -5   1  -2  149.49    6.20
   5  -1  -2  147.49    4.90
   5  -1  -2  135.09    4.80
   5   1   2  152.58    6.30
  -5  -1  -3   42.80    3.30
  -5  -1  -3   40.30    4.00
  -5  -1  -3   39.80    3.90
   5  -1   3   40.00    3.90
  -5   1   3   36.80    2.90
   5  -1   3   36.80    3.90
  -5   1   3   38.10    2.90
   5  -1   3   36.70    3.20
  -5  -1   3   37.10    2.40
  -5  -1   3   40.10    2.60
   5   1   3   40.50    4.00
  -5   1  -3   41.60    4.00
   5   1   3   42.30    3.90
  -5   1  -3   37.50    3.30
  -5   1  -3   36.60    3.90
   5   1   3   39.30    3.00
  -5  -1  -4  639.04   18.40
   5  -1   4  611.84   17.50
   5  -1   4  601.44   18.20
   5   1  -4  627.34   16.80
  -5   1   4  630.24   17.20
   5  -1   4  638.34   18.40
  -5  -1  -4  610.04   18.20
  -5  -1  -4  636.84   17.60
  -5  -1   4  606.14   16.80
  -5   1  -4  597.64   18.30
   5   1   4  640.64   18.30
  -5   1  -4  630.44   17.70
  -5   1  -4  608.04   18.20
   5   1   4  620.24   18.20
   5   1   4  617.04   17.40
  -5  -1  -5  171.78    6.90
  -5   1   5  161.88    6.40
   5  -1   5  159.48    7.40
   5  -1   5  166.38    7.50
   5  -1   5  169.98    6.80
   5   1  -5  161.98    6.10
  -5  -1  -5  168.08    7.60
  -5  -1  -5  157.48    7.40
  -5   1  -5  174.58    7.60
   5  -1  -5  160.78    6.40
   5   1   5  166.38    6.70
  -5  -1   5  169.58    6.20
   5   1   5  169.98    7.50
  -5   1  -5  159.08    7.40
  -5   1  -5  163.88    7.00
   5   1   5  163.18    7.40
   5  -1   6    4.30    3.50
   5  -1   6    0.20    3.50
  -5  -1  -6    5.50    3.30
   5  -1   6    6.90    2.60
   5   1  -6    9.70    2.50
  -5  -1  -6    8.30    3.40
  -5  -1  -6   10.10    3.60
  -5   1   6    6.70    2.40
   5   1   6    4.00    3.30
  -5  -1   6    6.20    2.30
   5   1   6    6.30    2.80
  -5   1  -6   10.90    2.80
  -5   1  -6    5.00    3.80
  -5   1  -6    5.90    3.70
   5   1   6    4.30    3.40
   5  -1  -6    6.50    2.60
   5  -1   7  379.86   12.30
  -5  -1  -7  359.66   12.80
   5  -1   7  352.06   12.60
   5  -1   7  355.96   12.60
  -5  -1  -7  374.36   12.50
  -5   1   7  359.56   11.80
   5   1  -7  373.36   11.80
  -5  -1  -7  358.86   12.80
   5   1   7  368.26   12.60
   5  -1  -7  370.06   11.90
  -5   1  -7  380.26   13.00
   5   1   7  365.56   12.50
  -5   1  -7  366.66   12.40
   5   1   7  358.06   12.10
  -5   1  -7  343.77   12.70
  -5  -1   7  353.66   11.60
  -5  -1  -8   42.00    5.10
   5  -1   8   47.70    5.10
   5  -1   8   40.20    4.80
   5  -1   8   54.99    5.90
  -5   1   8   45.20    4.20
  -5  -1  -8   47.10    4.80
   5   1  -8   49.20    4.80
  -5  -1  -8   52.49    5.30
   5   1   8   43.90    4.50
   5   1   8   42.40    5.00
   5   1   8   39.40    4.60
   5  -1  -8   43.60    4.50
  -5   1  -8   44.30    5.30
  -5   1  -8   53.29    5.80
  -5  -1   8   46.30    4.20
  -5   1  -8   43.70    4.90
   5  -1   9  970.70   28.00
  -5  -1  -9  980.80   28.00
   5  -1   9  971.30   27.80
  -5   1   9  965.80   27.30
  -5  -1  -9  947.71   28.10
   5   1  -9  988.80   27.30
  -5  -1  -9  962.90   28.20
   5  -1   9  974.80   28.00
   5   1   9  941.81   27.80
   5   1   9  955.20   27.80
  -5   1  -9  955.80   28.00
   5   1   9  960.70   27.70
  -5   1  -9  980.80   28.30
  -5  -1   9  971.80   27.20
  -5   1  -9  982.30   28.50
   5  -1  -9  979.00   27.40
  -5   1  10   61.79    5.10
  -5  -1 -10   63.19    6.00
   5  -1  10   56.69    5.60
   5   1 -10   55.39    5.20
  -5  -1 -10   64.49    5.90
   5  -1  10   60.29    5.40
   5  -1  10   61.09    5.30
  -5  -1 -10   58.39    5.60
   5   1  10   60.69    5.50
  -5   1 -10   62.99    6.10
  -5   1 -10   53.79    5.80
   5  -1 -10   61.49    5.30
   5   1  10   59.09    5.50
  -5   1 -10   58.09    5.90
  -5  -1  10   60.29    5.00
   5   1  10   67.69    5.50
   5   1 -11   -0.50    3.10
  -5  -1 -11    8.50    4.40
  -5   1  11    0.00    2.40
   5  -1  11    1.20    3.40
   5  -1  11   -2.00    3.40
  -5  -1 -11    3.50    4.00
  -5  -1 -11    2.00    3.30
   5  -1  11   -1.10    2.60
   5   1  11    4.60    3.70
  -5   1 -11    5.30    3.90
  -5   1 -11   -2.40    3.40
   5  -1 -11   -3.10    3.00
   5   1  11    0.70    2.80
   5   1  11    4.50    3.60
  -5   1 -11    8.50    4.50
  -5  -1  11    3.10    2.70
  -5   1  12   53.59    5.30
   5  -1  12   54.29    5.40
   5  -1  12   57.89    5.40
   5   1 -12   59.29    6.20
  -5  -1 -12   50.29    6.10
  -5  -1 -12   66.69    7.60
  -5  -1 -12   62.49    6.60
   5  -1  12   60.79    6.60
  -5  -1  12   51.49    5.10
   5   1  12   61.59    6.40
  -5   1 -12   74.69    7.60
   5   1  12   48.20    5.60
  -5   1 -12   55.29    6.00
  -5   1 -12   58.19    6.40
   5  -1 -12   56.29    6.10
   5   1  12   48.80    5.10
  -5   1  13  107.69    6.90
   5  -1  13   85.69    6.80
   5  -1  13   78.49    6.30
  -5  -1 -13   74.39    7.10
   5   1 -13   84.69    6.80
  -5  -1 -13   78.59    7.10
  -5  -1 -13   91.49    7.20
  -5   1 -13   79.59    7.00
  -5   1 -13   89.79    7.40
  -5  -1  13   84.29    6.20
   5  -1 -13   89.19    6.80
  -5   1 -13   90.99    7.20
   5   1  13   89.39    8.00
   5   1  13   72.19    6.40
   5   1  13   76.29    6.70
   5   1 -14   -2.20    3.30
  -5  -1 -14   -3.60    4.40
  -5   1  14    5.20    3.30
   5  -1  14    0.10    3.80
  -5  -1 -14    1.30    3.90
  -5  -1 -14    0.20    4.30
  -5   1 -14    2.40    4.70
   5  -1 -14    4.00    3.80
  -5  -1  14   -1.00    2.70
   5   1  14    2.30    4.00
  -5   1 -14    2.40    4.40
  -5   1 -14   -3.60    3.40
  -5  -1 -15   86.49    7.90
   5   1 -15   93.89    7.40
  -5  -1 -15   88.29    7.60
   5   1 -15   94.39    5.50
   5  -1  15  105.09    7.00
  -5   1 -15   83.39    7.50
  -5   1 -15   94.99    8.10
   5   1  15   79.09    6.60
   5  -1 -15  105.59    7.80
  -5   1 -15   97.09    7.90
  -5  -1 -16    3.90    4.00
  -5  -1 -16   -3.50    4.40
   5   1 -16   -0.20    3.10
   5   1 -16   -0.70    3.10
   5   1 -16   -4.30    3.40
   5  -1  16    1.10    3.40
   5  -1 -16    3.40    3.90
  -5   1 -16   -0.60    4.40
  -5   1 -16   -4.50    3.60
   5   1  16    4.40    3.40
   5  -1  17   13.30    4.70
  -5  -1 -17   11.10    5.60
  -5  -1 -17    2.30    4.50
   5   1 -17    7.40    4.50
   5   1 -17    8.90    3.70
   5   1 -17    7.90    3.60
   5   1  17   12.30    4.50
  -5   1 -17    5.40    4.90
  -5   1 -17    6.30    5.20
   5  -1 -17    4.80    4.60
   5   1 -18   10.60    4.20
   5   1 -18   15.80    4.30
  -5  -1 -18   13.40    5.40
  -5  -1 -18   20.30    6.50
   5   1 -18   18.80    5.30
   5  -1 -18   14.80    4.10
  -5   1 -18    9.50    5.40
   5   1  18   14.70    4.80
  -5   1 -18    9.00    5.10
   5  -1 -18   15.60    5.20
   5  -1 -18   18.70    4.30
  -5  -1 -19    0.40    4.80
   5   1 -19   11.60    4.30
   5   1 -19    5.80    5.10
   5   1 -19    6.20    3.90
   5  -1  19    6.60    4.20
  -5  -1 -19    6.30    4.70
   5   1  19   19.40    4.90
   5  -1 -19    0.90    4.30
   5  -1 -19   10.70    4.20
  -5   1 -19    3.30    5.20
   5  -1 -19    1.70    3.90
  -5   1 -19    6.00    5.30
  -5  -1 -20   46.60    7.80
   5   1 -20   67.39    7.20
  -5  -1 -20   77.09    9.80
   5  -1  20   63.59    6.50
   5   1 -20   62.69    8.30
   5   1 -20   55.99    6.40
   5  -1 -20   59.59    6.10
  -5   1 -20   52.09    8.30
  -5   1 -20   79.99   10.00
   5   1  20   57.89    6.40
   5  -1 -20   69.19    8.40
   5  -1 -20   55.09    5.80
   5  -1  21   22.00    5.00
  -5  -1 -21   18.50    6.30
   5   1 -21   23.10    5.30
   5   1 -21   29.90    5.60
  -5  -1 -21   24.90    7.40
   5   1 -21   16.90    6.00
   5   1  21   31.20    5.50
   5  -1 -21   21.20    5.30
   5  -1 -21   35.10    5.60
   5  -1 -21   29.60    7.20
  -5   1 -21   15.30    6.80
  -5   1 -21   13.80    6.10
   5   1 -22   13.10    4.80
   5  -1  22   13.50    4.40
  -5  -1 -22    6.30    6.20
   5   1 -22   -0.80    4.40
  -5  -1 -22    6.80    6.20
   5   1 -22    5.90    5.50
  -5  -1 -22    1.70    3.20
   5   1  22   20.60    4.50
  -5   1 -22    2.90    3.90
   5  -1 -22    9.10    4.90
   5  -1 -22   10.50    4.80
  -5   1 -22    5.50    5.30
  -5   1 -22    7.70    6.20
   5  -1 -22    1.50    5.30
  -5  -1 -23   27.20    6.50
  -5  -1 -23   19.50    6.90
   5   1 -23   29.00    6.10
   5  -1  23   37.70    5.80
  -5  -1 -23   21.30    7.30
   5   1 -23   27.60    6.20
   5   1 -23   14.80    6.40
   5  -1 -23   28.40    6.00
  -5   1 -23   20.80    7.50
   5   1  23   29.90    5.20
   5  -1 -23   27.60    6.20
  -5   1 -23    7.20    5.90
   5  -1 -23   21.70    6.80
   5   1 -24   13.70    5.30
  -5  -1 -24    8.20    7.00
   5   1 -24    2.00    5.90
   5   1 -24   17.30    6.00
  -5  -1 -24   13.80    6.10
  -5  -1 -24    9.40    5.70
   5  -1  24   22.40    4.80
  -5   1 -24   11.60    7.00
   5  -1 -24   23.20    6.60
  -5   1 -24   15.80    6.40
   5  -1 -24   13.10    6.30
  -5   1 -24   14.80    5.10
   5  -1 -24   15.00    5.40
   5   1  24   26.10    5.40
   5   1 -25    7.60    5.00
   5   1 -25    6.70    5.00
  -5  -1 -25    3.40    6.10
   5   1 -25   -4.80    5.20
  -5  -1 -25   13.20    7.00
  -5  -1 -25    2.60    7.10
  -5   1 -25   -4.60    6.40
   5  -1 -25    2.00    4.60
   5  -1 -25    4.20    5.10
   5  -1 -25    4.60    5.70
  -5   1 -25    0.80    5.70
  -5   1 -25    3.70    5.70
   5   1 -26   11.40    6.50
  -5  -1 -26    3.40    6.90
   5   1 -26    5.60    4.70
  -5  -1 -26    8.30    6.40
  -5  -1 -26    3.00    5.70
   5   1 -26   -1.20    5.40
  -5   1 -26   -0.80    5.50
   5  -1 -26   -4.90    5.20
   5  -1 -26    9.70    5.30
  -5   1 -26    9.70    7.20
  -5   1 -26    6.10    7.50
   5  -1 -26    4.70    4.70
  -5  -1 -27   13.10    6.70
  -5  -1 -27   14.50    7.70
   5   1 -27    4.70    6.80
   5   1 -27    7.10    5.60
  -5  -1 -27    3.60    7.00
   5   1 -27    1.70    5.30
   5  -1 -27   -2.70    5.10
  -5   1 -27    3.90    6.00
   5  -1 -27   -1.10    6.30
  -5   1 -27    1.30    6.80
  -5   1 -27   -0.70    5.60
   5  -1 -27    4.00    5.10
  -5  -1 -28    3.90    7.50
  -5  -1 -28   -1.90    6.90
   5   1 -28    1.30    5.80
  -5  -1 -28    1.90    6.10
   5   1 -28    8.20    6.50
   5   1 -28   10.70    6.20
  -5   1 -28    3.90    8.00
   5  -1 -28    9.90    6.00
  -5   1 -28   -1.70    5.70
   5  -1 -28    3.50    4.80
  -5   1 -28   -7.10    6.60
   5  -1 -28   12.90    6.60
  -5  -1 -29   -4.30    5.90
  -5  -1 -29   -5.80    7.40
   5   1 -29   -5.00    5.50
   5   1 -29    1.20    5.50
  -5  -1 -29    5.60    8.40
   5   1 -29    2.50    6.50
  -5   1 -29    1.40    7.00
  -5   1 -29    5.60    8.20
   5  -1 -29   -5.10    5.80
   5  -1 -29    0.70    5.70
  -5   1 -29    5.70    8.30
   5  -1 -29    8.50    6.20
  -5  -1 -30    0.50    7.30
   5   1 -30    9.90    6.40
  -5  -1 -30    3.80    9.10
  -5  -1 -30    7.00    7.30
   5   1 -30    6.00    5.90
   5   1 -30   -2.60    6.10
   5  -1 -30   12.00    6.40
  -5   1 -30   -6.70    8.60
  -5   1 -30   -3.90    7.10
   5  -1 -30    8.10    7.40
  -5   1 -30    2.20    7.60
   5  -1 -30    0.60    5.80
   5   1 -31    4.90    6.50
  -5  -1 -31    3.90    6.50
   5   1 -31    9.20    7.60
  -5  -1 -31   -9.60    7.70
   5   1 -31    5.10    6.70
  -5   1 -31    0.10    7.10
   5  -1 -31   -6.00    5.90
   5  -1 -31    9.50    7.50
   5  -1 -31    1.30    5.70
  -5   1 -31   -2.70    8.20
   6  -1   0    0.70    1.60
  -6   1   0    1.60    1.60
   6   1   0   -4.40    2.40
   6   1   0    0.40    1.40
  -6   1   0    0.20    2.20
   6  -1   0   -1.40    2.40
  -6  -1   0   -0.10    1.30
  -6   1   0   -2.10    2.10
  -6  -1   0   -4.30    2.20
  -6  -1   0   -1.20    2.60
   6  -1   1 1222.98   30.80
  -6   1   1 1195.58   30.60
   6  -1   1 1202.78   31.70
   6  -1   1 1165.88   31.70
  -6   1   1 1156.18   30.80
  -6   1   1 1198.88   30.80
   6   1  -1 1173.08   31.10
  -6  -1  -1 1213.18   30.50
   6   1  -1 1201.68   30.20
  -6  -1  -1 1153.08   31.50
  -6  -1  -1 1205.58   31.60
  -6   1  -1 1218.18   30.90
  -6   1  -1 1159.58   31.50
   6  -1  -1 1152.88   31.00
   6  -1  -1 1187.88   30.60
  -6  -1   1 1230.38   30.20
  -6  -1   1 1191.48   30.80
  -6   1  -1 1177.38   31.50
   6   1   1 1217.48   30.40
   6   1   1 1180.38   31.60
   6  -1  -1 1130.69   30.90
  -6  -1   1 1157.58   30.90
   6   1   1 1247.08   31.80
   6  -1   2  311.57   10.10
   6  -1   2  285.97    8.90
   6   1  -2  271.17    8.70
  -6  -1  -2  283.57    8.70
   6  -1   2  283.27    9.90
  -6  -1  -2  289.77    9.80
  -6   1   2  278.57    8.60
   6   1  -2  275.47    8.70
  -6  -1  -2  280.27    9.80
  -6   1   2  281.47    8.20
  -6   1   2  273.97    8.20
   6   1  -2  287.27    8.20
  -6  -1   2  291.57    8.10
  -6   1  -2  280.67    9.80
   6  -1  -2  279.67    8.60
   6  -1  -2  288.37    8.60
   6   1   2  278.07    9.80
   6  -1  -2  268.67    8.60
  -6   1  -2  283.07    9.00
  -6  -1   2  274.27    8.40
   6   1   2  310.57   10.10
   6   1   2  274.97    8.60
  -6  -1   2  289.07    8.40
  -6   1  -2  263.67    9.60
  -6  -1  -3  276.77   10.10
   6   1  -3  285.87    8.40
   6   1  -3  277.87    8.50
  -6  -1  -3  283.47    9.10
   6  -1   3  286.07   10.20
  -6  -1  -3  275.17   10.00
   6  -1   3  307.07   10.30
  -6   1   3  290.67    8.80
   6  -1   3  273.17    9.10
  -6   1  -3  290.27   10.10
   6   1   3  269.07   10.00
   6  -1  -3  282.97    8.30
  -6   1  -3  278.17    9.30
  -6  -1   3  281.17    8.30
  -6   1  -3  279.47   10.10
  -6  -1   3  286.77    8.30
   6  -1  -3  268.57    8.20
   6   1   3  278.77    8.90
   6   1   3  287.37   10.30
  -6  -1  -4 1683.73   43.30
  -6  -1  -4 1638.84   44.20
   6  -1   4 1670.53   43.30
  -6   1   4 1650.63   42.80
  -6  -1  -4 1656.53   44.20
   6  -1   4 1715.53   44.40
   6  -1   4 1631.84   44.20
  -6   1   4 1701.33   42.90
   6   1   4 1628.34   44.10
   6   1   4 1641.84   43.10
   6   1   4 1734.03   44.40
  -6   1  -4 1670.93   43.40
  -6  -1   4 1659.73   42.50
  -6   1  -4 1674.53   44.20
  -6   1  -4 1654.73   44.30
  -6  -1  -5  167.48    7.70
  -6   1   5  165.08    6.50
   6   1  -5  167.58    6.20
   6  -1   5  161.88    6.80
   6  -1   5  169.38    7.70
  -6  -1  -5  162.78    7.00
  -6  -1  -5  170.68    7.90
   6  -1   5  163.08    7.80
   6   1   5  171.68    7.90
  -6  -1   5  170.68    6.20
  -6   1  -5  158.28    7.70
   6   1   5  166.88    6.80
   6   1   5  163.48    7.60
  -6   1  -5  164.08    7.10
  -6   1  -5  169.88    7.80
   6  -1  -5  173.58    6.60
   6  -1   6    2.40    3.50
  -6   1   6    3.40    2.30
   6   1  -6    4.60    2.20
  -6  -1  -6    4.50    3.60
   6  -1   6    3.20    2.50
  -6  -1  -6    5.10    2.80
   6  -1   6    8.80    3.60
  -6  -1  -6    3.10    3.60
  -6  -1   6    3.60    2.20
   6   1   6    3.80    3.50
   6   1   6   -1.00    2.40
  -6   1  -6    1.40    2.50
  -6   1  -6   -2.40    3.50
   6   1   6   -0.10    2.90
   6  -1  -6   -1.10    2.10
  -6   1  -6   -1.50    3.20
   6   1  -7  478.25   14.30
   6  -1   7  474.85   15.80
  -6  -1  -7  473.25   15.80
   6  -1   7  469.15   14.90
  -6  -1  -7  448.66   15.60
   6  -1   7  462.05   15.50
  -6  -1  -7  481.95   15.20
  -6   1   7  470.65   14.40
   6  -1  -7  461.25   14.40
  -6   1  -7  488.85   16.00
   6   1   7  476.95   15.70
   6   1   7  464.65   14.80
  -6  -1   7  455.75   14.20
  -6   1  -7  477.35   15.30
  -6   1  -7  461.75   15.70
   6   1   7  462.15   15.50
  -6  -1  -8   69.29    6.10
  -6   1   8   69.99    5.00
  -6  -1  -8   70.59    5.70
   6   1  -8   72.59    4.90
   6  -1   8   72.29    5.80
   6  -1   8   74.19    5.30
  -6  -1  -8   69.79    6.10
   6  -1   8   71.59    6.10
  -6   1  -8   67.29    5.60
   6   1   8   68.29    5.80
  -6  -1   8   74.89    5.00
   6   1   8   66.69    5.20
  -6   1  -8   78.29    6.20
  -6   1  -8   74.89    6.30
   6   1   8   68.49    5.90
   6  -1  -8   78.79    5.20
   6  -1   9    9.60    3.50
  -6  -1  -9    3.10    3.80
  -6  -1  -9    6.40    4.00
  -6   1   9    5.20    2.70
   6   1  -9    7.10    3.10
   6  -1   9   10.50    4.00
  -6  -1  -9    0.40    2.90
   6  -1   9    9.30    3.30
  -6   1  -9    8.60    4.10
   6   1   9    9.30    4.10
  -6  -1   9    6.20    2.70
   6  -1  -9    7.80    3.00
   6   1   9    4.00    2.70
   6   1   9    8.80    3.80
  -6   1  -9    7.80    3.40
  -6   1  -9   14.30    4.40
   6  -1  10   93.59    6.80
  -6   1  10   99.39    6.10
   6  -1  10  109.89    6.60
   6   1 -10  107.89    6.40
  -6  -1 -10  101.09    6.90
   6  -1  10  104.39    6.80
  -6  -1 -10   96.49    7.20
  -6  -1 -10  109.69    7.50
   6   1  10   97.39    6.90
   6   1  10  102.59    6.80
  -6   1 -10  107.19    7.50
   6   1  10  103.89    6.70
  -6  -1  10   95.19    5.90
  -6   1 -10  100.19    7.00
   6  -1 -10  112.09    6.60
  -6   1 -10  102.39    7.40
   6   1 -11   23.70    4.30
  -6  -1 -11   31.50    5.60
   6  -1  11   30.20    4.70
  -6   1  11   29.90    4.30
   6  -1  11   28.10    5.20
   6  -1  11   30.70    4.90
  -6  -1 -11   24.20    5.20
  -6  -1 -11   23.10    5.20
   6   1  11   24.20    4.50
  -6   1 -11   33.60    5.90
   6   1  11   31.00    5.00
  -6   1 -11   22.90    5.70
   6  -1 -11   26.40    4.50
   6   1  11   40.60    6.00
  -6   1 -11   26.00    4.90
  -6  -1  11   25.50    4.10
   6  -1  12   37.40    5.50
   6  -1  12   34.30    5.10
   6  -1  12   33.10    5.60
   6   1 -12   31.20    5.00
  -6   1  12   36.30    4.80
  -6  -1 -12   33.00    5.10
  -6  -1 -12   49.40    6.90
  -6  -1 -12   34.30    6.30
   6   1  12   34.00    5.00
   6  -1 -12   37.10    5.00
  -6   1 -12   27.60    5.20
  -6   1 -12   41.80    6.30
  -6  -1  12   39.10    4.70
   6   1  12   42.70    6.20
   6   1  12   45.90    5.60
  -6   1 -12   44.60    6.70
   6  -1  13  281.57   16.40
  -6  -1 -13  292.67   12.80
   6   1 -13  293.87   12.10
  -6  -1 -13  302.47   13.00
   6  -1  13  281.37   12.30
  -6  -1 -13  291.77   12.90
  -6   1  13  318.67   12.30
  -6   1 -13  279.87   12.90
  -6  -1  13  304.07   12.00
  -6   1 -13  295.27   12.90
   6   1  13  301.07   12.40
   6  -1 -13  306.27   12.30
  -6   1 -13  291.37   12.80
  -6  -1 -14   39.40    7.10
  -6   1  14   42.70    5.90
   6  -1  14   44.50    6.00
  -6  -1 -14   44.60    6.70
   6   1 -14   44.80    6.00
  -6  -1 -14   44.50    5.90
  -6   1 -14   35.30    5.70
  -6  -1  14   43.00    5.50
  -6   1 -14   51.29    7.40
  -6   1 -14   45.70    6.80
   6   1  14   46.90    6.50
   6  -1 -14   39.30    5.80
  -6  -1 -15   76.29    7.50
  -6  -1 -15   72.19    7.60
   6  -1  15   78.59    6.80
   6   1 -15   86.89    7.40
  -6  -1 -15   70.49    7.50
   6  -1 -15   70.19    6.80
   6   1  15   87.39    6.90
  -6   1 -15   69.79    7.10
  -6   1 -15   75.29    7.50
  -6   1 -15   76.89    7.40
  -6  -1 -16   40.10    7.10
   6  -1  16   42.40    6.40
  -6  -1 -16   31.90    6.10
   6   1 -16   45.50    6.70
  -6  -1 -16   39.40    6.80
  -6   1 -16   42.80    7.30
  -6   1 -16   29.60    5.80
   6  -1 -16   33.70    5.60
   6   1  16   42.20    6.10
  -6   1 -16   44.60    6.80
   6  -1  17   17.70    5.30
  -6  -1 -17    7.20    5.50
   6   1 -17   10.10    4.80
  -6  -1 -17   11.10    5.30
  -6  -1 -17   19.30    5.40
  -6   1 -17   13.60    6.30
  -6   1 -17    4.50    4.60
  -6   1 -17    6.90    5.10
   6  -1 -17   10.70    4.40
   6   1  17   12.40    4.80
  -6  -1 -18    3.30    4.50
   6  -1  18    3.10    4.20
  -6  -1 -18    4.60    5.20
  -6  -1 -18   10.10    5.50
   6   1 -18    7.30    4.30
   6  -1 -18    6.20    4.70
  -6   1 -18   14.10    5.90
   6   1  18   13.20    4.50
  -6   1 -18    6.20    5.00
  -6   1 -18   13.10    6.00
   6   1 -19    6.90    4.10
  -6  -1 -19   -2.20    4.50
  -6  -1 -19    4.60    4.70
   6  -1  19   10.60    4.60
   6   1 -19    4.00    4.40
  -6  -1 -19    6.70    5.70
  -6   1 -19   -1.50    4.70
   6  -1 -19   -3.60    4.80
  -6   1 -19   -5.10    5.10
  -6   1 -19    3.60    5.00
   6   1  19    6.00    4.10
   6   1 -20   17.00    4.80
   6   1 -20   21.10    4.80
  -6  -1 -20   14.40    6.40
   6   1 -20   14.50    6.00
   6  -1  20   25.50    5.70
  -6  -1 -20   15.40    5.90
   6   1  20   28.50    5.90
   6  -1 -20   17.30    5.90
  -6   1 -20   20.40    6.70
  -6   1 -20   28.30    7.60
  -6   1 -20   27.50    7.00
  -6  -1 -21    4.40    5.30
  -6  -1 -21   10.50    6.90
   6   1 -21   13.00    4.60
   6   1 -21   11.50    4.60
   6  -1  21   18.20    5.30
   6   1 -21    8.10    5.40
  -6   1 -21    3.80    5.40
   6  -1 -21   10.50    5.90
   6   1  21   12.70    4.70
  -6   1 -21    6.80    6.20
   6  -1 -21   12.20    4.50
  -6   1 -21   28.00    9.00
   6  -1 -21   17.00    4.90
   6  -1  22   59.69    7.30
   6   1 -22   49.00    6.70
   6   1 -22   36.50    7.60
  -6  -1 -22   37.40    8.00
   6   1 -22   52.59    6.90
  -6  -1 -22   38.90    8.40
   6  -1 -22   51.29    8.70
  -6   1 -22   29.20    7.30
   6  -1 -22   52.29    6.80
   6  -1 -22   69.19    7.30
  -6   1 -22   39.20    8.60
   6   1 -23   29.20    7.60
  -6  -1 -23   29.90    8.60
  -6  -1 -23   25.60    7.80
   6   1 -23   38.90    6.40
   6   1 -23   31.30    6.60
   6  -1  23   36.50    5.80
   6  -1 -23   24.60    5.70
   6  -1 -23   26.70    5.60
  -6   1 -23   23.30    8.00
   6  -1 -23   23.30    7.00
  -6   1 -23   30.60    7.90
   6   1  23   40.20    6.00
   6   1 -24    8.60    4.90
  -6  -1 -24    2.40    6.00
   6   1 -24    4.60    5.70
   6   1 -24   -2.40    4.50
  -6  -1 -24    5.30    6.70
   6   1  24   12.70    4.30
  -6   1 -24    7.40    6.40
   6  -1 -24    5.20    4.60
   6  -1 -24    8.90    4.80
  -6   1 -24    3.30    6.40
   6  -1 -24   -3.50    5.40
  -6  -1 -25   -4.80    5.10
  -6  -1 -25   -2.40    6.30
   6   1 -25    3.90    5.20
   6   1 -25    9.60    5.40
   6   1 -25    3.40    6.00
   6  -1 -25    5.60    4.90
   6  -1 -25   -0.60    4.50
  -6   1 -25    0.20    5.30
   6   1  25   11.20    5.80
   6  -1 -25    2.90    5.60
  -6   1 -25    0.90    6.50
   6   1 -26    4.90    5.40
   6   1 -26    3.20    4.80
  -6  -1 -26    4.30    6.40
   6   1 -26   -1.60    5.50
  -6  -1 -26    1.40    7.20
   6  -1 -26   11.10    6.40
   6  -1 -26   -1.80    4.70
   6  -1 -26    7.70    5.20
  -6   1 -26    4.50    5.90
  -6   1 -26    6.40    7.00
  -6  -1 -27    3.60    7.00
   6   1 -27    6.40    5.50
   6   1 -27    5.10    6.30
  -6  -1 -27   -1.20    7.00
  -6  -1 -27   -9.70    4.70
   6   1 -27    4.70    5.00
   6  -1 -27    5.30    5.20
  -6   1 -27   -2.90    5.30
  -6   1 -27   -5.50    5.80
  -6   1 -27   -7.80    6.50
   6  -1 -27    6.20    6.00
   6  -1 -27   -1.10    5.00
   6   1 -28   18.70    7.60
  -6  -1 -28   22.30    8.70
   6   1 -28    4.60    5.60
   6   1 -28   14.60    6.50
  -6  -1 -28   10.30    7.30
  -6  -1 -28   11.80    6.70
   6  -1 -28   16.50    6.60
  -6   1 -28   16.60    6.90
   6  -1 -28   17.00    6.90
  -6   1 -28   24.10    8.90
  -6   1 -28    1.10    5.50
   6  -1 -28    9.00    6.60
   6   1 -29    3.20    6.30
  -6  -1 -29    0.90    6.80
  -6  -1 -29  -17.40    7.70
   6   1 -29    8.40    6.10
  -6  -1 -29    0.50    7.70
   6   1 -29   -3.10    5.00
  -6   1 -29   -7.30    6.90
   6  -1 -29   10.20    5.80
   6  -1 -29    6.20    6.70
   6  -1 -29    0.80    5.90
  -6   1 -29   -1.30    7.30
  -6   1 -29    5.30    6.40
  -6  -1 -30    4.50    7.60
   6   1 -30    9.90    6.20
   6   1 -30   -1.50    5.40
   6   1 -30    2.70    6.70
  -6  -1 -30   -3.40    7.80
   6  -1 -30   -0.40    5.30
  -6   1 -30   -1.40    6.90
  -6   1 -30    9.60    9.10
   6  -1 -30   -1.70    6.10
   6   1 -31   -4.70    5.90
  -6  -1 -31    3.10    7.90
   6   1 -31   10.70    7.30
   6   1 -31   -1.20    5.80
  -6  -1 -31    5.20    7.30
   6  -1 -31    9.30    7.20
  -6   1 -31    8.90    8.70
   6  -1 -31    0.60    6.70
   6  -1 -31    7.60    6.70
  -6   1 -31    4.60    7.80
  -7  -1   0  542.55   15.50
  -7   1   0  547.75   14.90
  -7  -1   0  500.95   15.40
  -7   1   0  525.35   15.40
   7   1   0  528.05   15.70
  -7  -1   0  560.74   14.50
   7  -1   0  529.35   14.80
   7   1   0  525.85   14.30
  -7   1   0  511.35   15.40
   7  -1   0  533.65   15.70
   7  -1   1  878.51   23.90
   7  -1   1  843.22   23.80
  -7   1   1  873.91   22.70
  -7   1   1  853.21   22.90
  -7  -1  -1  829.32   23.70
  -7  -1  -1  859.31   22.50
  -7   1   1  829.12   22.90
   7  -1   1  873.71   22.80
  -7  -1  -1  853.11   23.70
   7   1  -1  847.22   22.10
   7   1  -1  844.12   23.30
   7   1   1  887.71   24.00
  -7  -1   1  863.21   23.00
  -7   1  -1  870.51   22.90
   7   1   1  866.51   22.40
   7   1   1  837.12   23.70
   7  -1  -1  850.71   22.60
   7  -1  -1  848.02   23.20
   7  -1  -1  809.62   23.00
  -7  -1   1  869.21   22.20
  -7  -1   1  820.82   22.90
  -7   1  -1  851.41   23.60
  -7   1  -1  845.82   23.60
   7   1  -2  335.77   10.50
   7  -1   2  343.77   10.40
  -7   1   2  330.17    9.90
  -7   1   2  348.57   10.20
   7  -1   2  346.27   11.60
   7   1  -2  330.77   10.40
   7   1  -2  346.07    9.70
   7  -1   2  329.87   11.60
  -7  -1  -2  323.87   11.40
  -7   1   2  330.57    9.90
  -7  -1  -2  330.47   11.50
  -7  -1  -2  365.86   10.40
  -7   1  -2  332.87   11.50
   7   1   2  340.27   10.10
   7  -1  -2  332.87   10.40
   7  -1  -2  351.16   10.20
   7   1   2  363.36   11.80
  -7   1  -2  334.17   11.40
  -7  -1   2  329.97   10.10
  -7   1  -2  337.07   10.60
   7  -1  -2  332.17   10.40
   7   1   2  332.57   11.40
  -7  -1   2  344.67    9.70
  -7  -1   2  339.57   10.00
  -7  -1  -3  420.66   13.60
  -7  -1  -3  430.96   12.60
   7  -1   3  424.06   13.70
  -7  -1  -3  410.36   13.60
   7   1  -3  393.96   12.00
   7  -1   3  412.36   12.50
   7  -1   3  421.46   13.80
   7   1  -3  421.86   12.00
  -7   1   3  408.56   12.10
   7   1   3  407.56   12.20
   7   1   3  407.46   13.60
   7  -1  -3  416.16   11.90
   7  -1  -3  391.16   11.80
  -7   1  -3  418.16   13.70
  -7   1  -3  425.76   12.80
  -7   1  -3  406.86   13.60
   7   1   3  429.76   13.80
   7  -1  -3  421.86   12.20
  -7  -1   3  433.36   11.70
  -7  -1   3  414.86   11.70
  -7  -1  -4 1409.06   38.00
  -7   1   4 1391.36   36.30
  -7  -1  -4 1446.76   36.90
   7  -1   4 1356.66   37.90
   7  -1   4 1365.16   36.70
  -7  -1  -4 1367.86   37.90
   7   1  -4 1392.86   35.60
  -7   1   4 1425.96   36.30
   7  -1   4 1443.66   38.10
   7   1  -4 1372.06   35.70
   7   1   4 1436.46   38.10
  -7  -1   4 1435.16   35.90
   7   1   4 1360.56   37.80
  -7   1  -4 1409.76   37.00
   7   1   4 1382.76   36.60
  -7  -1   4 1367.56   35.90
  -7   1  -4 1421.46   38.00
  -7   1  -4 1349.36   37.80
  -7  -1  -5  399.86   13.80
   7  -1   5  416.86   14.00
   7  -1   5  384.76   12.60
  -7   1   5  401.26   12.20
   7   1  -5  405.86   11.90
  -7  -1  -5  398.86   12.80
  -7  -1  -5  389.26   13.70
   7  -1   5  379.66   13.70
  -7   1   5  402.56   12.30
   7   1   5  409.96   12.70
  -7  -1   5  391.56   11.80
  -7   1  -5  397.46   13.80
  -7   1  -5  416.36   13.10
   7   1   5  409.46   13.90
   7   1   5  391.16   13.60
  -7   1  -5  399.96   13.80
   7  -1   6   35.30    4.20
  -7  -1  -6   36.20    4.50
   7  -1   6   43.40    5.80
  -7   1   6   39.10    3.90
  -7  -1  -6   45.90    5.70
  -7  -1  -6   38.90    5.50
   7  -1   6   32.00    4.90
   7   1  -6   37.40    3.70
   7   1   6   49.80    5.70
  -7   1  -6   42.20    4.80
   7   1   6   43.50    5.30
  -7   1  -6   42.00    5.40
   7   1   6   36.70    4.20
  -7  -1   6   33.40    3.50
  -7   1  -6   44.40    5.70
   7  -1  -6   36.90    3.80
  -7  -1  -7  372.96   13.40
  -7  -1  -7  341.67   13.10
  -7   1   7  356.86   11.90
   7  -1   7  361.86   13.30
   7   1  -7  354.36   11.50
   7  -1   7  361.36   12.30
  -7  -1  -7  373.26   12.70
   7  -1   7  338.97   13.00
  -7   1  -7  372.56   12.70
   7  -1  -7  362.76   11.90
   7   1   7  339.97   12.90
  -7   1  -7  347.67   13.20
   7   1   7  344.27   12.20
   7   1   7  364.86   13.30
  -7   1  -7  394.16   13.70
  -7  -1   7  351.96   11.50
  -7  -1  -8  613.34   18.90
  -7  -1  -8  578.24   19.40
   7  -1   8  604.44   18.50
   7  -1   8  595.54   19.50
   7  -1   8  583.44   19.20
   7   1  -8  619.44   17.70
  -7   1   8  605.64   18.10
  -7  -1  -8  593.84   19.50
   7   1   8  580.14   19.10
   7  -1  -8  581.44   17.90
  -7   1  -8  574.94   19.40
  -7   1  -8  595.54   18.80
  -7   1  -8  615.24   19.70
   7   1   8  605.94   19.40
   7   1   8  599.64   18.50
  -7  -1   8  577.44   17.60
   7  -1   9   57.39    5.70
   7  -1   9   66.79    6.30
  -7  -1  -9   52.29    5.70
  -7  -1  -9   68.79    6.50
   7  -1   9   66.49    5.30
  -7   1   9   65.79    5.10
  -7  -1  -9   70.89    6.50
   7   1  -9   68.49    5.10
  -7   1  -9   62.69    6.20
  -7  -1   9   56.69    4.90
   7   1   9   63.89    6.20
   7   1   9   71.79    5.80
  -7   1  -9   70.59    6.50
   7  -1  -9   67.69    5.20
   7   1   9   51.19    5.30
  -7   1  -9   65.29    6.00
  -7  -1 -10    9.20    4.50
  -7  -1 -10    7.30    3.80
   7   1 -10    7.50    3.10
   7  -1  10    5.20    4.00
  -7   1  10    8.20    2.80
   7  -1  10    7.20    3.10
   7  -1  10   11.10    3.90
  -7  -1 -10    9.00    4.80
  -7   1 -10   11.40    4.60
   7   1  10    8.60    4.50
   7  -1 -10    7.00    3.20
  -7  -1  10   15.40    3.30
   7   1  10   10.20    3.10
  -7   1 -10    8.70    4.30
  -7   1 -10    8.90    3.60
   7   1  10   11.60    4.20
   7  -1  11   60.09    5.40
   7  -1  11   59.99    5.80
  -7   1  11   60.59    5.20
  -7  -1 -11   60.79    6.50
   7  -1  11   55.29    6.20
  -7  -1 -11   56.19    6.00
   7   1 -11   52.49    5.40
  -7  -1 -11   61.89    6.80
  -7  -1  11   65.59    5.30
   7   1  11   59.69    5.70
  -7   1 -11   65.09    6.40
   7  -1 -11   55.19    5.50
   7   1  11   63.69    6.40
   7   1  11   68.19    6.00
  -7   1 -11   61.89    6.70
  -7   1 -11   67.99    6.60
   7  -1  12    9.80    3.40
  -7  -1 -12    4.20    4.40
   7  -1  12    0.60    4.10
  -7  -1 -12    9.30    4.20
  -7   1  12    9.30    3.10
   7  -1  12    6.80    3.50
   7   1 -12    2.60    3.40
  -7  -1 -12    6.10    4.50
  -7  -1  12   11.70    3.10
  -7   1 -12    4.00    3.40
  -7   1 -12    3.10    4.80
   7   1  12    8.70    3.70
   7  -1 -12    6.20    3.50
   7   1  12    6.60    3.40
   7   1  12    9.50    4.60
  -7   1 -12    7.60    5.00
  -7  -1 -13    7.20    4.70
  -7  -1 -13    5.60    4.40
   7  -1  13   13.10    4.50
  -7   1  13    7.00    3.40
  -7  -1 -13    9.50    4.00
   7   1 -13   10.60    3.90
   7   1  13    4.80    4.00
  -7   1 -13    7.80    4.00
  -7   1 -13    9.80    4.60
   7  -1 -13    9.60    4.20
  -7  -1  13    5.30    3.00
  -7   1 -13    7.70    4.60
  -7  -1 -14    6.60    4.50
  -7  -1 -14    2.60    4.80
  -7   1  14    2.80    3.50
  -7  -1 -14   -0.70    3.50
   7  -1  14    0.50    4.20
   7   1 -14    3.90    3.50
  -7   1 -14    8.00    5.20
   7   1  14   -1.10    3.50
  -7   1 -14    3.60    3.70
  -7   1 -14    1.20    4.30
   7  -1 -14    4.30    3.60
  -7  -1  14    0.80    2.50
  -7  -1 -15   96.89    8.20
   7  -1  15   87.49    7.60
  -7  -1 -15   89.39    8.30
   7   1 -15   82.59    7.20
  -7  -1 -15   67.69    7.60
  -7   1 -15   82.89    8.10
   7   1  15   95.59    7.70
   7  -1 -15   94.19    7.50
  -7   1 -15   98.19    8.20
  -7   1 -15   86.79    7.90
  -7  -1 -16   13.00    5.10
  -7  -1 -16   10.10    5.20
   7   1 -16   21.20    5.10
   7  -1  16   16.40    5.10
  -7  -1 -16   17.20    5.70
  -7   1 -16   10.40    5.80
  -7   1 -16   22.70    5.80
   7  -1 -16   16.30    4.80
  -7   1 -16   10.90    5.30
   7   1  16   18.80    5.10
  -7  -1 -17    5.60    4.70
  -7  -1 -17    7.80    5.50
  -7  -1 -17   13.60    5.40
   7   1 -17    8.10    4.80
   7  -1  17    9.70    5.30
  -7   1 -17   12.90    5.50
   7  -1 -17   14.30    5.40
  -7   1 -17    7.70    4.80
   7   1  17   12.90    5.00
  -7   1 -17   19.50    7.00
  -7  -1 -18    5.00    5.80
   7  -1  18    1.40    4.20
   7   1 -18    4.80    4.60
  -7  -1 -18    0.20    4.70
  -7  -1 -18    6.50    5.50
  -7   1 -18    5.80    4.90
   7   1  18    1.90    4.10
  -7   1 -18   13.90    6.20
   7  -1 -18   10.50    4.80
  -7   1 -18    0.50    4.80
  -7  -1 -19   66.89    9.70
   7   1 -19   62.89    8.20
  -7  -1 -19   50.49    9.00
  -7  -1 -19   41.20    7.30
   7  -1  19   57.79    7.50
  -7   1 -19   77.99    9.80
  -7   1 -19   42.70    9.10
  -7   1 -19   44.70    8.20
   7  -1 -19   41.70    6.90
   7   1  19   53.39    7.50
  -7  -1 -20    4.90    6.30
  -7  -1 -20   23.00    6.40
   7  -1  20   35.30    6.60
  -7  -1 -20   33.60    7.30
   7   1 -20   22.90    6.60
   7   1  20   15.70    5.80
   7  -1 -20   15.80    5.70
  -7   1 -20   14.30    6.80
  -7   1 -20   20.70    7.30
  -7   1 -20   29.60    6.70
  -7  -1 -21   14.70    5.50
  -7  -1 -21   10.40    6.50
  -7  -1 -21   11.50    6.10
   7  -1  21   22.10    5.50
   7   1 -21   22.50    6.40
   7   1  21   18.90    5.50
  -7   1 -21   13.20    5.90
   7  -1 -21   15.30    6.10
  -7   1 -21   16.60    6.00
  -7   1 -21    3.70    6.50
   7   1 -22    5.80    4.30
  -7  -1 -22   -7.30    4.90
   7  -1  22    3.30    4.00
  -7  -1 -22    8.80    6.20
  -7  -1 -22    2.70    6.50
   7   1 -22    2.90    5.30
  -7   1 -22    4.60    5.60
   7  -1 -22    1.20    3.90
   7  -1 -22    5.30    3.90
   7   1  22    9.20    4.20
   7  -1 -22   -0.40    5.20
  -7   1 -22   -1.40    5.90
  -7   1 -22   -0.40    5.90
   7   1 -23   10.20    5.00
  -7  -1 -23    2.00    7.40
   7  -1  23    9.30    5.20
   7   1 -23    3.80    4.50
  -7  -1 -23    7.10    6.40
  -7  -1 -23    5.30    6.40
   7   1 -23    2.90    5.60
  -7   1 -23    0.80    5.30
  -7   1 -23    4.70    6.20
  -7   1 -23   -3.00    5.90
   7   1  23   10.90    4.80
   7  -1 -23    0.20    5.50
   7  -1 -23    4.80    4.80
   7   1 -24    7.20    4.70
   7   1 -24    9.80    6.00
  -7  -1 -24   -4.50    6.40
   7  -1  24   11.20    5.10
  -7  -1 -24    5.60    6.30
  -7  -1 -24    1.70    5.80
   7   1 -24   10.40    4.90
   7  -1 -24   13.30    5.10
   7   1  24   19.90    5.30
  -7   1 -24   12.60    7.20
   7  -1 -24    1.40    5.60
  -7   1 -24   11.70    8.00
  -7   1 -24    8.00    6.30
   7   1 -25   -2.20    5.30
   7   1 -25    0.60    4.90
   7   1 -25    4.40    4.80
  -7  -1 -25    3.00    6.80
   7  -1  25   14.00    4.70
  -7  -1 -25    6.20    6.30
  -7  -1 -25    8.80    7.90
  -7   1 -25   15.50    6.90
   7  -1 -25    1.60    4.80
   7  -1 -25    0.50    5.90
   7   1  25    0.60    4.30
  -7   1 -25    6.00    7.30
  -7   1 -25    3.60    6.00
   7  -1 -25    0.80    4.20
  -7  -1 -26    0.00    7.80
   7   1 -26    1.20    4.60
   7   1 -26    0.30    5.20
  -7  -1 -26   -0.80    6.20
   7   1 -26    0.50    4.40
   7  -1  26    4.00    7.10
  -7   1 -26   -4.10    5.60
   7  -1 -26   -7.20    4.60
  -7   1 -26   -0.40    6.40
  -7   1 -26   -2.70    6.90
   7  -1 -26    2.20    5.70
   7  -1 -26   -2.90    4.20
  -7  -1 -27   11.80    8.30
   7   1 -27    9.80    5.00
   7   1 -27    4.50    5.30
   7   1 -27    0.00    5.60
  -7  -1 -27    4.20    6.10
   7  -1 -27    8.90    5.60
  -7   1 -27    3.30    5.70
   7  -1 -27    2.30    5.00
  -7   1 -27   14.30    8.50
   7  -1 -27    6.40    6.40
   7   1 -28   -6.00    6.00
  -7  -1 -28   -0.90    7.90
  -7  -1 -28   -4.10    6.00
   7   1 -28    2.10    5.50
   7   1 -28    1.80    5.40
   7  -1 -28   -3.40    6.00
  -7   1 -28    1.50    6.30
   7  -1 -28   -0.50    5.20
  -7   1 -28    8.40    8.80
   7   1 -29    4.80    6.60
  -7  -1 -29   -1.30    7.10
   7   1 -29    6.10    4.60
   7   1 -29   11.00    5.80
  -7  -1 -29   17.10    9.80
   7  -1 -29    7.40    6.40
  -7   1 -29    1.60    8.60
   7  -1 -29   14.80    6.10
   7  -1 -29    6.10    6.10
  -7   1 -29   10.50    6.80
   7   1 -30    4.20    5.90
   7   1 -30   10.00    5.90
   7   1 -30    6.60    7.40
  -7  -1 -30    8.60    7.40
  -7  -1 -30    7.60    8.60
   7  -1 -30   -4.40    5.20
  -7   1 -30   -1.20    7.20
   7  -1 -30    8.30    6.70
  -7   1 -30    2.10    8.60
   7  -1 -30    2.30    5.50
   7   1 -31    6.00    7.40
  -7  -1 -31   15.50    8.90
  -7  -1 -31   -0.20    9.00
   7   1 -31    8.30    5.70
   7   1 -31   14.90    6.90
   7  -1 -31    6.30    6.50
   7  -1 -31   16.80    7.60
  -7   1 -31   11.20    8.80
   7  -1 -31    7.50    5.60
  -7   1 -31   13.20    7.90
   8   1   0   -0.20    1.60
   8   1   0    1.40    2.90
  -8   1   0    0.20    1.90
  -8  -1   0   -2.60    2.40
  -8  -1   0    4.10    2.90
   8  -1   0   -0.60    1.70
  -8   1   0   -1.60    2.60
   8  -1   0   -4.60    2.90
  -8   1   0   -3.90    2.50
  -8  -1   0    1.00    1.60
  -8  -1  -1   32.80    4.10
   8   1  -1   32.70    2.60
  -8   1   1   35.20    3.70
  -8  -1  -1   43.00    4.70
   8   1  -1   31.60    3.80
  -8   1   1   32.30    3.40
   8   1  -1   31.90    3.90
  -8  -1  -1   34.30    3.10
   8  -1   1   44.10    5.00
  -8   1   1   29.60    3.00
   8  -1   1   29.50    3.00
   8  -1   1   41.10    4.50
  -8  -1   1   37.60    3.90
   8   1   1   40.20    4.90
  -8   1  -1   32.70    4.00
  -8   1  -1   40.60    4.70
   8   1   1   37.80    4.30
   8  -1  -1   32.70    3.80
  -8  -1   1   32.90    3.60
  -8   1  -1   33.40    3.30
  -8  -1   1   30.70    2.60
   8  -1  -1   29.30    2.90
   8  -1  -1   31.40    3.50
   8   1   1   28.70    2.80
  -8  -1  -2   41.70    3.50
  -8   1   2   40.90    3.20
   8   1  -2   44.30    2.90
  -8   1   2   41.30    3.30
  -8   1   2   40.50    3.20
   8  -1   2   41.70    3.40
   8  -1   2   45.60    4.70
  -8  -1  -2   44.30    4.50
   8  -1   2   45.90    4.60
   8   1  -2   34.70    3.60
  -8  -1  -2   39.90    4.40
  -8   1  -2   40.50    3.60
   8   1   2   38.30    4.40
   8  -1  -2   42.60    3.20
  -8   1  -2   44.80    4.60
   8   1   2   45.90    3.20
   8  -1  -2   40.10    3.70
  -8  -1   2   39.50    2.80
   8  -1  -2   35.80    3.70
  -8   1  -2   48.00    5.20
   8   1   2   47.60    4.70
  -8  -1   2   38.50    3.20
  -8  -1   2   46.00    3.40
  -8  -1  -3    3.60    2.30
   8  -1   3    2.70    3.60
  -8  -1  -3    6.10    3.20
   8  -1   3    4.20    2.20
   8  -1   3    0.60    3.00
  -8  -1  -3    6.60    3.20
  -8   1   3    3.30    1.90
   8   1  -3    2.80    2.20
   8   1  -3    1.70    2.40
   8  -1  -3    3.90    2.40
  -8   1  -3    3.70    3.20
   8  -1  -3    5.00    2.00
  -8   1  -3    5.80    2.40
  -8   1  -3    2.00    3.30
   8   1   3    3.70    3.30
  -8  -1   3    4.90    2.00
   8   1   3    4.00    2.00
   8   1   3    2.60    3.00
   8  -1  -3    0.60    2.30
  -8  -1   3    4.10    1.80
  -8  -1  -4  234.48    9.80
   8  -1   4  249.88   10.20
  -8   1   4  239.98    8.20
   8  -1   4  223.18    9.80
  -8  -1  -4  235.68    9.80
  -8  -1  -4  241.48    8.70
  -8   1   4  233.38    8.10
   8   1  -4  231.98    7.80
   8   1  -4  236.38    7.70
   8  -1   4  237.88    8.60
  -8   1  -4  260.67    9.00
  -8   1  -4  244.28   10.00
  -8  -1   4  229.58    7.70
   8  -1  -4  229.78    7.70
  -8   1  -4  225.28    9.70
   8   1   4  242.08    8.40
  -8  -1   4  240.98    7.70
   8   1   4  226.58    9.60
   8   1   4  250.27   10.10
   8  -1  -4  218.98    7.60
  -8   1   5   26.00    3.30
  -8  -1  -5   34.40    5.60
   8   1  -5   24.80    2.90
   8  -1   5   29.50    4.90
   8  -1   5   27.10    3.60
  -8   1   5   36.30    3.70
  -8  -1  -5   24.50    4.60
  -8  -1  -5   30.20    3.90
   8  -1   5   28.90    5.20
  -8  -1   5   28.80    3.10
  -8  -1   5   24.00    2.80
  -8   1  -5   31.20    5.30
  -8   1  -5   36.00    5.00
   8   1   5   28.10    3.60
   8   1   5   37.50    5.80
  -8   1  -5   21.60    3.80
   8   1   5   26.30    4.60
  -8   1   6  115.89    5.70
   8  -1   6  111.09    6.00
   8   1  -6  117.79    5.30
   8  -1   6  109.09    7.40
  -8  -1  -6  104.49    6.20
  -8   1   6  105.19    5.60
  -8  -1  -6  110.69    7.20
   8  -1   6  107.99    7.10
  -8  -1  -6  115.09    7.30
   8   1   6  103.59    7.00
  -8  -1   6  105.79    5.20
   8   1   6  113.69    6.00
  -8   1  -6  120.99    6.60
  -8   1  -6  106.59    7.40
   8   1   6  107.99    7.20
  -8   1  -6  102.49    7.20
  -8  -1  -7  365.16   12.70
   8   1  -7  370.96   11.60
  -8   1   7  343.17   11.70
   8  -1   7  361.16   13.40
  -8  -1  -7  356.06   13.50
   8  -1   7  357.76   12.30
  -8  -1  -7  330.17   13.30
   8  -1   7  352.66   13.50
   8   1   7  338.67   13.20
  -8   1  -7  362.26   13.60
   8   1   7  349.77   13.50
  -8   1  -7  343.17   12.60
   8   1   7  355.16   12.30
  -8  -1   7  358.76   11.50
  -8   1  -7  366.86   13.70
  -8  -1  -8  247.88   11.10
   8  -1   8  241.88    9.80
   8  -1   8  243.08   11.10
  -8  -1  -8  227.18   10.80
  -8   1   8  235.18    9.30
   8   1  -8  243.48    9.10
  -8  -1  -8  243.98   10.20
   8  -1   8  257.17   11.00
   8  -1  -8  243.58    9.40
  -8   1  -8  254.17   11.20
  -8   1  -8  249.18   11.20
   8   1   8  238.88    9.70
  -8  -1   8  242.88    9.20
   8   1   8  245.28   10.70
  -8   1  -8  243.28   10.30
   8   1   8  248.58   10.90
   8  -1   9   26.00    5.00
  -8  -1  -9   30.30    6.40
   8  -1   9   26.50    5.40
  -8  -1  -9   25.90    5.60
   8  -1   9   18.80    3.50
  -8  -1  -9   24.00    5.00
   8   1  -9   26.40    3.80
  -8   1   9   28.10    4.00
  -8   1  -9   26.90    5.80
  -8   1  -9   24.80    5.50
   8   1   9   21.80    5.40
   8   1   9   27.30    4.20
   8   1   9   30.40    5.60
  -8   1  -9   26.40    4.50
   8  -1  -9   16.00    3.70
  -8  -1 -10   54.69    6.20
  -8  -1 -10   55.19    7.10
  -8   1  10   53.39    5.00
   8  -1  10   53.59    6.20
   8  -1  10   55.39    5.80
   8   1 -10   52.99    5.00
   8  -1  10   54.09    5.60
  -8  -1 -10   52.49    6.40
   8   1  10   56.59    5.60
   8  -1 -10   44.90    5.00
  -8   1 -10   57.09    6.50
  -8   1 -10   56.59    6.60
   8   1  10   51.29    5.80
   8   1  10   68.39    6.60
  -8   1 -10   54.59    6.00
  -8  -1  10   52.09    4.80
   8  -1  11   -0.60    2.60
   8  -1  11    0.20    4.10
  -8   1  11    0.90    2.60
  -8  -1 -11   -2.70    3.40
   8  -1  11    3.10    3.60
   8   1 -11   -0.20    2.90
  -8  -1 -11    2.70    4.40
  -8  -1 -11   -5.90    3.90
   8   1  11   -3.80    3.80
  -8  -1  11    6.30    2.90
  -8   1 -11   -1.40    3.10
   8   1  11   -1.20    2.80
   8  -1 -11   -3.30    2.80
  -8   1 -11    1.50    4.30
  -8   1 -11    1.60    4.20
   8   1  11    5.00    3.30
   8   1 -12   54.09    5.80
  -8   1  12   50.39    5.00
  -8  -1 -12   66.39    8.00
  -8  -1 -12   71.59    8.60
   8  -1  12   67.99    7.60
   8  -1  12   59.39    6.00
  -8  -1 -12   54.39    6.90
  -8  -1  12   51.59    5.30
  -8   1 -12   52.29    7.00
  -8   1 -12   67.19    7.90
   8   1  12   50.59    5.70
   8  -1 -12   54.99    5.90
   8   1  12   52.99    5.80
   8   1  12   71.89    8.20
  -8   1 -12   59.59    7.70
  -8  -1 -13   25.40    5.40
  -8  -1 -13   31.30    6.70
   8   1 -13   28.60    4.60
  -8   1  13   33.80    4.80
  -8  -1 -13   25.70    6.10
   8  -1  13   33.50    6.50
   8   1  13   28.70    5.70
  -8  -1  13   39.60    4.50
  -8   1 -13   23.30    6.00
  -8   1 -13   25.10    5.30
   8  -1 -13   22.60    4.50
  -8   1 -13   32.00    6.80
  -8  -1 -14   15.00    5.30
   8  -1  14   12.30    4.70
   8   1 -14    8.00    3.80
  -8  -1 -14   11.80    5.50
  -8  -1 -14    5.00    4.20
  -8   1  14   11.80    4.30
  -8   1 -14    4.90    5.00
   8   1  14   10.80    5.00
  -8   1 -14    7.60    5.10
  -8   1 -14    3.30    4.00
   8  -1 -14    7.50    3.90
  -8  -1  14   18.00    3.90
   8   1 -15   57.29    6.40
  -8  -1 -15   57.99    8.30
   8  -1  15   75.89    8.70
  -8  -1 -15   63.29    7.50
  -8  -1 -15   83.29    9.30
  -8   1 -15   55.49    6.90
   8   1  15   67.99    8.20
  -8   1 -15   84.89    9.60
  -8   1 -15   56.49    8.40
   8  -1 -15   63.69    6.60
   8  -1  16  105.89    8.50
  -8  -1 -16  114.29    9.10
  -8  -1 -16  102.59    8.80
   8   1 -16  111.49    8.30
  -8  -1 -16   95.39    9.30
  -8   1 -16  103.99    8.80
  -8   1 -16  101.59    9.40
  -8   1 -16  108.89    8.90
   8   1  16   96.69    8.20
   8  -1 -16   99.79    8.20
  -8  -1 -17   38.30    8.00
   8   1 -17   41.10    6.40
  -8  -1 -17   49.20    8.10
   8  -1  17   45.10    7.20
  -8  -1 -17   32.90    6.90
  -8   1 -17   34.90    7.40
  -8   1 -17   33.30    7.90
   8  -1 -17   38.90    6.70
   8   1  17   47.40    7.10
  -8   1 -17   31.70    6.50
  -8  -1 -18   35.30    6.80
  -8  -1 -18   25.20    7.00
  -8  -1 -18   30.70    7.10
   8   1 -18   24.50    6.00
   8  -1  18   27.70    6.20
  -8   1 -18   12.80    5.60
   8  -1 -18   24.20    5.90
  -8   1 -18   26.20    6.70
  -8   1 -18   21.70    7.00
   8   1  18   33.80    6.60
  -8  -1 -19   49.60    8.40
   8   1 -19   47.00    6.80
  -8  -1 -19   36.80    7.50
  -8  -1 -19   51.49    9.50
   8  -1  19   39.20    7.20
  -8   1 -19   57.49    9.60
  -8   1 -19   42.10    7.50
   8  -1 -19   53.99    8.00
  -8   1 -19   52.59    8.90
   8   1  19   42.10    7.40
  -8  -1 -20   71.69   10.80
  -8  -1 -20   69.29    8.50
   8   1 -20   77.69    9.40
   8  -1  20   91.59    9.80
  -8  -1 -20   75.89    9.90
   8   1  20   80.69    9.60
  -8   1 -20   66.89    9.30
  -8   1 -20   64.59   10.90
   8  -1 -20   55.79    8.30
  -8   1 -20   68.19    8.30
  -8  -1 -21    3.70    5.30
  -8  -1 -21    0.30    7.10
   8   1 -21    5.80    5.20
   8  -1  21    8.50    5.00
  -8  -1 -21    1.10    5.30
  -8   1 -21    9.90    7.20
  -8   1 -21   -2.80    5.90
   8   1  21    2.90    4.80
  -8   1 -21    6.10    5.60
   8  -1 -21    4.60    5.10
  -8  -1 -22   -0.10    5.60
  -8  -1 -22    0.60    5.30
  -8  -1 -22   -4.70    5.70
   8   1 -22    1.10    5.20
  -8   1 -22    0.80    5.70
  -8   1 -22    1.60    6.20
  -8   1 -22   -2.10    5.60
   8  -1 -22   10.90    5.80
  -8  -1 -23    0.60    5.40
   8   1 -23   -1.50    5.30
  -8  -1 -23   -2.50    7.40
  -8  -1 -23    6.50    6.10
   8  -1  23    8.60    5.00
   8   1  23    8.00    5.10
  -8   1 -23   10.60    6.40
  -8   1 -23    4.90    5.80
  -8   1 -23    3.80    7.60
   8  -1 -23    3.80    5.70
   8   1 -24    3.70    5.70
  -8  -1 -24   -0.10    5.60
  -8  -1 -24    2.50    6.90
  -8  -1 -24   10.50    6.70
   8  -1  24    7.40    4.80
   8  -1 -24    6.90    5.90
   8   1  24   18.50    5.40
  -8   1 -24   10.30    7.20
  -8   1 -24    7.90    6.20
  -8   1 -24    6.90    6.30
   8   1 -25    3.20    6.00
   8  -1  25   18.40    5.10
  -8  -1 -25   11.30    6.40
  -8  -1 -25    7.00    8.00
  -8  -1 -25    0.70    6.90
   8   1 -25    8.50    4.70
   8   1  25   21.30    5.40
  -8   1 -25    0.20    6.60
  -8   1 -25   -4.80    7.40
   8  -1 -25   20.40    7.10
  -8   1 -25   17.20    7.20
  -8  -1 -26   -8.60    4.70
   8  -1  26    9.90    4.90
   8   1 -26   -0.20    5.60
  -8  -1 -26    4.90    7.90
  -8  -1 -26   -1.80    6.70
   8   1 -26    1.50    4.50
   8   1 -26    3.00    4.50
  -8   1 -26   11.10    6.40
   8  -1 -26    3.60    4.40
   8  -1 -26   -0.20    5.70
   8   1  26   -1.40    4.80
  -8   1 -26    2.80    6.80
  -8   1 -26   -0.90    6.90
  -8  -1 -27    3.20    8.20
  -8  -1 -27   -1.10    5.90
   8   1 -27   -4.60    5.20
   8   1 -27    7.10    5.30
  -8  -1 -27    1.50    7.90
   8   1 -27   -0.60    4.70
   8  -1 -27    2.90    5.90
  -8   1 -27    6.40    7.50
   8  -1 -27   -1.90    4.40
  -8   1 -27    0.50    7.90
  -8   1 -27    5.20    5.10
  -8  -1 -28    3.70    7.80
   8   1 -28    1.90    5.00
  -8  -1 -28   19.40    8.60
  -8  -1 -28    1.10    7.90
   8   1 -28    6.80    6.60
  -8   1 -28    9.90    7.00
   8  -1 -28    0.30    4.60
   8  -1 -28   11.70    7.30
  -8   1 -28   23.40    9.50
  -8   1 -28   13.80    7.90
   8   1 -29   18.40    7.80
   8   1 -29   11.30    5.80
   8   1 -29   25.00    7.10
  -8  -1 -29    8.50    7.70
  -8  -1 -29   29.10   10.10
  -8   1 -29   19.70    9.60
  -8   1 -29   21.10    8.10
   8  -1 -29    7.50    6.40
  -8  -1 -30   -8.70    6.30
  -8  -1 -30    9.00    8.40
   8   1 -30    4.60    6.90
  -8   1 -30    1.30    7.30
   8  -1 -30    3.60    6.50
  -8   1 -30    9.30    8.90
  -8  -1 -31    2.00    9.30
  -8  -1 -31   -2.80    6.80
   8   1 -31   20.00    6.40
   8   1 -31    7.00    6.70
   8   1 -31   22.30    6.70
  -8   1 -31   -2.60    8.20
  -8   1 -31   16.00    7.90
   8  -1 -31    6.70    7.30
  -9   1   0  298.37   10.40
  -9   1   0  314.47    9.90
  -9  -1   0  307.77    9.40
   9   1   0  313.27    9.30
   9  -1   0  316.47    9.80
   9  -1   0  290.77   10.80
   9   1   0  312.57   11.00
  -9  -1   0  304.67   10.50
  -9  -1   0  299.67   10.50
  -9   1   0  308.27   10.50
  -9  -1  -1    0.50    2.00
   9   1  -1    2.00    1.90
   9  -1   1    4.00    2.20
   9   1  -1    1.50    1.60
  -9  -1  -1    1.70    2.80
  -9   1   1    1.90    1.90
  -9   1   1    5.80    2.60
   9  -1   1    3.00    3.10
  -9  -1  -1    2.60    3.00
   9  -1   1    4.40    3.20
  -9   1   1    3.10    2.70
   9   1  -1    3.40    3.00
  -9   1  -1   -0.50    2.10
  -9  -1   1    3.50    1.70
  -9  -1   1    2.10    2.80
   9  -1  -1    3.00    2.00
  -9  -1   1    2.60    2.40
   9  -1  -1    1.00    3.00
   9   1   1   -0.30    3.00
   9  -1  -1    0.30    2.30
   9   1   1   -0.90    3.00
   9   1   1    3.40    1.90
  -9   1  -1    0.40    3.20
  -9   1  -1    2.80    2.80
  -9  -1  -2   38.80    4.60
  -9   1   2   36.40    3.40
  -9   1   2   38.40    3.40
   9  -1   2   44.10    5.50
   9   1  -2   39.50    3.90
   9  -1   2   42.70    5.10
   9   1  -2   40.40    2.90
   9  -1   2   41.70    3.50
  -9  -1  -2   38.10    3.60
   9   1  -2   37.10    4.00
  -9   1   2   37.40    3.30
  -9  -1  -2   49.30    5.50
   9  -1  -2   34.50    3.80
   9  -1  -2   36.60    3.30
  -9  -1   2   40.00    3.40
  -9   1  -2   37.10    4.60
   9   1   2   36.40    3.20
  -9  -1   2   35.20    3.40
  -9   1  -2   36.40    4.80
   9   1   2   45.50    5.10
  -9   1  -2   37.30    3.70
   9  -1  -2   39.80    4.40
   9   1   2   41.70    5.10
  -9  -1   2   35.10    2.90
  -9   1   3  556.14   15.50
  -9   1   3  565.24   15.50
   9  -1   3  584.04   18.30
   9   1  -3  560.94   16.50
   9   1  -3  561.44   16.30
  -9  -1  -3  587.04   16.60
  -9  -1  -3  592.44   18.00
  -9  -1  -3  557.64   17.90
  -9   1   3  583.74   16.20
   9   1  -3  560.94   15.70
   9  -1   3  560.64   18.00
   9  -1   3  564.54   16.50
  -9  -1   3  574.24   15.70
   9   1   3  572.74   18.20
  -9   1  -3  565.94   17.90
   9   1   3  575.04   16.30
   9  -1  -3  573.24   16.20
   9  -1  -3  552.64   16.40
  -9   1  -3  584.44   16.90
  -9   1  -3  556.34   17.80
   9  -1  -3  572.44   16.30
   9   1   3  527.45   17.70
  -9  -1   3  550.84   15.70
  -9  -1  -4  290.27   10.10
  -9   1   4  281.47    9.50
   9  -1   4  289.57   11.50
   9  -1   4  274.97   11.20
  -9   1   4  283.67    9.50
   9   1  -4  285.37    9.40
  -9  -1  -4  287.57   11.30
   9  -1   4  295.47    9.90
  -9  -1  -4  289.87   11.40
   9   1  -4  273.67    9.20
   9  -1  -4  276.47    9.30
   9   1   4  289.57   11.50
   9   1   4  274.97   11.00
  -9   1  -4  292.07   10.30
  -9   1  -4  267.37   11.20
  -9  -1   4  297.07    9.10
   9   1   4  288.77    9.70
  -9   1  -4  281.57   11.20
   9  -1  -4  282.97    9.20
  -9  -1   4  288.77    9.10
  -9  -1  -5  191.08    9.10
   9  -1   5  174.38    7.50
   9  -1   5  180.38    9.20
  -9  -1  -5  171.58    7.70
   9  -1   5  175.08    8.80
  -9  -1  -5  195.38    9.20
  -9   1   5  175.78    7.10
  -9   1   5  179.18    7.10
   9   1  -5  175.48    6.50
   9   1  -5  166.78    6.60
  -9  -1   5  178.18    6.70
  -9  -1   5  183.78    6.70
  -9   1  -5  183.78    9.20
   9  -1  -5  173.98    6.40
   9   1   5  186.98    9.00
  -9   1  -5  181.78    8.90
  -9   1  -5  173.48    7.90
   9   1   5  167.78    7.30
   9  -1  -5  183.28    6.40
   9   1   5  180.88    9.20
  -9  -1  -6 1100.29   31.90
  -9   1   6 1125.09   29.90
  -9  -1  -6 1094.29   32.00
  -9   1   6 1111.29   29.90
  -9  -1  -6 1135.09   30.80
   9  -1   6 1091.49   30.40
   9  -1   6 1139.39   32.20
   9  -1   6 1070.59   31.90
  -9  -1   6 1085.09   29.50
  -9  -1   6 1126.69   29.50
   9   1   6 1069.79   31.70
   9   1   6 1082.59   30.30
  -9   1  -6 1100.39   30.90
   9   1   6 1106.19   32.10
  -9   1  -6 1071.29   31.80
  -9   1  -6 1101.59   32.10
  -9   1   7    2.30    2.60
  -9  -1  -7    6.20    4.20
  -9  -1  -7   13.10    5.00
   9  -1   7    7.60    4.60
  -9  -1  -7    7.60    3.60
   9  -1   7    6.70    4.10
  -9   1   7    4.00    2.60
   9  -1   7    7.60    2.90
   9   1   7    6.40    3.00
   9   1   7    7.80    4.90
  -9   1  -7    6.80    4.10
  -9  -1   7    8.20    2.60
  -9   1  -7    5.60    3.60
  -9   1  -7   14.10    5.10
   9   1   7   12.40    4.80
   9  -1   8  137.69    8.60
  -9  -1  -8  138.19    8.50
   9  -1   8  150.88    8.50
  -9  -1  -8  143.99    7.70
  -9   1   8  133.19    6.70
   9  -1   8  142.89    7.20
   9   1  -8  129.19    6.40
  -9  -1  -8  130.19    8.40
  -9   1  -8  132.99    8.30
   9   1   8  116.89    8.00
   9   1   8  136.49    7.00
   9   1   8  127.89    8.30
  -9   1  -8  134.79    8.60
  -9   1  -8  137.89    7.70
  -9  -1   8  141.39    6.50
   9  -1   9  236.68   11.30
   9  -1   9  219.78   10.70
  -9  -1  -9  235.58   11.30
  -9  -1  -9  238.08   11.30
   9   1  -9  230.48    9.10
  -9  -1  -9  242.88   10.50
  -9   1   9  230.88    9.40
   9  -1   9  223.38    9.80
  -9   1  -9  240.78   11.50
  -9   1  -9  231.38   10.40
  -9  -1   9  234.88    9.20
   9   1   9  228.78   10.80
   9   1   9  235.18   11.10
   9  -1  -9  223.78    9.50
  -9   1  -9  239.88   11.30
   9   1   9  229.88    9.80
  -9  -1 -10   48.20    6.60
   9  -1  10   63.59    7.50
   9  -1  10   47.90    5.30
  -9  -1 -10   40.10    6.60
  -9  -1 -10   38.90    5.50
   9  -1  10   49.99    7.00
   9   1 -10   43.90    5.00
  -9   1  10   45.20    5.10
   9  -1 -10   52.39    5.70
  -9   1 -10   49.20    7.30
   9   1  10   53.89    6.90
  -9   1 -10   44.30    6.00
  -9   1 -10   49.00    6.80
  -9  -1  10   51.39    5.20
   9   1  10   57.09    7.10
   9   1  10   44.10    5.10
  -9   1  11  323.97   12.20
  -9  -1 -11  312.37   13.10
   9  -1  11  334.77   12.80
   9  -1  11  310.17   13.70
  -9  -1 -11  301.97   13.80
   9  -1  11  326.27   13.50
  -9  -1 -11  359.26   14.50
   9   1 -11  332.17   12.10
   9   1  11  329.07   13.50
   9   1  11  305.97   13.70
  -9   1 -11  329.37   14.20
  -9   1 -11  320.57   14.00
   9  -1 -11  319.97   12.20
  -9  -1  11  310.57   11.90
   9   1  11  314.37   12.60
  -9   1 -11  310.67   13.20
  -9  -1 -12   56.39    7.50
   9  -1  12   50.89    7.50
   9   1 -12   50.79    5.40
  -9   1  12   50.59    5.10
   9  -1  12   58.99    6.90
  -9  -1 -12   47.30    6.20
  -9  -1 -12   63.79    7.90
  -9   1 -12   62.99    8.30
   9   1  12   52.59    7.70
  -9  -1  12   44.40    4.90
  -9   1 -12   43.00    6.40
  -9   1 -12   62.29    8.50
   9  -1 -12   52.19    5.90
   9   1  12   47.90    5.80
   9  -1  13   63.99    7.30
  -9   1  13   73.99    5.80
  -9  -1 -13   66.39    7.10
   9   1 -13   73.09    6.20
  -9  -1 -13   70.49    7.70
  -9  -1 -13   70.79    7.70
   9   1  13   67.69    7.40
  -9   1 -13   79.99    7.90
  -9   1 -13   68.89    7.50
   9  -1 -13   71.99    6.30
  -9  -1  13   76.79    6.00
  -9   1 -13   74.69    7.30
   9  -1  14    9.90    4.90
   9   1 -14    2.40    3.80
  -9  -1 -14    4.10    4.20
  -9  -1 -14    4.40    5.30
  -9  -1 -14    2.00    4.90
   9  -1 -14    8.60    4.30
  -9   1 -14    3.40    4.00
  -9   1 -14    3.30    5.40
  -9   1 -14   13.80    5.40
  -9  -1  14    2.90    3.10
   9   1  14    7.40    4.40
   9   1 -15    3.60    3.50
  -9  -1 -15   -5.30    5.10
   9  -1  15    1.30    4.30
  -9  -1 -15    0.30    4.30
  -9  -1 -15    7.90    4.30
  -9   1 -15   -1.90    4.00
   9   1  15    3.00    4.60
   9  -1 -15    0.00    4.00
  -9   1 -15   -1.00    4.10
  -9   1 -15    0.60    5.00
   9   1 -16    3.50    4.20
  -9  -1 -16    1.30    4.20
  -9  -1 -16    3.80    5.20
  -9  -1 -16    3.10    5.20
   9  -1  16   -4.80    3.70
  -9   1 -16   -0.70    5.00
   9  -1 -16   -0.50    4.00
  -9   1 -16    6.10    4.70
  -9   1 -16    6.60    6.10
   9   1  16   -0.90    4.00
  -9  -1 -17   17.10    5.70
  -9  -1 -17   29.80    6.80
   9   1 -17   15.30    5.30
   9  -1  17   33.80    7.10
  -9  -1 -17   20.00    6.80
  -9   1 -17   32.90    7.60
  -9   1 -17   24.90    6.50
  -9   1 -17   21.00    6.70
   9  -1 -17   31.90    6.40
   9   1  17   24.60    6.30
   9  -1  18   26.70    6.40
  -9  -1 -18   22.20    6.30
  -9  -1 -18   39.50    7.70
  -9  -1 -18   18.30    7.30
   9   1 -18   24.50    6.00
  -9   1 -18   21.00    6.00
   9  -1 -18   23.00    6.10
   9   1  18   19.90    6.20
  -9   1 -18   23.40    7.60
  -9   1 -18   32.50    7.10
   9   1 -19   79.99    9.00
   9  -1  19   93.39   10.60
  -9  -1 -19   67.49   10.70
  -9  -1 -19   49.60    8.50
  -9  -1 -19   64.49    9.60
  -9   1 -19   61.19    8.60
  -9   1 -19   74.19    9.50
   9  -1 -19   63.09    8.20
   9   1  19   68.39    8.90
  -9   1 -19   72.69   10.70
  -9  -1 -20    8.10    5.80
   9   1 -20   -2.60    4.90
  -9  -1 -20   12.00    7.10
  -9  -1 -20  -11.30    6.00
   9  -1  20    4.50    5.10
  -9   1 -20   -0.70    4.90
   9  -1 -20   -0.60    5.00
   9   1  20    4.80    5.10
  -9   1 -20   -5.60    5.80
  -9   1 -20   28.20    7.30
  -9  -1 -21   -1.70    6.90
  -9  -1 -21   13.10    5.70
   9   1 -21    8.00    4.80
  -9  -1 -21    3.70    5.60
   9  -1  21   10.30    4.70
  -9   1 -21    7.80    6.10
  -9   1 -21    4.30    7.00
   9  -1 -21    6.20    5.50
  -9   1 -21   12.80    6.60
   9   1  21    8.80    4.80
  -9  -1 -22   33.50    8.50
   9   1 -22   27.50    6.60
  -9  -1 -22   29.20    8.80
   9  -1  22   30.60    6.80
  -9  -1 -22   32.10    7.20
  -9   1 -22   25.20    7.80
   9  -1 -22   25.70    6.80
   9   1  22   27.50    6.70
  -9   1 -22   25.20    8.70
  -9   1 -22    9.80    7.40
  -9  -1 -23   -3.00    5.20
   9  -1  23   10.10    5.40
  -9  -1 -23   11.80    6.60
  -9  -1 -23    6.00    8.20
   9   1 -23    7.10    5.50
   9  -1 -23    5.50    6.20
   9   1  23    2.00    5.40
  -9   1 -23    5.20    7.80
  -9   1 -23    4.20    5.90
  -9   1 -23   14.20    6.90
  -9  -1 -24    0.00    5.80
   9  -1  24    3.20    5.00
  -9  -1 -24    3.20    7.00
  -9  -1 -24   17.20    7.50
   9   1 -24    1.60    5.40
  -9   1 -24   -2.90    5.60
  -9   1 -24    4.80    6.10
   9  -1 -24    6.20    5.80
  -9   1 -24   -1.10    7.10
   9   1  24    4.60    5.00
  -9  -1 -25    0.10    6.20
  -9  -1 -25   12.60    8.60
   9   1 -25   -1.70    5.20
   9  -1  25   12.00    5.40
  -9  -1 -25   -3.90    5.90
   9   1  25   15.50    5.40
  -9   1 -25   -0.10    5.50
   9  -1 -25   -0.80    6.30
  -9   1 -25   -7.00    7.10
  -9   1 -25    6.00    6.90
  -9  -1 -26   -0.80    6.10
   9  -1  26   15.30    6.00
  -9  -1 -26   -6.50    8.00
  -9  -1 -26   16.30    8.50
   9   1 -26   10.00    6.20
  -9   1 -26   -3.30    6.00
   9   1  26   15.60    5.70
  -9   1 -26   -3.50    7.10
   9  -1 -26    1.90    5.60
  -9   1 -26    4.10    7.70
   9   1 -27   14.50    6.90
  -9  -1 -27   -2.20    8.80
  -9  -1 -27   18.10   10.00
  -9  -1 -27    4.10    6.70
  -9   1 -27   19.70    9.10
  -9   1 -27    3.60    6.30
  -9   1 -27    9.00    8.90
   9  -1 -27   15.00    7.00
  -9  -1 -28    5.80    9.50
   9   1 -28    4.20    5.80
  -9  -1 -28    6.70    6.70
  -9  -1 -28   16.20   10.60
  -9   1 -28    0.40   10.20
   9  -1 -28    2.90    6.20
  -9   1 -28    7.40    9.20
  -9   1 -28   11.40    7.30
  -9  -1 -29    8.20    6.90
   9   1 -29   11.10    6.80
  -9  -1 -29   10.30    9.80
  -9   1 -29    5.20    9.50
  -9   1 -29    7.10    6.20
   9  -1 -29    7.40    7.10
   9   1 -30   -3.60    5.60
  -9  -1 -30   10.80    7.70
  -9  -1 -30    4.30    8.40
  -9   1 -30   12.70    7.40
   9  -1 -30    1.80    7.00
  -9   1 -30   -9.60    7.90
 -10   1   0   -1.60    2.90
  10   1   0    3.70    3.40
 -10  -1   0    1.60    2.00
  10  -1   0    0.10    2.00
 -10   1   0    3.50    2.30
 -10  -1   0    0.40    2.60
 -10  -1   0   -2.90    2.70
  10  -1   0   -6.20    3.20
 -10   1   0   -1.80    2.70
  10   1   0    0.00    1.70
  10   1  -1   70.09    5.40
  10  -1   1   76.39    5.60
 -10   1   1   68.59    4.30
 -10   1   1   70.79    4.70
  10   1  -1   72.19    3.80
 -10   1   1   70.59    4.70
  10  -1   1   72.09    4.40
 -10  -1  -1   70.79    5.40
  10  -1   1   66.39    5.60
 -10  -1  -1   74.09    5.30
 -10  -1  -1   75.49    4.30
 -10   1  -1   70.89    5.40
  10  -1  -1   64.49    5.20
 -10   1  -1   70.99    4.60
  10   1   1   73.49    5.80
  10  -1  -1   77.19    4.30
 -10  -1   1   70.69    4.90
  10   1   1   69.19    4.00
 -10  -1   1   71.49    4.00
 -10   1  -1   67.59    5.30
  10   1   1   76.19    5.60
 -10  -1   1   79.19    4.90
  10   1  -2   66.29    4.90
  10  -1   2   56.59    5.40
  10   1  -2   63.79    3.60
 -10  -1  -2   62.59    5.50
 -10   1   2   68.39    4.30
 -10   1   2   69.79    4.40
  10   1  -2   63.59    5.00
  10  -1   2   69.49    4.40
 -10   1   2   66.09    4.10
 -10  -1  -2   78.69    4.60
  10  -1   2   67.09    6.00
 -10  -1  -2   62.89    5.50
 -10  -1   2   70.69    4.40
  10  -1  -2   54.19    4.80
  10  -1  -2   67.59    4.20
  10   1   2   68.49    5.70
 -10  -1   2   72.59    3.80
 -10  -1   2   64.89    4.30
 -10   1  -2   76.89    4.80
 -10   1  -2   61.99    5.50
  10  -1  -2   71.49    4.90
  10   1   2   72.09    4.20
 -10   1  -2   66.09    5.40
  10   1   2   65.09    5.80
 -10   1   3   30.10    3.20
  10   1  -3   32.20    3.00
 -10   1   3   24.00    3.10
 -10   1   3   28.00    2.90
  10   1  -3   39.80    4.30
 -10  -1  -3   26.00    3.50
  10   1  -3   35.40    4.50
  10  -1   3   35.90    5.30
  10  -1   3   38.10    5.50
 -10  -1  -3   41.00    5.50
  10  -1   3   30.80    3.50
 -10  -1  -3   36.90    5.20
 -10   1  -3   34.10    4.10
  10   1   3   36.60    5.70
 -10  -1   3   26.40    3.20
 -10  -1   3   25.60    3.10
  10  -1  -3   35.50    4.30
  10  -1  -3   33.60    3.50
 -10   1  -3   36.40    5.60
 -10  -1   3   29.70    3.00
  10  -1  -3   38.20    4.20
 -10   1  -3   41.10    5.30
  10   1   3   30.40    3.40
  10   1   3   34.40    5.40
  10  -1   4   56.89    5.90
  10   1  -4   57.99    4.30
  10  -1   4   62.39    6.60
  10   1  -4   54.29    4.50
 -10  -1  -4   54.09    4.90
 -10  -1  -4   68.29    6.10
  10  -1   4   53.89    4.40
 -10   1   4   62.99    4.30
 -10  -1  -4   58.69    5.80
 -10   1  -4   60.89    5.10
  10  -1  -4   45.00    4.30
 -10  -1   4   60.59    3.90
  10   1   4   50.09    4.40
 -10   1  -4   51.29    5.90
  10   1   4   56.69    5.70
 -10  -1   4   55.99    3.90
  10   1   4   49.70    5.90
  10  -1  -4   59.09    4.10
  10  -1   5  128.89    7.90
 -10  -1  -5  140.59    8.10
  10   1  -5  122.19    5.80
  10   1  -5  131.49    5.60
 -10  -1  -5  135.29    8.00
 -10   1   5  125.29    6.00
 -10  -1  -5  137.19    6.90
  10  -1   5  120.39    6.20
 -10   1   5  123.09    6.00
  10  -1   5  130.29    8.20
  10  -1  -5  129.99    5.70
 -10   1  -5  134.89    7.90
 -10   1  -5  129.59    7.90
  10   1   5  133.19    8.10
  10  -1  -5  128.39    5.80
 -10   1  -5  121.99    6.70
 -10  -1   5  129.49    5.70
  10   1   5  126.49    6.30
  10   1   5  109.89    7.50
 -10  -1   5  135.09    5.70
  10  -1   6  199.68    9.80
 -10   1   6  205.68    7.90
 -10  -1  -6  208.18   10.00
 -10   1   6  202.48    7.90
  10   1  -6  187.88    7.10
 -10  -1  -6  191.98    8.60
  10  -1   6  187.58    9.90
  10  -1   6  185.88    8.20
 -10  -1  -6  176.08    9.70
  10   1  -6  187.98    6.90
 -10  -1   6  199.08    7.50
 -10   1  -6  193.08    9.80
 -10   1  -6  184.38    8.70
 -10  -1   6  189.98    7.40
  10   1   6  192.48    9.70
 -10   1  -6  224.28   10.30
  10   1   6  202.18   10.10
  10   1   6  180.88    8.10
  10  -1   7   15.40    5.30
 -10   1   7    5.00    2.60
 -10  -1  -7    1.40    3.90
  10  -1   7    0.10    3.80
 -10  -1  -7    1.50    3.20
 -10   1   7    8.30    2.80
  10  -1   7    4.10    2.80
 -10  -1  -7    0.30    4.00
 -10   1  -7   -0.60    3.10
 -10   1  -7    1.50    4.30
  10   1   7    5.20    4.40
  10   1   7    9.60    4.20
 -10  -1   7    4.20    2.50
 -10   1  -7    7.40    4.40
  10   1   7    0.10    2.70
 -10  -1   7    0.70    2.50
 -10   1   8    5.80    2.50
 -10  -1  -8    6.70    4.70
 -10   1   8    5.40    2.90
  10  -1   8    6.00    2.90
  10  -1   8   13.30    4.20
  10  -1   8    2.10    4.40
 -10  -1  -8   -2.70    3.30
 -10  -1  -8    9.90    4.80
 -10  -1   8    4.00    2.70
 -10   1  -8   10.10    4.60
  10   1   8   11.90    4.20
  10   1   8    2.70    2.70
 -10  -1   8    3.40    2.50
 -10   1  -8    3.10    3.40
 -10   1  -8   13.40    4.70
  10   1   8    4.10    4.40
  10  -1   9   31.60    5.80
 -10   1   9   24.20    3.90
  10  -1   9   31.10    5.50
 -10   1   9   32.40    4.20
 -10  -1  -9   38.00    6.60
  10  -1   9   29.30    4.50
  10   1  -9   32.80    4.30
 -10  -1  -9   33.40    5.00
 -10  -1  -9   29.90    6.10
 -10   1  -9   18.80    4.40
  10   1   9   31.40    4.60
 -10   1  -9   22.10    5.90
  10   1   9   31.20    5.60
 -10  -1   9   25.00    3.80
  10   1   9   28.80    6.40
 -10   1  -9   31.40    5.80
  10  -1  10  145.99    9.10
 -10   1  10  161.98    7.90
 -10  -1 -10  159.08    8.90
 -10  -1 -10  161.48    9.70
  10   1 -10  156.58    7.60
  10  -1  10  161.88    9.60
 -10  -1 -10  146.89    9.60
  10  -1  10  157.88    8.20
  10   1  10  147.99    8.00
  10  -1 -10  152.38    7.80
 -10   1 -10  182.38    9.90
  10   1  10  145.99    9.20
  10   1  10  160.68    9.30
 -10   1 -10  143.29    8.70
 -10  -1  10  152.58    7.50
 -10   1 -10  163.28   10.00
  10  -1  11    6.60    3.40
 -10   1  11   10.60    3.00
 -10  -1 -11    1.90    3.90
 -10  -1 -11    8.70    5.60
  10   1 -11    3.00    3.20
  10  -1  11    2.40    4.90
  10  -1  11    4.80    4.10
 -10  -1 -11    9.10    4.90
 -10  -1  11    8.40    3.10
  10   1  11    3.50    3.60
  10  -1 -11    1.40    3.00
  10   1  11    8.10    3.50
 -10   1 -11   15.60    4.80
 -10   1 -11    8.80    5.20
  10   1  11    9.20    4.90
 -10   1 -11    0.90    3.30
 -10  -1 -12   15.70    4.50
 -10  -1 -12   11.10    5.40
 -10   1  12   10.90    3.60
  10  -1  12   14.40    4.40
 -10  -1 -12    8.30    4.90
  10  -1  12   13.10    5.30
  10   1 -12   15.40    3.90
  10   1  12   11.20    5.20
  10  -1 -12   10.30    3.90
 -10   1 -12   16.50    5.90
 -10  -1  12   14.00    3.30
 -10   1 -12   10.40    4.10
 -10   1 -12   13.40    5.40
  10   1  12   17.30    4.80
  10   1 -13    2.90    3.40
 -10  -1 -13    3.00    5.60
  10  -1  13   16.30    5.30
 -10   1  13    4.90    3.00
 -10  -1 -13    1.60    5.20
 -10  -1 -13   -5.70    3.50
 -10   1 -13    6.40    4.90
 -10   1 -13    1.10    3.50
 -10  -1  13    4.00    3.20
 -10   1 -13   -1.00    5.10
  10   1  13   -2.30    4.10
  10  -1 -13    3.80    3.60
 -10  -1 -14    4.90    4.20
  10   1 -14    0.80    3.40
  10  -1  14    6.90    4.70
 -10  -1 -14   -2.70    3.70
 -10  -1 -14    0.30    4.90
  10  -1 -14    3.20    3.80
  10   1  14    2.00    4.80
 -10  -1  14    7.80    3.50
 -10   1 -14   10.60    4.30
 -10   1 -14    4.90    4.70
 -10   1 -14    0.00    3.80
  10   1 -15   73.79    7.00
  10  -1  15   75.39    8.20
 -10  -1 -15   86.69    9.90
 -10  -1 -15   85.59    8.60
 -10  -1 -15   76.59    7.80
  10  -1 -15   86.59    7.40
 -10   1 -15   88.79   10.30
 -10   1 -15   89.69    8.60
  10   1  15   70.19    8.10
 -10   1 -15   73.89    8.00
 -10  -1 -16   14.40    7.20
  10  -1  16    9.70    5.60
 -10  -1 -16    7.50    6.00
 -10  -1 -16    6.00    5.10
  10   1 -16   12.10    4.50
  10  -1 -16   10.60    4.60
 -10   1 -16    3.00    6.00
 -10   1 -16   12.00    5.40
  10   1  16   10.20    5.30
 -10   1 -16   18.00    6.10
  10   1 -17   -4.20    3.90
 -10  -1 -17    7.70    5.30
 -10  -1 -17   -0.60    5.50
  10  -1  17    3.80    5.40
 -10  -1 -17   -0.10    5.00
 -10   1 -17   -6.10    5.30
  10  -1 -17    4.10    4.30
 -10   1 -17    4.80    5.20
  10   1  17    0.60    5.00
 -10   1 -17    5.90    5.40
 -10  -1 -18   93.89    9.50
  10   1 -18   80.59    8.30
  10  -1  18   85.79    8.90
 -10  -1 -18   82.59   10.10
 -10  -1 -18   87.29   10.40
  10  -1 -18   82.29    8.50
  10   1  18  100.79   10.60
 -10   1 -18   97.79    9.40
 -10   1 -18   87.99    9.80
 -10   1 -18   89.99   10.40
 -10  -1 -19  106.69   10.60
  10  -1  19  114.69   10.00
  10   1 -19  132.19    9.90
 -10  -1 -19  120.29   10.50
 -10  -1 -19  104.69   11.00
  10   1  19  118.59   10.10
  10  -1 -19  111.49    9.60
 -10   1 -19  121.99   11.70
 -10   1 -19  118.39   10.70
 -10   1 -19  117.99   10.80
 -10  -1 -20   27.80    6.90
 -10  -1 -20   14.40    7.10
  10  -1  20   25.10    6.20
 -10  -1 -20    8.30    6.80
  10   1 -20   15.60    5.60
  10  -1 -20   20.00    6.20
 -10   1 -20   11.80    6.10
 -10   1 -20   14.20    7.60
 -10   1 -20   11.30    5.80
  10   1  20   18.50    5.90
  10   1 -21   44.60    7.60
  10  -1  21   48.80    8.10
 -10  -1 -21   50.39    8.90
 -10  -1 -21   37.10    9.80
 -10   1 -21   57.79   10.80
  10   1  21   46.20    7.50
  10  -1 -21   41.90    7.90
 -10   1 -21   33.50    7.50
 -10   1 -21   43.60    8.80
 -10  -1 -22    7.90    7.10
  10  -1  22   27.30    6.60
 -10  -1 -22   13.90    8.40
 -10  -1 -22   24.10    7.40
 -10   1 -22   30.80    8.90
  10  -1 -22    7.00    5.50
 -10   1 -22   13.90    6.80
 -10   1 -22   16.80    6.70
  10   1  22   26.50    6.50
 -10  -1 -23    8.10    6.70
  10   1 -23    4.00    5.60
  10  -1  23   18.20    5.80
 -10  -1 -23    5.10    7.90
 -10  -1 -23   11.00    6.80
 -10   1 -23   11.30    7.60
  10   1  23   14.30    5.30
 -10   1 -23   10.50    7.50
  10  -1 -23    8.60    6.20
 -10   1 -23   -0.10    5.50
 -10  -1 -24   57.89   11.10
  10   1 -24   43.10    8.20
 -10  -1 -24   34.50    8.80
 -10  -1 -24   22.10    7.80
  10   1  24   54.39    8.10
  10  -1 -24   42.60    7.80
 -10   1 -24   61.39   10.80
 -10   1 -24   47.70    9.50
 -10   1 -24   46.60   10.80
 -10  -1 -25    7.30    6.90
  10  -1  25   12.80    6.40
 -10  -1 -25    6.40    8.70
  10   1 -25    3.40    5.20
 -10  -1 -25    6.10    7.40
 -10   1 -25   16.40    9.00
 -10   1 -25   11.60    7.80
 -10   1 -25    0.50    7.70
  10  -1 -25    6.40    5.60
  10   1  25   22.80    6.60
 -10  -1 -26   -6.30    8.60
  10   1 -26   23.20    7.30
  10  -1  26   23.90    7.00
 -10  -1 -26   15.20    9.40
 -10  -1 -26   10.50    7.00
 -10   1 -26    6.00    6.70
  10  -1 -26   19.10    7.20
 -10   1 -26   11.70    8.60
 -10   1 -26    4.20    8.10
 -10  -1 -27   -4.90    7.30
 -10  -1 -27  -12.90    8.40
 -10  -1 -27   13.10    7.50
  10   1 -27    8.20    5.60
  10  -1 -27    6.80    6.40
 -10   1 -27   -5.40    6.20
 -10   1 -27   13.10    9.20
 -10  -1 -28   13.70    9.60
  10   1 -28   12.60    6.90
 -10  -1 -28    5.40    6.70
 -10   1 -28    0.90    8.10
  10  -1 -28   20.20    7.30
 -10   1 -28    7.50    7.00
 -10  -1 -29    5.40    9.20
  10   1 -29   12.10    6.80
 -10  -1 -29    5.20    7.10
  10  -1 -29   17.30    6.40
 -10   1 -29    1.80    7.10
 -10   1 -29    8.40    8.40
 -10  -1 -30    1.50    8.00
 -10  -1 -30   -0.50    9.20
  10  -1 -30   27.90    8.60
 -10   1 -30    9.10    7.60
 -10   1 -30    9.80   10.10
 -11   1   0  810.72   23.60
  11   1   0  810.32   22.20
 -11  -1   0  792.02   23.60
 -11   1   0  837.12   22.80
 -11  -1   0  816.82   23.60
  11  -1   0  821.32   22.60
  11   1   0  808.92   24.20
  11  -1   0  824.02   24.20
 -11  -1   0  839.82   22.30
 -11   1   0  810.52   23.60
 -11   1   1    1.60    2.20
  11  -1   1    1.90    3.40
  11  -1   1   -0.40    3.50
  11  -1   1    1.80    2.20
 -11   1   1    4.90    3.10
 -11   1   1    4.60    3.00
  11   1  -1    1.70    1.50
 -11  -1  -1    1.90    3.30
 -11  -1  -1    4.30    3.30
  11   1  -1   -1.90    3.20
  11   1  -1    1.40    1.80
 -11  -1  -1    4.30    2.30
  11   1   1   -0.40    3.10
  11  -1  -1    0.50    2.10
 -11   1  -1    3.10    3.30
 -11   1  -1   -1.70    2.30
 -11  -1   1    1.20    2.00
 -11  -1   1    0.70    2.90
 -11   1  -1    2.90    3.20
  11   1   1   -0.50    3.80
 -11  -1   1    6.90    2.90
  11  -1  -1    2.90    2.60
  11   1   1    3.50    2.10
  11  -1  -1    2.10    3.30
  11   1  -2    6.70    3.30
 -11   1   2   14.80    3.20
 -11  -1  -2    8.80    3.70
  11  -1   2    4.00    4.30
 -11   1   2    9.00    2.60
 -11   1   2   15.60    3.20
  11   1  -2    8.00    2.20
  11   1  -2    3.60    3.50
 -11  -1  -2    9.50    3.70
 -11  -1  -2    6.10    2.70
  11  -1   2    3.40    2.30
  11  -1   2    6.40    4.00
 -11   1  -2   12.40    3.90
 -11  -1   2    6.60    2.80
  11   1   2    9.80    4.30
 -11   1  -2    6.90    3.50
  11  -1  -2    6.30    2.40
  11  -1  -2   -2.40    3.40
  11   1   2    9.70    3.80
 -11  -1   2    4.70    2.20
 -11  -1   2    9.60    3.00
  11  -1  -2   -0.50    3.60
  11   1   2    4.50    2.20
 -11   1  -2    6.40    2.90
 -11   1   3  872.01   24.20
  11   1  -3  905.01   25.30
 -11  -1  -3  904.41   26.70
  11   1  -3  892.21   24.10
  11  -1   3  877.41   26.80
  11  -1   3  881.31   25.00
  11   1  -3  889.41   25.40
 -11   1   3  909.51   24.70
  11  -1   3  913.21   27.10
 -11  -1  -3  914.41   25.10
 -11   1   3  901.81   24.30
 -11  -1  -3  895.41   26.70
  11   1   3  887.31   26.70
 -11   1  -3  907.71   26.70
  11   1   3  906.91   27.00
 -11   1  -3  950.90   25.50
  11  -1  -3  886.81   24.60
  11  -1  -3  877.51   25.20
 -11  -1   3  878.41   24.40
 -11   1  -3  916.21   26.70
  11   1   3  882.91   24.70
  11  -1  -3  898.61   25.20
 -11  -1   3  905.61   24.40
 -11  -1   3  907.51   24.20
 -11  -1  -4   14.50    5.00
  11  -1   4   13.70    2.90
  11  -1   4    9.90    4.80
  11   1  -4    7.90    3.30
 -11   1   4   12.40    2.70
  11   1  -4   17.10    3.40
  11  -1   4   12.10    4.70
 -11  -1  -4    9.30    4.00
 -11  -1  -4    8.40    3.30
 -11   1  -4    2.90    3.30
  11   1   4   10.40    4.00
 -11   1  -4   18.60    5.10
 -11   1  -4   13.20    4.70
 -11  -1   4    9.00    2.40
  11   1   4   17.40    5.40
  11  -1  -4    9.30    2.50
  11  -1  -4   12.40    3.50
 -11  -1   4   12.00    2.60
  11  -1  -4   14.20    3.30
  11   1   4    9.50    2.90
 -11  -1  -5   20.30    5.20
  11  -1   5   16.00    3.50
  11   1  -5   16.90    3.60
 -11   1   5   15.60    3.00
  11  -1   5   18.20    5.60
 -11  -1  -5   21.20    5.20
  11  -1   5   18.00    5.20
  11   1  -5   17.60    3.30
 -11  -1  -5   13.60    3.50
 -11   1   5   11.00    2.90
 -11   1  -5   16.70    3.50
 -11  -1   5   13.00    2.80
 -11   1  -5   17.60    5.20
 -11  -1   5   15.60    2.90
  11   1   5   12.70    3.00
 -11   1  -5   13.40    4.70
  11   1   5   13.50    5.20
  11  -1  -5   13.60    3.30
  11  -1  -5   17.60    3.40
  11   1   5   11.20    4.70
 -11  -1  -6  267.27   12.10
  11   1  -6  270.37    9.40
 -11  -1  -6  282.87   10.90
  11  -1   6  280.07   10.50
 -11  -1  -6  276.77   12.20
  11  -1   6  276.67   12.00
 -11   1   6  272.47   10.00
  11   1  -6  273.57    9.30
  11  -1   6  264.57   12.30
 -11   1   6  267.57    9.90
 -11   1  -6  281.67   12.20
 -11   1  -6  287.87   12.30
 -11  -1   6  299.17    9.70
 -11   1  -6  289.17   11.20
  11  -1  -6  281.37    9.40
  11   1   6  260.17   12.10
 -11  -1   6  287.47    9.70
  11  -1  -6  277.27    9.20
  11   1   6  279.27   10.30
  11   1   6  277.27   12.00
 -11  -1  -7  277.67   12.60
 -11   1   7  291.27   10.40
 -11  -1  -7  303.77   11.60
  11  -1   7  284.97   11.00
 -11  -1  -7  302.47   12.90
 -11   1   7  293.87   10.50
  11  -1   7  279.17   12.80
  11  -1   7  284.17   12.60
  11   1   7  284.17   12.50
  11   1   7  307.07   13.10
 -11   1  -7  279.97   12.50
 -11  -1   7  288.37   10.10
 -11  -1   7  301.97   10.20
  11   1   7  288.47   10.90
 -11   1  -7  303.57   11.80
 -11   1  -7  295.37   12.90
 -11  -1  -8  105.99    8.00
 -11  -1  -8  106.19    8.20
 -11   1   8  101.39    6.10
 -11  -1  -8  106.69    7.20
  11  -1   8  100.59    6.50
 -11   1   8  104.99    6.20
  11  -1   8  127.29    8.30
  11  -1   8   88.09    8.00
 -11   1  -8   97.89    7.00
  11   1   8  105.49    8.30
 -11  -1   8  108.59    5.90
  11   1   8  105.39    7.90
 -11   1  -8  123.89    8.50
 -11   1  -8  105.89    8.00
 -11  -1   8  102.79    5.80
  11   1   8   99.69    6.40
 -11   1   9  150.28    7.60
  11  -1   9  143.89    7.70
  11  -1   9  148.09    9.50
 -11  -1  -9  173.38   10.00
 -11  -1  -9  158.68    9.60
 -11   1   9  146.99    7.30
 -11  -1  -9  145.29    8.40
  11  -1   9  148.09    9.00
  11   1   9  150.18    7.90
 -11   1  -9  152.58    9.40
  11   1   9  147.79    8.90
 -11   1  -9  145.89    8.50
 -11   1  -9  154.28    9.80
 -11  -1   9  147.39    7.30
 -11  -1   9  153.98    7.20
  11   1   9  146.69    9.40
 -11  -1 -10    8.00    5.60
 -11   1  10    4.00    3.10
 -11   1  10    7.70    3.20
  11   1 -10    1.20    3.00
 -11  -1 -10    3.30    4.30
  11  -1  10    6.30    4.30
  11  -1  10    6.00    4.70
 -11  -1 -10    2.80    3.30
  11  -1  10    7.80    3.00
 -11   1 -10    4.50    4.50
  11   1  10   -2.70    3.30
  11   1  10    4.30    3.00
 -11   1 -10    6.70    3.70
 -11  -1  10    4.70    2.80
 -11   1 -10   -2.00    5.00
  11   1  10    4.40    4.60
 -11  -1 -11  109.19    8.10
 -11   1  11  114.29    7.10
 -11  -1 -11  146.29    9.80
  11  -1  11  110.79    8.50
  11   1 -11  110.39    6.90
  11  -1  11  110.99    9.00
 -11   1 -11  128.49    8.40
  11   1  11  120.89    8.90
 -11  -1  11  122.09    6.90
  11   1  11  131.59    8.70
 -11   1 -11  110.09    8.80
 -11   1 -11  114.59    9.40
  11   1  11  124.69    9.20
  11  -1  12   50.59    7.30
  11  -1  12   57.39    8.40
 -11  -1 -12   41.60    6.10
 -11  -1 -12   56.19    7.70
  11   1 -12   42.50    5.30
 -11   1  12   48.60    5.50
 -11  -1 -12   44.50    7.50
 -11   1 -12   59.89    8.80
  11   1  12   55.99    7.80
  11  -1 -12   53.59    5.90
 -11   1 -12   48.00    6.50
 -11   1 -12   57.29    8.30
  11   1  12   55.99    7.80
 -11  -1  12   43.30    5.20
 -11   1  13   13.00    3.70
  11   1 -13    9.80    3.80
  11  -1  13   23.60    6.10
 -11  -1 -13    5.40    4.10
 -11  -1 -13   18.10    6.00
 -11  -1 -13   21.20    6.50
  11  -1 -13   10.20    3.90
 -11   1 -13   10.90    4.30
 -11   1 -13   17.60    6.60
 -11  -1  13   10.80    3.50
  11   1  13   15.20    5.80
 -11   1 -13    9.10    5.10
  11   1 -14   -5.50    3.30
 -11  -1 -14   -6.60    5.00
  11  -1  14   -2.10    4.80
 -11  -1 -14    7.50    5.00
 -11  -1 -14    4.50    4.10
 -11   1 -14   -1.70    4.20
  11  -1 -14   -0.90    3.40
 -11   1 -14    3.00    5.50
 -11   1 -14   -0.60    4.50
 -11  -1  14   10.60    3.90
  11   1  14   -2.30    4.50
 -11  -1 -15   -3.80    5.50
  11   1 -15   -0.60    3.60
 -11  -1 -15   11.50    5.60
  11  -1  15   -6.50    4.50
 -11  -1 -15    6.00    4.70
 -11   1 -15    0.70    4.40
 -11   1 -15   -3.60    4.80
  11   1  15    1.30    5.00
 -11   1 -15    0.80    4.20
  11  -1 -15   -2.50    3.90
 -11  -1 -16   12.20    5.80
  11   1 -16   20.60    5.20
 -11  -1 -16   32.40    7.30
 -11  -1 -16   10.10    6.60
  11  -1  16   20.50    6.20
  11   1  16   16.90    6.30
 -11   1 -16   27.30    7.60
  11  -1 -16   13.50    5.10
 -11   1 -16    4.80    5.00
 -11   1 -16   21.10    6.70
  11  -1  17  103.79   10.00
 -11  -1 -17  119.79   10.20
  11   1 -17  137.69    9.40
 -11  -1 -17  118.59   11.00
 -11  -1 -17  136.29   10.50
 -11   1 -17  120.89   10.40
  11  -1 -17  114.59    9.20
 -11   1 -17  134.99   10.50
 -11   1 -17  129.89   11.30
  11   1  17  112.79   10.00
 -11  -1 -18   40.10    7.90
 -11  -1 -18   36.30    8.00
  11  -1  18   37.20    7.60
 -11  -1 -18   45.10    9.20
  11   1 -18   34.90    6.50
  11  -1 -18   33.20    6.90
 -11   1 -18   38.70    7.50
  11   1  18   31.00    7.30
 -11   1 -18   31.20    7.40
 -11   1 -18   36.30    8.30
 -11  -1 -19    0.50    7.00
  11   1 -19    3.30    4.90
 -11  -1 -19    5.00    5.30
  11  -1  19    1.00    5.70
 -11  -1 -19   -1.10    5.30
 -11   1 -19   -3.30    4.90
  11  -1 -19    1.10    4.80
  11   1  19    2.70    5.60
 -11   1 -19    3.60    5.40
 -11   1 -19   -3.20    6.30
  11  -1  20    0.00    5.00
  11   1 -20   -4.20    4.20
 -11  -1 -20   -2.90    5.60
 -11  -1 -20   -4.80    4.90
 -11  -1 -20   -4.40    6.40
  11   1  20    5.50    5.10
 -11   1 -20    9.10    6.30
  11  -1 -20   -3.70    4.80
 -11   1 -20   -2.90    5.60
 -11   1 -20    6.00    6.90
  11   1 -21   41.90    7.40
 -11  -1 -21   45.70    9.40
  11  -1  21   59.39    8.70
 -11  -1 -21   54.29   10.70
 -11  -1 -21   35.50    9.30
  11  -1 -21   43.00    8.10
 -11   1 -21   54.09    9.90
 -11   1 -21   41.40    8.80
  11   1  21   62.29    9.20
 -11   1 -21   51.19   10.80
 -11  -1 -22   26.60    8.20
 -11  -1 -22   17.80    6.80
 -11  -1 -22   31.30    8.60
  11   1 -22   22.10    6.40
 -11   1 -22   17.40    7.00
  11  -1 -22   24.40    6.80
 -11   1 -22   40.20   10.00
 -11   1 -22   28.10    9.50
  11   1  22   38.60    7.60
 -11  -1 -23   32.60    9.20
  11  -1  23   38.00    7.50
 -11  -1 -23   23.90    8.50
 -11  -1 -23   18.60    6.80
  11   1 -23   36.30    7.40
 -11   1 -23   45.40    8.60
 -11   1 -23   21.70    8.40
 -11   1 -23   14.80    7.30
  11  -1 -23   27.80    7.10
  11   1  23   34.80    7.30
 -11  -1 -24   -8.80    5.40
 -11  -1 -24    4.70    7.90
  11  -1  24   -0.60    5.30
  11   1 -24   10.60    5.80
  11  -1 -24    1.10    6.10
 -11   1 -24    4.50    5.60
 -11   1 -24   10.00    6.90
 -11   1 -24    4.70    7.80
  11   1  24   19.80    6.80
 -11  -1 -25    4.30    6.60
  11  -1  25   13.30    6.60
 -11  -1 -25    0.60    8.50
 -11  -1 -25  -10.60    7.80
  11   1 -25   -1.00    5.10
  11   1  25   15.70    6.40
 -11   1 -25   -1.50    7.20
 -11   1 -25   10.40    8.20
  11  -1 -25    5.60    6.20
 -11   1 -25   12.30    7.40
 -11  -1 -26   -4.70    8.30
 -11  -1 -26   18.10    9.90
  11   1 -26   10.80    6.10
  11  -1  26    5.30    6.20
 -11  -1 -26    2.20    6.40
 -11   1 -26   -3.80    6.50
  11   1  26   13.70    5.70
 -11   1 -26   -1.00    8.70
 -11   1 -26   -0.10    8.70
  11  -1 -26    1.40    5.60
 -11  -1 -27    2.50    6.50
  11   1 -27    2.00    6.30
 -11  -1 -27   -3.50   11.40
 -11  -1 -27   -8.10    7.80
 -11   1 -27   10.50   13.10
  11  -1 -27   -2.30    5.70
 -11   1 -27   -1.70    6.10
 -11   1 -27    8.20    9.50
  11   1 -28   -2.00    5.40
 -11  -1 -28   16.80    8.30
 -11  -1 -28    1.40    8.50
  11  -1 -28   -2.00    5.40
 -11   1 -28  -11.80    8.10
 -11   1 -28    4.10    7.20
 -11  -1 -29    0.90    7.30
 -11  -1 -29    9.10    9.10
  11   1 -29   -6.30    5.40
  11  -1 -29   -0.90    5.80
 -11   1 -29    6.10    7.50
 -11   1 -29   28.40   10.50
 -11  -1 -30   37.30   10.20
 -11  -1 -30   -4.40    7.00
  11   1 -30    1.30    6.60
 -11   1 -30   11.80   10.60
  11  -1 -30   -2.00    6.10
 -11   1 -30    9.80    8.20
 -12  -1   0   -1.70    3.00
  12  -1   0   -3.50    3.30
 -12  -1   0    3.10    3.10
 -12   1   0    2.80    3.10
 -12  -1   0   -0.60    2.10
  12   1   0    1.30    3.80
  12   1   0   -1.20    2.00
  12  -1   0   -1.80    2.10
 -12   1   0    0.00    2.40
 -12   1   0    0.10    2.90
  12   1  -1  258.37   10.40
 -12   1   1  254.27    9.60
  12  -1   1  236.18   10.50
 -12  -1  -1  260.17   10.40
  12   1  -1  238.58    8.50
 -12   1   1  249.58    9.60
 -12  -1  -1  264.67   10.40
  12  -1   1  246.38   10.80
 -12  -1  -1  257.77    9.00
  12  -1   1  252.37    9.00
 -12   1   1  267.37    9.20
 -12   1  -1  249.08    9.30
  12   1   1  242.58   10.70
  12  -1  -1  274.37    9.10
 -12  -1   1  260.07    8.70
  12   1   1  257.37    8.80
  12   1   1  238.88   10.60
 -12   1  -1  249.88   10.30
  12  -1  -1  244.98   10.30
 -12  -1   1  258.77    9.80
 -12   1  -1  239.98   10.10
 -12  -1   1  243.58    9.60
  12   1  -2    7.60    3.80
  12  -1   2    3.30    4.00
  12   1  -2    8.70    3.70
 -12   1   2    5.80    2.40
  12  -1   2    9.50    2.60
 -12  -1  -2    5.30    2.80
  12   1  -2    7.30    2.20
 -12  -1  -2    9.80    3.80
 -12   1   2    3.70    2.80
 -12  -1  -2    5.40    3.80
  12  -1   2   15.90    4.30
 -12   1   2   14.50    3.10
  12   1   2   10.00    4.10
  12  -1  -2    7.30    3.90
  12   1   2    8.90    4.60
 -12   1  -2    8.90    3.10
 -12  -1   2    3.40    2.30
 -12   1  -2   11.60    4.30
 -12  -1   2    7.90    2.90
  12  -1  -2   12.60    2.70
  12  -1  -2    6.40    3.70
 -12  -1   2   10.00    3.10
  12   1   2    2.70    2.30
 -12   1   3   10.30    2.70
  12  -1   3   13.10    4.20
 -12  -1  -3   11.20    4.20
  12  -1   3    6.20    2.50
  12   1  -3   11.10    2.40
  12   1  -3   14.10    3.80
 -12   1   3    8.70    2.70
 -12  -1  -3    9.20    4.30
 -12  -1  -3    4.30    2.80
  12   1  -3   10.10    3.50
 -12   1   3   10.20    3.00
  12  -1   3    5.90    4.10
  12   1   3   10.40    2.70
  12  -1  -3   10.30    2.60
 -12  -1   3    9.60    2.60
  12   1   3   13.50    4.20
  12  -1  -3    9.50    3.60
 -12  -1   3   17.10    3.00
 -12   1  -3   17.30    4.40
  12  -1  -3   12.50    3.70
  12   1   3   14.00    5.00
 -12   1  -3   10.70    4.30
 -12  -1   3   11.10    2.90
 -12   1  -3    2.00    2.90
 -12   1   4   34.90    3.90
 -12  -1  -4   37.80    6.40
  12   1  -4   34.70    4.70
  12  -1   4   34.80    4.00
 -12  -1  -4   35.70    4.70
  12   1  -4   35.70    4.80
  12  -1   4   28.20    5.80
  12  -1  -4   35.40    3.80
  12   1   4   29.50    3.60
  12   1   4   29.70    5.60
  12  -1  -4   29.70    4.70
 -12   1  -4   37.50    4.60
 -12  -1   4   32.30    3.50
 -12   1  -4   36.70    5.90
 -12  -1   4   35.90    3.60
  12   1   4   39.30    5.80
  12  -1  -4   32.60    4.80
 -12  -1   4   26.40    3.00
 -12  -1   4   35.10    3.30
  12  -1   5   -0.10    3.80
 -12  -1  -5   -2.00    2.90
 -12  -1  -5    7.30    4.50
 -12   1   5   -1.20    2.20
  12  -1   5    2.60    4.60
 -12   1   5   -0.80    2.40
 -12  -1  -5    3.90    4.20
  12  -1   5   -2.00    2.40
  12   1  -5    2.40    3.00
  12   1  -5    0.20    2.80
 -12   1  -5   -6.50    3.40
 -12   1  -5   -0.10    3.30
  12   1   5   -2.10    2.40
 -12  -1   5    4.30    2.50
 -12   1  -5   -2.10    3.60
  12  -1  -5   -1.10    2.90
  12   1   5    8.40    4.00
  12  -1  -5   -0.30    2.80
 -12  -1   5    3.70    2.30
  12   1   5    4.30    4.30
  12  -1   6   11.90    5.20
  12  -1   6   10.80    4.40
 -12   1   6    8.00    2.90
 -12  -1  -6    5.50    3.50
  12   1  -6    8.90    3.00
 -12  -1  -6    3.30    4.20
 -12   1   6    8.80    2.90
 -12  -1  -6   20.60    5.90
  12  -1   6    9.00    3.10
  12   1  -6    6.30    2.90
  12   1   6   12.40    3.00
 -12   1  -6    6.00    3.50
 -12  -1   6    9.30    2.80
  12  -1  -6    7.90    2.90
 -12   1  -6    9.80    4.80
  12   1   6    9.90    4.60
 -12  -1   6    6.00    2.70
  12  -1  -6   14.40    3.20
 -12   1  -6    2.10    4.00
  12   1   6   12.10    5.60
 -12  -1  -7  140.49    9.10
  12   1  -7  122.59    6.00
  12   1  -7  128.69    5.90
  12  -1   7  127.99    8.50
 -12  -1  -7  134.69    8.90
  12  -1   7  132.99    7.10
 -12   1   7  129.59    6.70
  12  -1   7  129.39    9.00
 -12   1   7  134.39    6.60
 -12  -1  -7  133.89    7.70
  12  -1  -7  128.99    5.80
  12   1   7  126.49    6.90
  12   1   7  128.89    9.00
 -12   1  -7  129.59    8.70
 -12  -1   7  133.79    6.30
 -12   1  -7  145.39    9.20
 -12  -1   7  128.69    6.20
  12   1   7  129.19    8.60
 -12   1  -7  136.19    7.80
  12  -1   8  195.58   11.00
  12  -1   8  179.98    8.70
 -12  -1  -8  198.98    9.60
 -12   1   8  194.38    8.30
 -12  -1  -8  181.48   10.60
  12   1  -8  187.28    7.00
  12  -1   8  180.68   10.20
 -12  -1  -8  185.28   10.60
 -12   1   8  194.08    8.40
 -12  -1   8  188.38    7.90
 -12  -1   8  204.08    8.10
  12   1   8  196.88   11.00
 -12   1  -8  191.68   10.60
  12   1   8  179.38   10.20
 -12   1  -8  178.78    9.40
 -12   1  -8  191.18   10.90
  12   1   8  179.58    8.60
  12  -1   9    3.10    4.50
 -12  -1  -9    0.50    3.40
  12  -1   9    5.20    3.00
  12  -1   9    9.10    4.50
 -12   1   9   11.70    3.10
 -12  -1  -9   13.90    5.30
 -12   1   9    4.40    3.00
 -12  -1  -9    2.60    4.30
 -12  -1   9    2.80    2.70
 -12   1  -9    6.50    3.80
  12   1   9    8.00    4.90
 -12   1  -9    3.80    4.40
  12   1   9    6.40    3.20
 -12   1  -9    2.50    5.30
  12   1   9   11.80    4.80
 -12  -1   9    6.20    3.00
 -12  -1 -10   24.30    5.00
 -12  -1 -10   36.10    6.60
 -12   1  10   33.50    4.60
  12  -1  10   31.10    6.40
  12  -1  10   33.10    4.80
  12  -1  10   33.70    6.50
 -12   1  10   22.20    4.40
 -12  -1 -10   43.70    7.80
  12   1  10   35.40    6.40
 -12  -1  10   33.80    4.50
 -12   1 -10   39.20    7.40
  12   1  10   28.20    6.20
  12   1  10   30.20    4.60
 -12  -1  10   28.70    4.20
 -12   1 -10   40.30    6.40
 -12   1 -10   26.70    5.00
 -12  -1 -11   83.09    8.30
  12  -1  11   84.49    7.80
 -12   1  11   86.29    6.50
 -12  -1 -11   74.29    8.00
  12  -1  11   91.49    8.40
 -12  -1 -11   85.09    7.40
 -12   1  11   82.99    6.20
 -12  -1  11   86.09    6.00
 -12   1 -11   85.89    8.50
 -12   1 -11   88.99    7.50
 -12   1 -11   91.09    8.10
  12   1  11   85.59    7.60
  12   1  11   75.49    8.00
  12   1 -12   20.70    4.50
 -12  -1 -12   22.50    5.30
  12  -1  12   21.40    7.00
 -12  -1 -12   27.60    6.70
 -12  -1 -12   22.40    6.50
 -12   1  12   30.30    4.70
  12  -1  12   19.70    6.10
 -12   1  12   19.50    4.30
 -12   1 -12   16.60    4.80
  12   1  12   13.80    8.20
 -12   1 -12   23.00    6.80
 -12   1 -12   21.20    6.00
  12   1  12   21.70    6.20
 -12  -1  12   22.20    4.10
 -12  -1 -13   19.10    5.10
  12   1 -13   21.10    4.50
  12  -1  13   24.10    6.80
 -12  -1 -13   20.80    5.60
 -12   1  13   29.10    4.50
 -12  -1 -13   24.60    6.70
  12  -1 -13   18.80    4.60
 -12  -1  13   28.30    4.40
 -12   1 -13   14.80    4.80
  12   1  13   24.10    6.60
 -12   1 -13   33.70    6.80
 -12   1 -13   14.20    6.20
  12   1 -14    1.30    3.70
 -12  -1 -14    2.50    4.10
 -12  -1 -14   -3.20    5.20
  12  -1  14    2.50    4.90
 -12  -1 -14   12.80    6.00
  12  -1 -14   -3.60    3.50
 -12  -1  14    3.90    3.00
 -12   1 -14   -1.20    5.30
 -12   1 -14   10.00    5.10
 -12   1 -14    0.00    4.20
  12   1  14    6.50    5.80
 -12  -1 -15   12.40    6.20
  12   1 -15    5.80    3.90
 -12  -1 -15    6.10    5.80
  12  -1  15   11.20    6.10
 -12  -1 -15    9.30    5.30
 -12   1 -15    4.60    5.80
  12   1  15   -2.00    5.00
 -12   1 -15   16.50    6.10
  12  -1 -15    4.50    4.10
 -12   1 -15    6.60    5.10
 -12  -1 -16   -0.60    4.70
 -12  -1 -16    7.90    5.30
  12   1 -16    2.20    4.20
  12  -1  16    6.00    5.80
 -12  -1 -16    8.10    6.60
 -12   1 -16    4.10    5.60
 -12   1 -16   14.10    6.00
 -12   1 -16   11.60    7.40
  12  -1 -16    9.20    4.90
  12   1  16    8.10    6.00
 -12  -1 -17   13.40    5.70
 -12  -1 -17   10.70    6.90
  12  -1  17   10.90    6.70
  12   1 -17   13.70    5.30
 -12  -1 -17   17.70    6.30
 -12   1 -17   20.20    6.90
 -12   1 -17   13.90    7.60
 -12   1 -17   18.40    6.00
  12   1  17   16.10    6.50
  12  -1 -17    4.30    5.60
 -12  -1 -18   -2.40    5.00
  12  -1  18   -3.10    4.90
 -12  -1 -18    6.10    6.10
 -12  -1 -18    0.20    6.90
  12   1 -18    3.90    5.00
 -12   1 -18    1.00    7.10
 -12   1 -18   14.70    7.40
  12   1  18   11.10    6.10
 -12   1 -18    5.60    5.50
  12  -1 -18   -1.80    4.50
  12   1 -19    2.30    4.80
  12  -1  19    2.80    5.60
 -12  -1 -19    1.90    5.90
 -12  -1 -19    1.00    5.30
 -12  -1 -19   -5.30    6.50
 -12   1 -19    2.20    6.60
  12   1  19   -1.70    5.00
 -12   1 -19   -5.80    4.80
 -12   1 -19    0.20    6.50
  12  -1 -19   -5.50    4.00
 -12  -1 -20   16.40    6.70
  12   1 -20    6.70    5.40
  12  -1  20   10.80    5.70
 -12  -1 -20   10.70    7.70
 -12  -1 -20    0.20    5.70
 -12   1 -20    3.20    6.90
  12  -1 -20   11.30    5.70
  12   1  20    6.70    5.20
 -12   1 -20    6.10    5.90
 -12   1 -20    9.40    7.20
 -12  -1 -21    1.10    5.70
 -12  -1 -21    1.40    5.10
 -12  -1 -21    3.10    7.40
  12  -1  21   14.00    5.60
  12   1 -21    2.50    5.40
 -12   1 -21    8.30    6.40
  12  -1 -21    4.00    5.40
  12   1  21    0.70    5.20
 -12   1 -21    6.70    7.20
 -12   1 -21    5.20    6.10
 -12  -1 -22   21.40    8.30
  12   1 -22   35.70    6.90
  12  -1  22   29.40    7.70
 -12  -1 -22   35.00    8.40
 -12  -1 -22   34.90    9.30
 -12   1 -22   29.90    7.60
  12  -1 -22   27.70    6.70
  12   1  22   41.60    7.80
 -12   1 -22   23.60    8.40
 -12   1 -22   47.50    9.30
  12   1 -23   14.50    6.10
 -12  -1 -23   16.10    7.50
 -12  -1 -23   10.20    6.30
  12  -1  23   25.10    6.40
 -12  -1 -23   19.80    8.50
 -12   1 -23   15.40    7.30
  12  -1 -23    6.00    5.50
 -12   1 -23   15.90    6.80
  12   1  23   11.70    5.20
 -12   1 -23   -3.90    6.90
 -12  -1 -24    0.20    8.10
 -12  -1 -24   -6.00    7.30
  12  -1  24   18.70    7.30
 -12  -1 -24    7.90    6.60
  12   1 -24    5.00    6.00
  12  -1 -24   13.20    5.80
 -12   1 -24   -1.80    7.20
  12   1  24   11.60    6.50
 -12   1 -24    2.00    7.90
 -12   1 -24    9.70    7.50
 -12  -1 -25   -0.40    5.70
  12   1 -25   -0.50    5.70
 -12  -1 -25    5.30    9.30
  12  -1  25   17.00    6.30
 -12  -1 -25    5.20    8.10
 -12   1 -25   -7.80    7.70
 -12   1 -25   -7.60    6.10
  12  -1 -25    4.00    5.00
 -12   1 -25   -4.20    7.80
  12   1 -26    8.10    6.40
 -12  -1 -26    1.90    6.30
  12  -1  26   13.30    6.70
 -12  -1 -26   13.40    9.90
 -12  -1 -26    4.70   10.60
  12  -1 -26   10.20    5.90
 -12   1 -26   -3.20    8.20
 -12   1 -26    0.60    9.30
  12   1  26    8.90    7.00
 -12   1 -26    2.00    7.50
 -12  -1 -27    6.50    6.90
  12   1 -27    5.50    6.30
 -12  -1 -27    2.90    9.00
  12  -1 -27    5.80    6.50
 -12   1 -27   -4.70    6.30
 -12   1 -27   13.90    9.80
 -12  -1 -28    0.10    7.10
  12   1 -28   -3.20    5.40
 -12  -1 -28    2.10    8.10
 -12   1 -28    5.70    9.20
 -12   1 -28   -3.60    6.50
  12  -1 -28   -4.40    5.80
 -12  -1 -29    4.40    9.10
 -12  -1 -29  -10.10    6.30
  12   1 -29    7.60    5.80
 -12   1 -29   15.50   10.10
  12  -1 -29   10.40    7.00
 -12   1 -29    5.10    6.80
  12   1 -30   15.30    6.70
 -12  -1 -30   18.90   11.10
 -12  -1 -30    2.90    7.50
  12  -1 -30   11.20    7.10
 -12   1 -30   -1.20    9.30
 -12   1 -30    4.30    6.90
 -13  -1   0   34.00    5.20
  13   1   0   32.40    5.40
  13  -1   0   34.60    5.60
 -13   1   0   37.90    5.20
 -13  -1   0   30.00    4.60
 -13  -1   0   30.70    3.70
  13   1   0   33.70    3.40
  13  -1   0   37.80    4.00
 -13   1   0   25.50    3.80
 -13   1   0   36.30    4.70
 -13   1   1  383.96   12.90
 -13   1   1  356.76   12.20
 -13  -1  -1  387.66   12.20
  13  -1   1  373.26   14.20
 -13  -1  -1  373.36   13.60
  13  -1   1  373.16   14.00
 -13   1   1  381.16   12.90
  13  -1   1  363.66   12.20
  13   1  -1  358.66   13.70
  13   1  -1  381.86   11.70
 -13  -1  -1  369.86   13.50
 -13   1  -1  368.06   13.40
  13   1   1  376.16   14.10
 -13  -1   1  358.46   12.90
 -13   1  -1  381.56   13.70
 -13   1  -1  384.66   12.60
  13  -1  -1  356.86   12.00
  13   1   1  379.16   14.30
 -13  -1   1  390.06   13.00
 -13  -1   1  380.66   11.90
  13   1   1  370.76   11.90
  13  -1  -1  368.16   13.70
  13   1  -2  108.29    6.80
 -13   1   2  106.79    5.80
  13  -1   2   99.89    7.60
  13   1  -2  111.39    5.30
  13   1  -2  109.59    6.70
 -13   1   2  103.29    5.80
 -13  -1  -2  122.09    7.40
  13  -1   2  105.49    5.90
  13  -1   2  131.29    7.80
 -13   1   2  120.89    6.10
 -13  -1  -2  105.69    7.00
 -13  -1  -2  111.69    6.10
  13   1   2  104.19    7.30
  13   1   2  107.59    7.70
  13   1   2  111.89    5.60
 -13   1  -2  107.29    7.10
 -13  -1   2  103.39    5.40
 -13   1  -2  117.99    6.40
  13  -1  -2  106.49    5.60
 -13  -1   2  116.79    6.10
  13  -1  -2  114.89    6.80
 -13   1  -2  125.49    7.50
 -13  -1   2  104.89    5.90
  13  -1  -2  106.49    6.90
  13  -1   3  177.78    9.80
  13   1  -3  170.08    8.40
 -13   1   3  170.48    7.10
 -13   1   3  186.08    7.40
  13   1  -3  185.88    8.40
 -13  -1  -3  202.78    9.70
 -13  -1  -3  184.08    9.30
 -13   1   3  173.78    7.50
  13  -1   3  193.88    7.90
 -13  -1  -3  182.18    8.00
  13   1  -3  183.78    7.00
  13  -1   3  193.08    9.70
 -13  -1   3  183.88    7.30
  13   1   3  176.18    9.70
 -13  -1   3  189.98    7.40
 -13   1  -3  189.58    8.30
  13   1   3  187.78    9.50
  13  -1  -3  181.68    8.50
 -13  -1   3  189.58    7.20
  13  -1  -3  180.68    7.40
 -13   1  -3  179.08    9.20
 -13   1  -3  184.68    9.40
  13  -1  -3  169.88    8.30
  13   1   3  173.58    7.40
  13  -1   4  385.16   15.20
 -13  -1  -4  420.86   13.70
  13  -1   4  411.86   13.40
  13   1  -4  375.16   13.50
 -13  -1  -4  415.46   15.40
  13   1  -4  399.16   13.50
 -13  -1  -4  402.56   15.20
 -13   1   4  387.26   12.90
  13  -1   4  418.86   15.80
  13  -1  -4  396.16   12.80
  13   1   4  406.56   15.70
 -13   1  -4  391.96   15.10
  13   1   4  404.96   13.10
  13  -1  -4  405.16   13.60
 -13  -1   4  398.06   12.40
  13   1   4  400.16   15.20
 -13   1  -4  401.96   13.80
 -13   1  -4  389.66   15.00
  13  -1  -4  380.06   13.50
  13   1  -5   72.59    5.50
 -13  -1  -5   66.49    5.70
 -13   1   5   71.79    4.90
 -13  -1  -5   80.29    7.10
  13  -1   5   75.99    5.20
  13  -1   5   72.39    7.40
  13  -1   5   75.49    6.90
  13   1  -5   74.89    5.30
 -13  -1  -5   85.79    7.30
 -13   1   5   70.49    5.00
  13  -1  -5   65.39    5.30
 -13  -1   5   75.39    4.70
 -13  -1   5   64.09    4.50
 -13   1  -5   64.79    6.80
  13   1   5   70.49    7.20
 -13   1  -5   65.79    5.90
 -13   1  -5   67.19    6.90
  13  -1  -5   66.39    5.10
  13   1   5   76.29    6.90
  13   1   5   72.19    5.10
  13   1  -6   24.10    3.90
  13  -1   6   19.80    3.80
  13   1  -6   26.70    4.20
  13  -1   6   23.00    5.60
  13  -1   6   26.70    6.80
 -13  -1  -6   30.30    5.90
 -13   1   6   23.80    3.70
 -13  -1  -6   18.40    5.60
 -13  -1  -6   16.00    3.90
 -13   1   6   19.20    3.60
  13  -1  -6   25.30    4.00
 -13  -1   6   23.30    3.50
 -13   1  -6   39.10    6.60
  13   1   6   14.40    5.20
  13   1   6   25.60    3.80
 -13   1  -6   16.40    4.30
 -13  -1   6   20.10    3.30
 -13   1  -6   22.30    6.00
  13  -1  -6   18.70    3.90
  13   1   6   25.70    5.90
 -13  -1  -7  201.28    9.60
 -13  -1  -7  208.88   10.70
  13  -1   7  204.88   10.80
[truncated: 8,953,927 more chars]
