# Supplementary material for: Allenylidene Phosphonium Ion: An Isoelectronic Phosphorus Analogue of [3]Cumulene
Source: Angew Chem Int Ed Engl. 2025 Apr 10;64(21):e202502201. doi: 10.1002/anie.202502201 (PMC12087857; doi:10.1002/anie.202502201)
Supplement: Supplementary file 2 — Supporting information [file ANIE-64-e202502201-s003.zip › fd23_32.cif]

data_fd23_32
_audit_creation_date               2024-07-16
_audit_creation_method
;
Olex2 1.5
(compiled 2024.02.16 svn.r378c4104 for OlexSys, GUI svn.r6928)
;
_shelx_SHELXL_version_number       '2018/3'
_audit_contact_author_address      ?
_audit_contact_author_email        ?
_audit_contact_author_name         ''
_audit_contact_author_phone        ?
_publ_contact_author_id_orcid      ?
_publ_section_references
;
Dolomanov, O.V., Bourhis, L.J., Gildea, R.J, Howard, J.A.K. & Puschmann, H.
 (2009), J. Appl. Cryst. 42, 339-341.
;
_chemical_name_common              ?
_chemical_name_systematic          ?
_chemical_formula_moiety           'C70 H83 N6 O P'
_chemical_formula_sum              'C70 H83 N6 O P'
_chemical_formula_weight           1055.39
_chemical_melting_point            ?
loop_
  _atom_type_symbol
  _atom_type_description
  _atom_type_scat_dispersion_real
  _atom_type_scat_dispersion_imag
  _atom_type_scat_source
 'C' 'C' 0.0033 0.0016 'International Tables Vol C Tables 4.2.6.8 and 6.1.1.4'
 'H' 'H' 0.0000 0.0000 'International Tables Vol C Tables 4.2.6.8 and 6.1.1.4'
 'N' 'N' 0.0061 0.0033 'International Tables Vol C Tables 4.2.6.8 and 6.1.1.4'
 'O' 'O' 0.0106 0.0060 'International Tables Vol C Tables 4.2.6.8 and 6.1.1.4'
 'P' 'P' 0.1023 0.0942 'International Tables Vol C Tables 4.2.6.8 and 6.1.1.4'

_shelx_space_group_comment
;
The symmetry employed for this shelxl refinement is uniquely defined
by the following loop, which should always be used as a source of
symmetry information in preference to the above space-group names.
They are only intended as comments.
;
_space_group_crystal_system        'monoclinic'
_space_group_IT_number             14
_space_group_name_H-M_alt          'P 1 21/c 1'
_space_group_name_Hall             '-P 2ybc'
loop_
  _space_group_symop_operation_xyz
 'x, y, z'
 '-x, y+1/2, -z+1/2'
 '-x, -y, -z'
 'x, -y-1/2, z-1/2'

_cell_length_a                     23.702(3)
_cell_length_b                     12.4334(14)
_cell_length_c                     21.898(2)
_cell_angle_alpha                  90
_cell_angle_beta                   108.088(3)
_cell_angle_gamma                  90
_cell_volume                       6134.3(12)
_cell_formula_units_Z              4
_cell_measurement_reflns_used      9443
_cell_measurement_temperature      173.00
_cell_measurement_theta_max        21.594
_cell_measurement_theta_min        2.237
_shelx_estimated_absorpt_T_max     0.999
_shelx_estimated_absorpt_T_min     0.984
_exptl_absorpt_coefficient_mu      0.092
_exptl_absorpt_correction_T_max    0.9579
_exptl_absorpt_correction_T_min    0.7960
_exptl_absorpt_correction_type     multi-scan
_exptl_absorpt_process_details
;
SADABS-2016/2 (Bruker,2016/2) was used for absorption correction.
wR2(int) was 0.1085 before and 0.0655 after correction.
The Ratio of minimum to maximum transmission is 0.8310.
The \l/2 correction factor is Not present.
;
_exptl_absorpt_special_details     ?
_exptl_crystal_colour              colourless
_exptl_crystal_colour_primary      colourless
_exptl_crystal_density_diffrn      1.143
_exptl_crystal_density_meas        ?
_exptl_crystal_density_method      ?
_exptl_crystal_description         prism
_exptl_crystal_F_000               2272
_exptl_crystal_size_max            0.18
_exptl_crystal_size_mid            0.13
_exptl_crystal_size_min            0.015
_exptl_transmission_factor_max     ?
_exptl_transmission_factor_min     ?
_diffrn_reflns_av_R_equivalents    0.1083
_diffrn_reflns_av_unetI/netI       0.0744
_diffrn_reflns_Laue_measured_fraction_full  0.975
_diffrn_reflns_Laue_measured_fraction_max  0.975
_diffrn_reflns_limit_h_max         28
_diffrn_reflns_limit_h_min         -28
_diffrn_reflns_limit_k_max         14
_diffrn_reflns_limit_k_min         -14
_diffrn_reflns_limit_l_max         25
_diffrn_reflns_limit_l_min         -26
_diffrn_reflns_number              102976
_diffrn_reflns_point_group_measured_fraction_full  0.975
_diffrn_reflns_point_group_measured_fraction_max  0.975
_diffrn_reflns_theta_full          25.117
_diffrn_reflns_theta_max           25.117
_diffrn_reflns_theta_min           1.977
_diffrn_ambient_temperature        173.00
_diffrn_detector_area_resol_mean   7.41
_diffrn_measured_fraction_theta_full  0.975
_diffrn_measured_fraction_theta_max  0.975
_diffrn_measurement_device_type    'Bruker D8 QUEST PHOTON III C14'
_diffrn_measurement_method         '\f and \w shutterless scans'
_diffrn_radiation_monochromator    'multi layered optics'
_diffrn_radiation_type             MoK\a
_diffrn_radiation_wavelength       0.71073
_diffrn_source                     'Incoatec Microfocus'
_diffrn_source_current             1.0
_diffrn_source_power               0.05
_diffrn_source_voltage             50.0
_reflns_Friedel_coverage           0.000
_reflns_Friedel_fraction_full      .
_reflns_Friedel_fraction_max       .
_reflns_number_gt                  6419
_reflns_number_total               10673
_reflns_special_details
;
 Reflections were merged by SHELXL according to the crystal
 class for the calculation of statistics and refinement.
 
 _reflns_Friedel_fraction is defined as the number of unique
 Friedel pairs measured divided by the number that would be
 possible theoretically, ignoring centric projections and
 systematic absences.
;
_reflns_threshold_expression       'I > 2\s(I)'
_computing_cell_refinement         'SAINT V8.40A (Bruker, 2019)'
_computing_data_collection         'Bruker Apex 4 v2021.4-0'
_computing_data_reduction          'SAINT V8.40A (Bruker, 2019)'
_computing_molecular_graphics      'Olex2 1.5 (Dolomanov et al., 2009)'
_computing_publication_material    'Olex2 1.5 (Dolomanov et al., 2009)'
_computing_structure_refinement    'XL  (Sheldrick, 2008)'
_computing_structure_solution      SHELXTL-2018/2
_refine_diff_density_max           0.348
_refine_diff_density_min           -0.296
_refine_diff_density_rms           0.054
_refine_ls_extinction_coef         0.0045(5)
_refine_ls_extinction_expression  
 'Fc^*^=kFc[1+0.001xFc^2^\l^3^/sin(2\q)]^-1/4^'
_refine_ls_extinction_method       'SHELXL-2018/3 (Sheldrick 2018)'
_refine_ls_goodness_of_fit_ref     1.016
_refine_ls_hydrogen_treatment      constr
_refine_ls_matrix_type             full
_refine_ls_number_parameters       721
_refine_ls_number_reflns           10673
_refine_ls_number_restraints       0
_refine_ls_R_factor_all            0.1086
_refine_ls_R_factor_gt             0.0597
_refine_ls_restrained_S_all        1.016
_refine_ls_shift/su_max            0.001
_refine_ls_shift/su_mean           0.000
_refine_ls_structure_factor_coef   Fsqd
_refine_ls_weighting_details      
 'w=1/[\s^2^(Fo^2^)+(0.0956P)^2^+0.7868P] where P=(Fo^2^+2Fc^2^)/3'
_refine_ls_weighting_scheme        calc
_refine_ls_wR_factor_gt            0.1493
_refine_ls_wR_factor_ref           0.1804
_refine_special_details            ?
_olex2_refinement_description
;
1. Fixed Uiso
 At 1.2 times of:
  All C(H) groups
 At 1.5 times of:
  All C(H,H,H) groups
2.a Ternary CH refined with riding coordinates:
 C26(H26), C29(H29), C38(H38), C41(H41), C53(H53), C56(H56), C65(H65), C68(H68)
2.b Aromatic/amide H refined with riding coordinates:
 C5(H5), C6(H6), C7(H7), C8(H8), C11(H11), C12(H12), C13(H13), C14(H14),
 C18(H18), C19(H19), C22(H22), C23(H23), C24(H24), C34(H34), C35(H35), C36(H36),
  C45(H45), C46(H46), C49(H49), C50(H50), C51(H51), C61(H61), C62(H62), C63(H63)
2.c Idealised Me refined as rotating group:
 C4(H16A,H16B,H16C), C27(H27A,H27B,H27C), C28(H28A,H28B,H28C), C30(H30A,H30B,
 H30C), C31(H31A,H31B,H31C), C39(H39A,H39B,H39C), C40(H40A,H40B,H40C), C42(H42A,
 H42B,H42C), C43(H43A,H43B,H43C), C54(H54A,H54B,H54C), C55(H55A,H55B,H55C),
 C57(H57A,H57B,H57C), C58(H58A,H58B,H58C), C66(H66A,H66B,H66C), C67(H67A,H67B,
 H67C), C69(H69A,H69B,H69C), C70(H70A,H70B,H70C)
;
_atom_sites_solution_hydrogens     geom
_atom_sites_solution_primary       ?
_atom_sites_solution_secondary     ?
loop_
  _atom_site_label
  _atom_site_type_symbol
  _atom_site_fract_x
  _atom_site_fract_y
  _atom_site_fract_z
  _atom_site_U_iso_or_equiv
  _atom_site_adp_type
  _atom_site_occupancy
  _atom_site_site_symmetry_order
  _atom_site_calc_flag
  _atom_site_refinement_flags_posn
  _atom_site_refinement_flags_adp
  _atom_site_refinement_flags_occupancy
  _atom_site_disorder_assembly
  _atom_site_disorder_group
 P1 P 0.22173(3) 0.51151(5) 0.30624(4) 0.0386(2) Uani 1 1 d . . . . .
 O1 O 0.42530(9) 0.60708(15) 0.46581(10) 0.0549(5) Uani 1 1 d . . . . .
 N1 N 0.21701(10) 0.44287(16) 0.23914(11) 0.0393(5) Uani 1 1 d . . . . .
 N2 N 0.22394(10) 0.56120(16) 0.15221(11) 0.0399(5) Uani 1 1 d . . . . .
 N3 N 0.19216(9) 0.39581(15) 0.12970(11) 0.0373(5) Uani 1 1 d . . . . .
 N4 N 0.22715(10) 0.40365(16) 0.35465(11) 0.0407(6) Uani 1 1 d . . . . .
 N5 N 0.22249(10) 0.30144(15) 0.44278(11) 0.0406(6) Uani 1 1 d . . . . .
 N6 N 0.19040(10) 0.46727(16) 0.44214(11) 0.0407(6) Uani 1 1 d . . . . .
 C1 C 0.29884(14) 0.5512(2) 0.33742(14) 0.0442(7) Uani 1 1 d . . . . .
 C2 C 0.34905(14) 0.5827(2) 0.36437(15) 0.0455(7) Uani 1 1 d . . . . .
 C3 C 0.41241(13) 0.6083(2) 0.39725(15) 0.0469(7) Uani 1 1 d . . . . .
 C4 C 0.41376(15) 0.5085(2) 0.49289(17) 0.0618(9) Uani 1 1 d . . . . .
 H16A H 0.374857 0.480804 0.467406 0.093 Uiso 1 1 calc R U . . .
 H16B H 0.413967 0.520882 0.537151 0.093 Uiso 1 1 calc R U . . .
 H16C H 0.444519 0.455893 0.492726 0.093 Uiso 1 1 calc R U . . .
 C5 C 0.45398(15) 0.4230(3) 0.37244(17) 0.0608(9) Uani 1 1 d . . . . .
 H5 H 0.427324 0.381878 0.387648 0.073 Uiso 1 1 calc R U . . .
 C6 C 0.49486(16) 0.3724(3) 0.34846(19) 0.0713(10) Uani 1 1 d . . . . .
 H6 H 0.496845 0.296065 0.348274 0.086 Uiso 1 1 calc R U . . .
 C7 C 0.53250(17) 0.4318(3) 0.32499(19) 0.0773(11) Uani 1 1 d . . . . .
 H7 H 0.560745 0.395843 0.309558 0.093 Uiso 1 1 calc R U . . .
 C8 C 0.52999(14) 0.5429(3) 0.32342(17) 0.0665(9) Uani 1 1 d . . . . .
 H8 H 0.555065 0.583455 0.305650 0.080 Uiso 1 1 calc R U . . .
 C9 C 0.48998(13) 0.5936(3) 0.34842(16) 0.0552(8) Uani 1 1 d . . . . .
 C10 C 0.47617(14) 0.7091(3) 0.35213(17) 0.0578(8) Uani 1 1 d . . . . .
 C11 C 0.49979(15) 0.7992(3) 0.33210(18) 0.0674(10) Uani 1 1 d . . . . .
 H11 H 0.529487 0.792635 0.311514 0.081 Uiso 1 1 calc R U . . .
 C12 C 0.47913(17) 0.8989(3) 0.34279(19) 0.0733(11) Uani 1 1 d . . . . .
 H12 H 0.494256 0.961576 0.328554 0.088 Uiso 1 1 calc R U . . .
 C13 C 0.43648(17) 0.9092(3) 0.3741(2) 0.0741(10) Uani 1 1 d . . . . .
 H13 H 0.423999 0.978625 0.382725 0.089 Uiso 1 1 calc R U . . .
 C14 C 0.41239(15) 0.8186(2) 0.39246(17) 0.0606(9) Uani 1 1 d . . . . .
 H14 H 0.382676 0.825194 0.413021 0.073 Uiso 1 1 calc R U . . .
 C15 C 0.43165(13) 0.7190(2) 0.38084(16) 0.0521(8) Uani 1 1 d . . . . .
 C16 C 0.45260(13) 0.5337(2) 0.37387(15) 0.0505(8) Uani 1 1 d . . . . .
 C17 C 0.21359(12) 0.39578(18) 0.40654(13) 0.0365(6) Uani 1 1 d . . . . .
 C18 C 0.20401(13) 0.3155(2) 0.49657(14) 0.0474(7) Uani 1 1 d . . . . .
 H18 H 0.205035 0.262404 0.528091 0.057 Uiso 1 1 calc R U . . .
 C19 C 0.18481(13) 0.4151(2) 0.49645(14) 0.0490(7) Uani 1 1 d . . . . .
 H19 H 0.169758 0.446036 0.527907 0.059 Uiso 1 1 calc R U . . .
 C20 C 0.23261(13) 0.1972(2) 0.41926(14) 0.0433(7) Uani 1 1 d . . . . .
 C21 C 0.18419(13) 0.1424(2) 0.37774(14) 0.0457(7) Uani 1 1 d . . . . .
 C22 C 0.19482(15) 0.0393(2) 0.35799(16) 0.0549(8) Uani 1 1 d . . . . .
 H22 H 0.163156 0.000210 0.329234 0.066 Uiso 1 1 calc R U . . .
 C23 C 0.25022(15) -0.0061(2) 0.37952(17) 0.0578(9) Uani 1 1 d . . . . .
 H23 H 0.256421 -0.076478 0.365941 0.069 Uiso 1 1 calc R U . . .
 C24 C 0.29643(15) 0.0489(2) 0.42023(16) 0.0574(8) Uani 1 1 d . . . . .
 H24 H 0.334336 0.015623 0.434993 0.069 Uiso 1 1 calc R U . . .
 C25 C 0.28952(14) 0.1526(2) 0.44075(16) 0.0516(8) Uani 1 1 d . . . . .
 C26 C 0.12292(13) 0.1906(2) 0.35470(15) 0.0497(8) Uani 1 1 d . . . . .
 H26 H 0.123679 0.258085 0.379808 0.060 Uiso 1 1 calc R U . . .
 C27 C 0.10587(15) 0.2218(3) 0.28404(17) 0.0626(9) Uani 1 1 d . . . . .
 H27A H 0.134714 0.273655 0.277770 0.094 Uiso 1 1 calc R U . . .
 H27B H 0.066244 0.254269 0.270787 0.094 Uiso 1 1 calc R U . . .
 H27C H 0.105697 0.157477 0.258107 0.094 Uiso 1 1 calc R U . . .
 C28 C 0.07614(15) 0.1158(3) 0.36739(19) 0.0669(9) Uani 1 1 d . . . . .
 H28A H 0.037969 0.153396 0.356782 0.100 Uiso 1 1 calc R U . . .
 H28B H 0.088718 0.095119 0.412818 0.100 Uiso 1 1 calc R U . . .
 H28C H 0.071923 0.051256 0.340676 0.100 Uiso 1 1 calc R U . . .
 C29 C 0.34083(15) 0.2109(3) 0.48840(19) 0.0689(10) Uani 1 1 d . . . . .
 H29 H 0.330495 0.288863 0.488660 0.083 Uiso 1 1 calc R U . . .
 C30 C 0.39882(19) 0.2005(3) 0.4705(2) 0.0928(13) Uani 1 1 d . . . . .
 H30A H 0.413833 0.126699 0.478633 0.139 Uiso 1 1 calc R U . . .
 H30B H 0.428549 0.250520 0.496576 0.139 Uiso 1 1 calc R U . . .
 H30C H 0.390786 0.217571 0.424883 0.139 Uiso 1 1 calc R U . . .
 C31 C 0.35212(19) 0.1657(4) 0.5559(2) 0.1035(15) Uani 1 1 d . . . . .
 H31A H 0.316067 0.172845 0.568469 0.155 Uiso 1 1 calc R U . . .
 H31B H 0.384546 0.205704 0.586141 0.155 Uiso 1 1 calc R U . . .
 H31C H 0.363012 0.089631 0.556398 0.155 Uiso 1 1 calc R U . . .
 C32 C 0.16648(13) 0.5736(2) 0.42392(14) 0.0423(7) Uani 1 1 d . . . . .
 C33 C 0.10714(13) 0.5835(2) 0.38604(15) 0.0476(7) Uani 1 1 d . . . . .
 C34 C 0.08384(14) 0.6868(2) 0.37607(17) 0.0556(8) Uani 1 1 d . . . . .
 H34 H 0.043473 0.696582 0.351283 0.067 Uiso 1 1 calc R U . . .
 C35 C 0.11812(15) 0.7756(2) 0.40143(16) 0.0550(8) Uani 1 1 d . . . . .
 H35 H 0.100995 0.845397 0.394513 0.066 Uiso 1 1 calc R U . . .
 C36 C 0.17666(14) 0.7636(2) 0.43650(15) 0.0505(8) Uani 1 1 d . . . . .
 H36 H 0.199981 0.825654 0.452307 0.061 Uiso 1 1 calc R U . . .
 C37 C 0.20288(13) 0.6618(2) 0.44956(14) 0.0441(7) Uani 1 1 d . . . . .
 C38 C 0.07027(14) 0.4857(2) 0.35718(17) 0.0585(9) Uani 1 1 d . . . . .
 H38 H 0.098300 0.428974 0.351853 0.070 Uiso 1 1 calc R U . . .
 C39 C 0.02653(17) 0.5075(3) 0.2911(2) 0.0796(11) Uani 1 1 d . . . . .
 H39A H -0.003782 0.558273 0.295026 0.119 Uiso 1 1 calc R U . . .
 H39B H 0.007511 0.440000 0.272437 0.119 Uiso 1 1 calc R U . . .
 H39C H 0.047671 0.538342 0.263224 0.119 Uiso 1 1 calc R U . . .
 C40 C 0.03809(16) 0.4400(3) 0.4025(2) 0.0804(12) Uani 1 1 d . . . . .
 H40A H 0.067396 0.416466 0.442621 0.121 Uiso 1 1 calc R U . . .
 H40B H 0.013561 0.378653 0.381964 0.121 Uiso 1 1 calc R U . . .
 H40C H 0.012778 0.495831 0.411928 0.121 Uiso 1 1 calc R U . . .
 C41 C 0.26693(14) 0.6479(2) 0.48984(16) 0.0521(8) Uani 1 1 d . . . . .
 H41 H 0.281893 0.580789 0.474911 0.063 Uiso 1 1 calc R U . . .
 C42 C 0.30592(15) 0.7402(3) 0.48136(18) 0.0640(9) Uani 1 1 d . . . . .
 H42A H 0.299772 0.751774 0.435479 0.096 Uiso 1 1 calc R U . . .
 H42B H 0.347680 0.722565 0.502922 0.096 Uiso 1 1 calc R U . . .
 H42C H 0.295441 0.805766 0.500214 0.096 Uiso 1 1 calc R U . . .
 C43 C 0.27356(17) 0.6332(3) 0.56078(17) 0.0690(10) Uani 1 1 d . . . . .
 H43A H 0.259242 0.697792 0.576971 0.103 Uiso 1 1 calc R U . . .
 H43B H 0.315460 0.621538 0.584878 0.103 Uiso 1 1 calc R U . . .
 H43C H 0.250241 0.570859 0.566141 0.103 Uiso 1 1 calc R U . . .
 C44 C 0.21178(11) 0.46796(19) 0.18119(13) 0.0360(6) Uani 1 1 d . . . . .
 C45 C 0.19203(13) 0.4458(2) 0.07283(14) 0.0430(7) Uani 1 1 d . . . . .
 H45 H 0.180278 0.413710 0.031403 0.052 Uiso 1 1 calc R U . . .
 C46 C 0.21105(13) 0.5454(2) 0.08634(14) 0.0458(7) Uani 1 1 d . . . . .
 H46 H 0.215229 0.597395 0.056259 0.055 Uiso 1 1 calc R U . . .
 C47 C 0.16872(13) 0.29046(19) 0.13406(14) 0.0397(7) Uani 1 1 d . . . . .
 C48 C 0.10783(13) 0.2745(2) 0.10614(14) 0.0431(7) Uani 1 1 d . . . . .
 C49 C 0.08581(14) 0.1710(2) 0.10705(16) 0.0525(8) Uani 1 1 d . . . . .
 H49 H 0.044804 0.157154 0.086960 0.063 Uiso 1 1 calc R U . . .
 C50 C 0.12330(15) 0.0878(2) 0.13709(16) 0.0561(8) Uani 1 1 d . . . . .
 H50 H 0.107557 0.017819 0.138160 0.067 Uiso 1 1 calc R U . . .
 C51 C 0.18264(14) 0.1057(2) 0.16513(15) 0.0506(8) Uani 1 1 d . . . . .
 H51 H 0.207515 0.047727 0.185428 0.061 Uiso 1 1 calc R U . . .
 C52 C 0.20753(13) 0.2076(2) 0.16459(14) 0.0424(7) Uani 1 1 d . . . . .
 C53 C 0.06561(13) 0.3674(2) 0.07875(15) 0.0502(8) Uani 1 1 d . . . . .
 H53 H 0.088021 0.421982 0.061905 0.060 Uiso 1 1 calc R U . . .
 C54 C 0.04814(15) 0.4204(3) 0.13357(18) 0.0632(9) Uani 1 1 d . . . . .
 H54A H 0.026280 0.368641 0.151372 0.095 Uiso 1 1 calc R U . . .
 H54B H 0.022977 0.483115 0.117025 0.095 Uiso 1 1 calc R U . . .
 H54C H 0.084015 0.443367 0.167328 0.095 Uiso 1 1 calc R U . . .
 C55 C 0.01115(14) 0.3360(3) 0.02375(17) 0.0653(9) Uani 1 1 d . . . . .
 H55A H 0.023573 0.303274 -0.010737 0.098 Uiso 1 1 calc R U . . .
 H55B H -0.012746 0.400163 0.007360 0.098 Uiso 1 1 calc R U . . .
 H55C H -0.012529 0.284186 0.039128 0.098 Uiso 1 1 calc R U . . .
 C56 C 0.27337(13) 0.2234(2) 0.19533(15) 0.0468(7) Uani 1 1 d . . . . .
 H56 H 0.283215 0.298424 0.185630 0.056 Uiso 1 1 calc R U . . .
 C57 C 0.29154(15) 0.2115(3) 0.26867(16) 0.0632(9) Uani 1 1 d . . . . .
 H57A H 0.269519 0.263526 0.286099 0.095 Uiso 1 1 calc R U . . .
 H57B H 0.334213 0.224890 0.287126 0.095 Uiso 1 1 calc R U . . .
 H57C H 0.282475 0.138427 0.279591 0.095 Uiso 1 1 calc R U . . .
 C58 C 0.30982(15) 0.1462(3) 0.16789(18) 0.0641(9) Uani 1 1 d . . . . .
 H58A H 0.303276 0.072111 0.179481 0.096 Uiso 1 1 calc R U . . .
 H58B H 0.352049 0.163935 0.185655 0.096 Uiso 1 1 calc R U . . .
 H58C H 0.297413 0.153047 0.121007 0.096 Uiso 1 1 calc R U . . .
 C59 C 0.24974(12) 0.65746(19) 0.18577(13) 0.0401(7) Uani 1 1 d . . . . .
 C60 C 0.21280(12) 0.7298(2) 0.20404(13) 0.0410(7) Uani 1 1 d . . . . .
 C61 C 0.23937(14) 0.8225(2) 0.23581(15) 0.0510(8) Uani 1 1 d . . . . .
 H61 H 0.215825 0.873432 0.249347 0.061 Uiso 1 1 calc R U . . .
 C62 C 0.29840(15) 0.8419(2) 0.24790(15) 0.0533(8) Uani 1 1 d . . . . .
 H62 H 0.315515 0.905063 0.270548 0.064 Uiso 1 1 calc R U . . .
 C63 C 0.33344(14) 0.7713(2) 0.22777(16) 0.0547(8) Uani 1 1 d . . . . .
 H63 H 0.374304 0.787223 0.235849 0.066 Uiso 1 1 calc R U . . .
 C64 C 0.31017(13) 0.6763(2) 0.19563(15) 0.0466(7) Uani 1 1 d . . . . .
 C65 C 0.14654(13) 0.7120(2) 0.18558(16) 0.0503(8) Uani 1 1 d . . . . .
 H65 H 0.139819 0.632809 0.187498 0.060 Uiso 1 1 calc R U . . .
 C66 C 0.11784(15) 0.7662(3) 0.23088(19) 0.0682(10) Uani 1 1 d . . . . .
 H66A H 0.140571 0.749050 0.275413 0.102 Uiso 1 1 calc R U . . .
 H66B H 0.077039 0.740128 0.221779 0.102 Uiso 1 1 calc R U . . .
 H66C H 0.117462 0.844249 0.224590 0.102 Uiso 1 1 calc R U . . .
 C67 C 0.11616(15) 0.7481(3) 0.11655(18) 0.0706(10) Uani 1 1 d . . . . .
 H67A H 0.123915 0.824735 0.112416 0.106 Uiso 1 1 calc R U . . .
 H67B H 0.073289 0.736243 0.105559 0.106 Uiso 1 1 calc R U . . .
 H67C H 0.131780 0.706489 0.087350 0.106 Uiso 1 1 calc R U . . .
 C68 C 0.34751(15) 0.5989(2) 0.16977(19) 0.0626(9) Uani 1 1 d . . . . .
 H68 H 0.320651 0.574878 0.127045 0.075 Uiso 1 1 calc R U . . .
 C69 C 0.39940(16) 0.6482(3) 0.1561(2) 0.0757(11) Uani 1 1 d . . . . .
 H69A H 0.386708 0.713227 0.130125 0.114 Uiso 1 1 calc R U . . .
 H69B H 0.416146 0.596841 0.132492 0.114 Uiso 1 1 calc R U . . .
 H69C H 0.429556 0.667192 0.196622 0.114 Uiso 1 1 calc R U . . .
 C70 C 0.36323(14) 0.4975(2) 0.20947(16) 0.0559(8) Uani 1 1 d . . . . .
 H70A H 0.389990 0.515287 0.252276 0.084 Uiso 1 1 calc R U . . .
 H70B H 0.382924 0.446922 0.188410 0.084 Uiso 1 1 calc R U . . .
 H70C H 0.326973 0.464644 0.213489 0.084 Uiso 1 1 calc R U . . .

loop_
  _atom_site_aniso_label
  _atom_site_aniso_U_11
  _atom_site_aniso_U_22
  _atom_site_aniso_U_33
  _atom_site_aniso_U_23
  _atom_site_aniso_U_13
  _atom_site_aniso_U_12
 P1 0.0544(4) 0.0320(4) 0.0328(5) 0.0019(3) 0.0183(3) 0.0021(3)
 O1 0.0677(13) 0.0560(12) 0.0410(14) 0.0002(10) 0.0167(10) -0.0029(10)
 N1 0.0564(14) 0.0323(11) 0.0313(15) -0.0012(9) 0.0168(11) -0.0019(10)
 N2 0.0582(14) 0.0305(11) 0.0338(15) 0.0007(9) 0.0181(11) -0.0020(10)
 N3 0.0537(13) 0.0288(11) 0.0331(14) 0.0009(9) 0.0189(11) -0.0008(9)
 N4 0.0613(15) 0.0308(11) 0.0345(15) 0.0019(9) 0.0216(12) 0.0016(10)
 N5 0.0675(15) 0.0276(11) 0.0298(14) 0.0020(9) 0.0195(12) -0.0016(10)
 N6 0.0605(14) 0.0349(12) 0.0314(15) 0.0016(10) 0.0208(11) 0.0022(10)
 C1 0.063(2) 0.0362(14) 0.0375(18) -0.0009(12) 0.0211(15) -0.0024(13)
 C2 0.061(2) 0.0400(15) 0.0387(19) 0.0023(13) 0.0202(15) -0.0007(14)
 C3 0.0518(17) 0.0528(17) 0.0362(19) -0.0008(13) 0.0137(14) -0.0032(13)
 C4 0.077(2) 0.062(2) 0.046(2) 0.0088(16) 0.0187(17) -0.0033(17)
 C5 0.067(2) 0.061(2) 0.057(2) -0.0013(16) 0.0215(18) 0.0008(16)
 C6 0.075(2) 0.074(2) 0.066(3) -0.0041(19) 0.024(2) 0.0126(19)
 C7 0.075(2) 0.097(3) 0.063(3) -0.008(2) 0.026(2) 0.017(2)
 C8 0.056(2) 0.094(3) 0.054(2) 0.0028(19) 0.0225(17) -0.0006(18)
 C9 0.0532(18) 0.068(2) 0.042(2) 0.0021(15) 0.0115(15) -0.0011(15)
 C10 0.0561(19) 0.067(2) 0.047(2) 0.0047(16) 0.0109(16) -0.0112(16)
 C11 0.063(2) 0.079(2) 0.058(3) 0.0091(18) 0.0142(18) -0.0171(18)
 C12 0.082(3) 0.065(2) 0.069(3) 0.0053(19) 0.018(2) -0.0245(19)
 C13 0.088(3) 0.058(2) 0.077(3) -0.0023(18) 0.025(2) -0.0174(18)
 C14 0.073(2) 0.0535(19) 0.057(2) -0.0039(16) 0.0224(18) -0.0105(16)
 C15 0.0554(18) 0.0542(18) 0.044(2) -0.0007(14) 0.0110(15) -0.0082(14)
 C16 0.0503(17) 0.0594(19) 0.040(2) 0.0000(14) 0.0108(14) -0.0017(14)
 C17 0.0496(16) 0.0282(13) 0.0334(17) -0.0009(11) 0.0153(13) -0.0026(11)
 C18 0.075(2) 0.0385(15) 0.0327(18) 0.0015(12) 0.0230(15) -0.0073(14)
 C19 0.074(2) 0.0452(17) 0.0369(19) -0.0002(13) 0.0304(16) -0.0009(14)
 C20 0.069(2) 0.0305(14) 0.0353(18) 0.0009(12) 0.0228(15) -0.0036(13)
 C21 0.0643(19) 0.0352(14) 0.0411(19) 0.0026(12) 0.0218(15) -0.0043(13)
 C22 0.078(2) 0.0381(16) 0.050(2) -0.0099(14) 0.0226(17) -0.0113(15)
 C23 0.085(2) 0.0349(15) 0.059(2) -0.0013(14) 0.0304(19) 0.0039(16)
 C24 0.077(2) 0.0427(17) 0.052(2) 0.0049(15) 0.0194(18) 0.0092(16)
 C25 0.070(2) 0.0386(16) 0.044(2) 0.0018(13) 0.0148(16) 0.0013(14)
 C26 0.0635(19) 0.0393(15) 0.048(2) -0.0058(13) 0.0204(16) -0.0081(14)
 C27 0.072(2) 0.0581(19) 0.056(2) 0.0021(16) 0.0173(17) -0.0042(16)
 C28 0.072(2) 0.064(2) 0.070(3) 0.0010(17) 0.0295(19) -0.0117(17)
 C29 0.069(2) 0.0539(19) 0.071(3) -0.0103(17) 0.0022(19) 0.0081(16)
 C30 0.097(3) 0.086(3) 0.096(4) -0.004(2) 0.030(3) -0.024(2)
 C31 0.082(3) 0.160(4) 0.056(3) -0.010(3) 0.003(2) 0.013(3)
 C32 0.0656(19) 0.0335(14) 0.0363(18) -0.0015(12) 0.0282(15) 0.0048(13)
 C33 0.0590(19) 0.0407(16) 0.050(2) -0.0006(13) 0.0263(16) 0.0045(13)
 C34 0.063(2) 0.0505(18) 0.060(2) 0.0026(15) 0.0284(17) 0.0097(15)
 C35 0.077(2) 0.0380(16) 0.058(2) 0.0031(14) 0.0330(18) 0.0137(15)
 C36 0.071(2) 0.0367(15) 0.050(2) -0.0045(13) 0.0278(17) 0.0006(14)
 C37 0.0628(19) 0.0361(15) 0.0387(19) -0.0043(12) 0.0237(15) 0.0013(13)
 C38 0.0570(19) 0.0471(17) 0.069(3) -0.0031(16) 0.0164(17) 0.0045(14)
 C39 0.080(2) 0.074(2) 0.072(3) -0.012(2) 0.005(2) 0.0025(19)
 C40 0.073(2) 0.065(2) 0.107(4) 0.004(2) 0.033(2) -0.0096(18)
 C41 0.066(2) 0.0394(15) 0.052(2) -0.0094(14) 0.0200(16) 0.0006(14)
 C42 0.072(2) 0.0542(19) 0.070(3) -0.0044(17) 0.0272(19) -0.0047(16)
 C43 0.091(3) 0.059(2) 0.053(2) -0.0004(17) 0.0162(19) -0.0060(18)
 C44 0.0450(15) 0.0309(13) 0.0345(18) -0.0001(11) 0.0159(13) 0.0004(11)
 C45 0.0631(18) 0.0392(15) 0.0303(17) -0.0014(12) 0.0194(14) 0.0000(13)
 C46 0.071(2) 0.0363(15) 0.0352(19) 0.0021(12) 0.0233(15) -0.0013(13)
 C47 0.0601(18) 0.0286(13) 0.0342(17) -0.0008(11) 0.0202(14) -0.0016(12)
 C48 0.0589(18) 0.0373(14) 0.0365(18) -0.0007(12) 0.0198(14) -0.0009(13)
 C49 0.066(2) 0.0406(16) 0.055(2) -0.0033(14) 0.0250(16) -0.0087(14)
 C50 0.082(2) 0.0343(15) 0.060(2) 0.0000(14) 0.0338(19) -0.0091(15)
 C51 0.073(2) 0.0342(15) 0.050(2) 0.0056(13) 0.0261(17) 0.0081(14)
 C52 0.0637(19) 0.0351(14) 0.0342(18) 0.0022(12) 0.0236(14) 0.0057(13)
 C53 0.0535(18) 0.0457(16) 0.052(2) 0.0053(14) 0.0173(15) 0.0008(13)
 C54 0.068(2) 0.0520(18) 0.068(3) -0.0050(16) 0.0187(18) 0.0137(16)
 C55 0.064(2) 0.072(2) 0.054(2) 0.0083(17) 0.0093(17) -0.0037(17)
 C56 0.0591(18) 0.0368(14) 0.046(2) 0.0050(13) 0.0187(15) 0.0091(13)
 C57 0.079(2) 0.061(2) 0.046(2) 0.0009(15) 0.0133(17) 0.0153(17)
 C58 0.066(2) 0.069(2) 0.060(3) -0.0019(17) 0.0253(18) 0.0145(17)
 C59 0.0588(18) 0.0285(13) 0.0325(17) 0.0017(11) 0.0134(13) -0.0013(12)
 C60 0.0566(17) 0.0307(13) 0.0333(18) 0.0037(11) 0.0104(13) 0.0007(12)
 C61 0.068(2) 0.0347(15) 0.050(2) -0.0035(13) 0.0178(16) 0.0020(14)
 C62 0.074(2) 0.0364(15) 0.046(2) -0.0043(13) 0.0123(16) -0.0062(15)
 C63 0.0575(19) 0.0528(18) 0.050(2) 0.0057(15) 0.0114(16) -0.0092(15)
 C64 0.0565(19) 0.0390(15) 0.043(2) 0.0048(13) 0.0142(14) -0.0018(13)
 C65 0.0547(18) 0.0385(15) 0.057(2) -0.0012(14) 0.0161(15) 0.0033(13)
 C66 0.068(2) 0.069(2) 0.076(3) -0.0005(19) 0.034(2) 0.0095(17)
 C67 0.067(2) 0.076(2) 0.059(3) -0.0081(18) 0.0055(18) 0.0142(18)
 C68 0.066(2) 0.0562(19) 0.069(3) 0.0005(17) 0.0267(18) 0.0020(16)
 C69 0.080(2) 0.078(2) 0.081(3) 0.015(2) 0.043(2) 0.0122(19)
 C70 0.0619(19) 0.0553(18) 0.052(2) -0.0024(15) 0.0198(16) 0.0042(15)

_geom_special_details
;
 All esds (except the esd in the dihedral angle between two l.s. planes)
 are estimated using the full covariance matrix.  The cell esds are taken
 into account individually in the estimation of esds in distances, angles
 and torsion angles; correlations between esds in cell parameters are only
 used when they are defined by crystal symmetry.  An approximate (isotropic)
 treatment of cell esds is used for estimating esds involving l.s. planes.
;
loop_
  _geom_bond_atom_site_label_1
  _geom_bond_atom_site_label_2
  _geom_bond_distance
  _geom_bond_site_symmetry_2
  _geom_bond_publ_flag
 P1 N1 1.673(2) . ?
 P1 N4 1.689(2) . ?
 P1 C1 1.810(3) . ?
 O1 C3 1.436(4) . ?
 O1 C4 1.425(3) . ?
 N1 C44 1.275(3) . ?
 N2 C44 1.394(3) . ?
 N2 C46 1.392(3) . ?
 N2 C59 1.438(3) . ?
 N3 C44 1.402(3) . ?
 N3 C45 1.391(3) . ?
 N3 C47 1.438(3) . ?
 N4 C17 1.277(3) . ?
 N5 C17 1.395(3) . ?
 N5 C18 1.389(3) . ?
 N5 C20 1.442(3) . ?
 N6 C17 1.402(3) . ?
 N6 C19 1.397(3) . ?
 N6 C32 1.445(3) . ?
 C1 C2 1.217(4) . ?
 C2 C3 1.484(4) . ?
 C3 C15 1.527(4) . ?
 C3 C16 1.527(4) . ?
 C4 H16A 0.9800 . ?
 C4 H16B 0.9800 . ?
 C4 H16C 0.9800 . ?
 C5 H5 0.9500 . ?
 C5 C6 1.388(5) . ?
 C6 H6 0.9500 . ?
 C6 C7 1.375(5) . ?
 C7 H7 0.9500 . ?
 C7 C8 1.383(5) . ?
 C8 H8 0.9500 . ?
 C8 C9 1.385(4) . ?
 C9 C10 1.482(4) . ?
 C10 C11 1.383(4) . ?
 C10 C15 1.391(4) . ?
 C11 H11 0.9500 . ?
 C11 C12 1.379(5) . ?
 C12 H12 0.9500 . ?
 C12 C13 1.392(5) . ?
 C13 H13 0.9500 . ?
 C13 C14 1.378(4) . ?
 C14 H14 0.9500 . ?
 C14 C15 1.371(4) . ?
 C16 C5 1.377(4) . ?
 C16 C9 1.399(4) . ?
 C18 H18 0.9500 . ?
 C18 C19 1.319(4) . ?
 C19 H19 0.9500 . ?
 C20 C21 1.400(4) . ?
 C20 C25 1.398(4) . ?
 C21 C22 1.400(4) . ?
 C21 C26 1.506(4) . ?
 C22 H22 0.9500 . ?
 C22 C23 1.372(4) . ?
 C23 H23 0.9500 . ?
 C23 C24 1.362(4) . ?
 C24 H24 0.9500 . ?
 C24 C25 1.392(4) . ?
 C25 C29 1.518(5) . ?
 C26 H26 1.0000 . ?
 C26 C27 1.523(4) . ?
 C26 C28 1.537(4) . ?
 C27 H27A 0.9800 . ?
 C27 H27B 0.9800 . ?
 C27 H27C 0.9800 . ?
 C28 H28A 0.9800 . ?
 C28 H28B 0.9800 . ?
 C28 H28C 0.9800 . ?
 C29 H29 1.0000 . ?
 C29 C30 1.548(5) . ?
 C29 C31 1.525(6) . ?
 C30 H30A 0.9800 . ?
 C30 H30B 0.9800 . ?
 C30 H30C 0.9800 . ?
 C31 H31A 0.9800 . ?
 C31 H31B 0.9800 . ?
 C31 H31C 0.9800 . ?
 C32 C33 1.399(4) . ?
 C32 C37 1.401(4) . ?
 C33 C34 1.388(4) . ?
 C33 C38 1.516(4) . ?
 C34 H34 0.9500 . ?
 C34 C35 1.381(4) . ?
 C35 H35 0.9500 . ?
 C35 C36 1.370(4) . ?
 C36 H36 0.9500 . ?
 C36 C37 1.400(4) . ?
 C37 C41 1.510(4) . ?
 C38 H38 1.0000 . ?
 C38 C39 1.520(5) . ?
 C38 C40 1.536(5) . ?
 C39 H39A 0.9800 . ?
 C39 H39B 0.9800 . ?
 C39 H39C 0.9800 . ?
 C40 H40A 0.9800 . ?
 C40 H40B 0.9800 . ?
 C40 H40C 0.9800 . ?
 C41 H41 1.0000 . ?
 C41 C42 1.521(4) . ?
 C41 C43 1.523(5) . ?
 C42 H42A 0.9800 . ?
 C42 H42B 0.9800 . ?
 C42 H42C 0.9800 . ?
 C43 H43A 0.9800 . ?
 C43 H43B 0.9800 . ?
 C43 H43C 0.9800 . ?
 C45 H45 0.9500 . ?
 C45 C46 1.320(4) . ?
 C46 H46 0.9500 . ?
 C47 C48 1.396(4) . ?
 C47 C52 1.404(4) . ?
 C48 C49 1.391(4) . ?
 C48 C53 1.524(4) . ?
 C49 H49 0.9500 . ?
 C49 C50 1.389(4) . ?
 C50 H50 0.9500 . ?
 C50 C51 1.367(4) . ?
 C51 H51 0.9500 . ?
 C51 C52 1.399(4) . ?
 C52 C56 1.508(4) . ?
 C53 H53 1.0000 . ?
 C53 C54 1.535(4) . ?
 C53 C55 1.518(4) . ?
 C54 H54A 0.9800 . ?
 C54 H54B 0.9800 . ?
 C54 H54C 0.9800 . ?
 C55 H55A 0.9800 . ?
 C55 H55B 0.9800 . ?
 C55 H55C 0.9800 . ?
 C56 H56 1.0000 . ?
 C56 C57 1.535(4) . ?
 C56 C58 1.534(4) . ?
 C57 H57A 0.9800 . ?
 C57 H57B 0.9800 . ?
 C57 H57C 0.9800 . ?
 C58 H58A 0.9800 . ?
 C58 H58B 0.9800 . ?
 C58 H58C 0.9800 . ?
 C59 C60 1.398(4) . ?
 C59 C64 1.401(4) . ?
 C60 C61 1.392(4) . ?
 C60 C65 1.512(4) . ?
 C61 H61 0.9500 . ?
 C61 C62 1.362(4) . ?
 C62 H62 0.9500 . ?
 C62 C63 1.372(4) . ?
 C63 H63 0.9500 . ?
 C63 C64 1.397(4) . ?
 C64 C68 1.530(4) . ?
 C65 H65 1.0000 . ?
 C65 C66 1.523(4) . ?
 C65 C67 1.526(5) . ?
 C66 H66A 0.9800 . ?
 C66 H66B 0.9800 . ?
 C66 H66C 0.9800 . ?
 C67 H67A 0.9800 . ?
 C67 H67B 0.9800 . ?
 C67 H67C 0.9800 . ?
 C68 H68 1.0000 . ?
 C68 C69 1.486(4) . ?
 C68 C70 1.511(4) . ?
 C69 H69A 0.9800 . ?
 C69 H69B 0.9800 . ?
 C69 H69C 0.9800 . ?
 C70 H70A 0.9800 . ?
 C70 H70B 0.9800 . ?
 C70 H70C 0.9800 . ?

loop_
  _geom_angle_atom_site_label_1
  _geom_angle_atom_site_label_2
  _geom_angle_atom_site_label_3
  _geom_angle
  _geom_angle_site_symmetry_1
  _geom_angle_site_symmetry_3
  _geom_angle_publ_flag
 N1 P1 N4 96.75(11) . . ?
 N1 P1 C1 104.75(12) . . ?
 N4 P1 C1 96.23(12) . . ?
 C4 O1 C3 116.0(2) . . ?
 C44 N1 P1 135.14(18) . . ?
 C44 N2 C59 125.1(2) . . ?
 C46 N2 C44 110.1(2) . . ?
 C46 N2 C59 124.7(2) . . ?
 C44 N3 C47 124.6(2) . . ?
 C45 N3 C44 110.0(2) . . ?
 C45 N3 C47 125.0(2) . . ?
 C17 N4 P1 128.90(18) . . ?
 C17 N5 C20 124.4(2) . . ?
 C18 N5 C17 110.2(2) . . ?
 C18 N5 C20 123.2(2) . . ?
 C17 N6 C32 127.9(2) . . ?
 C19 N6 C17 109.6(2) . . ?
 C19 N6 C32 121.8(2) . . ?
 C2 C1 P1 172.5(3) . . ?
 C1 C2 C3 173.5(3) . . ?
 O1 C3 C2 111.1(2) . . ?
 O1 C3 C15 105.9(2) . . ?
 O1 C3 C16 113.1(2) . . ?
 C2 C3 C15 114.2(2) . . ?
 C2 C3 C16 110.5(2) . . ?
 C15 C3 C16 101.9(2) . . ?
 O1 C4 H16A 109.5 . . ?
 O1 C4 H16B 109.5 . . ?
 O1 C4 H16C 109.5 . . ?
 H16A C4 H16B 109.5 . . ?
 H16A C4 H16C 109.5 . . ?
 H16B C4 H16C 109.5 . . ?
 C6 C5 H5 120.5 . . ?
 C16 C5 H5 120.5 . . ?
 C16 C5 C6 119.1(3) . . ?
 C5 C6 H6 119.7 . . ?
 C7 C6 C5 120.5(3) . . ?
 C7 C6 H6 119.7 . . ?
 C6 C7 H7 119.4 . . ?
 C6 C7 C8 121.2(3) . . ?
 C8 C7 H7 119.4 . . ?
 C7 C8 H8 120.8 . . ?
 C7 C8 C9 118.3(3) . . ?
 C9 C8 H8 120.8 . . ?
 C8 C9 C10 130.8(3) . . ?
 C8 C9 C16 120.8(3) . . ?
 C16 C9 C10 108.4(3) . . ?
 C11 C10 C9 130.5(3) . . ?
 C11 C10 C15 120.7(3) . . ?
 C15 C10 C9 108.7(3) . . ?
 C10 C11 H11 120.9 . . ?
 C12 C11 C10 118.3(3) . . ?
 C12 C11 H11 120.9 . . ?
 C11 C12 H12 119.4 . . ?
 C11 C12 C13 121.1(3) . . ?
 C13 C12 H12 119.4 . . ?
 C12 C13 H13 120.1 . . ?
 C14 C13 C12 119.9(3) . . ?
 C14 C13 H13 120.1 . . ?
 C13 C14 H14 120.2 . . ?
 C15 C14 C13 119.5(3) . . ?
 C15 C14 H14 120.2 . . ?
 C10 C15 C3 110.5(3) . . ?
 C14 C15 C3 129.0(3) . . ?
 C14 C15 C10 120.4(3) . . ?
 C5 C16 C3 129.5(3) . . ?
 C5 C16 C9 120.0(3) . . ?
 C9 C16 C3 110.4(3) . . ?
 N4 C17 N5 122.4(2) . . ?
 N4 C17 N6 134.1(2) . . ?
 N5 C17 N6 103.5(2) . . ?
 N5 C18 H18 125.8 . . ?
 C19 C18 N5 108.4(2) . . ?
 C19 C18 H18 125.8 . . ?
 N6 C19 H19 125.9 . . ?
 C18 C19 N6 108.3(2) . . ?
 C18 C19 H19 125.9 . . ?
 C21 C20 N5 118.4(3) . . ?
 C25 C20 N5 119.1(3) . . ?
 C25 C20 C21 122.5(2) . . ?
 C20 C21 C22 117.1(3) . . ?
 C20 C21 C26 122.3(2) . . ?
 C22 C21 C26 120.6(3) . . ?
 C21 C22 H22 119.5 . . ?
 C23 C22 C21 121.0(3) . . ?
 C23 C22 H22 119.5 . . ?
 C22 C23 H23 119.7 . . ?
 C24 C23 C22 120.5(3) . . ?
 C24 C23 H23 119.7 . . ?
 C23 C24 H24 119.2 . . ?
 C23 C24 C25 121.7(3) . . ?
 C25 C24 H24 119.2 . . ?
 C20 C25 C29 121.7(3) . . ?
 C24 C25 C20 117.2(3) . . ?
 C24 C25 C29 121.0(3) . . ?
 C21 C26 H26 107.4 . . ?
 C21 C26 C27 111.4(2) . . ?
 C21 C26 C28 111.9(2) . . ?
 C27 C26 H26 107.4 . . ?
 C27 C26 C28 111.0(3) . . ?
 C28 C26 H26 107.4 . . ?
 C26 C27 H27A 109.5 . . ?
 C26 C27 H27B 109.5 . . ?
 C26 C27 H27C 109.5 . . ?
 H27A C27 H27B 109.5 . . ?
 H27A C27 H27C 109.5 . . ?
 H27B C27 H27C 109.5 . . ?
 C26 C28 H28A 109.5 . . ?
 C26 C28 H28B 109.5 . . ?
 C26 C28 H28C 109.5 . . ?
 H28A C28 H28B 109.5 . . ?
 H28A C28 H28C 109.5 . . ?
 H28B C28 H28C 109.5 . . ?
 C25 C29 H29 108.7 . . ?
 C25 C29 C30 111.8(3) . . ?
 C25 C29 C31 110.6(3) . . ?
 C30 C29 H29 108.7 . . ?
 C31 C29 H29 108.7 . . ?
 C31 C29 C30 108.2(3) . . ?
 C29 C30 H30A 109.5 . . ?
 C29 C30 H30B 109.5 . . ?
 C29 C30 H30C 109.5 . . ?
 H30A C30 H30B 109.5 . . ?
 H30A C30 H30C 109.5 . . ?
 H30B C30 H30C 109.5 . . ?
 C29 C31 H31A 109.5 . . ?
 C29 C31 H31B 109.5 . . ?
 C29 C31 H31C 109.5 . . ?
 H31A C31 H31B 109.5 . . ?
 H31A C31 H31C 109.5 . . ?
 H31B C31 H31C 109.5 . . ?
 C33 C32 N6 118.7(2) . . ?
 C33 C32 C37 123.3(2) . . ?
 C37 C32 N6 117.8(3) . . ?
 C32 C33 C38 121.3(2) . . ?
 C34 C33 C32 116.9(3) . . ?
 C34 C33 C38 121.8(3) . . ?
 C33 C34 H34 119.3 . . ?
 C35 C34 C33 121.4(3) . . ?
 C35 C34 H34 119.3 . . ?
 C34 C35 H35 119.8 . . ?
 C36 C35 C34 120.3(3) . . ?
 C36 C35 H35 119.8 . . ?
 C35 C36 H36 119.3 . . ?
 C35 C36 C37 121.4(3) . . ?
 C37 C36 H36 119.3 . . ?
 C32 C37 C41 121.8(2) . . ?
 C36 C37 C32 116.5(3) . . ?
 C36 C37 C41 121.7(3) . . ?
 C33 C38 H38 107.2 . . ?
 C33 C38 C39 112.8(3) . . ?
 C33 C38 C40 111.4(3) . . ?
 C39 C38 H38 107.2 . . ?
 C39 C38 C40 110.6(3) . . ?
 C40 C38 H38 107.2 . . ?
 C38 C39 H39A 109.5 . . ?
 C38 C39 H39B 109.5 . . ?
 C38 C39 H39C 109.5 . . ?
 H39A C39 H39B 109.5 . . ?
 H39A C39 H39C 109.5 . . ?
 H39B C39 H39C 109.5 . . ?
 C38 C40 H40A 109.5 . . ?
 C38 C40 H40B 109.5 . . ?
 C38 C40 H40C 109.5 . . ?
 H40A C40 H40B 109.5 . . ?
 H40A C40 H40C 109.5 . . ?
 H40B C40 H40C 109.5 . . ?
 C37 C41 H41 107.4 . . ?
 C37 C41 C42 112.4(3) . . ?
 C37 C41 C43 112.1(3) . . ?
 C42 C41 H41 107.4 . . ?
 C42 C41 C43 109.9(3) . . ?
 C43 C41 H41 107.4 . . ?
 C41 C42 H42A 109.5 . . ?
 C41 C42 H42B 109.5 . . ?
 C41 C42 H42C 109.5 . . ?
 H42A C42 H42B 109.5 . . ?
 H42A C42 H42C 109.5 . . ?
 H42B C42 H42C 109.5 . . ?
 C41 C43 H43A 109.5 . . ?
 C41 C43 H43B 109.5 . . ?
 C41 C43 H43C 109.5 . . ?
 H43A C43 H43B 109.5 . . ?
 H43A C43 H43C 109.5 . . ?
 H43B C43 H43C 109.5 . . ?
 N1 C44 N2 133.4(2) . . ?
 N1 C44 N3 123.3(2) . . ?
 N2 C44 N3 103.3(2) . . ?
 N3 C45 H45 125.9 . . ?
 C46 C45 N3 108.2(2) . . ?
 C46 C45 H45 125.9 . . ?
 N2 C46 H46 125.8 . . ?
 C45 C46 N2 108.3(2) . . ?
 C45 C46 H46 125.8 . . ?
 C48 C47 N3 117.9(2) . . ?
 C48 C47 C52 122.7(2) . . ?
 C52 C47 N3 119.4(2) . . ?
 C47 C48 C53 121.9(2) . . ?
 C49 C48 C47 117.8(3) . . ?
 C49 C48 C53 120.2(3) . . ?
 C48 C49 H49 119.7 . . ?
 C50 C49 C48 120.5(3) . . ?
 C50 C49 H49 119.7 . . ?
 C49 C50 H50 119.7 . . ?
 C51 C50 C49 120.6(3) . . ?
 C51 C50 H50 119.7 . . ?
 C50 C51 H51 119.3 . . ?
 C50 C51 C52 121.4(3) . . ?
 C52 C51 H51 119.3 . . ?
 C47 C52 C56 123.4(2) . . ?
 C51 C52 C47 116.9(3) . . ?
 C51 C52 C56 119.7(2) . . ?
 C48 C53 H53 107.5 . . ?
 C48 C53 C54 108.7(3) . . ?
 C54 C53 H53 107.5 . . ?
 C55 C53 C48 114.2(3) . . ?
 C55 C53 H53 107.5 . . ?
 C55 C53 C54 111.2(3) . . ?
 C53 C54 H54A 109.5 . . ?
 C53 C54 H54B 109.5 . . ?
 C53 C54 H54C 109.5 . . ?
 H54A C54 H54B 109.5 . . ?
 H54A C54 H54C 109.5 . . ?
 H54B C54 H54C 109.5 . . ?
 C53 C55 H55A 109.5 . . ?
 C53 C55 H55B 109.5 . . ?
 C53 C55 H55C 109.5 . . ?
 H55A C55 H55B 109.5 . . ?
 H55A C55 H55C 109.5 . . ?
 H55B C55 H55C 109.5 . . ?
 C52 C56 H56 107.7 . . ?
 C52 C56 C57 111.7(2) . . ?
 C52 C56 C58 112.0(3) . . ?
 C57 C56 H56 107.7 . . ?
 C58 C56 H56 107.7 . . ?
 C58 C56 C57 109.9(2) . . ?
 C56 C57 H57A 109.5 . . ?
 C56 C57 H57B 109.5 . . ?
 C56 C57 H57C 109.5 . . ?
 H57A C57 H57B 109.5 . . ?
 H57A C57 H57C 109.5 . . ?
 H57B C57 H57C 109.5 . . ?
 C56 C58 H58A 109.5 . . ?
 C56 C58 H58B 109.5 . . ?
 C56 C58 H58C 109.5 . . ?
 H58A C58 H58B 109.5 . . ?
 H58A C58 H58C 109.5 . . ?
 H58B C58 H58C 109.5 . . ?
 C60 C59 N2 118.5(2) . . ?
 C60 C59 C64 123.3(2) . . ?
 C64 C59 N2 118.1(2) . . ?
 C59 C60 C65 121.3(2) . . ?
 C61 C60 C59 116.7(3) . . ?
 C61 C60 C65 121.8(2) . . ?
 C60 C61 H61 119.3 . . ?
 C62 C61 C60 121.4(3) . . ?
 C62 C61 H61 119.3 . . ?
 C61 C62 H62 119.6 . . ?
 C61 C62 C63 120.8(3) . . ?
 C63 C62 H62 119.6 . . ?
 C62 C63 H63 119.4 . . ?
 C62 C63 C64 121.3(3) . . ?
 C64 C63 H63 119.4 . . ?
 C59 C64 C68 121.2(3) . . ?
 C63 C64 C59 116.4(3) . . ?
 C63 C64 C68 122.3(3) . . ?
 C60 C65 H65 107.4 . . ?
 C60 C65 C66 113.4(3) . . ?
 C60 C65 C67 110.7(3) . . ?
 C66 C65 H65 107.4 . . ?
 C66 C65 C67 110.3(3) . . ?
 C67 C65 H65 107.4 . . ?
 C65 C66 H66A 109.5 . . ?
 C65 C66 H66B 109.5 . . ?
 C65 C66 H66C 109.5 . . ?
 H66A C66 H66B 109.5 . . ?
 H66A C66 H66C 109.5 . . ?
 H66B C66 H66C 109.5 . . ?
 C65 C67 H67A 109.5 . . ?
 C65 C67 H67B 109.5 . . ?
 C65 C67 H67C 109.5 . . ?
 H67A C67 H67B 109.5 . . ?
 H67A C67 H67C 109.5 . . ?
 H67B C67 H67C 109.5 . . ?
 C64 C68 H68 105.1 . . ?
 C69 C68 C64 115.1(3) . . ?
 C69 C68 H68 105.1 . . ?
 C69 C68 C70 112.9(3) . . ?
 C70 C68 C64 112.3(3) . . ?
 C70 C68 H68 105.1 . . ?
 C68 C69 H69A 109.5 . . ?
 C68 C69 H69B 109.5 . . ?
 C68 C69 H69C 109.5 . . ?
 H69A C69 H69B 109.5 . . ?
 H69A C69 H69C 109.5 . . ?
 H69B C69 H69C 109.5 . . ?
 C68 C70 H70A 109.5 . . ?
 C68 C70 H70B 109.5 . . ?
 C68 C70 H70C 109.5 . . ?
 H70A C70 H70B 109.5 . . ?
 H70A C70 H70C 109.5 . . ?
 H70B C70 H70C 109.5 . . ?

loop_
  _geom_torsion_atom_site_label_1
  _geom_torsion_atom_site_label_2
  _geom_torsion_atom_site_label_3
  _geom_torsion_atom_site_label_4
  _geom_torsion
  _geom_torsion_site_symmetry_1
  _geom_torsion_site_symmetry_2
  _geom_torsion_site_symmetry_3
  _geom_torsion_site_symmetry_4
  _geom_torsion_publ_flag
 P1 N1 C44 N2 21.2(5) . . . . ?
 P1 N1 C44 N3 -161.3(2) . . . . ?
 P1 N4 C17 N5 -177.8(2) . . . . ?
 P1 N4 C17 N6 0.1(5) . . . . ?
 O1 C3 C15 C10 118.6(3) . . . . ?
 O1 C3 C15 C14 -59.3(4) . . . . ?
 O1 C3 C16 C5 70.7(4) . . . . ?
 O1 C3 C16 C9 -112.5(3) . . . . ?
 N1 P1 N4 C17 -155.3(3) . . . . ?
 N2 C59 C60 C61 -179.3(3) . . . . ?
 N2 C59 C60 C65 -3.9(4) . . . . ?
 N2 C59 C64 C63 179.3(3) . . . . ?
 N2 C59 C64 C68 1.9(4) . . . . ?
 N3 C45 C46 N2 0.2(3) . . . . ?
 N3 C47 C48 C49 176.2(2) . . . . ?
 N3 C47 C48 C53 -7.2(4) . . . . ?
 N3 C47 C52 C51 -177.5(2) . . . . ?
 N3 C47 C52 C56 1.8(4) . . . . ?
 N4 P1 N1 C44 179.9(3) . . . . ?
 N5 C18 C19 N6 0.2(3) . . . . ?
 N5 C20 C21 C22 -177.2(2) . . . . ?
 N5 C20 C21 C26 2.8(4) . . . . ?
 N5 C20 C25 C24 175.8(3) . . . . ?
 N5 C20 C25 C29 0.3(4) . . . . ?
 N6 C32 C33 C34 172.4(2) . . . . ?
 N6 C32 C33 C38 -7.8(4) . . . . ?
 N6 C32 C37 C36 -173.6(2) . . . . ?
 N6 C32 C37 C41 5.7(4) . . . . ?
 C1 P1 N1 C44 -81.8(3) . . . . ?
 C1 P1 N4 C17 99.0(3) . . . . ?
 C2 C3 C15 C10 -118.9(3) . . . . ?
 C2 C3 C15 C14 63.2(4) . . . . ?
 C2 C3 C16 C5 -54.5(4) . . . . ?
 C2 C3 C16 C9 122.3(3) . . . . ?
 C3 C16 C5 C6 179.7(3) . . . . ?
 C3 C16 C9 C8 -179.2(3) . . . . ?
 C3 C16 C9 C10 -1.1(4) . . . . ?
 C4 O1 C3 C2 58.7(3) . . . . ?
 C4 O1 C3 C15 -176.8(2) . . . . ?
 C4 O1 C3 C16 -66.2(3) . . . . ?
 C5 C6 C7 C8 -1.3(6) . . . . ?
 C5 C16 C9 C8 -2.0(5) . . . . ?
 C5 C16 C9 C10 176.0(3) . . . . ?
 C6 C7 C8 C9 2.4(6) . . . . ?
 C7 C8 C9 C10 -178.3(3) . . . . ?
 C7 C8 C9 C16 -0.8(5) . . . . ?
 C8 C9 C10 C11 -0.6(6) . . . . ?
 C8 C9 C10 C15 179.0(4) . . . . ?
 C9 C10 C11 C12 -178.8(3) . . . . ?
 C9 C10 C15 C3 -0.8(4) . . . . ?
 C9 C10 C15 C14 177.2(3) . . . . ?
 C9 C16 C5 C6 3.2(5) . . . . ?
 C10 C11 C12 C13 1.3(6) . . . . ?
 C11 C10 C15 C3 178.9(3) . . . . ?
 C11 C10 C15 C14 -3.0(5) . . . . ?
 C11 C12 C13 C14 -2.8(6) . . . . ?
 C12 C13 C14 C15 1.3(6) . . . . ?
 C13 C14 C15 C3 179.2(3) . . . . ?
 C13 C14 C15 C10 1.5(5) . . . . ?
 C15 C3 C16 C5 -176.2(3) . . . . ?
 C15 C3 C16 C9 0.6(3) . . . . ?
 C15 C10 C11 C12 1.6(5) . . . . ?
 C16 C3 C15 C10 0.2(3) . . . . ?
 C16 C3 C15 C14 -177.7(3) . . . . ?
 C16 C5 C6 C7 -1.6(5) . . . . ?
 C16 C9 C10 C11 -178.4(4) . . . . ?
 C16 C9 C10 C15 1.2(4) . . . . ?
 C17 N5 C18 C19 -1.1(3) . . . . ?
 C17 N5 C20 C21 -75.8(3) . . . . ?
 C17 N5 C20 C25 106.9(3) . . . . ?
 C17 N6 C19 C18 0.7(3) . . . . ?
 C17 N6 C32 C33 83.9(3) . . . . ?
 C17 N6 C32 C37 -101.1(3) . . . . ?
 C18 N5 C17 N4 179.9(3) . . . . ?
 C18 N5 C17 N6 1.4(3) . . . . ?
 C18 N5 C20 C21 85.4(4) . . . . ?
 C18 N5 C20 C25 -91.9(3) . . . . ?
 C19 N6 C17 N4 -179.5(3) . . . . ?
 C19 N6 C17 N5 -1.3(3) . . . . ?
 C19 N6 C32 C33 -86.1(3) . . . . ?
 C19 N6 C32 C37 89.0(3) . . . . ?
 C20 N5 C17 N4 -16.8(4) . . . . ?
 C20 N5 C17 N6 164.8(2) . . . . ?
 C20 N5 C18 C19 -164.6(3) . . . . ?
 C20 C21 C22 C23 1.1(4) . . . . ?
 C20 C21 C26 C27 108.2(3) . . . . ?
 C20 C21 C26 C28 -126.8(3) . . . . ?
 C20 C25 C29 C30 -138.7(3) . . . . ?
 C20 C25 C29 C31 100.7(4) . . . . ?
 C21 C20 C25 C24 -1.4(4) . . . . ?
 C21 C20 C25 C29 -176.9(3) . . . . ?
 C21 C22 C23 C24 -0.7(5) . . . . ?
 C22 C21 C26 C27 -71.8(3) . . . . ?
 C22 C21 C26 C28 53.2(4) . . . . ?
 C22 C23 C24 C25 -0.8(5) . . . . ?
 C23 C24 C25 C20 1.8(5) . . . . ?
 C23 C24 C25 C29 177.3(3) . . . . ?
 C24 C25 C29 C30 46.0(4) . . . . ?
 C24 C25 C29 C31 -74.6(4) . . . . ?
 C25 C20 C21 C22 0.0(4) . . . . ?
 C25 C20 C21 C26 180.0(3) . . . . ?
 C26 C21 C22 C23 -178.9(3) . . . . ?
 C32 N6 C17 N4 9.6(5) . . . . ?
 C32 N6 C17 N5 -172.3(2) . . . . ?
 C32 N6 C19 C18 172.3(3) . . . . ?
 C32 C33 C34 C35 1.2(4) . . . . ?
 C32 C33 C38 C39 -144.6(3) . . . . ?
 C32 C33 C38 C40 90.3(3) . . . . ?
 C32 C37 C41 C42 147.6(3) . . . . ?
 C32 C37 C41 C43 -88.0(3) . . . . ?
 C33 C32 C37 C36 1.1(4) . . . . ?
 C33 C32 C37 C41 -179.5(3) . . . . ?
 C33 C34 C35 C36 1.0(5) . . . . ?
 C34 C33 C38 C39 35.3(4) . . . . ?
 C34 C33 C38 C40 -89.9(4) . . . . ?
 C34 C35 C36 C37 -2.2(5) . . . . ?
 C35 C36 C37 C32 1.2(4) . . . . ?
 C35 C36 C37 C41 -178.2(3) . . . . ?
 C36 C37 C41 C42 -33.1(4) . . . . ?
 C36 C37 C41 C43 91.3(3) . . . . ?
 C37 C32 C33 C34 -2.3(4) . . . . ?
 C37 C32 C33 C38 177.5(3) . . . . ?
 C38 C33 C34 C35 -178.6(3) . . . . ?
 C44 N2 C46 C45 -0.8(3) . . . . ?
 C44 N2 C59 C60 -81.5(3) . . . . ?
 C44 N2 C59 C64 101.6(3) . . . . ?
 C44 N3 C45 C46 0.5(3) . . . . ?
 C44 N3 C47 C48 107.3(3) . . . . ?
 C44 N3 C47 C52 -74.1(3) . . . . ?
 C45 N3 C44 N1 -179.0(2) . . . . ?
 C45 N3 C44 N2 -0.9(3) . . . . ?
 C45 N3 C47 C48 -64.5(3) . . . . ?
 C45 N3 C47 C52 114.1(3) . . . . ?
 C46 N2 C44 N1 178.8(3) . . . . ?
 C46 N2 C44 N3 1.0(3) . . . . ?
 C46 N2 C59 C60 102.8(3) . . . . ?
 C46 N2 C59 C64 -74.1(3) . . . . ?
 C47 N3 C44 N1 8.1(4) . . . . ?
 C47 N3 C44 N2 -173.8(2) . . . . ?
 C47 N3 C45 C46 173.3(2) . . . . ?
 C47 C48 C49 C50 2.4(4) . . . . ?
 C47 C48 C53 C54 -84.3(3) . . . . ?
 C47 C48 C53 C55 150.9(3) . . . . ?
 C47 C52 C56 C57 112.3(3) . . . . ?
 C47 C52 C56 C58 -123.9(3) . . . . ?
 C48 C47 C52 C51 1.1(4) . . . . ?
 C48 C47 C52 C56 -179.7(3) . . . . ?
 C48 C49 C50 C51 -1.3(5) . . . . ?
 C49 C48 C53 C54 92.2(3) . . . . ?
 C49 C48 C53 C55 -32.7(4) . . . . ?
 C49 C50 C51 C52 0.0(5) . . . . ?
 C50 C51 C52 C47 0.1(4) . . . . ?
 C50 C51 C52 C56 -179.2(3) . . . . ?
 C51 C52 C56 C57 -68.4(3) . . . . ?
 C51 C52 C56 C58 55.3(4) . . . . ?
 C52 C47 C48 C49 -2.3(4) . . . . ?
 C52 C47 C48 C53 174.2(3) . . . . ?
 C53 C48 C49 C50 -174.2(3) . . . . ?
 C59 N2 C44 N1 2.7(4) . . . . ?
 C59 N2 C44 N3 -175.1(2) . . . . ?
 C59 N2 C46 C45 175.4(3) . . . . ?
 C59 C60 C61 C62 0.5(4) . . . . ?
 C59 C60 C65 C66 155.0(3) . . . . ?
 C59 C60 C65 C67 -80.4(3) . . . . ?
 C59 C64 C68 C69 152.9(3) . . . . ?
 C59 C64 C68 C70 -76.1(4) . . . . ?
 C60 C59 C64 C63 2.6(4) . . . . ?
 C60 C59 C64 C68 -174.9(3) . . . . ?
 C60 C61 C62 C63 1.4(5) . . . . ?
 C61 C60 C65 C66 -29.7(4) . . . . ?
 C61 C60 C65 C67 94.8(3) . . . . ?
 C61 C62 C63 C64 -1.5(5) . . . . ?
 C62 C63 C64 C59 -0.5(5) . . . . ?
 C62 C63 C64 C68 176.9(3) . . . . ?
 C63 C64 C68 C69 -24.4(5) . . . . ?
 C63 C64 C68 C70 106.6(3) . . . . ?
 C64 C59 C60 C61 -2.6(4) . . . . ?
 C64 C59 C60 C65 172.8(3) . . . . ?
 C65 C60 C61 C62 -174.9(3) . . . . ?

_shelx_res_file
;
TITL p_a.res in P2(1)/c
    fd23_32.res
    created by SHELXL-2018/3 at 11:21:48 on 09-May-2023
REM Old TITL p in P2(1)/c
REM SHELXT solution in P2(1)/c
REM R1 0.248, Rweak 0.045, Alpha 0.077, Orientation as input
REM Formula found by SHELXT: C70 N7 P
CELL 0.71073 23.702 12.4334 21.898 90 108.0879 90
ZERR 4 0.0027 0.0014 0.0024 0 0.0028 0
LATT 1
SYMM -X,0.5+Y,0.5-Z
SFAC C H N O P
UNIT 280 332 24 4 4

L.S. 10
PLAN  16
SIZE 0.015 0.13 0.18
TEMP -100.15
CONF
BOND $H
LIST 4
MORE -1
fmap 2
acta
OMIT -1 0 2
OMIT 2 0 0
OMIT 0 0 2
OMIT 1 1 0
OMIT 0 1 1
REM <olex2.extras>
REM <HklSrc "%.\\fd23_32.hkl">
REM </olex2.extras>

WGHT    0.095600    0.786800
EXTI    0.004476
FVAR       0.09917
P1    5    0.221729    0.511510    0.306244    11.00000    0.05437    0.03200 =
         0.03281    0.00188    0.01829    0.00207
O1    4    0.425300    0.607077    0.465814    11.00000    0.06767    0.05600 =
         0.04102    0.00018    0.01674   -0.00295
N1    3    0.227148    0.403650    0.354654    11.00000    0.06134    0.03077 =
         0.03453    0.00194    0.02161    0.00160
N2    3    0.222493    0.301443    0.442778    11.00000    0.06746    0.02757 =
         0.02977    0.00203    0.01947   -0.00160
N3    3    0.190402    0.467274    0.442135    11.00000    0.06050    0.03485 =
         0.03139    0.00159    0.02082    0.00221
N4    3    0.217014    0.442867    0.239139    11.00000    0.05639    0.03231 =
         0.03132   -0.00120    0.01684   -0.00188
N5    3    0.192163    0.395812    0.129696    11.00000    0.05371    0.02878 =
         0.03315    0.00094    0.01894   -0.00078
N6    3    0.223941    0.561195    0.152206    11.00000    0.05824    0.03045 =
         0.03377    0.00072    0.01812   -0.00198
C1    1    0.298840    0.551187    0.337418    11.00000    0.06283    0.03616 =
         0.03750   -0.00085    0.02112   -0.00241
C2    1    0.349051    0.582704    0.364369    11.00000    0.06111    0.04001 =
         0.03872    0.00225    0.02017   -0.00068
C3    1    0.412414    0.608300    0.397246    11.00000    0.05180    0.05277 =
         0.03623   -0.00081    0.01373   -0.00317
C4    1    0.452603    0.533696    0.373869    11.00000    0.05030    0.05939 =
         0.03952   -0.00003    0.01079   -0.00168
C5    1    0.453985    0.423009    0.372436    11.00000    0.06655    0.06067 =
         0.05674   -0.00131    0.02150    0.00077
AFIX  43
H5    2    0.427324    0.381878    0.387648    11.00000   -1.20000
AFIX   0
C6    1    0.494857    0.372372    0.348464    11.00000    0.07530    0.07419 =
         0.06574   -0.00406    0.02366    0.01261
AFIX  43
H6    2    0.496845    0.296065    0.348274    11.00000   -1.20000
AFIX   0
C7    1    0.532499    0.431789    0.324985    11.00000    0.07452    0.09735 =
         0.06287   -0.00786    0.02553    0.01749
AFIX  43
H7    2    0.560745    0.395843    0.309558    11.00000   -1.20000
AFIX   0
C8    1    0.529988    0.542907    0.323422    11.00000    0.05586    0.09366 =
         0.05373    0.00282    0.02245   -0.00056
AFIX  43
H8    2    0.555065    0.583455    0.305650    11.00000   -1.20000
AFIX   0
C9    1    0.489984    0.593572    0.348424    11.00000    0.05317    0.06803 =
         0.04217    0.00209    0.01146   -0.00110
C10   1    0.476170    0.709147    0.352130    11.00000    0.05615    0.06690 =
         0.04685    0.00468    0.01085   -0.01119
C11   1    0.499790    0.799246    0.332102    11.00000    0.06261    0.07868 =
         0.05790    0.00908    0.01421   -0.01707
AFIX  43
H11   2    0.529487    0.792635    0.311514    11.00000   -1.20000
AFIX   0
C12   1    0.479127    0.898895    0.342786    11.00000    0.08236    0.06490 =
         0.06892    0.00526    0.01799   -0.02447
AFIX  43
H12   2    0.494256    0.961576    0.328554    11.00000   -1.20000
AFIX   0
C13   1    0.436481    0.909242    0.374066    11.00000    0.08791    0.05757 =
         0.07667   -0.00232    0.02528   -0.01743
AFIX  43
H13   2    0.423999    0.978625    0.382725    11.00000   -1.20000
AFIX   0
C14   1    0.412393    0.818644    0.392456    11.00000    0.07289    0.05346 =
         0.05684   -0.00390    0.02235   -0.01046
AFIX  43
H14   2    0.382676    0.825194    0.413021    11.00000   -1.20000
AFIX   0
C15   1    0.431648    0.718973    0.380842    11.00000    0.05538    0.05418 =
         0.04365   -0.00071    0.01096   -0.00823
C16   1    0.413760    0.508467    0.492887    11.00000    0.07745    0.06170 =
         0.04601    0.00878    0.01874   -0.00332
AFIX 137
H16A  2    0.374857    0.480804    0.467406    11.00000   -1.50000
H16B  2    0.413967    0.520882    0.537151    11.00000   -1.50000
H16C  2    0.444519    0.455893    0.492726    11.00000   -1.50000
AFIX   0
C17   1    0.213593    0.395785    0.406544    11.00000    0.04965    0.02817 =
         0.03345   -0.00090    0.01533   -0.00259
C18   1    0.204013    0.315505    0.496572    11.00000    0.07519    0.03852 =
         0.03271    0.00152    0.02297   -0.00733
AFIX  43
H18   2    0.205035    0.262404    0.528091    11.00000   -1.20000
AFIX   0
C19   1    0.184811    0.415096    0.496447    11.00000    0.07385    0.04520 =
         0.03692   -0.00024    0.03036   -0.00091
AFIX  43
H19   2    0.169758    0.446036    0.527907    11.00000   -1.20000
AFIX   0
C20   1    0.232610    0.197163    0.419262    11.00000    0.06859    0.03053 =
         0.03529    0.00090    0.02282   -0.00360
C21   1    0.184191    0.142370    0.377738    11.00000    0.06431    0.03524 =
         0.04114    0.00259    0.02178   -0.00425
C22   1    0.194817    0.039300    0.357993    11.00000    0.07831    0.03807 =
         0.05027   -0.00993    0.02262   -0.01128
AFIX  43
H22   2    0.163156    0.000210    0.329234    11.00000   -1.20000
AFIX   0
C23   1    0.250222   -0.006117    0.379522    11.00000    0.08501    0.03491 =
         0.05907   -0.00129    0.03037    0.00387
AFIX  43
H23   2    0.256421   -0.076478    0.365941    11.00000   -1.20000
AFIX   0
C24   1    0.296430    0.048897    0.420231    11.00000    0.07702    0.04270 =
         0.05217    0.00493    0.01944    0.00917
AFIX  43
H24   2    0.334336    0.015623    0.434993    11.00000   -1.20000
AFIX   0
C25   1    0.289519    0.152627    0.440749    11.00000    0.07034    0.03855 =
         0.04395    0.00177    0.01476    0.00126
C26   1    0.122917    0.190622    0.354701    11.00000    0.06352    0.03929 =
         0.04845   -0.00576    0.02040   -0.00812
AFIX  13
H26   2    0.123679    0.258085    0.379808    11.00000   -1.20000
AFIX   0
C27   1    0.105874    0.221783    0.284044    11.00000    0.07168    0.05808 =
         0.05613    0.00209    0.01727   -0.00416
AFIX 137
H27A  2    0.134714    0.273655    0.277770    11.00000   -1.50000
H27B  2    0.066244    0.254269    0.270787    11.00000   -1.50000
H27C  2    0.105697    0.157477    0.258107    11.00000   -1.50000
AFIX   0
C28   1    0.076144    0.115821    0.367395    11.00000    0.07229    0.06374 =
         0.06982    0.00096    0.02947   -0.01173
AFIX 137
H28A  2    0.037969    0.153396    0.356782    11.00000   -1.50000
H28B  2    0.088718    0.095119    0.412818    11.00000   -1.50000
H28C  2    0.071923    0.051256    0.340676    11.00000   -1.50000
AFIX   0
C29   1    0.340828    0.210921    0.488402    11.00000    0.06874    0.05394 =
         0.07053   -0.01034    0.00219    0.00814
AFIX  13
H29   2    0.330495    0.288863    0.488660    11.00000   -1.20000
AFIX   0
C30   1    0.398815    0.200470    0.470480    11.00000    0.09724    0.08555 =
         0.09580   -0.00368    0.03012   -0.02414
AFIX 137
H30A  2    0.413833    0.126699    0.478633    11.00000   -1.50000
H30B  2    0.428549    0.250520    0.496576    11.00000   -1.50000
H30C  2    0.390786    0.217571    0.424883    11.00000   -1.50000
AFIX   0
C31   1    0.352122    0.165740    0.555880    11.00000    0.08156    0.16046 =
         0.05596   -0.01006    0.00316    0.01295
AFIX 137
H31A  2    0.316067    0.172845    0.568469    11.00000   -1.50000
H31B  2    0.384546    0.205704    0.586141    11.00000   -1.50000
H31C  2    0.363012    0.089631    0.556398    11.00000   -1.50000
AFIX   0
C32   1    0.166485    0.573570    0.423922    11.00000    0.06561    0.03352 =
         0.03630   -0.00148    0.02824    0.00481
C33   1    0.107141    0.583497    0.386044    11.00000    0.05898    0.04072 =
         0.04973   -0.00059    0.02631    0.00454
C34   1    0.083841    0.686781    0.376071    11.00000    0.06304    0.05053 =
         0.05958    0.00255    0.02835    0.00969
AFIX  43
H34   2    0.043473    0.696582    0.351283    11.00000   -1.20000
AFIX   0
C35   1    0.118115    0.775602    0.401431    11.00000    0.07734    0.03801 =
         0.05786    0.00308    0.03301    0.01368
AFIX  43
H35   2    0.100995    0.845397    0.394513    11.00000   -1.20000
AFIX   0
C36   1    0.176661    0.763564    0.436500    11.00000    0.07067    0.03674 =
         0.05034   -0.00454    0.02776    0.00064
AFIX  43
H36   2    0.199981    0.825654    0.452307    11.00000   -1.20000
AFIX   0
C37   1    0.202883    0.661779    0.449560    11.00000    0.06284    0.03611 =
         0.03868   -0.00432    0.02366    0.00130
C38   1    0.070270    0.485666    0.357182    11.00000    0.05704    0.04710 =
         0.06901   -0.00310    0.01635    0.00446
AFIX  13
H38   2    0.098300    0.428974    0.351853    11.00000   -1.20000
AFIX   0
C39   1    0.026532    0.507511    0.291096    11.00000    0.07956    0.07433 =
         0.07212   -0.01200    0.00486    0.00252
AFIX 137
H39A  2   -0.003782    0.558273    0.295026    11.00000   -1.50000
H39B  2    0.007511    0.440000    0.272437    11.00000   -1.50000
H39C  2    0.047671    0.538342    0.263224    11.00000   -1.50000
AFIX   0
C40   1    0.038088    0.440022    0.402529    11.00000    0.07317    0.06488 =
         0.10689    0.00417    0.03330   -0.00959
AFIX 137
H40A  2    0.067396    0.416466    0.442621    11.00000   -1.50000
H40B  2    0.013561    0.378653    0.381964    11.00000   -1.50000
H40C  2    0.012778    0.495831    0.411928    11.00000   -1.50000
AFIX   0
C41   1    0.266927    0.647856    0.489837    11.00000    0.06637    0.03944 =
         0.05174   -0.00939    0.01999    0.00056
AFIX  13
H41   2    0.281893    0.580789    0.474911    11.00000   -1.20000
AFIX   0
C42   1    0.305923    0.740202    0.481359    11.00000    0.07150    0.05423 =
         0.06980   -0.00440    0.02716   -0.00468
AFIX 137
H42A  2    0.299772    0.751774    0.435479    11.00000   -1.50000
H42B  2    0.347680    0.722565    0.502922    11.00000   -1.50000
H42C  2    0.295441    0.805766    0.500214    11.00000   -1.50000
AFIX   0
C43   1    0.273559    0.633205    0.560780    11.00000    0.09110    0.05886 =
         0.05272   -0.00038    0.01625   -0.00597
AFIX 137
H43A  2    0.259242    0.697792    0.576971    11.00000   -1.50000
H43B  2    0.315460    0.621538    0.584878    11.00000   -1.50000
H43C  2    0.250241    0.570859    0.566141    11.00000   -1.50000
AFIX   0
C44   1    0.211775    0.467959    0.181194    11.00000    0.04495    0.03087 =
         0.03454   -0.00005    0.01592    0.00037
C45   1    0.192031    0.445764    0.072830    11.00000    0.06306    0.03919 =
         0.03026   -0.00144    0.01941   -0.00004
AFIX  43
H45   2    0.180278    0.413710    0.031403    11.00000   -1.20000
AFIX   0
C46   1    0.211049    0.545374    0.086337    11.00000    0.07068    0.03627 =
         0.03522    0.00214    0.02326   -0.00127
AFIX  43
H46   2    0.215229    0.597395    0.056259    11.00000   -1.20000
AFIX   0
C47   1    0.168717    0.290461    0.134058    11.00000    0.06008    0.02865 =
         0.03417   -0.00085    0.02020   -0.00163
C48   1    0.107831    0.274539    0.106137    11.00000    0.05889    0.03734 =
         0.03650   -0.00073    0.01983   -0.00090
C49   1    0.085811    0.171039    0.107047    11.00000    0.06642    0.04056 =
         0.05473   -0.00327    0.02498   -0.00868
AFIX  43
H49   2    0.044804    0.157154    0.086960    11.00000   -1.20000
AFIX   0
C50   1    0.123303    0.087809    0.137094    11.00000    0.08220    0.03427 =
         0.05989    0.00001    0.03381   -0.00914
AFIX  43
H50   2    0.107557    0.017819    0.138160    11.00000   -1.20000
AFIX   0
C51   1    0.182637    0.105724    0.165131    11.00000    0.07295    0.03423 =
         0.04956    0.00560    0.02608    0.00805
AFIX  43
H51   2    0.207515    0.047727    0.185428    11.00000   -1.20000
AFIX   0
C52   1    0.207534    0.207616    0.164591    11.00000    0.06366    0.03506 =
         0.03424    0.00223    0.02363    0.00566
C53   1    0.065614    0.367415    0.078748    11.00000    0.05353    0.04573 =
         0.05199    0.00532    0.01726    0.00083
AFIX  13
H53   2    0.088021    0.421982    0.061905    11.00000   -1.20000
AFIX   0
C54   1    0.048142    0.420426    0.133574    11.00000    0.06786    0.05204 =
         0.06803   -0.00501    0.01870    0.01366
AFIX 137
H54A  2    0.026280    0.368641    0.151372    11.00000   -1.50000
H54B  2    0.022977    0.483115    0.117025    11.00000   -1.50000
H54C  2    0.084015    0.443367    0.167328    11.00000   -1.50000
AFIX   0
C55   1    0.011153    0.335974    0.023753    11.00000    0.06366    0.07169 =
         0.05448    0.00829    0.00931   -0.00374
AFIX 137
H55A  2    0.023573    0.303274   -0.010737    11.00000   -1.50000
H55B  2   -0.012746    0.400163    0.007360    11.00000   -1.50000
H55C  2   -0.012529    0.284186    0.039128    11.00000   -1.50000
AFIX   0
C56   1    0.273371    0.223418    0.195325    11.00000    0.05906    0.03681 =
         0.04610    0.00496    0.01869    0.00912
AFIX  13
H56   2    0.283215    0.298424    0.185630    11.00000   -1.20000
AFIX   0
C57   1    0.291537    0.211486    0.268668    11.00000    0.07876    0.06095 =
         0.04562    0.00091    0.01329    0.01532
AFIX 137
H57A  2    0.269519    0.263526    0.286099    11.00000   -1.50000
H57B  2    0.334213    0.224890    0.287126    11.00000   -1.50000
H57C  2    0.282475    0.138427    0.279591    11.00000   -1.50000
AFIX   0
C58   1    0.309817    0.146154    0.167891    11.00000    0.06648    0.06949 =
         0.06025   -0.00187    0.02525    0.01449
AFIX 137
H58A  2    0.303276    0.072111    0.179481    11.00000   -1.50000
H58B  2    0.352049    0.163935    0.185655    11.00000   -1.50000
H58C  2    0.297413    0.153047    0.121007    11.00000   -1.50000
AFIX   0
C59   1    0.249738    0.657456    0.185769    11.00000    0.05879    0.02847 =
         0.03249    0.00169    0.01343   -0.00135
C60   1    0.212804    0.729826    0.204038    11.00000    0.05660    0.03070 =
         0.03332    0.00374    0.01036    0.00069
C61   1    0.239371    0.822543    0.235806    11.00000    0.06798    0.03467 =
         0.05006   -0.00353    0.01785    0.00198
AFIX  43
H61   2    0.215825    0.873432    0.249347    11.00000   -1.20000
AFIX   0
C62   1    0.298399    0.841892    0.247900    11.00000    0.07373    0.03640 =
         0.04558   -0.00435    0.01232   -0.00622
AFIX  43
H62   2    0.315515    0.905063    0.270548    11.00000   -1.20000
AFIX   0
C63   1    0.333438    0.771265    0.227773    11.00000    0.05750    0.05278 =
         0.05026    0.00571    0.01144   -0.00921
AFIX  43
H63   2    0.374304    0.787223    0.235849    11.00000   -1.20000
AFIX   0
C64   1    0.310174    0.676343    0.195634    11.00000    0.05653    0.03900 =
         0.04349    0.00483    0.01422   -0.00183
C65   1    0.146536    0.711970    0.185576    11.00000    0.05469    0.03852 =
         0.05690   -0.00119    0.01612    0.00329
AFIX  13
H65   2    0.139819    0.632809    0.187498    11.00000   -1.20000
AFIX   0
C66   1    0.117844    0.766182    0.230878    11.00000    0.06791    0.06879 =
         0.07584   -0.00054    0.03371    0.00947
AFIX 137
H66A  2    0.140571    0.749050    0.275413    11.00000   -1.50000
H66B  2    0.077039    0.740128    0.221779    11.00000   -1.50000
H66C  2    0.117462    0.844249    0.224590    11.00000   -1.50000
AFIX   0
C67   1    0.116163    0.748091    0.116550    11.00000    0.06709    0.07605 =
         0.05892   -0.00806    0.00549    0.01423
AFIX 137
H67A  2    0.123915    0.824735    0.112416    11.00000   -1.50000
H67B  2    0.073289    0.736243    0.105559    11.00000   -1.50000
H67C  2    0.131780    0.706489    0.087350    11.00000   -1.50000
AFIX   0
C68   1    0.347508    0.598899    0.169773    11.00000    0.06594    0.05625 =
         0.06939    0.00054    0.02671    0.00198
AFIX  13
H68   2    0.320651    0.574878    0.127045    11.00000   -1.20000
AFIX   0
C69   1    0.399395    0.648238    0.156088    11.00000    0.07969    0.07817 =
         0.08147    0.01540    0.04259    0.01218
AFIX 137
H69A  2    0.386708    0.713227    0.130125    11.00000   -1.50000
H69B  2    0.416146    0.596841    0.132492    11.00000   -1.50000
H69C  2    0.429556    0.667192    0.196622    11.00000   -1.50000
AFIX   0
C70   1    0.363229    0.497538    0.209473    11.00000    0.06186    0.05529 =
         0.05190   -0.00241    0.01976    0.00419
AFIX 137
H70A  2    0.389990    0.515287    0.252276    11.00000   -1.50000
H70B  2    0.382924    0.446922    0.188410    11.00000   -1.50000
H70C  2    0.326973    0.464644    0.213489    11.00000   -1.50000
AFIX   0
HKLF 4


REM  p_a.res in P2(1)/c
REM wR2 = 0.180390, GooF = S = 1.01622, Restrained GooF = 1.01622 for all data
REM R1 = 0.059677 for 6419 Fo > 4sig(Fo) and 0.108589 for all 10673 data
REM 721 parameters refined using 0 restraints

END

WGHT      0.0956      0.7870

REM Highest difference peak  0.348,  deepest hole -0.296,  1-sigma level  0.054
Q1    1   0.3580  0.2738  0.4574  11.00000  0.05    0.35
Q2    1   0.1763  0.5092  0.2908  11.00000  0.05    0.29
Q3    1   0.3779  0.6183  0.2093  11.00000  0.05    0.25
Q4    1   0.1885  0.4340  0.3347  11.00000  0.05    0.24
Q5    1   0.1442  0.5576  0.2805  11.00000  0.05    0.23
Q6    1   0.3641  0.6194  0.1146  11.00000  0.05    0.23
Q7    1   0.0942  0.2370  0.1164  11.00000  0.05    0.22
Q8    1   0.1775  0.3464  0.1321  11.00000  0.05    0.21
Q9    1   0.1858  0.2539  0.1566  11.00000  0.05    0.21
Q10   1   0.1026  0.3303  0.0930  11.00000  0.05    0.21
Q11   1   0.4716  0.6398  0.5149  11.00000  0.05    0.21
Q12   1   0.1278  0.8157  0.0998  11.00000  0.05    0.20
Q13   1   0.4759  1.0586  0.4151  11.00000  0.05    0.20
Q14   1   0.1940  0.4444  0.4178  11.00000  0.05    0.20
Q15   1   0.1340  0.4759  0.1392  11.00000  0.05    0.20
Q16   1   0.2112  0.1046  0.4328  11.00000  0.05    0.19
;
_shelx_res_checksum                91055
_shelx_hkl_file
;
   0   0   2    0.02    0.23
   0   0  -3    0.11    0.59
   0   0   3    0.17    0.53
   0   0  -4  917.65  102.25
   0   0   4  948.34  102.25
   0   0   5    0.38    0.91
   0   0  -5   -0.02    0.98
   0   0   6  107.69   11.88
   0   0  -6  102.61   11.89
   0   0   7   -0.14    0.92
   0   0  -7    0.06    0.99
   0   0  -8   35.30    4.65
   0   0  -9   -0.12    1.01
   0   0 -10    9.83    1.97
   0   0 -11    0.76    0.96
   0   0 -12    2.40    1.21
   0   0 -13    2.11    1.20
   0   1  -1    1.02    0.13
   0  -1   1    0.05    0.11
   0  -1   1    0.06    0.08
   0   1  -2   72.31    8.03
   0   1  -2   72.10    8.04
   0   1  -2   73.39    8.02
   0   1   2   73.09    8.03
   0   1  -2   74.63    8.03
   0  -1   2   71.63    8.04
   0  -1  -2   74.06    8.04
   0  -1   2   73.89    8.02
   0   1   3    1.37    0.29
   0   1  -3    1.60    0.28
   0   1  -3    1.63    0.33
   0  -1   3    1.45    0.31
   0  -1  -3    1.32    0.29
   0  -1   3    1.49    0.31
   0   1  -4   76.92    8.49
   0   1  -4   76.56    8.49
   0  -1  -4   77.13    8.49
   0  -1   4   77.23    8.49
   0  -1   4   78.04    8.50
   0   1  -5   70.29    7.75
   0   1  -5   68.62    7.76
   0  -1   5   68.74    7.77
   0  -1   5   72.30    7.76
   0  -1  -5   72.11    7.76
   0   1  -6  163.23   17.41
   0   1  -6  159.45   17.41
   0  -1   6  158.29   17.42
   0  -1   6  152.75   17.41
   0  -1  -6  159.99   17.42
   0   1  -7   13.10    1.63
   0  -1   7   14.54    1.65
   0  -1  -7   14.43    1.64
   0  -1   7   14.27    1.66
   0  -1   8   68.96    7.57
   0  -1  -8   69.57    7.57
   0  -1   8   66.98    7.56
   0  -1  -9   -0.08    0.29
   0  -1 -10    0.67    0.31
   0  -1 -11    6.92    0.93
   0   1 -12   32.81    4.87
   0  -1  12   40.40    5.05
   0   1 -13    6.95    1.95
   0   2   0   28.64    3.16
   0   2   0   27.44    3.14
   0   2   0   28.41    3.16
   0   2   0   27.38    3.14
   0   2   0   27.49    3.14
   0  -2   0   27.40    3.14
   0  -2   0   28.50    3.15
   0  -2   0   29.57    3.16
   0  -2   0   29.18    3.14
   0  -2   0   28.84    3.15
   0   2   1   79.14    8.85
   0   2  -1   82.68    8.85
   0   2  -1   81.69    8.86
   0   2  -1   81.91    8.85
   0   2  -1   77.68    8.84
   0   2   1   81.90    8.86
   0   2   1   82.81    8.83
   0   2   1   78.60    8.83
   0   2  -1   80.41    8.84
   0  -2  -1   78.88    8.83
   0  -2   1   77.09    8.84
   0  -2   1   78.47    8.86
   0  -2   1   82.13    8.85
   0  -2  -1   79.40    8.84
   0  -2   1   81.58    8.84
   0  -2   1   81.70    8.84
   0  -2  -1   79.96    8.85
   0  -2  -1   81.76    8.83
   0   2  -2   21.96    2.38
   0   2  -2   20.83    2.38
   0   2  -2   22.12    2.39
   0   2  -2   21.72    2.41
   0   2  -2   20.82    2.39
   0   2   2   20.60    2.37
   0   2   2   21.29    2.40
   0  -2   2   21.02    2.39
   0  -2   2   20.99    2.37
   0  -2  -2   21.42    2.40
   0  -2  -2   20.65    2.37
   0  -2   2   22.00    2.40
   0  -2  -2   19.58    2.36
   0  -2   2   21.30    2.41
   0   2   3    5.19    0.71
   0   2  -3    5.15    0.70
   0   2  -3    5.25    0.74
   0   2  -3    4.28    0.69
   0   2  -3    5.16    0.69
   0   2  -3    4.91    0.64
   0  -2   3    4.63    0.70
   0  -2   3    4.54    0.69
   0  -2  -3    4.59    0.71
   0  -2   3    5.86    0.65
   0  -2   3    3.82    0.72
   0   2  -4  184.25   19.67
   0   2   4  174.68   19.67
   0   2  -4  182.43   19.66
   0   2  -4  178.76   19.66
   0   2  -4  182.88   19.64
   0   2  -4  177.95   19.66
   0  -2   4  182.44   19.63
   0  -2   4  175.65   19.68
   0  -2  -4  178.15   19.67
   0  -2   4  174.53   19.67
   0   2  -5  171.31   18.59
   0   2  -5  170.14   18.60
   0   2   5  170.12   18.60
   0   2  -5  173.95   18.60
   0  -2   5  164.04   18.61
   0  -2   5  167.03   18.60
   0  -2  -5  169.28   18.60
   0   2  -6   45.74    5.30
   0   2  -6   48.84    5.30
   0   2  -6   48.86    5.31
   0   2   6   46.52    5.31
   0  -2   6   48.99    5.33
   0  -2  -6   47.39    5.31
   0  -2   6   47.88    5.31
   0   2  -7  112.68   11.85
   0   2  -7  105.54   11.86
   0   2  -7  107.99   11.85
   0  -2  -7  108.71   11.86
   0  -2   7  102.23   11.87
   0  -2   7  108.62   11.86
   0   2  -8   13.34    1.56
   0   2  -8   13.14    1.56
   0   2  -8   13.81    1.58
   0  -2   8   13.04    1.58
   0  -2  -8   12.10    1.56
   0  -2   8   12.58    1.60
   0   2  -9    1.70    0.45
   0   2  -9    2.10    0.48
   0   2  -9    2.03    0.46
   0  -2  -9    2.53    0.48
   0  -2   9    2.08    0.49
   0  -2   9    2.36    0.55
   0   2 -10    3.22    0.55
   0   2 -10    2.14    0.53
   0   2 -10    2.91    0.53
   0  -2 -10    3.02    0.55
   0  -2  10    2.86    0.54
   0  -2  10    2.58    0.58
   0   2 -11   13.35    1.61
   0   2 -11   12.65    1.60
   0   2 -11   13.04    1.60
   0  -2  11   13.17    1.64
   0  -2 -11   13.57    1.61
   0  -2  11   13.05    1.62
   0   2 -12    1.61    0.45
   0   2 -12    1.33    0.43
   0   2 -12    1.64    0.68
   0  -2  12    1.67    0.46
   0  -2 -12    1.06    0.41
   0  -2  12    0.87    0.46
   0   2 -13    1.54    0.45
   0  -2 -13    1.46    0.43
   0  -2  13    0.88    0.48
   0  -2  13    1.01    0.44
   0   2 -14    4.71    0.72
   0  -2 -14    3.90    0.70
   0  -2  14    2.89    0.71
   0  -2  14    5.10    0.74
   0  -2 -15    0.21    0.39
   0  -2  15    0.49    0.46
   0   2 -16    3.61    0.64
   0  -2 -16    1.95    0.58
   0  -2 -17    1.98    0.55
   0   3   0    0.03    0.34
   0   3   0   -0.40    0.35
   0   3   0   -0.32    0.31
   0   3   0    0.01    0.39
   0  -3   0   -0.41    0.34
   0  -3   0   -0.40    0.36
   0  -3   0   -0.15    0.34
   0  -3   0   -0.55    0.32
   0  -3   0   -0.97    0.40
   0   3  -1   48.89    5.34
   0   3   1   48.66    5.36
   0   3  -1   50.08    5.35
   0   3  -1   47.11    5.34
   0   3   1   47.42    5.33
   0   3   1   45.88    5.32
   0   3  -1   48.20    5.34
   0   3   1   47.62    5.32
   0   3   1   47.85    5.35
   0  -3  -1   46.72    5.35
   0  -3   1   48.04    5.34
   0  -3  -1   48.50    5.33
   0  -3  -1   46.87    5.34
   0  -3   1   46.28    5.35
   0  -3   1   49.49    5.35
   0  -3  -1   47.76    5.33
   0  -3  -1   48.74    5.36
   0  -3   1   51.95    5.34
   0  -3   1   46.99    5.36
   0   3  -2    5.31    0.84
   0   3  -2    5.49    0.79
   0   3  -2    5.99    0.79
   0   3   2    5.46    0.79
   0   3  -2    5.12    0.78
   0   3   2    5.40    0.82
   0   3  -2    5.77    0.80
   0   3   2    5.44    0.72
   0   3   2    5.60    0.72
   0  -3   2    5.48    0.77
   0  -3  -2    5.44    0.78
   0  -3   2    5.91    0.83
   0  -3   2    6.13    0.80
   0  -3  -2    5.75    0.81
   0  -3  -2    6.18    0.78
   0  -3   2    6.45    0.85
   0  -3  -2    5.39    0.75
   0  -3   2    5.40    0.80
   0  -3  -2    5.79    0.74
   0   3  -3   34.72    3.87
   0   3   3   33.29    3.89
   0   3  -3   34.47    3.87
   0   3   3   32.29    3.83
   0   3  -3   35.12    3.89
   0   3  -3   36.52    3.86
   0   3  -3   35.80    3.88
   0  -3  -3   34.51    3.85
   0  -3  -3   34.70    3.89
   0  -3   3   34.32    3.90
   0  -3  -3   34.04    3.84
   0  -3   3   35.80    3.85
   0  -3   3   34.95    3.89
   0  -3   3   32.35    3.86
   0   3  -4   58.35    6.16
   0   3  -4   54.77    6.13
   0   3  -4   55.01    6.15
   0   3  -4   55.77    6.17
   0   3   4   54.01    6.16
   0   3  -4   57.70    6.15
   0  -3   4   54.34    6.14
   0  -3  -4   54.33    6.17
   0  -3   4   54.14    6.12
   0  -3   4   57.83    6.18
   0  -3   4   53.60    6.16
   0   3   5   40.48    4.62
   0   3  -5   40.62    4.60
   0   3  -5   41.11    4.58
   0   3  -5   42.50    4.62
   0   3  -5   42.12    4.63
   0   3  -5   41.25    4.61
   0  -3   5   40.45    4.62
   0  -3   5   42.73    4.64
   0  -3  -5   39.45    4.63
   0  -3   5   41.53    4.57
   0   3  -6   73.38    7.94
   0   3  -6   72.91    7.95
   0   3   6   71.56    7.94
   0   3  -6   72.03    7.93
   0   3  -6   72.11    7.94
   0   3  -6   70.77    7.90
   0  -3   6   71.02    7.89
   0  -3  -6   70.17    7.95
   0  -3   6   72.51    7.95
   0  -3   6   70.28    7.96
   0   3  -7    8.42    1.13
   0   3  -7    8.35    1.17
   0   3   7    7.97    1.13
   0   3  -7    8.05    1.13
   0   3  -7   10.49    1.18
   0  -3   7    7.94    1.15
   0  -3  -7   10.00    1.18
   0  -3   7    9.03    1.21
   0   3  -8    8.79    1.29
   0   3  -8    9.53    1.28
   0   3  -8   10.24    1.27
   0   3  -8   10.27    1.30
   0  -3   8    9.86    1.30
   0  -3   8   11.24    1.36
   0  -3  -8   10.08    1.31
   0   3  -9    1.31    0.44
   0   3  -9    0.98    0.42
   0   3  -9    1.36    0.46
   0   3  -9    1.26    0.68
   0  -3  -9    2.01    0.47
   0  -3   9    0.47    0.46
   0  -3   9    1.12    0.44
   0   3 -10   41.05    4.64
   0   3 -10   39.69    4.65
   0   3 -10   42.26    4.65
   0   3 -10   42.61    4.64
   0  -3  10   40.48    4.68
   0   3 -11    6.97    1.02
   0   3 -11    6.99    1.02
   0   3 -11    7.91    1.03
   0   3 -11    7.97    1.04
   0  -3  11    6.08    1.01
   0  -3 -11    7.59    1.05
   0  -3  11    7.13    1.08
   0   3 -12    1.08    0.48
   0   3 -12    1.61    0.47
   0   3 -12    1.42    0.49
   0   3 -12    1.64    0.47
   0  -3  12    0.98    0.48
   0  -3 -12    1.75    0.46
   0  -3  12    1.22    0.56
   0   3 -13   22.43    2.75
   0   3 -13   23.73    2.75
   0   3 -13   23.70    2.75
   0   3 -13   23.67    2.76
   0  -3  13   26.08    2.78
   0  -3 -13   24.45    2.77
   0  -3  13   20.66    2.79
   0   3 -14    0.04    0.46
   0   3 -14   -0.44    0.40
   0   3 -14    0.65    0.47
   0  -3  14   -0.40    0.46
   0  -3  14   -0.24    0.43
   0  -3 -14    0.17    0.39
   0   3 -15   18.28    2.36
   0   3 -15   19.37    2.17
   0   3 -15   17.40    2.13
   0  -3 -15   15.94    2.16
   0  -3  15   16.83    2.16
   0  -3  15   18.32    2.20
   0   3 -16   -0.53    0.50
   0   3 -16    0.72    0.51
   0  -3  16   -0.18    0.50
   0  -3 -16    0.50    0.44
   0  -3  16   -0.41    0.50
   0   3 -17    2.27    0.65
   0   3 -17    1.71    0.62
   0  -3 -17    1.58    0.58
   0  -3  17    0.90    0.60
   0  -3  17    1.11    0.63
   0   3 -18    6.20    1.05
   0   3 -18    7.19    1.10
   0  -3 -18    6.26    1.05
   0  -3  18    4.93    1.02
   0  -3  18    8.46    1.17
   0   3 -19    4.50    0.87
   0   3 -19    3.14    0.81
   0  -3 -19    4.06    0.82
   0  -3  19    3.49    0.95
   0  -3  19    4.88    0.92
   0   3 -20    2.16    0.71
   0   3 -20    1.08    0.66
   0  -3 -20    1.13    0.58
   0   3 -21    0.50    0.63
   0   3 -21    0.26    0.68
   0  -3 -21   -0.21    0.56
   0   3 -22    2.24    0.83
   0   3 -23    0.07    0.80
   0   3 -23   -0.25    0.77
   0   3 -24    0.85    0.85
   0   3 -24    0.97    0.91
   0   4   0   14.02    1.74
   0   4   0   14.30    1.75
   0   4   0   15.81    1.79
   0   4   0   14.88    1.73
   0   4   0   15.08    1.79
   0  -4   0   14.30    1.74
   0  -4   0   14.21    1.78
   0  -4   0   15.02    1.76
   0  -4   0   16.35    1.80
   0  -4   0   13.39    1.76
   0   4   1   18.97    2.26
   0   4  -1   19.25    2.26
   0   4   1   18.70    2.24
   0   4  -1   18.76    2.29
   0   4   1   20.16    2.25
   0   4  -1   19.86    2.28
   0   4  -1   21.15    2.28
   0   4  -1   20.10    2.30
   0   4   1   19.99    2.30
   0  -4   1   19.18    2.27
   0  -4  -1   19.60    2.28
   0  -4  -1   18.72    2.29
   0  -4   1   18.22    2.28
   0  -4   1   19.90    2.29
   0  -4  -1   20.53    2.30
   0  -4  -1   21.03    2.26
   0  -4   1   19.20    2.31
   0  -4   1   19.71    2.27
   0  -4  -1   18.65    2.26
   0   4  -2   90.35    9.90
   0   4  -2   93.29    9.93
   0   4  -2   88.88    9.91
   0   4   2   88.97    9.87
   0   4   2   87.68    9.87
   0   4  -2   87.21    9.91
   0   4   2   88.37    9.93
   0   4   2   85.91    9.89
   0   4  -2   89.85    9.91
   0  -4   2   88.04    9.94
   0  -4   2   91.91    9.91
   0  -4   2   89.79    9.91
   0  -4  -2   91.58    9.93
   0  -4   2   92.80    9.91
   0  -4  -2   89.77    9.91
   0  -4  -2   86.65    9.89
   0  -4  -2   91.42    9.89
   0  -4   2   92.43    9.92
   0  -4  -2   90.59    9.90
   0   4   3    2.83    0.54
   0   4  -3    3.43    0.54
   0   4  -3    3.18    0.61
   0   4  -3    3.07    0.54
   0   4  -3    2.94    0.56
   0   4  -3    3.47    0.59
   0  -4  -3    2.33    0.49
   0  -4   3    2.49    0.61
   0  -4  -3    2.82    0.52
   0  -4  -3    2.81    0.53
   0  -4  -3    3.11    0.58
   0  -4   3    2.78    0.53
   0  -4   3    2.75    0.58
   0  -4  -3    2.73    0.49
   0  -4   3    3.23    0.57
   0   4  -4  104.99   11.68
   0   4  -4  107.60   11.65
   0   4  -4  103.78   11.67
   0   4   4  106.18   11.64
   0   4   4  106.91   11.69
   0   4   4  102.83   11.62
   0   4  -4  106.52   11.67
   0   4  -4  106.05   11.66
   0  -4  -4  106.24   11.62
   0  -4  -4  102.86   11.62
   0  -4  -4  103.95   11.66
   0  -4   4  107.80   11.65
   0  -4   4  107.36   11.68
   0  -4   4  106.12   11.70
   0  -4  -4  106.71   11.68
   0  -4   4  104.43   11.66
   0  -4  -4  106.98   11.64
   0   4  -5    5.62    0.87
   0   4   5    6.43    0.90
   0   4  -5    6.09    0.91
   0   4  -5    6.07    0.82
   0   4  -5    6.57    0.89
   0   4  -5    5.62    0.93
   0  -4   5    5.65    0.88
   0  -4   5    4.81    0.91
   0  -4   5    6.85    0.88
   0  -4  -5    4.65    0.86
   0  -4   5    6.41    0.81
   0   4  -6    7.11    0.85
   0   4  -6    7.32    0.91
   0   4  -6    6.09    0.93
   0   4  -6    4.81    0.87
   0   4   6    6.02    0.91
   0  -4   6    4.00    0.90
   0  -4   6    6.26    0.91
   0  -4   6    6.24    0.82
   0   4  -7    4.88    0.85
   0   4  -7    5.21    0.83
   0   4  -7    6.01    0.79
   0   4   7    6.99    0.93
   0   4  -7    6.11    0.88
   0   4  -7    6.34    0.91
   0  -4  -7    4.09    0.83
   0  -4   7    6.62    0.94
   0  -4   7    4.93    0.86
   0  -4   7    5.64    0.76
   0   4  -8   25.09    2.90
   0   4  -8   23.36    2.88
   0   4   8   24.97    2.90
   0   4  -8   25.92    2.89
   0   4  -8   24.49    2.87
   0  -4   8   26.95    2.81
   0  -4   8   23.81    2.90
   0  -4  -8   22.86    2.90
   0  -4   8   24.67    2.93
   0   4  -9   -0.18    0.40
   0   4  -9    0.11    0.38
   0   4  -9   -0.26    0.34
   0   4  -9    1.07    0.46
   0   4   9   -0.06    0.38
   0  -4   9   -0.55    0.44
   0  -4   9    0.13    0.41
   0  -4  -9   -0.36    0.35
   0   4 -10   87.06    9.46
   0   4 -10   81.50    9.44
   0   4 -10   87.59    9.45
   0   4 -10   88.90    9.45
   0  -4 -10   81.52    9.46
   0  -4  10   84.10    9.46
   0  -4  10   85.15    9.48
   0   4 -11   10.83    1.28
   0   4 -11   10.36    1.26
   0   4 -11   10.42    1.34
   0  -4  11    9.20    1.31
   0  -4  11    5.74    1.19
   0  -4 -11    8.69    1.26
   0   4 -12   11.37    1.52
   0   4 -12   12.21    1.52
   0   4 -12   11.81    1.52
   0   4 -12   12.08    1.53
   0  -4 -12   10.72    1.52
   0  -4  12   10.40    1.56
   0  -4  12   11.21    1.52
   0   4 -13    2.09    0.59
   0   4 -13    1.74    0.58
   0   4 -13    2.21    0.59
   0   4 -13    1.81    0.57
   0  -4 -13    1.96    0.59
   0  -4  13    1.44    0.58
   0  -4  13    1.19    0.64
   0   4 -14    0.03    0.48
   0   4 -14    1.61    0.57
   0   4 -14    0.29    0.47
   0   4 -14   -0.20    0.47
   0  -4  14   -0.35    0.55
   0  -4 -14    0.71    0.48
   0  -4  14   -0.24    0.51
   0   4 -15    1.32    0.62
   0   4 -15    1.30    0.58
   0   4 -15    2.33    0.63
   0   4 -15    2.18    0.65
   0  -4 -15    2.02    0.63
   0  -4  15    1.10    0.64
   0  -4  15    2.42    0.77
   0   4 -16    1.83    0.63
   0   4 -16    3.00    0.72
   0   4 -16    3.21    0.73
   0   4 -16    2.88    0.70
   0  -4  16    1.28    0.68
   0  -4  16    2.90    0.75
   0  -4 -16    1.08    0.59
   0   4 -17    4.14    0.76
   0   4 -17    2.91    0.78
   0   4 -17    2.42    0.73
   0  -4  17    2.97    0.75
   0  -4 -17    1.62    0.66
   0  -4  17    1.69    0.76
   0   4 -18    0.10    0.59
   0   4 -18   -0.60    0.57
   0   4 -18    0.33    0.59
   0   4 -18    0.40    0.54
   0  -4  18   -0.20    0.60
   0  -4 -18    0.24    0.50
   0  -4  18   -0.31    0.58
   0   4 -19   -0.38    0.56
   0   4 -19    1.87    0.69
   0   4 -19    1.16    0.60
   0  -4  19    0.06    0.64
   0  -4  19    0.63    0.68
   0  -4 -19   -0.13    0.52
   0   4 -20   -0.44    0.64
   0   4 -20   -1.16    0.56
   0  -4 -20    0.15    0.54
   0  -4  20    0.21    0.67
   0  -4  20   -0.49    0.65
   0   4 -21    0.48    0.74
   0   4 -21    0.18    0.78
   0  -4  21    0.61    0.67
   0  -4 -21    0.51    0.60
   0   4 -22    0.54    0.76
   0   4 -22    0.10    0.80
   0  -4 -22    0.63    0.62
   0  -4  22    0.34    0.70
   0   4 -23   -1.29    0.82
   0   4 -23   -0.74    0.77
   0  -4  23    0.25    0.72
   0  -4 -23   -0.33    0.60
   0   5   0   -0.33    0.38
   0   5   0    0.48    0.34
   0   5   0    0.32    0.37
   0   5   0    0.25    0.37
   0   5   0    0.68    0.40
   0  -5   0    0.23    0.37
   0  -5   0   -0.12    0.33
   0  -5   0   -0.19    0.37
   0  -5   0    0.06    0.39
   0   5   1   40.83    4.83
   0   5  -1   43.41    4.89
   0   5  -1   46.37    4.87
   0   5   1   43.70    4.86
   0   5   1   44.96    4.88
   0   5  -1   43.73    4.88
   0   5   1   43.36    4.90
   0   5  -1   42.74    4.86
   0   5   1   40.52    4.84
   0   5  -1   43.70    4.89
   0  -5  -1   43.10    4.87
   0  -5  -1   40.66    4.86
   0  -5  -1   41.63    4.99
   0  -5   1   44.82    4.87
   0  -5  -1   45.11    4.86
   0  -5   1   45.87    4.89
   0  -5   1   42.78    4.88
   0   5   2   14.80    1.83
   0   5  -2   15.67    1.87
   0   5   2   16.20    1.81
   0   5   2   17.67    1.90
   0   5  -2   14.65    1.86
   0   5   2   15.20    1.79
   0   5   2   13.77    1.84
   0   5  -2   16.43    1.84
   0   5  -2   15.21    1.90
   0  -5   2   16.19    1.87
   0  -5   2   15.82    1.85
   0  -5   2   15.67    1.86
   0  -5  -2   14.66    1.82
   0  -5  -2   16.08    1.95
   0  -5  -2   12.84    1.82
   0  -5  -2   14.93    1.88
   0  -5  -2   15.20    1.84
   0  -5   2   15.08    1.87
   0   5  -3    1.30    0.49
   0   5  -3    0.96    0.42
   0   5   3    0.40    0.32
   0   5   3    0.01    0.30
   0   5   3    0.83    0.45
   0   5   3   -0.05    0.35
   0   5   3    0.52    0.28
   0   5  -3    0.50    0.42
   0   5  -3    0.40    0.41
   0   5  -3    0.24    0.36
   0  -5  -3    1.39    0.51
   0  -5   3    1.28    0.41
   0  -5   3    0.85    0.45
   0  -5  -3    0.94    0.37
   0  -5  -3    1.12    0.41
   0  -5   3   -0.06    0.39
   0  -5  -3    0.99    0.44
   0  -5  -3    0.18    0.36
   0   5  -4   39.83    4.33
   0   5   4   38.54    4.37
   0   5   4   38.36    4.31
   0   5  -4   38.99    4.35
   0   5  -4   39.36    4.36
   0   5  -4   38.96    4.34
   0   5  -4   35.69    4.32
   0  -5   4   40.48    4.32
   0  -5   4   38.50    4.35
   0  -5  -4   38.33    4.32
   0  -5  -4   37.89    4.28
   0  -5  -4   35.35    4.29
   0  -5  -4   38.52    4.36
   0  -5  -4   36.67    4.29
   0  -5   4   39.51    4.34
   0   5  -5   15.43    1.71
   0   5  -5   13.76    1.80
   0   5   5   13.72    1.77
   0   5  -5   12.96    1.71
   0   5   5   14.02    1.66
   0   5  -5   14.94    1.77
   0   5  -5   15.76    1.71
   0   5   5   13.52    1.67
   0  -5  -5   12.82    1.75
   0  -5   5   14.87    1.68
   0  -5   5   13.66    1.72
   0  -5  -5   11.86    1.62
   0  -5  -5   14.18    1.66
   0  -5  -5   12.01    1.64
   0  -5  -5   13.66    1.68
   0  -5   5   14.23    1.74
   0   5  -6   -0.07    0.41
   0   5  -6    0.36    0.37
   0   5   6    0.20    0.42
   0   5  -6   -1.15    0.40
   0   5  -6   -0.57    0.35
   0   5  -6   -0.38    0.44
   0  -5   6   -0.06    0.33
   0  -5   6   -0.87    0.36
   0  -5  -6   -0.39    0.41
   0   5  -7   -0.56    0.33
   0   5   7   -0.11    0.45
   0   5  -7    0.27    0.46
   0   5  -7    0.28    0.35
   0   5  -7    1.00    0.47
   0   5  -7   -0.25    0.40
   0  -5  -7    0.13    0.39
   0  -5   7    0.56    0.47
   0  -5   7   -0.02    0.33
   0   5   8    2.48    0.66
   0   5  -8    1.83    0.59
   0   5  -8    1.21    0.43
   0   5  -8    2.10    0.54
   0   5  -8    0.98    0.48
   0   5  -8    1.09    0.49
   0  -5  -8    1.56    0.53
   0  -5   8    0.77    0.48
   0  -5   8    1.75    0.41
   0   5   9    1.36    0.53
   0   5  -9    1.09    0.39
   0   5  -9    1.18    0.55
   0   5  -9    2.06    0.53
   0   5  -9    0.94    0.47
   0   5  -9    1.37    0.54
   0  -5  -9    1.32    0.54
   0  -5   9    1.21    0.39
   0  -5   9    1.27    0.52
   0   5 -10    2.13    0.64
   0   5 -10    1.68    0.62
   0   5  10    2.08    0.63
   0   5 -10    2.27    0.60
   0   5 -10    3.11    0.66
   0   5 -10    1.94    0.49
   0  -5 -10    3.64    0.68
   0  -5  10    2.52    0.61
   0   5 -11    6.69    1.01
   0   5 -11    5.33    0.98
   0   5 -11    7.00    1.01
   0   5 -11    8.42    1.07
   0  -5  11    4.84    0.98
   0  -5 -11    5.64    0.99
   0   5 -12    0.47    0.49
   0   5 -12    0.47    0.53
   0   5 -12    0.90    0.53
   0   5 -12    1.57    0.57
   0  -5 -12    0.46    0.51
   0  -5  12    0.25    0.49
   0   5 -13    1.31    0.56
   0   5 -13    0.03    0.53
   0   5 -13    1.56    0.54
   0   5 -13    1.07    0.57
   0  -5 -13    0.33    0.49
   0  -5  13    0.32    0.68
   0  -5  13   -0.66    1.02
   0   5 -14    9.24    1.80
   0   5 -14   10.08    1.42
   0   5 -14   12.39    1.49
   0   5 -14    8.63    1.39
   0  -5  14    9.25    1.41
   0  -5 -14    9.61    1.43
   0   5 -15   10.74    1.51
   0   5 -15   11.85    1.72
   0   5 -15   11.32    1.49
   0   5 -15   10.27    1.49
   0  -5 -15    9.36    1.47
   0  -5  15    9.62    1.50
   0   5 -16   -0.57    0.52
   0   5 -16    0.12    0.58
   0   5 -16    0.01    0.60
   0   5 -16    0.77    0.56
   0  -5 -16    0.13    0.50
   0   5 -17   10.49    1.37
   0   5 -17    8.14    1.29
   0   5 -17    8.84    1.25
   0  -5 -17    7.51    1.27
   0  -5  17    6.35    1.28
   0   5 -18    9.12    1.30
   0   5 -18    8.52    1.25
   0   5 -18    8.48    1.22
   0   5 -18    6.25    1.19
   0  -5 -18    5.87    1.15
   0  -5  18    6.38    1.23
   0  -5  18    7.62    1.54
   0   5 -19    0.31    0.65
   0   5 -19    0.05    0.59
   0   5 -19    0.06    0.68
   0   5 -19    0.59    0.70
   0  -5  19    0.54    0.79
   0  -5 -19   -0.64    0.51
   0  -5  19    0.45    0.91
   0   5 -20    1.56    0.70
   0   5 -20   -0.48    0.71
   0  -5  20    2.15    0.83
   0  -5 -20    0.80    0.60
   0   5 -21    0.50    0.78
   0   5 -21    1.09    0.71
   0   5 -21    1.02    0.84
   0  -5  21    0.62    0.76
   0  -5 -21    0.81    0.64
   0   5 -22    1.42    0.89
   0   5 -22    0.40    0.88
   0   5 -22    0.89    0.82
   0  -5  22    1.82    0.88
   0  -5 -22    0.60    0.67
   0   5 -23    0.19    0.78
   0   5 -23    0.90    0.85
   0   5 -23   -0.29    1.03
   0  -5 -23    0.65    0.78
   0  -5  23    0.90    0.83
   0   6   0   16.94    2.04
   0   6   0   14.96    1.97
   0   6   0   17.11    2.00
   0   6   0   16.64    1.95
   0   6   0   15.87    2.01
   0  -6   0   17.58    2.04
   0  -6   0   16.14    1.97
   0  -6   0   15.81    2.02
   0  -6   0   17.09    2.00
   0  -6   0   14.76    1.97
   0   6   1   18.79    2.17
   0   6  -1   15.22    2.14
   0   6  -1   16.33    2.17
   0   6   1   18.86    2.20
   0   6  -1   20.24    2.14
   0   6  -1   19.14    2.17
   0   6   1   18.05    2.14
   0   6   1   17.43    2.14
   0   6  -1   17.20    2.18
   0   6   1   18.66    2.10
   0  -6   1   18.65    2.21
   0  -6  -1   16.02    2.13
   0  -6  -1   19.49    2.19
   0  -6   1   17.60    2.16
   0  -6   1   18.03    2.17
   0  -6  -1   19.11    2.19
   0  -6  -1   17.51    2.12
   0  -6   1   18.28    2.17
   0  -6   1   16.27    2.13
   0  -6  -1   15.82    2.14
   0   6  -2    0.24    0.41
   0   6  -2    0.84    0.48
   0   6   2   -0.26    0.39
   0   6   2   -0.70    0.40
   0   6  -2   -0.26    0.42
   0   6  -2    0.06    0.36
   0   6   2   -0.46    0.41
   0   6  -2   -0.80    0.40
   0   6   2    0.29    0.34
   0   6   2   -0.76    0.34
   0  -6  -2    0.02    0.44
   0  -6   2   -0.48    0.47
   0  -6  -2   -0.25    0.37
   0  -6  -2    0.08    0.42
   0  -6   2    0.42    0.42
   0  -6  -2   -0.22    0.44
   0  -6  -2   -0.09    0.41
   0  -6   2    0.85    0.44
   0  -6   2   -0.09    0.43
   0  -6   2   -0.22    0.43
   0   6   3    0.02    0.43
   0   6  -3    0.66    0.50
   0   6  -3    1.46    0.47
   0   6  -3    0.78    0.49
   0   6  -3   -0.16    0.44
   0   6   3    0.49    0.47
   0   6  -3    0.71    0.47
   0   6   3    0.99    0.35
   0   6   3    0.74    0.38
   0   6   3    0.77    0.45
   0  -6  -3    0.97    0.49
   0  -6   3    1.17    0.51
   0  -6  -3    0.31    0.39
   0  -6  -3    0.55    0.47
   0  -6  -3    0.65    0.42
   0  -6   3    0.24    0.46
   0  -6  -3    0.53    0.40
   0  -6   3    1.14    0.45
   0  -6   3    0.16    0.49
   0   6   4   73.47    8.28
   0   6  -4   67.32    8.19
   0   6   4   70.08    8.16
   0   6  -4   76.99    8.18
   0   6  -4   75.28    8.17
   0   6  -4   76.12    8.19
   0   6  -4   77.00    8.18
   0  -6  -4   75.18    8.20
   0  -6  -4   71.69    8.15
   0  -6   4   73.03    8.21
   0  -6  -4   69.21    8.12
   0  -6  -4   71.14    8.13
   0  -6   4   75.08    8.19
   0  -6   4   74.37    8.15
   0  -6  -4   74.56    8.27
   0  -6   4   72.87    8.21
   0   6   5   31.01    3.48
   0   6  -5   29.55    3.44
   0   6  -5   32.70    3.44
   0   6  -5   30.02    3.48
   0   6  -5   30.67    3.43
   0   6   5   26.82    3.39
   0   6  -5   29.35    3.45
   0   6   5   29.23    3.46
   0  -6  -5   28.67    3.47
   0  -6  -5   28.77    3.38
   0  -6   5   29.14    3.44
   0  -6   5   31.47    3.51
   0  -6  -5   28.24    3.38
   0  -6  -5   29.41    3.39
   0  -6  -5   32.39    3.42
   0  -6   5   29.16    3.41
   0   6   6    1.44    0.43
   0   6   6    0.01    0.47
   0   6  -6    1.14    0.52
   0   6  -6   -0.03    0.50
   0   6  -6    0.46    0.44
   0   6  -6    0.17    0.38
   0   6  -6   -0.18    0.37
   0  -6  -6   -0.54    0.35
   0  -6  -6    0.90    0.45
   0  -6  -6    0.21    0.35
   0  -6  -6   -0.04    0.36
   0  -6   6   -0.47    0.43
   0  -6   6    0.17    0.50
   0  -6   6    0.76    0.41
   0  -6  -6    0.63    0.46
   0   6  -7    1.61    0.52
   0   6  -7    1.45    0.61
   0   6  -7    1.38    0.54
   0   6  -7    1.80    0.60
   0   6  -7    0.76    0.45
   0   6   7    1.26    0.56
   0  -6  -7    1.56    0.55
   0  -6   7    2.10    0.65
   0  -6   7    1.61    0.49
   0  -6   7    1.36    0.55
   0   6  -8   39.82    4.56
   0   6  -8   38.07    4.48
   0   6  -8   41.12    4.55
   0   6   8   41.82    4.57
   0   6  -8   36.72    4.51
   0   6  -8   40.15    4.54
   0  -6  -8   40.32    4.57
   0  -6   8   37.38    4.51
   0  -6   8   40.94    4.55
   0  -6   8   41.24    4.60
   0   6  -9    3.07    0.64
   0   6  -9    4.13    0.80
   0   6  -9    1.62    0.62
   0   6  -9    3.04    0.71
   0   6   9    2.85    0.70
   0   6  -9    3.52    0.76
   0  -6   9    3.37    0.88
   0  -6   9    4.39    0.77
   0  -6   9    2.22    0.77
   0  -6  -9    3.17    0.75
   0   6 -10   10.96    1.46
   0   6 -10    9.44    1.47
   0   6 -10   10.98    1.45
   0   6 -10   11.07    1.38
   0   6  10    9.11    1.45
   0   6 -10   11.27    1.49
   0  -6  10    9.58    1.52
   0  -6  10    9.26    1.47
   0  -6 -10   11.41    1.52
   0   6 -11    0.37    0.54
   0   6 -11    0.31    0.49
   0   6 -11    0.02    0.40
   0   6 -11    0.55    0.52
   0   6 -11    0.58    0.57
   0   6  11    1.09    0.55
   0  -6 -11    0.21    0.49
   0  -6  11    0.21    0.48
   0  -6  11    0.71    0.63
   0  -6  11    1.28    0.58
   0   6 -12    2.02    0.63
   0   6 -12    1.10    0.58
   0   6 -12    1.39    0.64
   0   6 -12    1.71    0.60
   0  -6 -12    0.97    0.60
   0  -6  12    0.41    0.62
   0  -6  12    0.43    0.71
   0   6 -13    0.48    0.61
   0   6 -13   -0.13    0.58
   0   6 -13    0.94    0.61
   0   6 -13    0.44    0.57
   0  -6  13    1.22    0.69
   0  -6 -13   -0.23    0.51
   0  -6  13    0.80    0.62
   0   6 -14    5.26    0.97
   0   6 -14    3.46    0.89
   0  -6  14    4.16    0.93
   0  -6  14    4.50    0.97
   0  -6 -14    3.02    0.87
   0   6 -15   19.96    2.37
   0   6 -15   16.98    2.33
   0   6 -15   20.48    2.38
   0   6 -15   19.69    2.37
   0  -6  15   14.93    2.32
   0  -6  15   19.40    2.48
   0  -6 -15   17.00    2.34
   0   6 -16   12.89    1.77
   0   6 -16   14.22    2.34
   0   6 -16   10.27    1.71
   0   6 -16   13.40    1.81
   0  -6  16   10.92    1.75
   0  -6  16   14.09    1.91
   0  -6 -16   14.39    1.82
   0   6 -17    5.56    1.07
   0   6 -17    5.63    1.13
   0   6 -17    7.34    1.18
   0  -6  17    7.09    1.22
   0  -6 -17    4.87    1.04
   0  -6  17    4.16    1.07
   0   6 -18    0.10    0.65
   0   6 -18   -0.30    0.69
   0   6 -18   -0.25    0.61
   0   6 -18    0.79    0.85
   0  -6  18   -0.29    0.73
   0  -6 -18    0.39    0.60
   0   6 -19    4.10    1.01
   0   6 -19    7.44    1.22
   0   6 -19    4.23    0.99
   0   6 -19    5.16    1.14
   0  -6  19    5.24    1.20
   0  -6 -19    5.43    1.06
   0   6 -20    2.98    0.89
   0   6 -20    2.77    0.85
   0   6 -20    3.17    1.01
   0   6 -20    4.32    1.06
   0  -6  20    5.26    1.12
   0   6 -21    1.63    0.87
   0   6 -21   -1.42    0.63
   0   6 -21    0.62    0.78
   0  -6 -21    0.96    0.73
   0  -6  21    0.09    0.80
   0   6 -22    0.05    0.71
   0   6 -22   -0.04    0.84
   0   6 -22    0.72    0.76
   0  -6 -22   -0.18    0.72
   0  -6  22    0.73    0.89
   0   7   0   -0.28    0.39
   0   7   0   -0.24    0.45
   0   7   0    0.26    0.49
   0   7   0    0.21    0.44
   0   7   0    0.24    0.47
   0  -7   0   -0.60    0.42
   0  -7   0   -0.24    0.43
   0  -7   0    0.21    0.44
   0  -7   0    0.12    0.49
   0  -7   0    0.86    0.44
   0   7   1   -0.34    0.49
   0   7  -1    0.09    0.48
   0   7  -1    0.42    0.41
   0   7  -1    0.61    0.60
   0   7   1    0.62    0.43
   0   7  -1    0.73    0.47
   0   7  -1    1.78    0.55
   0   7   1    0.71    0.40
   0   7   1    1.40    0.54
   0   7   1    0.57    0.52
   0  -7  -1    0.09    0.44
   0  -7   1    1.60    0.48
   0  -7   1    0.97    0.48
   0  -7   1    0.93    0.51
   0  -7  -1   -0.08    0.47
   0  -7  -1    1.48    0.46
   0  -7  -1    0.77    0.51
   0  -7  -1    1.52    0.86
   0  -7   1    1.21    0.51
   0  -7   1    0.30    0.49
   0   7  -2    2.95    0.65
   0   7   2    2.91    0.67
   0   7  -2    2.22    0.67
   0   7   2    3.38    0.63
   0   7  -2    2.72    0.69
   0   7  -2    4.45    0.76
   0   7  -2    2.46    0.70
   0   7   2    3.94    0.74
   0   7   2    2.56    0.57
   0   7   2    2.97    0.72
   0  -7   2    2.68    0.72
   0  -7   2    2.59    0.66
   0  -7  -2    3.01    0.66
   0  -7  -2    2.30    0.63
   0  -7   2    2.79    0.66
   0  -7  -2    3.75    0.74
   0  -7  -2    3.49    0.73
   0  -7  -2    3.40    0.65
   0  -7   2    3.85    0.73
   0   7  -3   -0.57    0.49
   0   7   3    0.51    0.48
   0   7   3   -0.57    0.45
   0   7  -3    0.49    0.48
   0   7   3    0.11    0.33
   0   7   3    0.20    0.48
   0   7  -3   -0.50    0.38
   0   7   3   -0.30    0.35
   0   7  -3   -0.38    0.48
   0   7  -3    0.33    0.53
   0  -7  -3   -0.45    0.48
   0  -7  -3   -0.09    0.38
   0  -7   3   -0.19    0.53
   0  -7   3   -0.49    0.43
   0  -7   3    0.60    0.56
   0  -7   3    0.64    0.48
   0  -7  -3    0.01    0.44
   0  -7  -3   -0.31    0.41
   0  -7  -3   -0.02    0.45
   0   7  -4   33.72    4.07
   0   7   4   34.69    4.09
   0   7   4   37.06    4.03
   0   7  -4   35.85    4.06
   0   7   4   34.20    3.96
   0   7  -4   37.29    4.05
   0   7  -4   31.34    4.05
   0   7   4   33.82    4.01
   0  -7   4   35.84    4.06
   0  -7   4   35.24    4.04
   0  -7   4   35.27    4.07
   0  -7  -4   32.80    4.01
   0  -7  -4   35.88    4.01
   0  -7   4   33.52    4.11
   0  -7  -4   35.92    4.02
   0  -7  -4   36.07    4.04
   0  -7  -4   40.24    4.11
   0   7  -5   14.03    1.73
   0   7  -5   12.74    1.72
   0   7  -5   14.95    1.73
   0   7  -5   13.85    1.76
   0   7   5    9.89    1.69
   0   7  -5   13.01    1.71
   0   7   5   12.29    1.65
   0  -7  -5   12.94    1.67
   0  -7   5   14.83    1.77
   0  -7  -5   12.01    1.63
   0  -7  -5   11.34    1.61
   0  -7   5   14.58    1.83
   0  -7  -5   12.71    1.61
   0  -7   5   11.55    1.67
   0  -7   5   13.36    1.66
   0  -7  -5   13.74    1.76
   0   7   6   -0.28    0.42
   0   7  -6    0.75    0.47
   0   7  -6   -0.53    0.50
   0   7  -6    0.51    0.45
   0   7   6    0.22    0.52
   0   7   6    0.09    0.42
   0   7  -6   -0.28    0.45
   0   7  -6   -1.48    0.50
   0  -7  -6   -0.74    0.40
   0  -7   6    0.81    0.60
   0  -7   6   -0.78    0.43
   0  -7  -6   -0.14    0.46
   0  -7  -6    0.03    0.37
   0  -7   6    0.02    0.40
   0  -7  -6    0.63    0.45
   0  -7   6   -0.59    0.46
   0  -7  -6   -0.10    0.46
   0   7   7    6.24    1.17
   0   7  -7    8.33    1.20
   0   7  -7    6.15    1.06
   0   7  -7    8.30    1.19
   0   7  -7    9.87    1.21
   0   7  -7    5.90    1.08
   0   7   7    4.98    1.00
   0  -7  -7    7.25    1.06
   0  -7   7   10.08    1.14
   0  -7  -7    6.69    1.01
   0  -7   7    8.43    1.29
   0  -7  -7    7.95    1.05
   0  -7   7    7.34    1.15
   0  -7  -7    6.45    1.14
   0  -7  -7    7.74    1.03
   0   7  -8    6.05    1.01
   0   7  -8    5.67    0.98
   0   7  -8    5.90    0.95
   0   7  -8    5.50    1.05
   0   7   8    4.99    1.03
   0   7  -8    6.29    1.02
   0  -7  -8    6.62    1.04
   0  -7   8    3.94    0.96
   0  -7   8    6.06    0.91
   0  -7   8    6.44    1.13
   0   7  -9    0.48    0.63
   0   7  -9    0.52    0.52
   0   7   9   -0.90    0.48
   0   7  -9    0.64    0.51
   0   7  -9    0.26    0.46
   0   7  -9    0.81    0.60
   0  -7   9   -1.19    0.44
   0  -7   9    0.77    0.46
   0  -7   9    0.53    0.66
   0  -7  -9    0.37    0.50
   0   7  10    0.03    0.54
   0   7 -10    0.13    0.48
   0   7 -10   -0.36    0.51
   0   7 -10    0.47    0.50
   0   7 -10   -1.06    0.53
   0   7 -10   -0.04    0.58
   0  -7 -10   -1.05    0.46
   0  -7  10    0.55    0.42
   0  -7  10   -0.21    0.64
   0  -7  10    0.56    0.71
   0   7 -11    4.68    0.86
   0   7 -11    3.55    0.82
   0   7  11    1.60    0.71
   0   7 -11    2.48    0.77
   0   7 -11    2.14    1.09
   0   7 -11    2.02    0.61
   0  -7  11    1.51    0.71
   0  -7 -11    4.40    0.84
   0  -7  11    1.70    0.84
   0  -7  11    2.10    0.58
   0   7 -12    5.17    1.04
   0   7 -12    4.71    1.01
   0   7 -12    7.34    1.11
   0   7 -12    5.37    1.04
   0   7 -12    6.03    0.90
   0  -7 -12    5.93    1.07
   0  -7  12    5.45    1.13
   0  -7  12    4.91    0.84
   0  -7  12    3.94    0.99
   0   7 -13    0.27    0.57
   0   7 -13    0.68    0.64
   0   7 -13   -0.70    0.57
   0  -7  13    0.21    0.80
   0  -7  13    0.95    0.79
   0  -7 -13    0.27    0.59
   0   7 -14    0.75    0.68
   0   7 -14    0.09    0.62
   0   7 -14    0.42    0.62
   0   7 -14    0.09    0.68
   0  -7  14    1.39    0.77
   0  -7  14    1.03    0.71
   0  -7 -14    0.81    0.66
   0   7 -15    0.30    0.68
   0   7 -15   -0.65    0.63
   0   7 -15    0.26    0.63
   0  -7  15    0.15    0.69
   0  -7 -15    0.07    0.61
   0  -7  15    0.30    0.65
   0   7 -16    3.56    0.91
   0   7 -16    3.49    0.97
   0   7 -16    3.58    0.92
   0   7 -16    1.60    0.81
   0  -7  16    3.60    1.03
   0  -7 -16    3.10    0.92
   0   7 -17    2.01    0.86
   0   7 -17    1.50    0.87
   0   7 -17    4.33    0.98
   0   7 -17    3.41    0.89
   0  -7 -17    3.85    0.89
   0  -7  17    2.77    1.02
   0   7 -18    1.21    0.80
   0   7 -18    0.18    0.67
   0   7 -18    0.71    0.79
   0   7 -18    1.48    0.84
   0  -7  18   -0.08    0.82
   0  -7 -18    0.00    0.64
   0   7 -19    0.00    0.72
   0   7 -19   -0.36    0.69
   0   7 -19    1.34    0.81
   0  -7  19    0.63    0.85
   0  -7 -19    0.01    0.64
   0   7 -20   -0.31    0.81
   0   7 -20    0.22    0.79
   0   7 -20    1.36    0.80
   0  -7 -20    0.27    0.70
   0  -7  20    2.19    1.01
   0   7 -21    2.96    0.95
   0   7 -21    5.40    1.17
   0   7 -21    3.71    1.01
   0  -7 -21    2.05    0.93
   0  -7  21    2.65    1.13
   0   8   0    7.26    1.14
   0   8   0    6.56    1.11
   0   8   0    6.68    1.15
   0   8   0    8.29    1.08
   0   8   0    7.10    1.05
   0  -8   0    7.24    1.12
   0  -8   0    7.25    1.16
   0  -8   0    6.93    1.11
   0  -8   0    6.13    1.09
   0  -8   0    6.17    1.07
   0   8  -1    1.25    0.62
   0   8  -1    1.96    0.60
   0   8   1    1.15    0.55
   0   8   1    1.06    0.49
   0   8   1    1.47    0.60
   0   8  -1    2.64    0.68
   0   8  -1    2.21    0.69
   0   8   1    2.16    0.62
   0   8   1    2.22    0.68
   0   8  -1    2.16    0.56
   0  -8  -1    0.71    0.60
   0  -8  -1    1.84    0.65
   0  -8  -1    3.48    0.67
   0  -8   1    2.22    0.66
   0  -8  -1    1.87    0.58
   0  -8   1    1.90    0.60
   0  -8   1    1.20    0.67
   0  -8  -1    2.76    0.64
   0  -8   1    2.15    0.65
   0   8  -2    3.53    0.77
   0   8   2    4.29    0.71
   0   8  -2    3.15    0.80
   0   8  -2    4.06    0.75
   0   8  -2    3.84    0.82
   0   8   2    4.28    0.84
   0   8  -2    2.83    0.76
   0   8   2    3.64    0.80
   0   8   2    3.05    0.76
   0   8   2    2.56    0.77
   0  -8   2    1.77    0.68
   0  -8   2    3.63    0.85
   0  -8  -2    3.92    0.78
   0  -8  -2    3.85    0.74
   0  -8   2    3.57    0.77
   0  -8  -2    2.07    0.70
   0  -8  -2    3.85    0.77
   0  -8   2    3.55    0.78
   0  -8  -2    2.64    0.77
   0   8  -3    7.72    1.26
   0   8   3    6.82    1.20
   0   8   3    8.90    1.31
   0   8   3    7.64    1.24
   0   8   3    8.40    1.13
   0   8  -3    6.98    1.28
   0   8  -3    7.16    1.19
   0   8  -3   10.86    1.34
   0   8  -3    8.32    1.25
   0   8   3    9.18    1.16
   0  -8  -3    8.95    1.25
   0  -8  -3    7.30    1.19
   0  -8   3    7.71    1.24
   0  -8   3    8.27    1.35
   0  -8  -3    9.65    1.23
   0  -8   3    6.89    1.22
   0  -8  -3    7.81    1.26
   0  -8   3    9.65    1.32
   0  -8  -3    9.07    1.29
   0   8  -4    6.65    0.98
   0   8   4    5.67    1.05
   0   8   4    4.45    0.85
   0   8  -4    4.32    0.87
   0   8  -4    4.64    0.84
   0   8  -4    3.26    0.87
   0   8   4    4.16    0.87
   0   8  -4    4.82    0.93
   0   8   4    4.20    0.92
   0  -8  -4    4.09    0.84
   0  -8   4    3.52    0.88
   0  -8  -4    4.45    0.93
   0  -8   4    6.64    0.93
   0  -8  -4    4.38    0.82
   0  -8   4    4.68    0.90
   0  -8   4    6.00    1.04
   0  -8  -4    4.10    0.83
   0  -8  -4    4.43    0.88
   0   8   5   10.98    1.51
   0   8  -5   11.59    1.61
   0   8   5    9.72    1.52
   0   8   5   10.36    1.60
   0   8  -5   12.03    1.65
   0   8  -5   10.20    1.58
   0   8  -5   11.33    1.77
   0   8  -5    9.55    1.53
   0  -8  -5   11.41    1.57
   0  -8  -5   12.59    1.52
   0  -8  -5   11.00    1.51
   0  -8   5   11.63    1.62
   0  -8  -5   11.31    1.53
   0  -8   5   12.02    1.55
   0  -8   5   13.14    1.61
   0  -8   5   13.97    1.76
   0  -8  -5   11.70    1.64
   0   8  -6    1.36    0.67
   0   8  -6    0.87    0.66
   0   8  -6    1.62    0.60
   0   8   6    1.22    0.63
   0   8  -6    2.06    0.63
   0   8  -6    1.18    0.54
   0   8   6    0.40    0.52
   0  -8   6    2.29    0.59
   0  -8   6    0.21    0.58
   0  -8  -6    1.69    0.63
   0  -8   6    0.56    0.64
   0  -8  -6    1.49    0.51
   0  -8  -6    1.46    0.62
   0  -8  -6    1.35    0.50
   0  -8  -6    0.01    0.68
   0  -8   6    1.21    0.63
   0   8   7    1.85    0.70
   0   8  -7    0.94    0.70
   0   8   7    2.39    0.64
   0   8  -7    2.09    0.68
   0   8  -7    0.70    0.60
   0   8  -7    0.66    0.62
   0   8  -7    3.13    0.77
   0   8   7    0.76    0.60
   0  -8  -7    2.79    0.70
   0  -8  -7    3.25    0.61
   0  -8  -7    3.12    0.75
   0  -8  -7    3.30    0.61
   0  -8  -7    1.51    0.63
   0  -8   7    0.88    0.72
   0  -8   7    3.12    0.67
   0  -8   7    2.19    0.73
   0   8  -8    2.20    0.81
   0   8  -8    0.90    0.69
   0   8   8    3.19    0.71
   0   8  -8    1.51    0.66
   0   8   8    2.32    0.70
   0   8  -8    3.49    0.83
   0   8  -8    2.63    0.69
   0  -8  -8    1.61    0.57
   0  -8  -8    3.15    0.62
   0  -8  -8    2.83    0.75
   0  -8   8    1.95    0.82
   0  -8  -8    2.41    0.66
   0  -8   8    3.94    1.45
   0  -8  -8    3.25    0.68
   0  -8   8    3.09    0.67
   0   8  -9    1.64    0.74
   0   8  -9    1.22    0.62
   0   8   9    1.03    0.68
   0   8  -9    2.08    0.71
   0   8  -9    0.64    0.70
   0   8  -9    1.75    0.64
   0  -8  -9    1.03    0.51
   0  -8   9    1.27    0.70
   0  -8   9    1.47    0.76
   0  -8  -9    1.50    0.59
   0  -8   9    2.12    0.58
   0  -8  -9    1.32    0.67
   0   8 -10   10.36    1.71
   0   8 -10   12.43    1.74
   0   8 -10   12.10    1.65
   0   8 -10   13.89    1.82
   0   8 -10   11.75    1.76
   0   8  10   11.24    1.75
   0  -8  10   13.98    1.63
   0  -8  10   11.79    1.78
   0  -8  10   13.38    1.86
   0  -8 -10   10.38    1.73
   0   8 -11    0.97    0.75
   0   8 -11   -0.53    0.54
   0   8 -11    0.37    0.56
   0   8 -11    0.43    0.70
   0   8  11    0.50    0.69
   0  -8  11    1.14    0.50
   0  -8  11    0.42    0.97
   0  -8 -11    1.48    0.70
   0  -8  11    0.22    0.74
   0   8 -12   21.15    2.42
   0   8  12   15.17    2.37
   0   8 -12   18.79    2.41
   0   8 -12   19.52    2.29
   0  -8  12   17.55    2.21
   0  -8  12   19.33    2.52
   0  -8  12   16.59    2.39
   0  -8 -12   17.53    2.40
   0   8 -13    1.25    0.78
   0   8 -13    0.53    0.69
   0   8 -13    1.49    0.62
   0   8 -13    1.23    0.77
   0   8 -13    1.36    0.67
   0  -8  13   -0.10    0.66
   0  -8  13    0.87    0.49
   0  -8  13    0.65    0.76
   0   8 -14    0.44    0.72
   0   8 -14   -0.49    0.61
   0   8 -14    1.03    0.70
   0   8 -14    1.09    0.73
   0  -8 -14    0.33    0.65
   0  -8  14   -0.64    0.62
   0  -8  14    2.01    0.89
   0   8 -15    0.49    0.72
   0   8 -15    0.57    0.71
   0   8 -15    1.16    0.79
   0   8 -15    0.35    0.69
   0  -8  15    0.48    0.82
   0  -8 -15    0.47    0.68
   0   8 -16    1.11    0.90
   0   8 -16    0.34    0.68
   0   8 -16   -0.17    0.71
   0   8 -16   -0.05    0.73
   0  -8  16    1.05    0.88
   0  -8 -16    0.21    0.70
   0   8 -17   -0.83    0.70
   0   8 -17   -0.01    0.70
   0   8 -17    1.89    0.82
   0  -8 -17   -1.21    0.60
   0  -8  17    1.63    0.95
   0   8 -18   -0.97    0.80
   0   8 -18   -0.19    0.75
   0   8 -18   -0.33    0.67
   0  -8 -18    0.05    0.69
   0  -8  18    0.05    0.86
   0   8 -19    0.24    0.79
   0   8 -19   -0.18    0.85
   0   8 -19    0.30    0.82
   0  -8 -19    0.07    0.73
   0  -8  19    0.55    0.90
   0   8 -20   -0.41    0.78
   0   8 -20    0.62    0.93
   0   8 -20    2.12    0.93
   0  -8  20    1.12    0.99
   0  -8 -20   -0.05    0.78
   0   9   0   -0.20    0.50
   0   9   0   -0.17    0.56
   0   9   0   -0.25    0.58
   0   9   0    0.01    0.47
   0   9   0   -0.57    0.58
   0  -9   0    0.59    0.58
   0  -9   0   -0.74    0.55
   0  -9   0   -0.26    0.52
   0  -9   0    1.03    0.63
   0   9   1    1.57    0.57
   0   9  -1    0.98    0.58
   0   9  -1    2.45    0.69
   0   9  -1    2.94    0.78
   0   9   1    2.49    0.74
   0   9   1    2.17    0.65
   0   9  -1    1.79    0.72
   0   9  -1    1.38    0.72
   0   9   1    2.02    0.73
   0   9   1    1.27    0.68
   0  -9  -1    3.04    0.72
   0  -9   1    2.64    0.73
   0  -9   1    1.03    0.67
   0  -9  -1    1.04    0.71
   0  -9   1    1.66    0.71
   0  -9   1    1.36    0.72
   0  -9  -1    1.45    0.69
   0  -9  -1    0.93    0.65
   0  -9  -1    3.65    0.71
   0   9   2    9.53    1.21
   0   9   2    6.53    1.32
   0   9   2    9.49    1.33
   0   9  -2    6.57    1.26
   0   9   2    7.48    1.15
   0   9   2    7.95    1.27
   0   9  -2    7.13    1.31
   0   9  -2    8.50    1.33
   0   9  -2    5.98    1.23
   0   9  -2    9.81    1.27
   0  -9   2    9.47    1.34
   0  -9   2    7.13    1.29
   0  -9  -2    8.40    1.32
   0  -9   2    9.08    1.32
   0  -9   2    7.05    1.28
   0  -9  -2    7.38    1.31
   0  -9  -2    9.36    1.25
   0  -9  -2    7.88    1.25
   0  -9  -2    9.39    1.31
   0   9  -3    1.07    0.60
   0   9   3    1.90    0.57
   0   9   3    2.29    0.75
   0   9  -3    2.30    0.75
   0   9  -3    1.91    0.80
   0   9   3    2.55    0.62
   0   9   3    1.48    0.87
   0   9  -3    3.65    0.85
   0   9  -3    3.05    0.76
   0  -9   3    2.55    0.87
   0  -9  -3    1.70    0.68
   0  -9   3    3.03    0.77
   0  -9   3    2.56    0.70
   0  -9  -3    2.16    0.75
   0  -9  -3    2.29    0.67
   0  -9  -3    3.56    0.79
   0  -9  -3    1.14    0.66
   0   9   4    0.53    0.67
   0   9  -4    0.84    0.66
   0   9  -4    1.89    0.65
   0   9   4    1.14    0.53
   0   9  -4   -0.04    0.67
   0   9   4    0.87    0.65
   0   9  -4    0.40    0.67
   0   9   4    0.64    0.65
   0  -9  -4    1.05    0.56
   0  -9  -4    0.46    0.64
   0  -9   4    1.98    0.65
   0  -9   4    0.11    0.60
   0  -9  -4    0.62    0.57
   0  -9  -4    0.08    0.57
   0  -9   4    0.52    0.64
   0  -9   4    1.94    0.76
   0  -9  -4    0.76    0.59
   0   9  -5    6.29    1.13
   0   9   5    5.87    1.08
   0   9  -5    5.16    1.08
   0   9   5    6.94    1.12
   0   9  -5    5.71    1.07
   0   9  -5    6.61    1.19
   0   9   5    6.00    1.12
   0   9  -5    7.84    1.23
   0  -9  -5    5.88    1.10
   0  -9   5    6.13    1.16
   0  -9  -5    5.81    1.00
   0  -9  -5    4.66    1.02
   0  -9  -5    6.70    1.05
   0  -9   5    7.50    1.17
   0  -9   5    7.23    1.10
   0  -9  -5    6.53    1.10
   0  -9   5    5.88    1.22
   0   9  -6   37.85    4.23
   0   9   6   33.02    4.20
   0   9  -6   33.80    4.15
   0   9   6   35.60    4.11
   0   9  -6   32.39    4.12
   0   9  -6   38.08    4.21
   0   9  -6   38.60    4.19
   0  -9   6   37.12    4.13
   0  -9   6   37.68    4.26
   0  -9  -6   32.20    4.18
   0  -9  -6   36.73    4.13
   0  -9  -6   35.80    4.08
   0  -9  -6   34.61    4.08
   0  -9   6   38.76    4.30
   0  -9  -6   31.04    4.10
   0   9  -7    1.03    0.79
   0   9  -7    2.04    0.80
   0   9   7    0.10    0.62
   0   9   7    0.55    0.57
   0   9  -7    1.55    0.70
   0   9  -7    0.75    0.59
   0   9   7    0.28    0.75
   0   9  -7    1.72    0.68
   0  -9  -7    0.21    0.62
   0  -9   7    1.78    0.63
   0  -9  -7    1.45    0.70
   0  -9  -7    0.51    0.62
   0  -9  -7    1.73    0.59
   0  -9  -7    0.96    0.56
   0  -9   7    0.77    0.77
   0  -9   7    1.93    0.76
   0   9   8   -0.60    0.57
   0   9  -8    0.89    0.74
   0   9   8   -0.06    0.74
   0   9  -8    0.46    0.71
   0   9  -8   -0.08    0.55
   0   9  -8    0.38    0.65
   0   9   8    2.55    0.76
   0  -9  -8    0.09    0.60
   0  -9   8    0.92    0.77
   0  -9  -8    0.23    0.54
   0  -9   8    0.71    0.66
   0  -9  -8    0.25    0.51
   0  -9  -8    0.08    0.61
   0  -9  -8   -0.08    0.60
   0  -9   8    0.27    0.57
   0   9   9    4.90    0.97
   0   9  -9    6.32    1.09
   0   9   9    4.64    1.09
   0   9  -9    4.83    0.97
   0   9  -9    4.61    1.12
   0   9  -9    4.50    1.09
   0   9  -9    7.60    1.22
   0  -9   9    4.58    1.09
   0  -9  -9    4.04    0.84
   0  -9  -9    4.38    0.86
   0  -9  -9    5.12    0.94
   0  -9   9    4.77    1.13
   0  -9  -9    3.12    1.43
   0  -9   9    5.82    0.95
   0  -9  -9    5.48    0.98
   0   9 -10    5.42    1.36
   0   9 -10    7.15    1.22
   0   9  10    4.45    1.31
   0   9 -10    7.59    1.16
   0   9 -10    6.67    1.23
   0   9 -10    5.85    1.24
   0  -9 -10    6.88    1.02
   0  -9 -10    4.94    1.15
   0  -9  10    4.60    1.16
   0  -9  10    7.67    1.06
   0  -9  10    4.61    1.23
   0  -9 -10    6.83    1.09
   0   9 -11    2.35    0.83
   0   9  11    1.04    0.80
   0   9 -11    1.43    0.89
   0   9 -11    1.54    0.73
   0   9 -11    1.73    0.70
   0  -9  11    0.35    0.84
   0  -9 -11    1.45    0.69
   0  -9 -11    1.99    0.79
   0  -9  11    0.59    0.57
   0  -9  11    2.44    0.82
   0   9 -12    8.09    1.58
   0   9 -12   12.74    1.69
   0   9 -12    9.76    1.62
   0   9  12    9.62    1.66
   0   9 -12   12.76    1.74
   0   9 -12   11.40    1.56
   0  -9  12    9.87    1.62
   0  -9 -12   10.13    1.67
   0  -9  12    9.58    1.43
   0  -9  12   12.75    1.84
   0   9 -13   -0.16    0.68
   0   9 -13    0.02    0.60
   0   9 -13   -0.08    0.68
   0   9 -13    0.49    0.77
   0   9 -13   -0.37    0.70
   0  -9  13   -0.34    0.75
   0  -9 -13    0.07    0.67
   0  -9  13    0.37    0.55
   0   9 -14    0.35    0.79
   0   9 -14    0.45    0.73
   0   9 -14    3.18    0.93
   0   9 -14    0.79    0.70
   0  -9  14    1.15    0.88
   0  -9  14    0.08    0.52
   0  -9 -14    1.61    0.83
   0   9 -15    0.29    0.79
   0   9 -15    0.33    0.81
   0   9 -15   -0.36    0.70
   0  -9  15    0.29    0.86
   0  -9 -15    0.50    0.78
   0   9 -16   -0.54    0.72
   0   9 -16    1.64    0.85
   0   9 -16    0.12    0.83
   0  -9 -16   -0.71    0.72
   0  -9  16    0.76    0.92
   0   9 -17    3.74    1.12
   0   9 -17    4.33    1.13
   0   9 -17    3.64    1.09
   0  -9 -17    2.60    1.01
   0  -9  17    4.45    1.20
   0   9 -18   -0.23    0.89
   0   9 -18   -0.40    0.88
   0   9 -18    0.23    0.82
   0  -9 -18   -0.29    0.76
   0  -9  18    0.01    0.98
   0   9 -19    1.98    0.96
   0   9 -19   -1.01    0.83
   0   9 -19   -0.19    1.08
   0  -9 -19    1.97    0.94
   0  -9  19    0.11    1.03
   0  10   0   19.57    2.56
   0  10   0   19.94    2.51
   0  10   0   19.77    2.67
   0  10   0   20.98    2.66
   0  10   0   21.92    2.66
   0 -10   0   19.76    2.67
   0 -10   0   20.28    2.62
   0 -10   0   20.04    2.58
   0 -10   0   20.74    2.63
   0  10  -1    0.82    0.67
   0  10  -1    0.58    0.73
   0  10   1    1.14    0.59
   0  10   1    1.50    0.79
   0  10   1    0.69    0.74
   0  10   1    1.89    0.81
   0  10  -1    1.73    0.81
   0  10   1    0.74    0.63
   0  10  -1    1.40    0.91
   0 -10  -1    1.62    0.77
   0 -10  -1    0.84    0.65
   0 -10   1   -0.06    0.69
   0 -10  -1    2.17    0.82
   0 -10   1    0.22    0.73
   0 -10   1    0.82    0.70
   0 -10   1    1.06    0.71
   0 -10  -1    2.01    0.72
   0  10   2    1.00    0.57
   0  10   2    0.41    0.75
   0  10   2    1.18    0.79
   0  10  -2    1.37    0.66
   0  10  -2    2.00    0.72
   0  10  -2    1.33    0.77
   0  10   2    1.18    0.64
   0  10  -2    1.86    0.85
   0  10  -2    2.72    1.00
   0  10   2    0.81    0.74
   0 -10   2    0.87    0.71
   0 -10   2    1.66    0.84
   0 -10   2    3.41    0.85
   0 -10   2    1.63    0.74
   0 -10  -2    1.44    0.76
   0 -10  -2    2.41    0.85
   0 -10  -2    1.36    0.70
   0 -10  -2    0.59    0.73
   0  10   3   14.92    2.07
   0  10   3   18.11    2.26
   0  10  -3   17.53    2.32
   0  10  -3   15.58    2.22
   0  10   3   19.90    2.29
   0  10   3   17.84    2.13
   0  10  -3   15.46    2.25
   0  10   3   14.10    2.23
   0  10  -3   21.00    2.41
   0  10  -3   16.99    2.21
   0 -10   3   15.97    2.26
   0 -10   3   15.19    2.22
   0 -10   3   15.88    2.24
   0 -10  -3   16.66    2.54
   0 -10  -3   16.02    2.26
   0 -10  -3   17.70    2.23
   0 -10   3   19.15    2.41
   0  10  -4    7.12    1.48
   0  10   4   10.17    1.69
   0  10   4   10.12    1.50
   0  10  -4   11.25    1.56
   0  10  -4   12.59    1.66
   0  10   4    9.88    1.52
   0  10   4   10.25    1.37
   0  10  -4    9.06    1.46
   0  10   4    8.19    1.32
   0  10  -4    8.36    1.53
   0 -10   4    9.16    1.62
   0 -10   4    9.05    1.61
   0 -10  -4   10.10    1.46
   0 -10  -4   10.21    1.57
   0 -10   4   13.14    1.68
   0 -10  -4    9.86    1.46
   0 -10   4    8.74    1.46
   0 -10  -4    9.41    1.66
   0 -10  -4   11.99    1.64
   0  10   5    0.83    0.97
   0  10   5   -0.45    0.69
   0  10  -5    0.86    0.77
   0  10  -5   -0.51    0.75
   0  10  -5   -0.80    0.74
   0  10  -5   -0.23    0.59
   0 -10   5   -0.22    0.67
   0 -10  -5    0.60    0.70
   0 -10  -5    0.26    0.56
   0 -10   5   -0.29    0.62
   0 -10  -5   -0.28    0.70
   0 -10  -5    0.19    0.67
   0 -10   5    0.12    0.93
   0 -10   5    0.21    0.82
   0 -10  -5    1.01    0.62
   0  10  -6   16.36    2.46
   0  10   6   20.93    2.43
   0  10   6   16.73    2.36
   0  10   6   15.48    2.46
   0  10  -6   18.48    2.45
   0  10  -6   18.38    2.50
   0  10  -6   18.90    2.42
   0 -10  -6   19.83    2.34
   0 -10  -6   20.93    2.51
   0 -10   6   17.68    2.61
   0 -10  -6   17.24    2.45
   0 -10  -6   17.46    2.33
   0 -10   6   19.19    2.49
   0 -10  -6   18.07    2.37
   0 -10   6   19.57    2.39
   0  10  -7    1.78    0.88
   0  10   7    1.13    0.70
   0  10  -7    2.66    1.23
   0  10  -7    1.07    0.69
   0  10   7    2.68    0.88
   0  10  -7    3.49    0.89
   0  10  -7    1.85    0.90
   0 -10  -7    0.61    0.73
   0 -10   7    0.59    1.01
   0 -10  -7    1.32    0.63
   0 -10   7    1.94    0.79
   0 -10   7    1.51    0.68
   0 -10  -7    0.29    0.64
   0 -10  -7    1.84    0.86
   0 -10  -7    1.16    0.76
   0  10  -8    4.64    1.13
   0  10  -8    4.60    1.04
   0  10   8    4.65    0.98
   0  10  -8    4.57    0.95
   0  10   8    2.56    0.90
   0  10  -8    3.49    1.06
   0  10  -8    4.04    1.03
   0  10   8    3.41    1.03
   0 -10  -8    2.09    0.95
   0 -10   8    5.84    1.08
   0 -10  -8    3.70    0.86
   0 -10   8    3.94    0.89
   0 -10  -8    4.92    1.11
   0 -10  -8    4.68    1.01
   0 -10  -8    5.94    0.92
   0  10   9   -0.38    0.78
   0  10  -9    0.71    0.74
   0  10   9   -0.75    0.62
   0  10  -9   -0.51    0.66
   0  10  -9    0.84    0.81
   0  10  -9    0.13    0.80
   0  10  -9    0.24    0.60
   0 -10  -9   -0.79    0.51
   0 -10   9    0.72    0.74
   0 -10  -9    0.98    0.60
   0 -10  -9    0.26    0.67
   0 -10  -9   -0.40    0.75
   0 -10  -9   -0.37    0.67
   0 -10   9    1.07    0.63
   0  10 -10    2.40    0.85
   0  10  10    2.21    0.77
   0  10 -10    2.07    0.89
   0  10  10    2.46    0.97
   0  10 -10    1.27    0.88
   0  10 -10    2.32    0.85
   0 -10  10    2.66    1.19
   0 -10 -10    1.87    0.77
   0 -10  10    1.04    0.83
   0 -10 -10    2.66    0.89
   0 -10  10    2.44    0.74
   0 -10 -10    2.63    0.72
   0  10  11    5.69    1.34
   0  10 -11    4.62    1.16
   0  10 -11    6.83    1.31
   0  10 -11   12.04    1.54
   0  10 -11    6.00    1.29
   0 -10 -11    7.39    1.13
   0 -10  11    6.65    1.47
   0 -10  11    6.87    1.12
   0 -10 -11    6.41    1.17
   0 -10 -11    6.33    1.26
   0  10 -12    8.43    1.33
   0  10 -12    3.55    1.01
   0  10 -12    6.91    1.27
   0  10 -12    4.48    1.16
   0 -10 -12    5.07    1.07
   0 -10  12    5.27    0.96
   0 -10 -12    4.20    1.12
   0 -10  12    6.04    1.29
   0 -10 -12    4.20    0.93
   0  10 -13   -0.96    0.79
   0  10 -13    0.38    0.70
   0  10 -13    0.31    0.88
   0  10 -13   -0.56    0.74
   0 -10  13   -0.30    0.56
   0 -10 -13    2.82    0.90
   0 -10  13    2.66    1.01
   0  10 -14    1.74    0.94
   0  10 -14    1.04    0.88
   0  10 -14   -0.16    0.66
   0  10 -14    0.86    0.84
   0 -10  14    0.23    0.56
   0 -10  14   -0.33    0.84
   0 -10 -14    0.55    0.79
   0  10 -15    0.24    0.86
   0  10 -15   -0.28    0.71
   0  10 -15   -0.12    1.38
   0  10 -15    0.10    0.87
   0 -10 -15    0.31    0.83
   0 -10  15   -0.27    0.96
   0  10 -16    0.23    0.90
   0  10 -16    1.62    0.94
   0  10 -16   -0.26    0.85
   0 -10 -16    0.21    0.81
   0 -10  16    0.65    1.00
   0  10 -17   -0.31    0.90
   0  10 -17    1.81    1.19
   0 -10 -17    0.39    0.83
   0 -10  17    0.44    1.01
   0  10 -18   -0.74    0.94
   0  10 -18   -0.07    0.94
   0  10 -18    0.45    0.98
   0 -10 -18    1.11    0.92
   0 -10  18    2.34    1.17
   0  11   0    0.32    0.64
   0  11   0   -0.23    0.63
   0  11   0   -0.83    0.71
   0  11   0    0.88    0.87
   0 -11   0    0.31    0.79
   0 -11   0    0.76    0.82
   0 -11   0   -0.50    0.66
   0 -11   0   -0.21    0.68
   0  11  -1   14.80    2.02
   0  11   1   14.76    1.94
   0  11   1   16.31    1.99
   0  11  -1   18.46    2.19
   0  11  -1   14.73    2.11
   0  11   1   18.92    2.17
   0  11   1   14.28    2.10
   0  11   1   12.72    2.06
   0  11  -1   10.76    2.02
   0  11  -1   14.19    1.97
   0 -11   1   11.74    2.03
   0 -11  -1   12.87    2.03
   0 -11   1   15.14    2.08
   0 -11  -1   13.62    2.08
   0 -11  -1   14.66    2.17
   0 -11  -1   17.71    2.09
   0 -11   1   14.09    2.12
   0 -11   1   13.48    2.02
   0  11  -2    2.54    0.85
   0  11  -2    0.63    1.08
   0  11   2    2.38    0.95
   0  11  -2    1.27    0.90
   0  11  -2    1.11    0.90
   0  11   2    3.87    0.81
   0  11   2    1.12    0.86
   0  11  -2    0.99    0.88
   0  11   2    2.80    0.71
   0  11   2    2.24    0.98
   0 -11  -2    1.59    0.84
   0 -11  -2    4.80    1.61
   0 -11   2    2.03    0.92
   0 -11   2    2.81    0.91
   0 -11   2    1.92    0.87
   0 -11   2    2.53    0.94
   0 -11  -2    0.42    0.75
   0 -11  -2    2.60    0.82
   0  11  -3    2.07    0.84
   0  11   3    1.06    0.82
   0  11   3    2.37    0.75
   0  11   3    1.71    0.87
   0  11   3    1.48    0.63
   0  11  -3    3.23    1.02
   0  11  -3    1.04    0.88
   0  11  -3    1.92    0.76
   0  11   3    0.86    0.86
   0 -11  -3    1.51    0.88
   0 -11   3    3.42    0.89
   0 -11   3    1.21    0.87
   0 -11  -3    0.43    0.73
   0 -11   3    1.56    0.80
   0 -11   3    1.87    0.87
   0 -11  -3    1.77    0.77
   0 -11  -3   -0.06    0.80
   0  11  -4   26.78    3.53
   0  11   4   28.55    3.47
   0  11  -4   30.32    3.53
   0  11   4   30.29    3.30
   0  11   4   24.05    3.49
   0  11  -4   28.31    3.43
   0  11  -4   24.92    3.37
   0  11  -4   31.58    4.05
   0  11   4   24.20    3.41
   0 -11   4   26.83    3.52
   0 -11  -4   29.25    3.47
   0 -11   4   25.52    3.44
   0 -11   4   31.42    3.61
   0 -11   4   27.26    3.45
   0 -11  -4   27.73    3.46
   0 -11  -4   29.82    3.45
   0  11  -5    0.14    0.74
   0  11  -5    0.78    0.85
   0  11  -5   -0.06    0.81
   0  11   5   -0.07    0.73
   0  11   5    1.15    0.84
   0  11  -5    0.67    0.66
   0  11   5    0.67    0.82
   0  11  -5    0.61    0.92
   0 -11  -5    1.24    0.83
   0 -11  -5   -0.06    0.72
   0 -11  -5    0.30    0.73
   0 -11   5    0.27    0.71
   0 -11  -5    0.34    0.63
   0 -11   5    1.25    0.92
   0  11  -6    0.17    0.67
   0  11  -6    1.92    0.88
   0  11  -6    1.65    0.93
   0  11   6    1.22    0.89
   0  11  -6    0.77    0.83
   0  11  -6    1.47    0.92
   0  11   6    1.20    0.84
   0  11   6   -0.43    0.72
   0 -11  -6    1.30    0.77
   0 -11   6    0.72    1.18
   0 -11  -6    0.94    0.74
   0 -11   6    0.93    0.77
   0 -11  -6   -0.50    0.80
   0 -11   6    1.39    0.89
   0 -11  -6    2.18    0.70
   0  11  -7   -0.05    0.78
   0  11  -7    0.63    0.99
   0  11  -7    1.54    0.81
   0  11  -7   -0.07    0.84
   0  11   7    0.26    0.63
   0 -11  -7    1.07    0.64
   0 -11  -7   -0.33    0.69
   0 -11   7    1.95    0.95
   0 -11   7    0.42    0.77
   0 -11  -7    0.09    0.75
   0 -11   7    0.72    0.72
   0 -11  -7   -0.09    0.85
   0  11   8   -0.53    0.78
   0  11  -8    0.08    0.73
   0  11  -8    0.39    0.89
   0  11  -8    9.23    1.41
   0  11  -8   -0.62    0.75
   0 -11   8    1.09    0.80
   0 -11  -8    0.49    0.79
   0 -11  -8   -0.05    0.76
   0 -11  -8   -0.62    0.53
   0 -11   8   -0.13    0.86
   0 -11  -8   -0.56    0.74
   0 -11   8   -0.04    0.67
   0  11  -9    2.35    1.09
   0  11   9    1.04    0.88
   0  11  -9    0.26    0.85
   0  11  -9    1.22    0.87
   0  11  -9    2.40    0.98
   0 -11  -9    2.23    0.83
   0 -11   9    1.99    1.03
   0 -11  -9    4.09    1.02
   0 -11  -9    0.57    0.87
   0 -11  -9    0.66    0.64
   0 -11   9    0.53    0.72
   0  11 -10   -0.42    0.85
   0  11 -10   -0.53    0.80
   0  11 -10   -0.85    0.72
   0  11 -10    0.31    0.84
   0 -11  10   -1.06    0.58
   0 -11 -10    0.53    0.62
   0 -11 -10    0.70    0.71
   0 -11 -10    1.30    1.02
   0 -11 -10   -0.40    0.71
   0 -11  10    0.82    0.91
   0  11 -11    1.76    1.00
   0  11 -11    1.26    0.91
   0  11 -11    2.00    0.93
   0  11 -11    0.74    0.82
   0 -11  11    0.37    0.95
   0 -11  11    0.96    0.69
   0 -11 -11    1.51    1.44
   0 -11 -11    1.24    0.86
   0  11 -12    5.19    1.23
   0  11 -12    9.12    1.50
   0  11 -12    4.85    1.30
   0  11 -12    5.53    1.25
   0 -11  12    4.95    1.02
   0 -11 -12    4.89    1.21
   0 -11  12    4.08    1.27
   0  11 -13    0.15    0.94
   0  11 -13   -0.22    0.83
   0  11 -13    1.21    0.96
   0  11 -13    0.85    0.90
   0 -11 -13    0.73    0.85
   0 -11  13    0.03    0.63
   0 -11  13   -0.50    0.96
   0 -11 -13    0.75    1.04
   0  11 -14    1.91    1.05
   0  11 -14    2.13    1.00
   0  11 -14    1.14    1.00
   0  11 -14    3.36    1.09
   0 -11  14    1.23    0.71
   0 -11 -14    0.69    0.90
   0 -11  14    1.81    1.09
   0  11 -15    1.02    1.18
   0  11 -15    1.29    0.96
   0  11 -15    1.61    1.01
   0  11 -15    0.41    1.02
   0 -11  15    2.19    1.12
   0 -11 -15   -0.38    0.82
   0 -11  15    1.50    0.70
   0  11 -16    0.22    0.96
   0  11 -16   -0.26    0.90
   0  11 -16   -0.78    0.96
   0 -11  16   -0.46    1.03
   0 -11 -16   -1.11    0.86
   0 -11  16    0.45    0.65
   0  12   0    1.69    0.98
   0  12   0   -0.39    0.91
   0  12   0    0.83    0.69
   0  12   0    1.13    1.31
   0  12   0   -0.08    0.89
   0 -12   0    2.30    0.95
   0 -12   0    0.88    0.84
   0 -12   0    0.17    0.92
   0 -12   0    6.42    1.14
   0  12   1    0.45    1.07
   0  12   1   -0.09    0.67
   0  12   1   -0.87    0.59
   0  12  -1   -0.23    0.87
   0  12  -1   -0.40    0.68
   0  12  -1   -0.08    0.67
   0  12  -1   -1.14    0.86
   0  12   1    0.66    0.91
   0  12  -1    0.28    0.85
   0 -12  -1    0.28    0.76
   0 -12  -1    0.54    0.88
   0 -12   1    0.72    0.75
   0 -12   1   -0.98    0.75
   0 -12  -1    0.11    0.67
   0 -12  -1   -0.22    0.82
   0 -12   1   -0.17    0.78
   0  12   2   -0.11    0.62
   0  12  -2    0.80    0.94
   0  12  -2   -0.74    0.86
   0  12  -2   -1.66    0.79
   0  12  -2    0.04    0.75
   0  12   2    1.92    0.77
   0  12   2   -0.18    0.88
   0  12  -2   -0.38    0.68
   0 -12   2    0.20    0.75
   0 -12  -2    1.16    0.90
   0 -12  -2    0.05    0.71
   0 -12  -2    1.71    0.92
   0 -12   2    0.44    0.79
   0 -12  -2    0.92    0.80
   0 -12   2    1.03    0.91
   0  12  -3    0.15    0.87
   0  12  -3    1.19    0.81
   0  12  -3    0.18    0.69
   0  12  -3    0.06    0.86
   0  12   3   -1.08    0.62
   0  12   3    2.36    0.78
   0  12   3    0.33    0.94
   0  12  -3    1.75    0.97
   0 -12   3    0.30    0.77
   0 -12  -3   -0.32    0.89
   0 -12   3    0.30    0.88
   0 -12  -3    1.54    0.82
   0 -12  -3    0.42    0.70
   0 -12   3    0.23    0.79
   0 -12  -3    1.07    0.87
   0  12  -4   -0.18    0.88
   0  12  -4    0.22    0.98
   0  12   4    0.52    0.91
   0  12  -4    1.08    0.92
   0  12   4    2.32    0.74
   0  12   4    0.51    0.63
   0  12  -4    0.78    0.83
   0 -12  -4    0.72    0.78
   0 -12   4    1.45    0.82
   0 -12  -4    1.48    0.90
   0 -12   4    1.03    0.96
   0 -12   4    2.15    0.91
   0 -12  -4    1.33    0.95
   0 -12  -4    0.31    0.79
   0  12  -5    1.92    1.09
   0  12  -5    3.01    1.04
   0  12  -5    2.78    1.12
   0  12   5    0.72    0.94
   0  12  -5    3.83    1.02
   0 -12  -5    1.52    0.93
   0 -12  -5    1.57    0.80
   0 -12   5    0.59    0.80
   0 -12  -5    1.60    0.91
   0 -12   5    2.55    1.09
   0 -12   5    2.66    1.01
   0 -12  -5    2.24    1.02
   0  12  -6   -0.86    0.82
   0  12  -6    1.29    0.95
   0  12  -6   -0.16    0.82
   0  12   6    0.17    0.91
   0 -12   6    1.57    1.01
   0 -12   6    0.50    0.75
   0 -12  -6    0.60    0.84
   0 -12  -6    0.35    0.96
   0 -12  -6   -0.92    0.58
   0 -12  -6   -0.01    0.79
   0 -12   6    0.55    0.84
   0  12  -7    1.99    0.93
   0  12  -7    2.55    1.02
   0  12  -7    0.43    0.99
   0  12   7    2.29    1.00
   0  12  -7    1.91    1.14
   0 -12  -7    0.13    0.81
   0 -12  -7    0.74    0.86
   0 -12   7    1.26    0.77
   0 -12   7    1.07    1.01
   0 -12  -7    0.47    0.96
   0 -12  -7    0.59    0.74
   0  12  -8    3.40    1.10
   0  12  -8    3.65    1.19
   0  12  -8    1.71    1.12
   0  12  -8    1.20    0.92
   0 -12  -8    2.57    0.81
   0 -12  -8    4.92    1.07
   0 -12  -8    2.37    1.09
   0 -12   8    1.37    0.87
   0 -12  -8    2.86    0.98
   0 -12   8    3.35    1.17
   0  12  -9    0.46    0.97
   0  12  -9    1.43    0.92
   0  12  -9    1.58    1.02
   0  12  -9    0.79    1.09
   0 -12   9    0.29    0.73
   0 -12  -9    0.93    0.83
   0 -12  -9    0.44    0.68
   0 -12  -9    1.55    0.88
   0 -12   9    0.67    0.94
   0 -12  -9    1.14    1.01
   0  12 -10    3.54    1.13
   0  12 -10    2.03    1.14
   0  12 -10    1.87    1.05
   0  12 -10    3.43    1.18
   0 -12 -10    2.53    0.80
   0 -12  10    1.56    1.13
   0 -12 -10    2.36    0.91
   0 -12 -10    0.61    1.17
   0 -12 -10    2.14    0.97
   0 -12  10    2.13    0.85
   0  12 -11    0.97    1.01
   0  12 -11    0.15    0.95
   0  12 -11   -0.84    0.96
   0  12 -11   -0.31    1.08
   0 -12 -11    0.14    0.76
   0 -12 -11   -0.18    0.68
   0 -12  11   -0.87    0.66
   0 -12  11    0.33    0.99
   0 -12 -11    0.79    0.91
   0  12 -12    8.62    1.53
   0  12 -12    5.73    1.47
   0  12 -12    5.84    1.32
   0 -12  12    4.64    1.08
   0 -12  12    4.98    1.43
   0 -12 -12    3.32    0.97
   0 -12 -12    6.52    1.37
   0  12 -13    0.06    1.14
   0  12 -13    1.80    1.12
   0  12 -13    1.27    1.07
   0  12 -13    3.09    1.15
   0 -12 -13    0.83    1.55
   0 -12  13    1.25    1.14
   0 -12 -13    2.58    1.82
   0 -12  13    1.27    0.81
   0  12 -14    0.19    1.01
   0  12 -14    1.34    1.06
   0  12 -14    0.79    0.98
   0 -12  14    1.50    1.18
   0 -12 -14   -0.11    1.33
   0 -12  14   -0.59    0.68
   0 -12 -14    0.30    0.91
   0  13   0    0.24    0.73
   0  13   0    1.27    0.84
   0  13   0   -0.10    1.01
   0 -13   0   -0.66    0.78
   0 -13   0   -0.13    0.87
   0 -13   0   -0.09    0.82
   0  13   1   -0.51    0.75
   0  13   1   -0.83    0.69
   0  13  -1    0.49    0.82
   0  13  -1    1.24    1.08
   0  13   1    0.02    0.98
   0 -13   1   -0.54    0.80
   0 -13   1    0.79    0.93
   0 -13   1    0.99    0.98
   0 -13  -1   -0.27    0.86
   0 -13  -1    0.67    0.89
   0 -13  -1   -0.07    0.76
   0  13  -2    4.72    1.32
   0  13   2    6.06    1.10
   0  13   2    3.23    0.95
   0  13  -2    6.77    1.18
   0 -13  -2    4.95    1.17
   0 -13  -2    3.72    1.24
   0 -13   2    4.64    1.22
   0 -13   2    2.49    1.04
   0 -13   2    3.13    1.20
   0 -13  -2    2.01    0.99
   0  13  -3    1.36    1.09
   0  13  -3    1.47    0.96
   0  13   3    0.86    0.76
   0  13   3    2.11    1.10
   0  13   3    0.30    0.69
   0 -13  -3   -0.49    0.75
   0 -13   3    1.26    0.91
   0 -13   3    0.72    1.02
   0 -13  -3    0.54    0.78
   0 -13   3   -0.13    0.82
   0 -13  -3    0.97    0.93
   0  13  -4   -1.13    0.96
   0  13  -4    0.04    0.83
   0  13   4    1.10    0.71
   0  13   4    0.87    1.05
   0 -13  -4   -1.09    0.71
   0 -13  -4    1.31    0.96
   0 -13   4    1.00    1.01
   0 -13   4    0.35    0.81
   0 -13  -4   -0.12    0.77
   0 -13   4    1.01    0.93
   0  13  -5    2.29    1.13
   0  13  -5    2.23    0.97
   0  13  -5   -0.30    1.21
   0  13   5    0.71    1.07
   0 -13  -5    1.10    0.92
   0 -13  -5   -0.11    0.74
   0 -13   5   -0.97    0.88
   0 -13  -5   -0.37    0.80
   0 -13   5    1.04    0.90
   0  13  -6    0.40    1.02
   0  13  -6    1.96    1.18
   0  13   6    0.99    1.08
   0  13  -6    0.70    0.95
   0 -13   6    0.34    0.84
   0 -13   6    1.39    1.08
   0 -13  -6   -0.17    0.74
   0 -13  -6   -0.50    0.86
   0 -13  -6    0.85    0.92
   0  13   7    1.44    1.11
   0  13  -7   -0.03    0.93
   0  13  -7    2.44    1.14
   0  13  -7    1.07    1.19
   0 -13   7    0.09    0.85
   0 -13   7    1.25    1.08
   0 -13  -7    0.31    0.93
   0 -13  -7    0.28    0.86
   0  13  -8    0.07    1.16
   0  13  -8    0.25    0.91
   0  13  -8   -0.45    1.01
   0 -13   8    0.04    0.99
   0 -13   8   -1.72    0.74
   0 -13  -8    0.53    0.87
   0 -13  -8   -1.48    0.68
   0 -13  -8    2.25    0.98
   0  13  -9    1.39    1.09
   0  13  -9    0.76    1.21
   0  13  -9    1.87    1.11
   0  13   9    0.75    1.07
   0 -13   9    2.24    1.20
   0 -13   9    0.60    0.83
   0 -13  -9    0.13    0.89
   0 -13  -9    0.40    0.78
   0  13 -10    2.27    1.19
   0  13 -10    0.71    1.23
   0  13  10    2.19    1.14
   0  13 -10    1.08    1.05
   0 -13 -10   -0.38    0.73
   0 -13  10   -1.44    0.75
   0 -13  10    0.68    1.09
   0 -13 -10    0.96    0.94
   0 -13 -10    0.02    0.87
   0  13 -11    0.08    1.12
   0  13 -11    0.52    1.09
   0  13 -11    0.78    1.30
   0 -13  11   -0.20    0.78
   0 -13 -11   -0.17    0.95
   0 -13 -11   -0.24    0.76
   0 -13  11    0.37    1.14
   0  14   0    2.88    1.05
   0  14   0    2.97    1.28
   0 -14   0    1.42    1.02
   0 -14   0    0.92    1.01
   0  14  -1    1.75    1.23
   0  14   1    1.90    0.95
   0  14  -1   -1.10    0.87
   0  14   1    0.95    1.16
   0 -14   1    1.26    1.01
   0 -14  -1   -0.80    0.89
   0 -14   1   -0.60    0.91
   0  14   2    1.65    0.89
   0  14   2    0.33    1.19
   0  14  -2    2.48    1.04
   0  14   2    3.24    1.01
   0  14  -2    0.69    1.18
   0 -14  -2    0.71    1.01
   0 -14   2    0.36    0.97
   0 -14   2    0.20    0.96
   0 -14  -2    0.78    0.98
   0  14   3    0.47    0.83
   0  14   3    2.91    1.60
   0  14  -3    3.08    1.28
   0  14  -3    0.85    0.96
   0 -14   3    0.49    0.96
   0 -14   3    1.13    1.73
   0 -14  -3   -0.22    0.93
   0  14   4    2.12    1.27
   0  14  -4    0.35    0.99
   0  14  -4    0.04    1.16
   0  14   4    0.26    0.80
   0 -14   4    0.69    0.96
   0 -14  -4    0.24    0.88
   0 -14  -4    0.31    1.04
   0 -14   4    0.54    1.90
   0  14  -5    0.58    1.01
   0  14   5    0.33    1.23
   0 -14   5    0.60    0.96
   0 -14   5    0.86    1.22
   0 -14  -5    0.36    0.91
   0 -14  -5    0.22    0.86
   0  14  -6   -0.43    1.13
   0  14  -6    0.54    1.02
   0  14   6    0.24    1.19
   0 -14  -6   -0.23    0.95
   0 -14   6   -1.24    0.83
   0 -14  -6    1.23    1.73
   0 -14   6   -1.23    1.06
   0 -14  -6    0.53    0.85
   0  14   7    4.19    1.39
   0  14  -7    3.55    1.42
   0  14  -7    3.83    1.31
   0 -14   7    0.92    1.05
   0 -14  -7    1.56    0.98
   0 -14  -7    1.42    1.66
   0 -14  -7    3.82    1.21
   0 -14   7    4.08    1.42
   0  14  -8    0.79    1.06
   0 -14  -8    2.52    1.39
   0 -14  -8    0.85    1.03
   0 -14   8   -0.06    0.90
   0 -14   8    1.11    1.23
   0 -14  -8   -0.91    0.86
   1   0 -12    6.58    1.71
   1   0 -11    0.91    0.89
  -1   0  11   -0.50    0.97
  -1   0  10    7.67    1.81
   1   0 -10    7.87    1.77
   1   0  -9   -0.70    0.92
  -1   0   9   -1.02    1.73
  -1   0   8    2.26    1.13
   1   0  -8    1.03    1.06
  -1   0   7    0.07    0.97
   1   0  -7    0.44    0.89
  -1   0   6  139.61   15.55
   1   0  -6  137.96   15.51
   1   0  -5    0.35    0.97
  -1   0   5   -0.50    0.98
  -1   0   4 1000.00  107.85
   1   0  -4  968.43  107.82
   1   0  -3   -0.45    0.51
  -1   0   3    0.49    0.47
  -1   0   2   -0.13    0.14
   1   0   2   46.55    5.52
  -1   0  -2   51.32    5.53
  -1   0  -3   -0.32    0.60
  -1   0  -4  372.79   40.28
  -1   0  -4  358.64   40.23
  -1   0  -5    0.69    0.92
  -1   0  -5    0.40    1.01
  -1   0  -6  346.69   38.01
  -1   0  -6  342.42   38.07
  -1   0  -7    0.60    1.09
  -1   0  -7   -0.80    0.82
  -1   0  -8   23.38    3.87
  -1   0  -8   27.03    3.37
  -1   0  -9   -0.61    0.76
  -1   0  -9    0.46    1.03
  -1   0 -10  121.10   13.80
  -1   0 -10  122.30   13.92
  -1   0 -11   -0.39    0.83
  -1   0 -11   -0.76    0.96
  -1   0 -12   11.14    2.29
  -1   0 -12   10.94    2.18
  -1   0 -13   -1.36    0.79
  -1   0 -13   -1.19    0.76
   1  -1 -16   -0.18    0.39
   1  -1 -15    0.04    0.40
   1  -1 -14   11.22    1.41
   1  -1 -13    0.49    0.33
   1  -1 -12    0.12    0.32
   1  -1 -11    0.06    0.28
   1  -1 -10    3.82    0.59
   1  -1  -9   32.79    3.61
  -1  -1   9   31.42    3.61
  -1  -1   8    1.63    0.40
   1   1  -7  270.75   28.78
  -1  -1   7  256.01   28.77
  -1  -1   7  261.14   28.78
   1   1  -6    7.70    1.04
  -1  -1   6    8.27    1.05
  -1  -1   6    9.45    1.07
   1   1  -5    0.41    0.35
   1   1  -5    0.06    0.28
   1   1  -5    0.58    0.25
   1   1  -5   -0.47    0.31
  -1  -1   5    0.00    0.32
  -1  -1   5   -0.15    0.33
   1   1  -4  168.54   18.72
   1   1  -4  169.01   18.72
   1   1  -4  176.46   18.71
   1   1  -4  169.19   18.75
  -1  -1   4  169.34   18.73
  -1  -1   4  165.49   18.72
  -1  -1   4  177.19   18.71
   1   1  -3   16.65    1.87
   1   1  -3   16.76    1.85
   1   1  -3   16.46    1.87
  -1  -1   3   16.94    1.87
  -1  -1   3   15.94    1.88
  -1  -1   3   15.81    1.88
  -1  -1   3   17.41    1.85
   1   1  -2  101.49   10.80
   1   1  -2   98.48   10.80
   1   1  -2   98.16   10.80
  -1  -1   2   97.25   10.81
  -1  -1   2   98.86   10.80
   1  -1  -2   98.53   10.81
  -1  -1   2   97.97   10.81
  -1  -1   2   97.38   10.80
  -1   1   1  376.24   40.80
  -1   1   1  374.64   40.79
  -1  -1   1  367.38   40.80
   1   1   0    0.03    0.05
   1   1   0    0.14    0.09
  -1   1   0    0.04    0.13
   1  -1   0    0.08    0.09
   1  -1   0    0.00    0.09
  -1   1  -1  128.04   13.49
   1   1   1  125.57   13.49
  -1   1  -1  126.80   13.49
   1   1   1  124.24   13.48
  -1   1  -1  127.59   13.48
  -1  -1  -1  119.05   13.48
  -1  -1  -1  114.05   13.47
   1  -1   1  125.42   13.49
  -1  -1  -1  117.22   13.48
   1   1   2   17.29    1.92
  -1   1  -2   16.94    1.92
  -1   1  -2   17.64    1.92
  -1   1  -2   17.45    1.92
   1  -1   2   17.78    1.93
   1  -1   2   17.36    1.91
  -1  -1  -2   18.72    1.92
   1  -1   2   13.90    1.91
  -1   1  -3   23.30    2.54
   1   1   3   21.92    2.54
  -1   1  -3   22.59    2.53
  -1   1  -3   23.83    2.54
   1  -1   3   22.61    2.54
  -1  -1  -3   21.88    2.54
  -1   1  -4    0.43    0.30
  -1   1  -4    0.62    0.32
   1   1   4    0.61    0.29
  -1   1  -4    0.38    0.27
  -1  -1  -4    0.31    0.29
   1  -1   4    0.28    0.31
  -1   1  -5    0.32    0.30
  -1   1  -5    0.21    0.26
   1   1   5    0.21    0.26
  -1   1  -5   -0.03    0.30
  -1  -1  -5    0.18    0.27
   1  -1   5    0.64    0.30
  -1   1  -6   22.59    2.57
   1  -1   6   21.75    2.58
  -1  -1  -6   24.14    2.58
  -1   1  -7    0.66    0.29
  -1   1  -7   -0.05    0.28
   1  -1   7    0.34    0.28
  -1  -1  -7    0.69    0.28
   1  -1   8    0.76    0.31
  -1  -1  -8    0.24    0.29
   1  -1   9    4.57    0.67
  -1   1 -10   12.98    2.93
  -1   1 -11    6.55    2.04
  -1   1 -12    3.99    1.71
  -1   1 -13    0.89    1.21
   1   2 -24    1.79    0.83
   1   2 -23   -0.02    0.68
   1   2 -22    3.38    0.85
   1  -2 -19    5.28    0.90
   1  -2 -18    0.87    0.49
   1  -2 -17    1.67    0.54
   1  -2 -16    1.80    0.54
  -1  -2  15   -0.68    0.39
   1  -2 -15   -0.24    0.37
   1   2 -14   41.18    4.31
   1  -2 -14   37.36    4.33
  -1  -2  14   37.88    4.31
  -1  -2  14   36.10    4.32
   1   2 -13    4.24    0.60
   1  -2 -13    2.88    0.62
  -1  -2  13    1.92    0.57
  -1  -2  13    1.60    0.51
   1   2 -12    6.17    0.99
   1   2 -12    8.04    1.02
   1  -2 -12    8.25    1.04
  -1  -2  12    7.09    1.09
  -1  -2  12    7.61    1.06
   1   2 -11   79.43    8.87
  -1  -2  11   79.45    8.88
  -1  -2  11   81.87    8.90
   1  -2 -11   80.14    8.89
   1   2 -10    4.58    0.66
   1   2 -10    5.60    0.72
   1   2 -10    3.56    0.65
  -1  -2  10    4.04    0.68
  -1  -2  10    3.50    0.71
   1  -2 -10    3.87    0.67
   1   2  -9    9.23    1.20
   1   2  -9   10.32    1.22
   1   2  -9    9.11    1.20
  -1  -2   9    9.45    1.21
   1  -2  -9    8.53    1.20
  -1  -2   9   10.13    1.26
   1   2  -8    0.31    0.38
   1   2  -8    0.81    0.34
   1   2  -8    0.00    0.35
   1  -2  -8    0.31    0.32
  -1  -2   8    0.38    0.38
   1   2  -7  103.28   11.48
   1   2  -7  103.69   11.44
   1   2  -7  103.29   11.49
   1   2  -7  106.57   11.48
  -1  -2   7  110.50   11.44
   1  -2  -7  104.32   11.49
  -1  -2   7   98.90   11.48
  -1  -2   7  102.50   11.50
   1   2  -6    8.13    0.99
   1   2  -6    7.69    0.99
   1   2  -6    7.44    0.94
  -1  -2   6    6.42    0.97
   1  -2  -6    7.94    1.01
  -1  -2   6    8.94    1.05
  -1  -2   6    7.76    0.95
   1   2  -5  190.35   20.51
   1   2  -5  185.05   20.52
   1   2  -5  186.42   20.48
   1   2  -5  184.58   20.50
  -1  -2   5  182.52   20.50
   1  -2  -5  183.08   20.51
  -1  -2   5  195.61   20.48
  -1  -2   5  187.57   20.50
  -1  -2   5  186.32   20.52
   1   2  -4  220.63   24.59
  -1   2   4  222.56   24.58
   1   2  -4  222.20   24.56
   1   2  -4  226.35   24.58
   1   2  -4  231.25   24.58
  -1  -2   4  226.21   24.59
  -1  -2   4  221.67   24.57
   1  -2  -4  219.31   24.59
  -1  -2   4  228.33   24.56
  -1  -2   4  223.29   24.58
   1   2  -3   50.86    5.51
   1   2  -3   49.93    5.49
   1   2  -3   47.69    5.49
  -1   2   3   48.51    5.50
   1   2  -3   49.95    5.47
   1  -2  -3   48.53    5.50
  -1  -2   3   49.10    5.51
  -1  -2   3   50.15    5.47
  -1  -2   3   49.86    5.49
  -1  -2   3   50.57    5.49
   1   2  -2   60.61    6.60
   1   2  -2   61.70    6.60
  -1   2   2   59.60    6.61
   1   2  -2   61.63    6.60
  -1   2   2   58.20    6.58
  -1   2   2   59.08    6.58
   1   2  -2   60.91    6.62
   1  -2  -2   58.85    6.58
   1  -2  -2   58.72    6.61
  -1  -2   2   62.38    6.59
  -1  -2   2   61.92    6.60
  -1  -2   2   58.25    6.61
  -1  -2   2   59.79    6.60
   1  -2  -2   55.85    6.58
   1  -2  -2   58.60    6.58
   1  -2  -2   61.34    6.57
  -1   2   1   78.28    8.88
   1   2  -1   79.92    8.91
   1   2  -1   81.18    8.90
  -1   2   1   81.86    8.89
  -1   2   1   81.56    8.89
  -1   2   1   84.56    8.88
   1   2  -1   82.06    8.89
  -1   2   1   80.18    8.90
   1   2  -1   80.07    8.90
  -1  -2   1   77.83    8.89
  -1  -2   1   80.00    8.89
   1  -2  -1   82.01    8.89
   1  -2  -1   79.86    8.89
  -1  -2   1   81.01    8.91
   1  -2  -1   79.16    8.89
   1  -2  -1   82.15    8.90
  -1  -2   1   82.41    8.90
   1  -2  -1   81.63    8.88
   1   2   0    8.94    1.07
   1   2   0    8.81    1.07
  -1   2   0    8.44    1.07
  -1   2   0    9.66    1.09
  -1   2   0    9.11    1.09
   1   2   0    8.36    1.10
   1   2   0    8.55    1.06
  -1   2   0    9.69    1.07
   1   2   0   10.20    1.10
  -1   2   0    8.43    1.09
  -1  -2   0    7.57    1.09
   1  -2   0    9.16    1.09
  -1  -2   0    8.28    1.08
   1  -2   0    9.33    1.07
  -1  -2   0    9.49    1.08
   1  -2   0   10.12    1.09
   1  -2   0    9.44    1.09
  -1  -2   0    9.27    1.08
   1  -2   0    8.90    1.09
   1   2   1   25.35    2.83
  -1   2  -1   25.60    2.86
  -1   2  -1   26.13    2.87
   1   2   1   26.23    2.87
  -1   2  -1   25.21    2.86
  -1   2  -1   26.89    2.86
  -1   2  -1   26.36    2.87
   1   2   1   24.22    2.86
   1   2   1   24.90    2.84
   1  -2   1   26.71    2.86
  -1  -2  -1   24.82    2.84
   1  -2   1   26.47    2.87
   1  -2   1   24.76    2.87
   1  -2   1   24.53    2.85
  -1  -2  -1   23.54    2.85
   1  -2   1   25.88    2.86
  -1  -2  -1   26.46    2.87
  -1  -2  -1   25.78    2.85
  -1  -2  -1   26.02    2.84
  -1   2  -2   89.73    9.55
  -1   2  -2   88.40    9.53
  -1   2  -2   90.72    9.54
  -1   2  -2   86.08    9.54
   1   2   2   83.07    9.53
  -1   2  -2   85.24    9.55
   1   2   2   86.12    9.55
  -1  -2  -2   87.00    9.55
   1  -2   2   88.26    9.55
   1  -2   2   87.25    9.55
  -1  -2  -2   84.78    9.52
   1  -2   2   87.15    9.54
   1  -2   2   88.24    9.53
  -1  -2  -2   82.84    9.52
  -1   2  -3  136.04   14.53
  -1   2  -3  129.55   14.55
  -1   2  -3  133.26   14.55
  -1   2  -3  133.84   14.56
   1   2   3  127.94   14.55
  -1   2  -3  132.48   14.55
   1  -2   3  134.08   14.56
   1  -2   3  133.89   14.54
   1  -2   3  132.80   14.55
  -1  -2  -3  130.47   14.55
  -1   2  -4  117.80   13.05
  -1   2  -4  119.41   13.04
   1   2   4  117.34   13.05
  -1   2  -4  117.92   13.05
   1  -2   4  120.60   13.05
  -1  -2  -4  118.37   13.05
   1  -2   4  119.10   13.05
   1   2   5    0.50    0.32
  -1   2  -5   -0.04    0.33
  -1   2  -5    0.76    0.32
   1  -2   5    0.40    0.34
  -1  -2  -5    0.59    0.31
   1  -2   5    0.29    0.36
  -1   2  -6    3.46    0.54
   1   2   6    2.90    0.55
  -1   2  -6    4.06    0.59
  -1   2  -6    3.62    0.58
   1  -2   6    3.19    0.56
  -1  -2  -6    3.10    0.55
  -1   2  -7    7.02    0.86
   1   2   7    5.68    0.82
  -1   2  -7    5.38    0.81
  -1   2  -7    5.98    0.84
   1  -2   7    5.53    0.83
  -1  -2  -7    7.09    0.85
  -1   2  -8   13.39    1.64
  -1   2  -8   14.53    1.63
  -1   2  -8   15.97    1.65
   1  -2   8   12.72    1.65
   1  -2   8   13.10    1.68
  -1  -2  -8   12.71    1.64
  -1   2  -9   18.86    2.14
  -1   2  -9   18.73    2.15
  -1   2  -9   17.47    2.14
  -1  -2  -9   19.36    2.16
   1  -2   9   17.91    2.19
   1  -2   9   18.07    2.16
  -1   2 -10    5.87    0.81
  -1   2 -10    6.99    0.84
  -1   2 -10    5.50    0.81
   1  -2  10    5.64    0.86
  -1  -2 -10    6.30    0.84
   1  -2  10    4.19    0.80
  -1   2 -11   44.30    4.77
   1  -2  11   41.70    4.83
   1  -2  11   42.19    4.80
  -1  -2 -11   41.87    4.78
  -1   2 -12   20.64    2.35
  -1   2 -12   19.94    2.35
   1  -2  12   18.06    2.39
  -1  -2 -12   23.10    2.37
   1  -2  12   18.91    2.36
  -1   2 -13    4.70    0.70
   1  -2  13    3.99    0.67
   1  -2  13    3.31    0.73
  -1  -2 -13    3.61    0.67
  -1   2 -14    9.23    1.27
  -1  -2 -14   11.12    1.37
   1  -2  14    9.99    1.29
   1  -2  14    8.70    1.32
  -1   2 -16    0.16    0.43
   1   3 -24    0.86    0.84
   1   3 -24    0.33    0.78
   1   3 -23   -0.67    0.73
   1   3 -22    2.58    0.83
   1   3 -22    1.46    0.91
   1  -3 -22    2.88    0.77
   1   3 -21    0.24    0.66
   1   3 -21   -0.01    0.59
   1  -3 -21    0.41    0.55
   1   3 -20    0.31    0.59
   1   3 -20    1.15    0.64
   1  -3 -20    0.66    0.58
  -1  -3  20    0.56    0.62
   1   3 -19   -0.59    0.51
   1   3 -19    1.09    0.60
  -1  -3  19   -0.31    0.55
   1  -3 -19    0.60    0.54
   1   3 -18    4.36    0.92
   1   3 -18    5.57    0.98
  -1  -3  18    5.17    0.97
  -1  -3  18    6.50    1.01
   1  -3 -18    5.95    0.98
   1   3 -17   17.47    2.14
   1   3 -17   15.73    2.13
  -1  -3  17   17.12    2.13
  -1  -3  17   16.02    2.16
   1  -3 -17   17.86    2.12
   1   3 -16    1.59    0.57
   1   3 -16    1.49    0.54
   1   3 -16    2.67    0.63
  -1  -3  16    0.83    0.61
  -1  -3  16    2.02    0.62
   1  -3 -16    2.59    0.62
   1   3 -15    0.12    0.49
   1   3 -15    0.89    0.48
   1  -3 -15    1.36    0.51
  -1  -3  15    1.03    0.54
  -1  -3  15    2.66    0.60
   1   3 -14    6.51    1.00
   1   3 -14    6.94    1.02
   1   3 -14    6.91    1.01
  -1  -3  14    5.72    1.00
   1  -3 -14    7.46    1.05
  -1  -3  14    6.95    1.08
   1   3 -13    4.01    0.66
   1   3 -13    1.58    0.58
   1   3 -13    3.91    0.65
  -1  -3  13    1.87    0.59
   1  -3 -13    2.66    0.62
  -1  -3  13    2.93    0.69
   1   3 -12   -0.15    0.39
   1   3 -12    0.38    0.41
   1   3 -12    0.71    0.42
   1  -3 -12    1.46    0.44
  -1  -3  12    0.32    0.44
  -1  -3  12    0.87    0.51
   1   3 -11    0.69    0.43
   1   3 -11    0.58    0.41
   1   3 -11    0.75    0.42
  -1  -3  11    0.81    0.47
  -1  -3  11   -0.36    0.38
   1  -3 -11    0.25    0.36
   1   3 -10    0.88    0.43
   1   3 -10    1.18    0.46
   1   3 -10    0.54    0.41
  -1  -3  10    1.22    0.47
  -1  -3  10    1.03    0.50
   1  -3 -10    1.11    0.44
   1   3  -9   13.19    1.68
   1   3  -9   13.92    1.71
   1  -3  -9   14.76    1.71
  -1  -3   9   12.62    1.72
  -1  -3   9   14.25    1.71
   1   3  -8   27.27    3.25
   1   3  -8   28.42    3.22
   1   3  -8   27.09    3.16
   1   3  -8   28.49    3.22
  -1  -3   8   27.31    3.25
   1  -3  -8   27.55    3.23
  -1  -3   8   29.63    3.16
  -1  -3   8   29.32    3.24
   1   3  -7   -0.27    0.38
   1   3  -7    0.15    0.25
   1   3  -7   -0.16    0.33
  -1  -3   7    0.05    0.25
  -1  -3   7   -0.06    0.39
   1  -3  -7    0.53    0.35
   1   3  -6   22.59    2.49
  -1   3   6   21.66    2.49
   1   3  -6   22.44    2.48
   1   3  -6   20.69    2.43
  -1  -3   6   22.24    2.43
   1  -3  -6   20.58    2.50
  -1  -3   6   19.75    2.52
  -1  -3   6   19.53    2.48
  -1  -3   6   23.49    2.48
   1   3  -5   33.90    3.68
  -1   3   5   32.05    3.69
   1   3  -5   30.84    3.65
   1   3  -5   31.35    3.68
   1   3  -5   33.20    3.72
  -1  -3   5   32.75    3.64
  -1  -3   5   36.21    3.72
  -1  -3   5   33.06    3.67
   1  -3  -5   31.85    3.69
  -1  -3   5   32.05    3.68
   1   3  -4   16.56    1.84
   1   3  -4   15.40    1.80
  -1   3   4   14.63    1.85
  -1   3   4   14.95    1.78
   1   3  -4   15.81    1.84
   1   3  -4   15.17    1.88
  -1  -3   4   15.74    1.84
  -1  -3   4   16.20    1.80
  -1  -3   4   15.08    1.88
   1  -3  -4   14.09    1.84
  -1  -3   4   16.61    1.84
   1   3  -3   13.51    1.74
   1   3  -3   12.11    1.66
   1   3  -3   16.31    1.70
  -1   3   3   13.64    1.65
   1   3  -3   14.79    1.67
  -1   3   3   13.64    1.65
  -1   3   3   13.33    1.70
   1   3  -3   12.86    1.69
   1  -3  -3   14.11    1.62
  -1  -3   3   13.52    1.70
  -1  -3   3   14.59    1.69
  -1  -3   3   14.97    1.74
   1  -3  -3   15.28    1.71
  -1  -3   3   16.09    1.67
   1  -3  -3   12.27    1.63
   1  -3  -3   15.41    1.68
  -1   3   2    5.15    0.65
   1   3  -2    5.10    0.73
  -1   3   2    4.04    0.68
  -1   3   2    4.42    0.66
   1   3  -2    5.30    0.77
   1   3  -2    5.04    0.73
  -1   3   2    4.77    0.70
   1   3  -2    5.70    0.71
  -1   3   2    4.43    0.73
   1   3  -2    6.13    0.74
  -1  -3   2    4.57    0.70
   1  -3  -2    4.38    0.73
  -1  -3   2    5.00    0.72
   1  -3  -2    5.16    0.67
  -1  -3   2    6.04    0.76
  -1  -3   2    4.90    0.76
   1  -3  -2    4.06    0.68
   1  -3  -2    4.75    0.69
   1  -3  -2    4.68    0.75
   1   3  -1  165.75   17.80
  -1   3   1  158.79   17.78
  -1   3   1  165.64   17.81
   1   3  -1  155.59   17.81
   1   3  -1  159.10   17.79
  -1   3   1  163.24   17.79
   1   3  -1  159.44   17.79
  -1   3   1  168.50   17.78
  -1   3   1  159.97   17.79
   1   3  -1  161.75   17.79
  -1  -3   1  162.00   17.79
   1  -3  -1  157.58   17.78
  -1  -3   1  162.73   17.79
  -1  -3   1  158.63   17.81
   1  -3  -1  166.37   17.81
   1  -3  -1  163.05   17.79
   1  -3  -1  162.45   17.80
   1  -3  -1  163.68   17.78
  -1  -3   1  164.89   17.80
  -1   3   0   29.01    3.27
   1   3   0   27.34    3.25
  -1   3   0   28.09    3.25
   1   3   0   29.27    3.28
  -1   3   0   31.42    3.27
   1   3   0   29.23    3.27
   1   3   0   29.10    3.24
  -1   3   0   29.01    3.26
   1   3   0   26.34    3.23
  -1   3   0   29.14    3.24
   1  -3   0   30.92    3.27
  -1  -3   0   27.06    3.25
  -1  -3   0   28.91    3.24
   1  -3   0   28.33    3.25
  -1  -3   0   27.40    3.27
  -1  -3   0   28.58    3.25
   1  -3   0   29.81    3.24
  -1  -3   0   30.74    3.27
   1  -3   0   28.08    3.26
  -1   3  -1  221.48   23.48
   1   3   1  207.09   23.46
   1   3   1  212.69   23.47
   1   3   1  208.22   23.48
  -1   3  -1  219.43   23.47
   1   3   1  208.44   23.45
  -1   3  -1  220.43   23.49
  -1   3  -1  209.59   23.48
   1   3   1  217.73   23.49
  -1   3  -1  216.48   23.48
   1  -3   1  213.36   23.48
  -1  -3  -1  217.52   23.48
   1  -3   1  206.81   23.47
  -1  -3  -1  212.01   23.46
  -1  -3  -1  216.79   23.49
   1  -3   1  218.67   23.48
  -1  -3  -1  208.04   23.46
  -1  -3  -1  211.27   23.46
   1  -3   1  221.71   23.48
  -1   3  -2    0.84    0.41
   1   3   2    0.05    0.26
   1   3   2   -0.17    0.36
  -1   3  -2    0.21    0.35
   1   3   2    0.32    0.25
   1   3   2    0.58    0.38
  -1   3  -2    0.21    0.37
  -1   3  -2    0.28    0.35
  -1   3  -2    0.46    0.34
   1  -3   2    0.92    0.39
  -1  -3  -2    0.55    0.37
   1  -3   2    0.66    0.33
  -1  -3  -2    0.60    0.32
  -1  -3  -2    0.49    0.29
   1  -3   2    0.15    0.36
  -1  -3  -2   -0.23    0.36
  -1  -3  -2    0.18    0.30
   1  -3   2   -0.14    0.33
  -1   3  -3   91.40    9.76
  -1   3  -3   91.48    9.79
   1   3   3   83.77    9.75
  -1   3  -3   90.28    9.77
   1   3   3   85.35    9.74
   1   3   3   87.36    9.79
  -1   3  -3   90.85    9.78
  -1   3  -3   91.88    9.78
  -1  -3  -3   86.77    9.79
   1  -3   3   89.92    9.79
  -1  -3  -3   84.89    9.74
   1  -3   3   91.61    9.77
   1  -3   3   90.06    9.76
  -1  -3  -3   86.37    9.75
  -1   3  -4   32.01    3.66
  -1   3  -4   32.70    3.65
  -1   3  -4   31.50    3.61
  -1   3  -4   31.39    3.63
  -1   3  -4   32.90    3.64
   1   3   4   31.68    3.66
   1  -3   4   33.14    3.60
  -1  -3  -4   34.10    3.66
   1  -3   4   32.04    3.65
   1  -3   4   31.53    3.68
  -1   3  -5   24.33    2.91
  -1   3  -5   25.76    2.91
   1   3   5   25.53    2.93
  -1   3  -5   26.10    2.93
  -1   3  -5   26.00    2.91
  -1  -3  -5   24.52    2.92
   1  -3   5   25.44    2.95
   1  -3   5   26.47    2.93
  -1   3  -6    5.99    0.79
   1   3   6    4.21    0.78
  -1   3  -6    6.14    0.83
  -1   3  -6    5.22    0.80
  -1   3  -6    6.12    0.80
   1  -3   6    5.34    0.86
  -1  -3  -6    5.70    0.81
   1  -3   6    5.14    0.81
  -1   3  -7   18.93    2.26
   1   3   7   18.92    2.27
  -1   3  -7   20.07    2.29
  -1   3  -7   20.35    2.26
  -1   3  -7   18.38    2.25
   1  -3   7   20.09    2.31
  -1  -3  -7   18.83    2.27
   1  -3   7   19.31    2.27
  -1   3  -8    0.46    0.40
   1   3   8    1.34    0.43
  -1   3  -8    1.80    0.45
  -1   3  -8    0.87    0.44
  -1   3  -8    0.92    0.44
  -1  -3  -8    1.16    0.41
   1  -3   8    1.04    0.49
   1  -3   8    1.24    0.45
  -1   3  -9    0.96    0.41
  -1   3  -9    1.46    0.42
  -1   3  -9    1.38    0.44
  -1   3  -9    1.36    0.45
  -1  -3  -9    0.48    0.38
   1  -3   9    1.45    0.47
   1  -3   9    1.11    0.50
  -1   3 -10    4.17    0.64
  -1   3 -10    4.40    0.65
  -1   3 -10    2.86    0.61
  -1   3 -10    3.13    0.62
  -1  -3 -10    3.06    0.62
   1  -3  10    3.24    0.69
   1  -3  10    2.59    0.62
  -1   3 -11   31.69    3.69
  -1   3 -11   31.44    3.68
  -1   3 -11   33.58    3.69
  -1   3 -11   34.72    3.69
   1  -3  11   29.98    3.69
  -1  -3 -11   32.70    3.70
   1  -3  11   32.47    3.73
  -1   3 -12    2.81    0.55
  -1   3 -12    1.35    0.51
  -1   3 -12    2.11    0.55
  -1   3 -12    1.99    0.51
   1  -3  12    2.05    0.55
   1  -3  12    2.03    0.60
  -1  -3 -12    2.15    0.54
  -1   3 -13    4.04    0.71
  -1   3 -13    4.68    0.72
  -1   3 -13    3.21    0.66
  -1   3 -13    3.48    0.68
   1  -3  13    2.83    0.73
  -1  -3 -13    3.32    0.68
   1  -3  13    3.58    0.70
  -1   3 -14   -0.34    0.46
  -1   3 -14   -0.07    0.47
  -1   3 -14   -0.57    0.41
   1  -3  14    0.07    0.46
   1  -3  14    0.40    0.52
  -1  -3 -14    0.89    0.43
  -1   3 -15    1.35    0.53
  -1   3 -15    0.71    0.52
  -1   3 -15    2.27    0.60
  -1   3 -15    1.68    0.56
   1  -3  15    2.25    0.62
  -1  -3 -15    1.86    0.54
   1  -3  15    2.20    0.65
  -1   3 -16    3.15    0.81
  -1   3 -16    4.74    0.84
  -1  -3 -16    4.68    0.80
   1  -3  16    5.69    0.95
  -1   3 -17    7.63    1.11
  -1   3 -17    7.18    1.12
   1  -3  17    7.08    1.16
  -1  -3 -17    7.05    1.07
   1  -3  17    5.76    1.06
  -1   3 -18    1.22    0.63
  -1   3 -18    2.22    0.68
  -1  -3 -18    2.54    0.63
   1  -3  18    1.16    0.66
   1  -3  18    2.11    0.68
  -1   3 -19   -0.57    0.55
  -1   3 -19    0.33    0.57
  -1  -3 -19    0.71    0.49
  -1   3 -20   -0.54    0.59
  -1   3 -20    0.28    0.55
  -1   3 -21    0.51    0.64
  -1   3 -21    0.85    0.68
  -1   3 -22   -0.73    0.70
  -1   3 -22   -0.32    0.78
  -1   3 -23    2.46    0.96
  -1   3 -23    1.77    0.84
   1   4 -24    0.07    0.88
   1   4 -24    0.06    0.88
   1  -4 -24    0.41    0.70
   1   4 -23    1.00    0.82
   1   4 -23    1.45    1.16
  -1  -4  23    1.07    0.73
   1  -4 -23    0.77    0.67
   1   4 -22    2.86    0.99
   1   4 -22    4.49    1.01
   1  -4 -22    2.25    0.78
  -1  -4  22    2.69    0.87
   1   4 -21    0.65    0.73
  -1  -4  21    0.39    0.65
   1  -4 -21    0.15    0.61
   1   4 -20    3.70    0.85
  -1  -4  20    2.25    0.79
  -1  -4  20    1.10    0.76
   1  -4 -20    1.76    0.69
   1   4 -19    0.01    0.52
   1   4 -19    0.96    0.61
   1   4 -19    0.84    0.62
   1   4 -19    0.94    0.67
  -1  -4  19    0.88    0.68
  -1  -4  19   -0.94    0.58
   1  -4 -19    0.06    0.54
   1   4 -18    3.14    0.76
   1   4 -18    2.06    0.64
   1   4 -18    2.75    0.73
   1   4 -18    1.74    0.67
   1  -4 -18    1.85    0.65
  -1  -4  18    1.86    0.76
  -1  -4  18    0.73    1.06
   1   4 -17    3.40    0.72
   1   4 -17    1.96    0.69
   1   4 -17    3.62    0.73
   1   4 -17    1.68    0.69
  -1  -4  17    2.47    0.76
  -1  -4  17    2.06    0.71
   1  -4 -17    2.13    0.68
   1   4 -16    5.72    0.96
   1   4 -16    6.04    0.95
   1   4 -16    5.72    0.98
   1  -4 -16    4.30    0.93
  -1  -4  16    3.73    0.93
  -1  -4  16    7.05    1.08
   1   4 -15    5.78    0.94
   1   4 -15    6.50    0.99
   1   4 -15    4.65    0.91
   1   4 -15    3.92    0.91
  -1  -4  15    5.79    1.01
   1  -4 -15    6.17    0.97
   1   4 -14    1.09    0.52
   1   4 -14    0.61    0.50
   1   4 -14    1.08    0.51
   1   4 -14    0.56    0.54
   1  -4 -14    1.08    0.49
  -1  -4  14    0.70    0.55
  -1  -4  14    0.63    0.60
   1   4 -13   13.95    1.96
   1   4 -13   17.75    2.00
   1   4 -13   17.82    2.00
   1   4 -13   15.35    1.97
   1  -4 -13   18.14    2.02
  -1  -4  13   17.07    2.05
  -1  -4  13   12.33    1.97
   1   4 -12    0.20    0.44
   1   4 -12   -0.21    0.40
   1   4 -12    0.14    0.42
   1   4 -12   -0.87    0.42
  -1  -4  12   -0.61    0.46
  -1  -4  12   -0.20    0.45
   1  -4 -12   -0.16    0.40
   1   4 -11   48.98    6.50
   1   4 -11   58.70    6.32
   1   4 -11   54.19    6.31
   1   4 -11   59.65    6.33
  -1  -4  11   59.20    6.37
  -1  -4  11   55.19    6.33
   1  -4 -11   56.08    6.34
   1   4 -10    4.61    0.62
   1   4 -10    3.44    0.72
   1   4 -10    2.92    0.72
   1   4 -10    4.31    0.73
   1   4 -10    4.00    0.69
  -1  -4  10    4.63    0.80
  -1  -4  10    3.39    0.73
   1  -4 -10    3.26    0.71
   1   4  -9    4.37    0.74
   1   4  -9    3.83    0.76
   1   4  -9    3.98    0.64
   1   4  -9    4.15    0.74
   1   4  -9    4.24    0.72
  -1  -4   9    3.55    0.73
  -1  -4   9    4.23    0.63
   1  -4  -9    4.69    0.77
  -1  -4   9    5.35    0.84
   1   4  -8   37.01    4.30
   1   4  -8   36.23    4.25
   1   4  -8   40.62    4.30
   1   4  -8   38.10    4.32
   1   4  -8   37.83    4.31
  -1  -4   8   36.29    4.31
  -1  -4   8   38.28    4.24
  -1  -4   8   38.11    4.34
   1  -4  -8   39.53    4.33
   1   4  -7    8.53    1.19
   1   4  -7   11.23    1.26
   1   4  -7    9.33    1.25
   1   4  -7    9.50    1.21
   1   4  -7    8.79    1.15
  -1   4   7    8.74    1.21
  -1  -4   7    8.22    1.25
  -1  -4   7    8.15    1.13
   1  -4  -7    9.04    1.23
  -1  -4   7    9.26    1.23
   1   4  -6   13.33    1.76
  -1   4   6   12.70    1.75
   1   4  -6   13.45    1.69
   1   4  -6   14.98    1.76
   1   4  -6   14.82    1.72
   1   4  -6   14.54    1.75
  -1  -4   6   15.85    1.81
  -1  -4   6   13.63    1.73
  -1  -4   6   14.69    1.68
   1   4  -5   27.95    3.02
   1   4  -5   27.18    3.00
   1   4  -5   26.44    2.99
   1   4  -5   27.13    3.02
  -1   4   5   24.90    3.03
  -1  -4   5   25.94    3.00
  -1  -4   5   25.48    3.05
   1  -4  -5   25.94    2.97
   1  -4  -5   26.01    3.03
  -1  -4   5   26.65    2.98
  -1  -4   5   24.58    3.02
   1   4  -4    3.32    0.56
   1   4  -4    3.52    0.59
   1   4  -4    3.38    0.59
  -1   4   4    2.78    0.52
  -1   4   4    4.02    0.64
  -1   4   4    2.88    0.54
   1   4  -4    4.58    0.70
   1   4  -4    2.10    0.54
   1  -4  -4    2.37    0.55
  -1  -4   4    2.59    0.65
   1  -4  -4    2.75    0.59
   1  -4  -4    3.58    0.54
  -1  -4   4    3.49    0.56
   1  -4  -4    2.63    0.49
  -1  -4   4    3.67    0.59
   1  -4  -4    2.68    0.51
  -1  -4   4    4.24    0.64
   1   4  -3   44.79    5.12
   1   4  -3   46.45    5.08
  -1   4   3   45.95    5.07
   1   4  -3   46.25    5.09
  -1   4   3   46.24    5.11
   1   4  -3   44.75    5.09
  -1   4   3   45.20    5.03
   1   4  -3   46.55    5.09
   1  -4  -3   41.76    5.05
  -1  -4   3   44.11    5.08
  -1  -4   3   47.39    5.12
  -1  -4   3   46.29    5.09
   1  -4  -3   48.93    5.12
   1  -4  -3   43.00    5.06
   1  -4  -3   46.07    5.05
  -1  -4   3   45.12    5.07
   1  -4  -3   45.57    5.08
  -1   4   2   82.81    9.65
   1   4  -2   88.79    9.69
   1   4  -2   89.25    9.71
  -1   4   2   86.51    9.67
  -1   4   2   89.29    9.70
   1   4  -2   90.52    9.69
  -1   4   2   86.37    9.65
   1   4  -2   89.99    9.68
  -1   4   2   89.22    9.68
   1   4  -2   86.75    9.68
   1  -4  -2   83.44    9.66
  -1  -4   2   86.66    9.69
  -1  -4   2   86.04    9.68
  -1  -4   2   89.75    9.69
   1  -4  -2   85.31    9.67
   1  -4  -2   90.21    9.71
   1  -4  -2   86.42    9.69
   1  -4  -2   90.61    9.66
  -1  -4   2   88.67    9.71
   1   4  -1   21.83    2.51
   1   4  -1   21.31    2.50
   1   4  -1   21.87    2.49
   1   4  -1   21.42    2.55
  -1   4   1   22.34    2.50
  -1   4   1   20.95    2.48
  -1   4   1   20.18    2.52
   1   4  -1   20.88    2.52
  -1   4   1   22.09    2.52
  -1   4   1   22.21    2.49
  -1  -4   1   21.55    2.51
   1  -4  -1   21.43    2.53
  -1  -4   1   22.70    2.54
  -1  -4   1   22.97    2.52
  -1  -4   1   23.44    2.51
   1  -4  -1   21.55    2.53
   1  -4  -1   21.72    2.51
   1  -4  -1   21.80    2.49
   1  -4  -1   20.84    2.50
  -1   4   0   37.82    3.98
   1   4   0   34.40    3.97
  -1   4   0   35.70    3.97
  -1   4   0   35.76    3.99
  -1   4   0   35.60    3.98
   1   4   0   34.85    4.01
   1   4   0   34.79    3.96
   1   4   0   38.01    4.01
  -1   4   0   37.86    4.00
   1   4   0   36.66    3.97
  -1  -4   0   34.42    4.00
  -1  -4   0   35.97    3.98
   1  -4   0   33.54    3.97
   1  -4   0   34.96    3.99
   1  -4   0   34.32    3.98
  -1  -4   0   33.33    3.96
  -1  -4   0   34.17    3.98
   1  -4   0   35.74    3.99
  -1  -4   0   35.94    3.99
   1  -4   0   33.98    4.00
  -1   4  -1    3.83    0.60
   1   4   1    3.97    0.56
  -1   4  -1    3.38    0.61
  -1   4  -1    3.84    0.66
   1   4   1    3.11    0.55
   1   4   1    3.51    0.63
  -1   4  -1    4.34    0.62
   1   4   1    4.71    0.67
   1   4   1    2.26    0.57
  -1   4  -1    3.53    0.60
  -1  -4  -1    3.98    0.59
   1  -4   1    4.01    0.61
  -1  -4  -1    2.92    0.63
   1  -4   1    3.52    0.63
  -1  -4  -1    3.20    0.58
   1  -4   1    3.27    0.61
   1  -4   1    3.60    0.67
   1  -4   1    3.36    0.61
  -1  -4  -1    3.42    0.63
  -1   4  -2    1.68    0.44
  -1   4  -2    1.62    0.42
   1   4   2    1.15    0.35
   1   4   2    1.20    0.34
   1   4   2    1.51    0.38
   1   4   2    1.92    0.49
   1   4   2    1.98    0.46
  -1   4  -2    0.77    0.48
  -1   4  -2    1.16    0.42
  -1   4  -2    1.33    0.41
   1  -4   2    0.46    0.43
   1  -4   2    1.19    0.41
   1  -4   2    1.44    0.50
   1  -4   2    2.23    0.46
  -1  -4  -2    1.20    0.39
  -1  -4  -2    2.50    0.46
  -1  -4  -2    1.15    0.38
  -1  -4  -2    1.34    0.46
   1  -4   2    1.07    0.43
  -1  -4  -2    1.32    0.40
  -1   4  -3   14.19    1.55
  -1   4  -3   13.74    1.56
   1   4   3   15.37    1.61
  -1   4  -3   12.10    1.57
   1   4   3   12.59    1.55
  -1   4  -3   12.54    1.54
  -1   4  -3   11.55    1.58
  -1  -4  -3   12.57    1.54
   1  -4   3   12.44    1.55
   1  -4   3   11.79    1.58
   1  -4   3   12.33    1.55
  -1  -4  -3   13.62    1.59
  -1  -4  -3   11.99    1.50
  -1  -4  -3   11.97    1.52
   1  -4   3   12.82    1.54
  -1  -4  -3   11.74    1.50
   1  -4   3   12.84    1.62
  -1   4  -4   14.97    1.85
  -1   4  -4   14.50    1.81
  -1   4  -4   16.21    1.80
   1   4   4   15.25    1.77
  -1   4  -4   14.96    1.83
  -1   4  -4   15.46    1.84
   1   4   4   15.47    1.80
   1   4   4   14.10    1.85
   1  -4   4   17.10    1.80
   1  -4   4   14.33    1.88
   1  -4   4   14.95    1.85
  -1  -4  -4   14.47    1.85
  -1  -4  -4   15.03    1.79
   1  -4   4   14.48    1.82
  -1  -4  -4   15.40    1.76
  -1   4  -5    4.79    0.87
  -1   4  -5    6.64    1.11
  -1   4  -5    6.00    0.84
  -1   4  -5    5.49    0.78
  -1   4  -5    6.35    0.88
   1   4   5    6.72    0.90
   1  -4   5    5.70    0.78
   1  -4   5    4.87    0.89
   1  -4   5    5.15    0.84
  -1  -4  -5    5.76    0.86
  -1   4  -6    9.27    1.32
   1   4   6   11.47    1.44
  -1   4  -6   12.81    1.43
  -1   4  -6   10.15    1.40
  -1   4  -6    9.98    1.38
  -1   4  -6   12.05    1.39
   1  -4   6   11.64    1.43
   1  -4   6   10.26    1.46
   1  -4   6   10.75    1.31
   1   4   7   27.36    3.13
  -1   4  -7   25.89    3.10
  -1   4  -7   28.50    3.13
  -1   4  -7   25.41    3.11
  -1   4  -7   27.07    3.12
  -1  -4  -7   26.30    3.13
   1  -4   7   28.32    3.17
   1  -4   7   27.40    3.13
  -1   4  -8    1.12    0.44
  -1   4  -8   -0.03    0.43
  -1   4  -8   -0.02    0.38
  -1   4  -8    0.38    0.38
   1   4   8   -0.48    0.38
  -1  -4  -8    0.01    0.39
   1  -4   8    0.20    0.47
   1   4   9   11.02    1.46
  -1   4  -9   11.04    1.43
  -1   4  -9    9.79    1.44
  -1   4  -9   14.22    1.48
  -1   4  -9    9.61    1.43
   1  -4   9   11.87    1.52
  -1  -4  -9   11.61    1.47
   1  -4   9   10.16    1.45
  -1   4 -10   24.89    3.02
  -1   4 -10   26.84    3.04
   1   4  10   24.21    3.03
  -1   4 -10   26.75    3.04
  -1   4 -10   25.79    3.03
   1  -4  10   26.58    3.06
  -1  -4 -10   27.31    3.06
   1  -4  10   26.72    3.09
  -1   4 -11   16.66    2.33
  -1   4 -11   20.34    2.09
  -1   4 -11   14.98    2.05
   1  -4  11   15.34    2.06
  -1  -4 -11   17.47    2.07
   1  -4  11   16.44    2.11
  -1   4 -12    1.90    0.53
  -1   4 -12    2.26    0.58
  -1   4 -12    1.20    0.51
  -1   4 -12    0.66    0.48
   1  -4  12    0.56    0.49
  -1  -4 -12    1.37    0.50
   1  -4  12    1.40    0.60
  -1   4 -13   10.68    1.47
  -1   4 -13   10.21    1.47
  -1   4 -13   10.91    1.48
  -1   4 -13   13.16    1.55
  -1  -4 -13   12.19    1.51
   1  -4  13   10.25    1.56
   1  -4  13   10.22    1.49
  -1   4 -14    6.63    1.11
  -1   4 -14    7.53    1.11
  -1   4 -14    7.90    1.15
  -1   4 -14    7.36    1.10
   1  -4  14    8.48    1.24
  -1  -4 -14    8.86    1.18
   1  -4  14    5.41    1.09
  -1   4 -15   -0.06    0.50
  -1   4 -15    0.15    0.50
  -1   4 -15   -0.48    0.50
  -1   4 -15   -1.01    0.52
   1  -4  15   -0.70    0.51
   1  -4  15   -0.97    0.55
  -1  -4 -15   -0.04    0.46
  -1   4 -16    1.66    0.61
  -1   4 -16    1.75    0.65
  -1   4 -16    0.62    0.58
  -1   4 -16    1.04    0.53
  -1  -4 -16    0.03    0.51
   1  -4  16    1.13    0.69
   1  -4  16    0.38    0.58
  -1   4 -17    0.84    0.60
  -1   4 -17   -0.22    0.46
  -1   4 -17   -0.65    0.52
  -1   4 -17   -0.04    0.52
   1  -4  17    0.07    0.64
  -1  -4 -17    0.46    0.51
   1  -4  17   -0.80    0.58
  -1   4 -18    3.37    0.83
  -1   4 -18    5.75    0.95
  -1   4 -18    3.80    0.84
   1  -4  18    2.52    0.84
   1  -4  18    4.72    1.00
  -1  -4 -18    4.91    0.84
  -1   4 -19    0.09    0.99
  -1   4 -19    1.52    0.70
  -1   4 -19    1.19    0.65
   1  -4  19    2.38    0.77
  -1  -4 -19    0.27    0.55
   1  -4  19    0.45    0.67
  -1   4 -20    3.79    0.95
  -1   4 -20    2.26    0.75
  -1   4 -20    1.38    0.75
   1  -4  20    4.15    0.92
  -1  -4 -20    3.26    0.76
   1  -4  20    1.56    0.79
  -1   4 -21    1.31    0.81
  -1   4 -21   -0.33    0.69
  -1  -4 -21    0.27    0.57
   1  -4  21    1.89    0.80
  -1   4 -22    0.21    0.73
   1  -4  22    0.18    0.72
  -1   4 -23    0.25    0.83
  -1   4 -23   -0.10    0.88
   1  -4  23    0.57    0.79
   1   5 -23    0.19    0.74
   1   5 -23    1.00    0.87
   1   5 -23    1.01    0.92
  -1  -5  23    0.55    0.79
   1  -5 -23    0.38    0.79
   1   5 -22    1.60    0.74
   1   5 -22    0.80    0.81
   1   5 -22    0.35    0.85
  -1  -5  22    1.48    0.83
   1  -5 -22    0.68    0.68
   1   5 -21    1.63    0.80
   1   5 -21    2.84    0.94
   1   5 -21    3.94    1.06
   1  -5 -21    3.63    0.88
  -1  -5  21    3.08    0.92
   1   5 -20   -0.10    0.72
   1   5 -20    1.12    0.80
   1   5 -20    0.81    0.68
   1  -5 -20    1.04    0.63
  -1  -5  20    0.84    0.76
   1   5 -19   -0.41    0.83
   1   5 -19   -0.38    0.66
   1   5 -19    0.06    0.64
   1   5 -19    0.10    0.62
  -1  -5  19    0.60    0.73
  -1  -5  19   -0.35    0.72
   1  -5 -19    0.22    0.56
   1   5 -18    3.17    0.76
   1   5 -18    0.60    0.68
   1   5 -18    0.82    0.62
   1   5 -18    1.08    0.67
  -1  -5  18    1.55    0.96
  -1  -5  18    1.50    0.73
   1  -5 -18    2.80    0.76
   1   5 -17    8.22    1.33
   1   5 -17    7.82    1.31
   1   5 -17    8.53    1.59
   1   5 -17   10.32    1.32
   1  -5 -17    9.87    1.39
  -1  -5  17    6.92    1.31
   1   5 -16    3.80    0.90
   1   5 -16    5.67    0.97
   1   5 -16    4.30    0.93
   1   5 -16    6.36    0.97
   1  -5 -16    5.37    0.98
  -1  -5  16    3.18    0.90
   1   5 -15   15.67    2.06
   1   5 -15   14.88    2.20
   1   5 -15   17.37    2.05
   1   5 -15   15.51    2.04
  -1  -5  15   13.40    2.03
   1  -5 -15   16.32    2.08
   1   5 -14    0.36    0.52
   1   5 -14    0.08    0.51
   1   5 -14   -0.26    0.49
   1   5 -14    1.24    0.60
  -1  -5  14   -0.29    0.52
   1  -5 -14    0.41    0.52
   1   5 -13    2.79    0.71
   1   5 -13    3.57    0.76
   1   5 -13    2.30    0.68
   1   5 -13    3.23    0.75
  -1  -5  13    2.80    0.74
   1  -5 -13    4.04    0.80
   1   5 -12    0.84    0.48
   1   5 -12   -0.18    0.50
   1   5 -12   -0.88    0.44
   1   5 -12    0.50    0.49
   1  -5 -12    0.34    0.45
  -1  -5  12    0.80    0.54
   1   5 -11   22.98    2.45
   1   5 -11   21.19    2.42
   1   5 -11   18.82    2.42
   1   5 -11   18.87    2.32
   1   5 -11   20.19    2.44
   1  -5 -11   20.50    2.46
  -1  -5  11   19.85    2.31
  -1  -5  11   18.01    2.42
   1   5 -10    2.55    0.63
   1   5 -10    2.03    0.56
   1   5 -10    0.72    0.41
   1   5 -10    2.43    0.62
   1   5 -10    0.50    0.46
   1  -5 -10    0.25    0.47
  -1  -5  10    1.31    0.56
  -1  -5  10    1.67    0.42
   1   5  -9   25.89    2.87
  -1   5   9   23.96    2.87
   1   5  -9   24.35    2.87
   1   5  -9   23.92    2.80
   1   5  -9   22.29    2.87
   1   5  -9   24.71    2.85
  -1  -5   9   24.75    2.78
   1  -5  -9   24.61    2.89
  -1  -5   9   23.77    2.88
   1   5  -8    0.51    0.43
   1   5  -8    0.41    0.50
   1   5  -8    0.09    0.37
   1   5  -8    0.26    0.50
   1   5  -8    1.75    0.57
  -1  -5   8    1.06    0.38
   1  -5  -8    1.09    0.50
  -1  -5   8    1.17    0.50
   1   5  -7  102.72   11.18
  -1   5   7  100.53   11.22
   1   5  -7  106.32   11.22
   1   5  -7  100.29   11.21
   1   5  -7  104.74   11.23
   1   5  -7  100.40   11.20
   1  -5  -7   97.24   11.23
  -1  -5   7   97.27   11.19
  -1  -5   7   96.72   11.39
  -1  -5   7  103.82   11.16
   1   5  -6    2.20    0.57
  -1   5   6    1.27    0.54
   1   5  -6    1.72    0.51
   1   5  -6    2.00    0.51
   1   5  -6    1.70    0.51
   1   5  -6    1.93    0.59
  -1  -5   6    2.15    0.55
   1  -5  -6    2.29    0.57
  -1  -5   6    1.86    0.54
  -1  -5   6    2.61    0.49
  -1   5   5    2.00    0.50
   1   5  -5    1.78    0.54
  -1   5   5    3.11    0.64
   1   5  -5    3.97    0.68
   1   5  -5    2.71    0.60
   1   5  -5    1.84    0.53
  -1   5   5    1.22    0.47
   1   5  -5    1.86    0.53
   1  -5  -5    2.23    0.60
  -1  -5   5    4.00    0.66
   1  -5  -5    2.32    0.49
  -1  -5   5    2.44    0.58
  -1  -5   5    2.37    0.51
   1  -5  -5    2.80    0.50
   1  -5  -5    3.16    0.56
   1  -5  -5    3.15    0.52
   1   5  -4   26.23    3.02
   1   5  -4   26.01    3.04
   1   5  -4   26.96    3.03
   1   5  -4   27.20    3.04
  -1   5   4   28.36    3.07
  -1   5   4   27.64    3.01
  -1  -5   4   24.88    3.01
   1  -5  -4   25.04    2.99
  -1  -5   4   25.38    3.03
   1  -5  -4   24.72    3.02
  -1  -5   4   25.38    3.05
   1  -5  -4   27.43    2.98
   1  -5  -4   26.12    3.06
   1  -5  -4   25.85    2.99
  -1   5   3   18.01    2.14
   1   5  -3   17.84    2.19
   1   5  -3   18.13    2.19
   1   5  -3   18.52    2.24
   1   5  -3   18.17    2.19
  -1   5   3   18.79    2.16
  -1   5   3   18.26    2.10
  -1   5   3   19.18    2.22
  -1   5   3   18.03    2.12
   1   5  -3   19.75    2.17
   1  -5  -3   18.20    2.19
   1  -5  -3   19.61    2.22
  -1  -5   3   16.49    2.19
   1  -5  -3   16.16    2.14
   1  -5  -3   18.25    2.15
   1  -5  -3   19.41    2.14
  -1  -5   3   18.80    2.18
  -1  -5   3   18.42    2.19
   1   5  -2    5.24    0.77
   1   5  -2    4.41    0.72
  -1   5   2    3.20    0.73
  -1   5   2    3.98    0.71
   1   5  -2    5.19    0.76
  -1   5   2    4.84    0.69
  -1   5   2    4.71    0.66
  -1   5   2    4.31    0.70
   1   5  -2    4.41    0.81
  -1  -5   2    4.99    0.75
   1  -5  -2    4.16    0.68
   1  -5  -2    4.47    0.71
   1  -5  -2    5.14    0.79
  -1  -5   2    4.77    0.75
   1  -5  -2    3.79    0.80
  -1  -5   2    4.54    0.73
   1  -5  -2    3.63    0.70
  -1   5   1   31.06    3.49
   1   5  -1   29.76    3.47
  -1   5   1   30.65    3.45
   1   5  -1   32.23    3.53
   1   5  -1   30.44    3.49
  -1   5   1   29.32    3.47
   1   5  -1   29.59    3.50
  -1   5   1   31.30    3.47
   1   5  -1   31.06    3.47
  -1   5   1   30.05    3.50
  -1  -5   1   32.17    3.49
  -1  -5   1   30.93    3.48
   1  -5  -1   30.44    3.47
  -1  -5   1   30.17    3.63
  -1  -5   1   30.47    3.50
   1  -5  -1   28.39    3.56
   1  -5  -1   29.67    3.47
   1  -5  -1   31.58    3.49
   1   5   0    2.88    0.64
   1   5   0    3.51    0.64
  -1   5   0    2.76    0.57
   1   5   0    2.84    0.56
  -1   5   0    3.13    0.59
   1   5   0    2.87    0.58
  -1   5   0    3.71    0.59
  -1   5   0    3.03    0.63
   1   5   0    3.09    0.55
  -1   5   0    3.05    0.57
  -1  -5   0    2.44    0.55
  -1  -5   0    3.57    0.58
   1  -5   0    2.68    0.56
   1  -5   0    2.46    0.60
   1  -5   0    2.45    0.57
   1  -5   0    3.35    0.61
  -1  -5   0    3.29    0.74
  -1  -5   0    2.38    0.60
   1  -5   0    3.25    0.74
   1   5   1    0.15    0.39
  -1   5  -1    0.40    0.35
   1   5   1   -0.35    0.34
  -1   5  -1    0.92    0.47
  -1   5  -1    0.15    0.38
   1   5   1   -0.20    0.30
  -1   5  -1    0.47    0.40
   1   5   1    0.26    0.45
   1   5   1   -0.04    0.37
  -1   5  -1    0.74    0.39
   1  -5   1    0.12    0.38
  -1  -5  -1    0.38    0.40
  -1  -5  -1    0.36    0.34
  -1  -5  -1    0.08    0.47
   1  -5   1   -0.06    0.73
   1  -5   1    0.03    0.42
  -1  -5  -1    0.13    0.41
   1  -5   1   -0.59    0.37
   1  -5   1   -0.06    0.37
  -1  -5  -1    0.81    0.38
   1   5   2   28.15    3.35
   1   5   2   26.89    3.28
  -1   5  -2   30.71    3.33
  -1   5  -2   30.62    3.35
  -1   5  -2   27.41    3.34
   1   5   2   27.31    3.31
  -1   5  -2   32.08    3.38
   1   5   2   29.77    3.28
   1   5   2   32.02    3.38
  -1   5  -2   29.26    3.34
  -1  -5  -2   26.41    3.31
  -1  -5  -2   30.33    3.36
  -1  -5  -2   28.27    3.30
   1  -5   2   31.44    3.34
  -1  -5  -2   28.17    3.31
  -1  -5  -2   29.75    3.35
   1  -5   2   29.86    3.34
   1  -5   2   28.31    3.34
   1  -5   2   28.96    3.35
  -1   5  -3   35.20    3.93
   1   5   3   34.02    3.84
   1   5   3   35.53    3.94
  -1   5  -3   33.57    3.89
  -1   5  -3   34.15    3.91
   1   5   3   33.20    3.90
  -1   5  -3   35.91    3.90
  -1   5  -3   35.74    3.91
  -1  -5  -3   35.63    3.93
   1  -5   3   35.02    3.90
  -1  -5  -3   32.52    3.88
   1  -5   3   32.70    3.89
  -1  -5  -3   32.33    3.86
   1  -5   3   36.46    3.91
  -1  -5  -3   35.07    3.90
   1  -5   3   34.33    3.92
  -1  -5  -3   33.73    3.86
   1   5   4   70.64    7.74
  -1   5  -4   69.27    7.74
  -1   5  -4   70.29    7.75
   1   5   4   68.77    7.78
  -1   5  -4   71.92    7.76
  -1   5  -4   66.83    7.76
  -1   5  -4   69.45    7.77
   1  -5   4   69.73    7.77
  -1  -5  -4   68.39    7.71
  -1  -5  -4   68.60    7.71
  -1  -5  -4   68.91    7.72
  -1  -5  -4   70.39    7.78
  -1  -5  -4   68.72    7.73
   1  -5   4   72.48    7.74
   1  -5   4   70.89    7.76
  -1   5  -5    0.25    0.42
  -1   5  -5    1.30    0.43
   1   5   5    0.35    0.40
   1   5   5    0.38    0.46
  -1   5  -5   -0.22    0.48
  -1   5  -5    0.15    0.45
  -1   5  -5    0.59    0.39
   1   5   5   -0.48    0.34
   1  -5   5    0.07    0.37
  -1  -5  -5    0.25    0.34
  -1  -5  -5   -0.34    0.34
  -1  -5  -5    0.43    0.31
   1  -5   5    0.46    0.44
  -1  -5  -5    0.08    0.41
  -1   5  -6    0.74    0.49
  -1   5  -6    1.19    0.54
   1   5   6    0.92    0.51
  -1   5  -6    0.38    0.37
  -1   5  -6    0.87    0.43
  -1   5  -6    0.90    0.45
   1  -5   6    0.72    0.46
  -1  -5  -6    0.59    0.43
   1  -5   6    0.86    0.40
  -1   5  -7   40.04    4.51
   1   5   7   39.48    4.52
  -1   5  -7   40.74    4.50
  -1   5  -7   37.36    4.44
  -1   5  -7   39.55    4.51
   1  -5   7   40.85    4.43
   1  -5   7   38.17    4.50
   1  -5   7   38.86    4.87
  -1  -5  -7   40.65    4.51
  -1   5  -8    4.49    0.75
  -1   5  -8    3.47    0.72
  -1   5  -8    3.70    0.73
   1   5   8    3.18    0.77
  -1   5  -8    3.43    0.61
  -1   5  -8    4.29    0.73
   1  -5   8    3.05    0.70
  -1  -5  -8    3.93    0.73
   1  -5   8    3.68    1.24
  -1   5  -9   37.49    4.35
  -1   5  -9   39.84    4.37
  -1   5  -9   40.25    4.38
  -1   5  -9   39.38    4.37
   1   5   9   36.63    4.39
  -1  -5  -9   37.01    4.38
   1  -5   9   38.08    4.69
   1  -5   9   37.18    4.37
  -1   5 -10    5.07    0.79
   1   5  10    3.31    0.72
  -1   5 -10    3.88    0.76
  -1   5 -10    3.91    0.76
  -1   5 -10    4.73    0.82
   1  -5  10    3.54    0.74
   1  -5  10    3.19    0.92
  -1  -5 -10    3.47    0.74
   1   5  11    1.70    0.53
  -1   5 -11    1.01    0.51
  -1   5 -11    0.63    0.51
  -1   5 -11    0.64    0.51
  -1   5 -11    1.50    0.53
  -1  -5 -11    1.17    0.52
   1  -5  11    0.23    0.51
   1  -5  11   -0.27    0.61
  -1   5 -12    1.86    0.64
  -1   5 -12    1.06    0.60
  -1   5 -12    2.02    0.62
  -1   5 -12    2.28    0.64
   1  -5  12    2.46    0.67
  -1  -5 -12    1.67    0.60
   1  -5  12    1.27    0.79
  -1   5 -13   20.87    2.42
  -1   5 -13   19.62    2.42
  -1   5 -13   19.11    2.39
  -1   5 -13   20.39    2.42
  -1  -5 -13   19.94    2.43
   1  -5  13   19.07    2.67
   1  -5  13   17.15    2.55
  -1   5 -14    1.92    0.67
  -1   5 -14    1.91    0.66
  -1   5 -14    2.62    0.68
  -1  -5 -14    2.05    0.65
   1  -5  14    2.70    0.73
   1  -5  14    1.85    0.93
  -1   5 -15   15.48    1.88
  -1   5 -15   13.35    1.85
  -1   5 -15   11.47    1.79
  -1   5 -15   15.47    1.89
   1  -5  15   12.42    1.83
   1  -5  15   14.29    2.10
  -1  -5 -15   14.80    1.86
  -1   5 -16    0.88    0.64
  -1   5 -16    0.88    0.57
  -1   5 -16    1.54    0.68
  -1   5 -16    0.73    0.64
   1  -5  16   -0.11    0.60
  -1  -5 -16    1.97    0.62
  -1   5 -17    2.10    0.72
  -1   5 -17    1.55    0.63
  -1   5 -17    1.40    0.72
  -1   5 -17    1.03    0.71
  -1  -5 -17    2.47    0.67
   1  -5  17    0.77    0.71
  -1   5 -18   -0.01    0.52
  -1   5 -18    0.90    0.68
  -1   5 -18    0.25    0.69
  -1  -5 -18   -0.40    0.52
   1  -5  18   -0.81    0.63
  -1   5 -19    0.53    0.66
  -1   5 -19    0.28    0.76
  -1   5 -19    1.14    0.71
  -1  -5 -19    1.08    0.61
   1  -5  19    0.93    0.95
  -1   5 -20   -0.58    0.63
  -1   5 -20   -0.10    0.71
  -1   5 -20    0.69    0.96
  -1   5 -20   -0.46    0.57
  -1  -5 -20    0.81    0.62
   1  -5  20    0.00    0.70
  -1   5 -21    2.18    0.88
  -1   5 -21    3.46    0.84
  -1   5 -21    2.60    0.97
  -1  -5 -21    2.68    0.78
   1  -5  21    2.14    0.89
  -1   5 -22   -1.08    0.74
  -1   5 -22    0.77    0.90
   1  -5  22    1.02    0.84
  -1  -5 -22    0.13    0.66
  -1   5 -23    0.59    0.88
   1  -5  23    1.27    0.90
   1   6 -22    0.04    0.70
   1   6 -22    1.33    0.78
   1   6 -22    0.95    0.90
   1  -6 -22   -0.02    0.68
  -1  -6  22    0.47    0.80
   1   6 -21    0.85    0.82
   1   6 -21    1.18    0.78
   1   6 -21   -0.74    0.65
   1   6 -21   -0.46    0.81
  -1  -6  21   -0.35    0.74
   1  -6 -21    0.34    0.71
   1   6 -20   -0.15    0.70
   1   6 -20   -0.39    0.75
   1   6 -20    0.47    0.69
   1   6 -20    0.83    0.85
  -1  -6  20    0.28    0.74
   1  -6 -20    0.25    0.64
   1   6 -19    9.54    1.68
   1   6 -19   11.82    1.66
   1   6 -19    9.52    1.59
   1   6 -19   12.18    1.73
  -1  -6  19   14.51    1.84
   1  -6 -19   10.66    1.68
   1   6 -18    0.62    0.69
   1   6 -18    2.55    0.83
   1   6 -18    1.65    0.78
   1  -6 -18    2.64    0.80
  -1  -6  18    1.86    0.83
   1   6 -17    2.87    0.83
   1   6 -17    1.18    0.74
   1   6 -17    1.91    0.78
  -1  -6  17    2.95    0.91
   1  -6 -17    3.63    0.83
  -1  -6  17    2.55    0.82
   1   6 -16    0.47    0.63
   1   6 -16    0.42    0.65
   1   6 -16    1.46    0.67
   1   6 -16    0.72    0.64
  -1  -6  16   -0.05    0.69
   1  -6 -16    0.73    0.64
  -1  -6  16    1.23    0.69
   1   6 -15    1.92    0.71
   1   6 -15    0.94    0.67
   1   6 -15    3.40    0.79
   1   6 -15    0.89    0.67
   1  -6 -15    2.64    0.74
  -1  -6  15    0.85    0.72
  -1  -6  15    0.95    0.69
   1   6 -14    6.87    1.22
   1   6 -14    8.81    1.26
   1   6 -14    7.35    1.24
   1   6 -14   10.30    1.47
   1  -6 -14    7.48    1.24
  -1  -6  14    6.47    1.27
  -1  -6  14    5.46    1.16
   1   6 -13   19.16    2.26
   1   6 -13   17.66    2.26
   1   6 -13   18.42    2.27
   1   6 -13   17.98    2.26
   1  -6 -13   14.31    2.23
  -1  -6  13   15.47    2.25
  -1  -6  13   20.70    2.41
   1   6 -12    2.16    0.66
   1   6 -12    2.69    0.72
   1   6 -12    1.89    0.66
   1   6 -12    1.83    0.54
   1   6 -12    2.69    0.66
  -1  -6  12    0.24    0.65
  -1  -6  12    2.42    0.52
   1  -6 -12    1.23    0.63
  -1  -6  12    0.28    0.63
   1   6 -11    1.13    0.53
   1   6 -11    0.92    0.44
   1   6 -11    0.32    0.53
   1   6 -11    0.76    0.57
   1   6 -11    0.84    0.57
  -1  -6  11    1.09    0.63
  -1  -6  11    0.52    0.55
   1  -6 -11    0.04    0.52
  -1  -6  11    1.68    0.46
   1   6 -10    7.86    1.18
  -1   6  10    4.79    1.07
   1   6 -10    6.81    1.13
   1   6 -10    7.07    1.08
   1   6 -10    6.61    1.01
   1   6 -10    7.84    1.11
   1  -6 -10    7.42    1.16
  -1  -6  10    5.05    1.07
  -1  -6  10    9.49    1.03
  -1  -6  10    7.39    1.21
   1   6  -9    1.23    0.55
  -1   6   9    1.37    0.54
   1   6  -9   -0.05    0.52
   1   6  -9   -0.39    0.37
   1   6  -9    0.35    0.47
   1   6  -9   -0.08    0.40
  -1  -6   9   -0.44    0.47
  -1  -6   9    0.11    0.39
  -1  -6   9    0.24    0.55
   1  -6  -9    0.26    0.52
   1   6  -8    1.44    0.50
   1   6  -8    1.97    0.58
   1   6  -8    1.49    0.60
   1   6  -8    1.54    0.50
   1   6  -8    2.41    0.63
  -1   6   8    1.84    0.59
  -1  -6   8    1.43    0.62
   1  -6  -8    1.38    0.55
  -1  -6   8    1.13    0.45
  -1  -6   8    0.24    0.51
   1   6  -7   11.33    1.51
   1   6  -7   11.02    1.44
  -1   6   7   10.02    1.50
   1   6  -7    9.64    1.50
   1   6  -7   11.18    1.50
   1   6  -7   11.48    1.48
   1  -6  -7   11.45    1.53
  -1  -6   7   11.13    1.41
  -1  -6   7   10.78    1.47
  -1  -6   7    9.65    1.48
  -1  -6   7   12.62    1.61
   1   6  -6    8.17    1.02
   1   6  -6    5.64    1.00
  -1   6   6    6.83    0.94
  -1   6   6    7.32    0.95
  -1   6   6    7.89    1.07
   1   6  -6    6.61    1.04
   1   6  -6    7.34    1.06
   1   6  -6    6.05    0.96
   1  -6  -6    4.84    0.88
   1  -6  -6    5.85    0.88
  -1  -6   6    5.38    0.97
   1  -6  -6    6.89    1.05
   1  -6  -6    7.70    0.92
  -1  -6   6    6.64    0.96
   1  -6  -6    5.05    0.93
  -1  -6   6    6.52    1.03
  -1  -6   6    6.41    1.08
   1   6  -5   11.84    1.52
   1   6  -5   11.46    1.52
  -1   6   5   10.62    1.46
   1   6  -5   14.58    1.60
   1   6  -5   11.10    1.57
   1   6  -5   11.68    1.53
  -1   6   5    8.91    1.50
  -1  -6   5   11.45    1.49
  -1  -6   5   13.06    1.62
   1  -6  -5   10.41    1.44
   1  -6  -5   12.89    1.59
   1  -6  -5   13.42    1.51
  -1  -6   5   10.52    1.63
   1  -6  -5   11.02    1.46
   1  -6  -5   11.29    1.55
  -1  -6   5   12.70    1.55
  -1   6   4    0.19    0.33
  -1   6   4   -0.86    0.49
   1   6  -4   -0.51    0.43
   1   6  -4    0.69    0.51
   1   6  -4    0.08    0.41
   1   6  -4    1.08    0.70
  -1   6   4    0.17    0.56
   1   6  -4    0.42    0.46
   1  -6  -4    0.11    0.39
   1  -6  -4   -0.18    0.40
   1  -6  -4    0.63    0.40
  -1  -6   4    0.28    0.57
  -1  -6   4    0.28    0.49
  -1  -6   4    1.53    0.45
   1  -6  -4    0.50    0.47
  -1  -6   4    0.10    0.52
   1  -6  -4    1.02    0.50
  -1   6   3   75.52    8.49
  -1   6   3   79.17    8.59
   1   6  -3   75.95    8.53
  -1   6   3   73.66    8.52
   1   6  -3   79.18    8.56
   1   6  -3   79.38    8.55
   1   6  -3   78.43    8.55
   1   6  -3   76.45    8.57
  -1   6   3   78.14    8.53
  -1   6   3   72.35    8.48
  -1  -6   3   77.70    8.54
   1  -6  -3   73.92    8.52
  -1  -6   3   76.89    8.59
   1  -6  -3   78.40    8.52
   1  -6  -3   70.57    8.51
  -1  -6   3   78.44    8.56
   1  -6  -3   81.61    8.58
  -1  -6   3   77.52    8.57
   1  -6  -3   78.18    8.55
  -1   6   2    9.87    1.29
   1   6  -2    8.77    1.27
  -1   6   2    9.12    1.20
   1   6  -2    9.50    1.27
  -1   6   2    9.29    1.23
   1   6  -2   10.47    1.26
   1   6  -2    8.93    1.26
  -1   6   2   10.53    1.27
  -1   6   2    7.55    1.15
  -1  -6   2    8.96    1.31
  -1  -6   2    9.22    1.28
   1  -6  -2    8.21    1.20
  -1  -6   2    9.00    1.25
   1  -6  -2    9.68    1.25
  -1  -6   2   10.02    1.29
   1  -6  -2    9.32    1.22
   1  -6  -2    9.48    1.29
   1  -6  -2    7.69    1.26
  -1   6   1    2.83    0.62
  -1   6   1    2.63    0.53
   1   6  -1    3.21    0.60
  -1   6   1    2.26    0.62
   1   6  -1    2.85    0.61
  -1   6   1    4.13    0.69
   1   6  -1    3.45    0.66
   1   6  -1    3.10    0.67
  -1  -6   1    3.29    0.65
   1  -6  -1    2.38    0.61
   1  -6  -1    2.22    0.63
  -1  -6   1    3.31    0.69
   1  -6  -1    2.76    0.58
   1  -6  -1    2.46    0.65
   1  -6  -1    1.85    0.57
  -1  -6   1    1.63    0.61
  -1  -6   1    3.88    0.66
  -1   6   0   -0.50    0.39
   1   6   0    0.17    0.40
  -1   6   0   -0.03    0.39
   1   6   0    0.74    0.38
  -1   6   0    0.40    0.43
   1   6   0    0.03    0.46
   1   6   0   -0.44    0.42
  -1   6   0   -0.38    0.44
  -1   6   0    0.08    0.35
  -1  -6   0    0.59    0.50
  -1  -6   0   -0.36    0.40
  -1  -6   0    0.52    0.44
   1  -6   0    0.00    0.39
   1  -6   0    0.45    0.42
  -1  -6   0    0.20    0.42
   1  -6   0   -0.04    0.42
   1  -6   0    0.87    0.49
   1  -6   0    0.11    0.46
   1   6   1   -0.03    0.33
   1   6   1    0.90    0.49
  -1   6  -1    0.31    0.43
  -1   6  -1    0.72    0.46
  -1   6  -1    0.07    0.35
   1   6   1   -0.44    0.38
  -1   6  -1   -0.51    0.45
   1   6   1    0.73    0.44
   1   6   1   -0.05    0.50
  -1   6  -1    0.76    0.45
  -1  -6  -1    0.34    0.39
   1  -6   1   -1.30    0.42
  -1  -6  -1   -0.31    0.42
   1  -6   1   -0.06    0.42
  -1  -6  -1    0.51    0.44
  -1  -6  -1   -0.53    0.38
   1  -6   1   -1.27    0.39
  -1  -6  -1   -0.10    0.46
   1  -6   1    0.67    0.43
   1  -6   1   -0.07    0.45
  -1   6  -2    8.07    1.10
  -1   6  -2    5.52    1.08
   1   6   2    8.06    1.08
   1   6   2    6.17    0.98
   1   6   2    6.13    1.12
  -1   6  -2    8.48    1.11
  -1   6  -2    8.38    1.08
  -1   6  -2    8.97    1.15
   1   6   2    7.80    1.02
  -1  -6  -2    8.60    1.14
   1  -6   2    7.79    1.10
   1  -6   2    7.02    1.11
  -1  -6  -2    6.94    1.05
  -1  -6  -2    7.72    1.10
  -1  -6  -2    8.07    1.05
   1  -6   2    7.42    1.08
  -1  -6  -2    7.32    1.07
   1  -6   2    7.28    1.08
   1  -6   2    8.38    1.18
  -1   6  -3   11.41    1.46
   1   6   3    7.61    1.72
  -1   6  -3   10.48    1.37
  -1   6  -3   11.35    1.40
   1   6   3    8.65    1.29
  -1   6  -3   11.87    1.42
  -1   6  -3   10.83    1.42
   1   6   3    9.62    1.28
   1   6   3   10.27    1.27
  -1  -6  -3   10.16    1.31
  -1  -6  -3    8.92    1.30
   1  -6   3   11.92    1.48
   1  -6   3    9.93    1.39
  -1  -6  -3    9.73    1.39
   1  -6   3   10.59    1.37
  -1  -6  -3   10.06    1.34
   1  -6   3    9.67    1.36
  -1  -6  -3   10.53    1.37
  -1   6  -4    6.75    0.99
   1   6   4    7.54    1.05
  -1   6  -4    6.88    1.00
  -1   6  -4    6.58    1.04
  -1   6  -4    6.32    1.01
  -1  -6  -4    6.72    1.04
  -1  -6  -4    5.36    0.95
   1  -6   4    7.53    1.07
   1  -6   4    7.64    1.11
   1  -6   4    7.23    0.98
  -1  -6  -4    5.47    1.01
  -1  -6  -4    6.35    0.96
   1  -6   4    4.64    0.95
  -1  -6  -4    7.41    0.95
  -1   6  -5    1.41    0.51
   1   6   5    1.26    0.47
  -1   6  -5    1.68    0.53
   1   6   5    1.49    0.56
  -1   6  -5    0.78    0.58
  -1   6  -5    1.96    0.57
  -1   6  -5    1.85    0.51
  -1  -6  -5    2.19    0.50
  -1  -6  -5    1.60    0.51
  -1  -6  -5    1.31    0.43
  -1  -6  -5    0.93    0.53
   1  -6   5    2.09    0.51
   1  -6   5    1.47    0.62
  -1  -6  -5    1.01    0.42
   1  -6   5    2.19    0.59
  -1   6  -6   19.71    2.23
  -1   6  -6   16.64    2.26
   1   6   6   16.88    2.28
  -1   6  -6   18.23    2.20
  -1   6  -6   17.36    2.23
  -1   6  -6   21.12    2.28
   1   6   6   17.27    2.35
  -1  -6  -6   19.10    2.27
  -1  -6  -6   16.93    2.14
  -1  -6  -6   16.51    2.17
  -1  -6  -6   17.79    2.16
   1  -6   6   18.44    2.26
  -1  -6  -6   18.83    2.17
   1  -6   6   21.11    2.34
   1  -6   6   24.31    2.53
   1   6   7    1.44    0.54
  -1   6  -7    0.32    0.50
  -1   6  -7    1.20    0.48
  -1   6  -7    0.71    0.52
  -1   6  -7    1.03    0.46
  -1   6  -7    0.52    0.48
   1  -6   7    0.78    0.48
   1  -6   7    0.03    0.46
  -1  -6  -7    1.36    0.54
   1  -6   7    0.12    0.52
  -1   6  -8    0.45    0.43
   1   6   8    0.45    0.51
  -1   6  -8    0.58    0.42
  -1   6  -8   -0.49    0.47
  -1   6  -8   -0.50    0.47
  -1   6  -8    0.12    0.45
  -1  -6  -8    0.26    0.47
   1  -6   8   -0.40    0.53
   1  -6   8   -0.39    0.34
   1  -6   8    0.21    0.48
  -1   6  -9   15.30    2.04
  -1   6  -9   15.83    1.94
  -1   6  -9   14.42    2.01
  -1   6  -9   17.36    2.02
  -1   6  -9   16.50    2.04
   1   6   9   13.46    2.02
   1  -6   9   17.68    1.90
   1  -6   9   16.27    2.03
   1  -6   9   14.79    2.11
  -1  -6  -9   15.91    2.04
  -1   6 -10    0.37    0.39
  -1   6 -10    0.63    0.51
  -1   6 -10    0.76    0.50
  -1   6 -10    0.12    0.49
   1   6  10   -0.02    0.51
  -1   6 -10    0.50    0.50
   1  -6  10   -0.54    0.47
   1  -6  10   -0.43    0.55
  -1  -6 -10    0.83    0.52
  -1   6 -11    0.56    0.52
   1   6  11   -0.51    0.51
  -1   6 -11   -0.09    0.50
  -1   6 -11    0.27    0.54
  -1   6 -11   -0.42    0.44
   1  -6  11    0.23    0.60
  -1  -6 -11    0.55    0.53
   1  -6  11   -0.19    0.54
  -1   6 -12    0.10    0.55
  -1   6 -12    1.46    0.62
  -1   6 -12    0.65    0.54
  -1   6 -12    1.01    0.62
  -1  -6 -12    0.84    0.57
   1  -6  12    0.92    0.72
   1  -6  12    0.36    0.55
  -1   6 -13    2.27    0.79
  -1   6 -13    2.55    0.74
  -1   6 -13    3.86    0.83
  -1   6 -13    3.75    0.84
   1  -6  13    3.41    0.90
  -1  -6 -13    2.14    0.73
   1  -6  13    2.39    0.75
  -1   6 -14   14.96    1.94
  -1   6 -14   12.99    1.86
  -1   6 -14   14.59    1.88
  -1   6 -14   16.03    1.92
  -1  -6 -14   13.22    1.86
   1  -6  14   12.86    1.95
   1  -6  14    9.84    2.11
  -1   6 -15    8.84    1.26
  -1   6 -15    4.88    1.11
  -1   6 -15    8.22    1.23
  -1   6 -15    7.41    1.19
   1  -6  15    5.02    1.14
  -1  -6 -15    7.23    1.19
   1  -6  15    7.61    1.32
  -1   6 -16   -0.56    0.58
  -1   6 -16    1.84    1.14
  -1   6 -16   -0.30    0.59
  -1   6 -16   -0.11    0.63
   1  -6  16   -0.45    0.70
   1  -6  16    0.12    0.66
  -1  -6 -16    0.42    0.58
  -1   6 -17   -0.28    0.65
  -1   6 -17    0.13    0.77
  -1   6 -17    0.12    0.62
  -1   6 -17   -0.50    0.71
   1  -6  17   -1.33    0.64
   1  -6  17    0.36    0.74
  -1  -6 -17    0.21    0.57
  -1   6 -18    0.94    0.70
  -1   6 -18    0.04    0.69
  -1   6 -18    0.20    0.71
  -1   6 -18    0.19    0.62
  -1  -6 -18    0.54    0.62
   1  -6  18    0.06    0.76
  -1   6 -19    3.25    0.95
  -1   6 -19    1.66    0.79
  -1   6 -19    3.04    0.99
  -1   6 -19    2.85    0.87
  -1  -6 -19    4.54    0.90
   1  -6  19    2.84    1.03
  -1   6 -20    1.23    0.87
  -1   6 -20   -1.19    0.73
  -1   6 -20    0.03    0.65
  -1   6 -20    0.11    0.73
  -1  -6 -20   -0.16    0.72
   1  -6  20    0.28    0.83
  -1   6 -21    1.49    0.90
  -1   6 -21    0.52    0.75
  -1  -6 -21    0.77    0.72
   1  -6  21    2.06    0.96
  -1   6 -22    1.44    0.85
  -1   6 -22    1.32    0.96
   1  -6  22    0.82    0.91
  -1  -6 -22    1.19    0.78
   1   7 -22    0.89    0.97
   1   7 -22    0.94    0.81
   1   7 -22    0.49    0.86
   1  -7 -22   -0.21    0.75
  -1  -7  22    1.19    0.96
   1   7 -21    0.35    0.80
   1   7 -21   -0.45    0.75
   1   7 -21    0.20    0.87
   1  -7 -21    0.81    0.77
  -1  -7  21   -0.03    0.89
   1   7 -20   -0.37    0.79
   1   7 -20    0.71    0.85
   1   7 -20    1.19    0.80
  -1  -7  20    0.66    0.90
   1  -7 -20    1.45    0.81
   1   7 -19    1.67    0.84
   1   7 -19    2.86    0.89
   1   7 -19    2.04    0.91
  -1  -7  19    3.72    1.06
   1  -7 -19    2.06    0.87
   1   7 -18    3.66    1.10
   1   7 -18    5.48    1.13
   1   7 -18    5.15    1.08
   1   7 -18    6.64    1.18
  -1  -7  18    5.03    1.22
   1  -7 -18    5.67    1.12
   1   7 -17    0.24    0.72
   1   7 -17   -0.01    0.67
   1   7 -17    0.34    0.72
   1   7 -17    0.26    0.72
  -1  -7  17    1.07    0.82
   1  -7 -17    0.66    0.71
   1   7 -16    0.54    0.70
   1   7 -16    1.39    0.76
   1   7 -16   -0.44    0.63
   1   7 -16   -0.63    0.65
   1  -7 -16   -0.85    0.70
  -1  -7  16   -0.75    0.66
  -1  -7  16   -0.02    0.69
   1   7 -15   -0.38    0.62
   1   7 -15    1.14    0.73
   1   7 -15   -0.42    1.06
   1   7 -15   -0.47    0.64
  -1  -7  15    0.55    0.72
  -1  -7  15    0.28    0.67
   1  -7 -15    0.15    0.61
   1   7 -14    1.53    0.61
   1   7 -14    2.03    0.79
   1   7 -14    1.80    0.75
   1   7 -14    1.63    0.71
   1  -7 -14    1.44    0.74
  -1  -7  14    1.99    0.79
  -1  -7  14    1.16    0.83
   1   7 -13    4.70    1.08
   1   7 -13    7.35    1.18
   1   7 -13    7.46    1.19
   1   7 -13    4.91    1.09
   1   7 -13    4.89    0.95
   1  -7 -13    7.74    1.17
  -1  -7  13    5.33    0.91
  -1  -7  13    9.00    1.30
   1   7 -12    1.57    0.67
   1   7 -12    1.76    0.73
   1   7 -12    1.45    0.57
   1   7 -12    1.55    0.74
   1   7 -12    2.61    0.75
  -1  -7  12    1.76    0.53
   1  -7 -12    1.33    0.71
  -1  -7  12    1.14    0.71
  -1  -7  12    1.08    0.79
   1   7 -11   17.31    2.33
   1   7 -11   19.47    2.36
   1   7 -11   14.93    2.22
   1   7 -11   19.79    2.36
   1  -7 -11   17.50    2.38
  -1  -7  11   17.98    2.42
  -1  -7  11   21.01    2.21
  -1  -7  11   17.63    2.33
  -1   7  10   19.23    2.54
   1   7 -10   19.43    2.51
   1   7 -10   20.72    2.55
   1   7 -10   21.61    2.54
   1   7 -10   18.58    2.47
   1   7 -10   20.53    2.45
  -1  -7  10   18.43    2.61
  -1  -7  10   21.49    2.41
   1  -7 -10   20.49    2.55
   1   7  -9   22.43    2.54
   1   7  -9   19.22    2.47
   1   7  -9   20.04    2.60
   1   7  -9   19.50    2.54
   1   7  -9   21.32    2.50
  -1   7   9   19.49    2.55
  -1  -7   9   21.26    2.60
   1  -7  -9   18.92    2.55
  -1  -7   9   22.75    2.44
  -1  -7   9   18.56    2.53
   1   7  -8    4.06    0.80
   1   7  -8    2.08    0.68
   1   7  -8    2.23    0.70
  -1   7   8    1.64    0.71
   1   7  -8    1.82    0.64
   1   7  -8    2.90    0.77
  -1  -7   8    3.08    0.62
   1  -7  -8    3.67    0.76
   1  -7  -8    3.83    0.60
  -1  -7   8    2.94    0.83
  -1  -7   8    2.13    0.71
   1   7  -7   33.77    3.65
   1   7  -7   28.56    3.57
   1   7  -7   32.74    3.61
   1   7  -7   28.92    3.69
  -1   7   7   29.64    3.63
   1   7  -7   29.46    3.61
  -1  -7   7   27.49    3.60
  -1  -7   7   31.55    3.54
  -1  -7   7   34.98    3.61
   1  -7  -7   30.61    3.54
   1  -7  -7   30.42    3.50
   1  -7  -7   30.47    3.51
  -1  -7   7   32.86    3.67
   1  -7  -7   30.56    3.52
   1  -7  -7   29.61    3.62
   1   7  -6   24.31    3.00
  -1   7   6   22.80    2.95
   1   7  -6   26.32    3.05
   1   7  -6   24.88    3.06
  -1   7   6   26.02    2.98
   1   7  -6   25.49    3.03
  -1   7   6   27.08    3.07
   1  -7  -6   28.16    2.96
  -1  -7   6   27.16    3.03
   1  -7  -6   25.30    2.95
   1  -7  -6   25.18    2.99
  -1  -7   6   25.87    2.98
   1  -7  -6   21.54    2.95
   1  -7  -6   26.53    3.06
  -1  -7   6   25.63    3.09
  -1  -7   6   26.27    3.05
  -1   7   5    3.29    0.75
   1   7  -5    3.48    0.68
  -1   7   5    3.20    0.64
   1   7  -5    2.32    0.81
   1   7  -5    2.81    0.73
   1   7  -5    2.81    0.66
   1   7  -5    2.25    0.72
   1  -7  -5    2.51    0.68
   1  -7  -5    3.07    0.61
   1  -7  -5    1.64    0.62
  -1  -7   5    3.31    0.72
  -1  -7   5    3.98    0.83
   1  -7  -5    2.67    0.61
   1  -7  -5    2.70    0.71
  -1  -7   5    3.28    0.65
  -1  -7   5    3.67    0.71
  -1   7   4    1.59    0.48
  -1   7   4    2.11    0.46
  -1   7   4    1.96    0.59
   1   7  -4    2.51    0.68
   1   7  -4    1.85    0.67
   1   7  -4    2.15    0.60
   1   7  -4    1.65    0.54
  -1   7   4    2.54    0.68
  -1   7   4    1.96    0.55
   1   7  -4    2.68    0.65
  -1  -7   4    2.53    0.59
  -1  -7   4    1.38    0.58
   1  -7  -4    1.32    0.54
   1  -7  -4    1.72    0.60
   1  -7  -4    2.09    0.61
   1  -7  -4    1.47    0.56
  -1  -7   4    2.15    0.65
   1  -7  -4    2.44    0.57
  -1  -7   4    1.59    0.67
   1   7  -3    1.39    0.57
  -1   7   3    0.03    0.47
   1   7  -3   -0.14    0.52
  -1   7   3   -0.24    0.46
   1   7  -3    0.47    0.49
   1   7  -3    0.58    0.48
  -1   7   3    0.38    0.36
   1   7  -3    0.31    0.44
  -1   7   3    0.41    0.49
  -1  -7   3    0.67    0.49
   1  -7  -3    1.54    0.51
   1  -7  -3    0.17    0.46
  -1  -7   3    0.90    0.59
   1  -7  -3    0.53    0.50
   1  -7  -3    0.22    0.42
   1  -7  -3   -0.26    0.49
  -1  -7   3    1.18    0.49
  -1  -7   3    0.74    0.52
   1   7  -2   33.31    3.98
   1   7  -2   33.91    4.01
   1   7  -2   34.87    4.03
  -1   7   2   34.53    3.99
  -1   7   2   35.45    4.04
   1   7  -2   34.30    4.03
   1   7  -2   39.52    4.02
  -1   7   2   36.04    3.96
  -1   7   2   35.51    4.00
  -1   7   2   34.77    3.94
  -1  -7   2   29.81    3.98
   1  -7  -2   37.25    3.98
  -1  -7   2   34.79    4.02
   1  -7  -2   33.58    4.02
  -1  -7   2   35.51    4.05
  -1  -7   2   36.06    4.01
   1  -7  -2   36.97    4.05
   1  -7  -2   33.95    3.99
   1  -7  -2   31.42    4.02
   1   7  -1    3.60    0.71
  -1   7   1    1.88    0.61
   1   7  -1    2.53    0.57
   1   7  -1    3.11    0.61
  -1   7   1    2.16    0.53
  -1   7   1    3.27    0.60
  -1   7   1    2.26    0.62
  -1   7   1    1.57    0.59
   1   7  -1    2.66    0.68
  -1  -7   1    1.66    0.63
  -1  -7   1    1.80    0.61
   1  -7  -1    1.59    0.63
   1  -7  -1    2.74    0.59
  -1  -7   1    1.71    0.60
   1  -7  -1    1.88    0.58
   1  -7  -1    2.07    0.66
   1  -7  -1    3.31    0.69
  -1  -7   1    1.39    0.55
   1   7   0    3.54    0.74
  -1   7   0    2.65    0.70
  -1   7   0    3.20    0.76
  -1   7   0    3.75    0.72
   1   7   0    3.08    0.72
   1   7   0    4.51    0.73
   1   7   0    2.67    0.69
  -1   7   0    3.74    0.69
   1   7   0    2.75    0.63
  -1  -7   0    4.35    0.74
  -1  -7   0    2.98    0.69
  -1  -7   0    4.49    0.79
  -1  -7   0    3.90    0.77
   1  -7   0    2.98    0.67
   1  -7   0    3.16    0.77
   1  -7   0    4.49    0.74
   1  -7   0    2.70    0.70
   1  -7   0    2.86    0.70
   1   7   1   -0.42    0.44
  -1   7  -1    0.55    0.48
  -1   7  -1    0.16    0.43
   1   7   1   -0.09    0.47
   1   7   1   -0.26    0.44
  -1   7  -1   -0.36    0.35
   1   7   1   -0.38    0.38
  -1   7  -1    0.56    0.49
  -1   7  -1    0.54    0.52
   1   7   1    0.38    0.38
   1  -7   1    0.09    0.44
   1  -7   1    0.29    0.42
  -1  -7  -1   -0.10    0.45
   1  -7   1   -0.33    0.51
   1  -7   1   -0.48    0.45
  -1  -7  -1    0.02    0.43
   1  -7   1    0.42    0.48
  -1  -7  -1    0.60    0.50
  -1   7  -2   18.62    2.08
   1   7   2   16.09    2.14
   1   7   2   17.24    2.10
   1   7   2   16.27    2.08
  -1   7  -2   17.34    2.21
  -1   7  -2   16.75    2.13
   1   7   2   16.39    2.02
  -1   7  -2   16.00    2.09
  -1   7  -2   17.99    2.13
   1   7   2   17.14    2.01
  -1  -7  -2   17.75    2.13
   1  -7   2   17.29    2.16
  -1  -7  -2   16.96    2.05
   1  -7   2   18.04    2.09
   1  -7   2   17.27    2.11
   1  -7   2   17.66    2.10
   1  -7   2   16.28    2.10
  -1  -7  -2   15.46    2.06
  -1  -7  -2   16.22    2.07
  -1  -7  -2   15.07    2.09
   1   7   3  131.01   14.50
   1   7   3  124.38   14.50
   1   7   3  131.75   14.60
   1   7   3  137.28   14.54
  -1   7  -3  139.27   14.59
   1   7   3  131.82   14.55
  -1   7  -3  133.41   14.57
  -1   7  -3  119.29   14.64
  -1   7  -3  127.59   14.55
   1  -7   3  134.25   14.62
  -1  -7  -3  134.38   14.56
   1  -7   3  130.37   14.56
  -1  -7  -3  123.64   14.54
  -1  -7  -3  132.22   14.60
   1  -7   3  138.11   14.57
   1  -7   3  133.53   14.57
  -1  -7  -3  132.09   14.54
   1  -7   3  125.28   14.79
  -1  -7  -3  140.14   14.54
  -1   7  -4    9.36    1.45
  -1   7  -4   10.90    1.41
  -1   7  -4   11.56    1.47
  -1   7  -4   12.32    1.46
   1   7   4    9.12    1.43
   1   7   4   11.08    1.37
   1   7   4    8.63    1.35
  -1   7  -4   10.35    1.39
  -1  -7  -4   10.85    1.36
   1  -7   4   11.96    1.45
   1  -7   4   10.32    1.45
   1  -7   4    9.76    1.51
  -1  -7  -4    9.43    1.39
  -1  -7  -4    9.93    1.43
  -1  -7  -4    8.98    1.35
  -1  -7  -4    9.13    1.33
   1  -7   4   10.23    1.39
  -1   7  -5    7.10    1.01
   1   7   5    4.76    0.99
  -1   7  -5    3.92    0.94
  -1   7  -5    5.14    1.01
   1   7   5    5.90    0.91
  -1   7  -5    5.56    0.95
  -1   7  -5    6.47    0.96
   1  -7   5    5.67    1.04
  -1  -7  -5    6.03    0.91
  -1  -7  -5    5.78    0.94
  -1  -7  -5    6.50    1.01
   1  -7   5    5.12    0.98
  -1  -7  -5    5.94    0.90
   1  -7   5    7.71    0.96
  -1  -7  -5    5.23    0.87
  -1   7  -6    0.47    0.55
  -1   7  -6    0.63    0.50
   1   7   6   -0.17    0.44
   1   7   6    0.64    0.47
  -1   7  -6    0.42    0.54
  -1   7  -6    0.64    0.48
   1   7   6    0.03    0.55
  -1   7  -6   -0.36    0.42
  -1  -7  -6   -0.15    0.47
  -1  -7  -6   -0.14    0.47
   1  -7   6   -0.26    0.39
   1  -7   6    0.26    0.50
   1  -7   6   -0.78    0.55
  -1  -7  -6    0.31    0.39
  -1  -7  -6    1.09    0.45
  -1  -7  -6    0.78    0.46
   1   7   7   13.43    1.89
  -1   7  -7   16.10    1.87
  -1   7  -7   14.17    1.86
  -1   7  -7   14.04    1.88
  -1   7  -7   16.73    1.93
  -1   7  -7   15.78    1.82
   1   7   7   12.37    1.75
  -1  -7  -7   15.02    1.91
  -1  -7  -7   14.00    1.74
  -1  -7  -7   12.58    1.73
   1  -7   7   11.98    1.84
  -1  -7  -7   13.23    1.77
   1  -7   7   14.46    1.79
  -1  -7  -7   14.55    1.78
   1  -7   7   17.08    2.01
  -1   7  -8    4.92    0.96
  -1   7  -8    5.43    0.96
  -1   7  -8    4.35    0.91
  -1   7  -8    4.20    0.85
   1   7   8    4.14    0.96
  -1   7  -8    6.19    1.00
   1  -7   8    5.41    1.06
   1  -7   8    6.65    0.87
   1  -7   8    4.94    0.95
  -1  -7  -8    4.86    0.94
  -1   7  -9   22.87    2.39
   1   7   9   18.12    2.48
  -1   7  -9   17.04    2.40
  -1   7  -9   18.69    2.46
  -1   7  -9   19.72    2.45
  -1   7  -9   21.23    2.46
  -1  -7  -9   19.15    2.46
   1  -7   9   18.77    2.32
   1  -7   9   20.20    2.46
   1  -7   9   19.65    2.53
   1   7  10    0.31    0.57
  -1   7 -10   -0.26    0.53
  -1   7 -10   -0.52    0.50
  -1   7 -10   -0.99    0.54
  -1   7 -10   -0.19    0.56
  -1   7 -10   -0.88    0.44
   1  -7  10    0.11    0.39
  -1  -7 -10    0.18    0.56
   1  -7  10   -0.03    0.63
   1  -7  10    1.04    0.59
  -1   7 -11    1.49    0.69
  -1   7 -11    1.23    0.63
   1   7  11    0.36    0.65
  -1   7 -11    0.30    0.58
  -1   7 -11    1.21    0.54
  -1   7 -11   -0.32    0.61
   1  -7  11    0.96    0.65
   1  -7  11   -0.02    0.66
   1  -7  11    0.51    0.42
  -1  -7 -11    1.51    0.66
  -1   7 -12    6.17    0.98
  -1   7 -12    4.45    0.97
  -1   7 -12    3.88    0.92
  -1   7 -12    2.79    0.84
   1   7  12    3.58    1.03
   1  -7  12    3.75    1.02
  -1  -7 -12    4.84    0.95
   1  -7  12    4.15    0.94
  -1   7 -13   -0.12    0.59
  -1   7 -13   -0.62    0.62
  -1   7 -13   -0.83    0.73
  -1   7 -13    0.37    0.65
   1  -7  13   -0.11    0.62
   1  -7  13   -0.54    0.69
  -1  -7 -13   -0.36    0.55
  -1   7 -14    2.19    0.76
  -1   7 -14    1.78    0.73
  -1   7 -14    2.94    0.80
  -1   7 -14    1.78    0.74
   1  -7  14    1.01    0.71
  -1  -7 -14    1.57    0.70
   1  -7  14    1.66    0.80
  -1   7 -15    3.11    0.88
  -1   7 -15    2.22    0.88
  -1   7 -15    3.09    0.92
  -1   7 -15    2.93    0.89
  -1  -7 -15    4.60    0.91
   1  -7  15    4.46    0.96
   1  -7  15    2.93    0.99
  -1   7 -16    0.23    0.71
  -1   7 -16    0.46    0.71
  -1   7 -16   -0.22    0.63
  -1   7 -16    0.68    0.68
   1  -7  16   -0.19    0.74
  -1  -7 -16    0.00    0.62
  -1   7 -17    0.88    0.73
  -1   7 -17    0.74    0.76
  -1   7 -17   -0.53    0.64
  -1   7 -17    0.23    0.69
  -1  -7 -17   -1.49    0.63
   1  -7  17    0.17    0.78
  -1   7 -18    1.57    0.86
  -1   7 -18    1.37    0.79
  -1   7 -18    3.39    0.96
  -1   7 -18    3.10    0.99
   1  -7  18    3.49    1.08
  -1  -7 -18    1.66    0.76
  -1   7 -19    0.80    0.85
  -1   7 -19    2.21    0.85
  -1   7 -19    1.42    0.80
  -1  -7 -19    1.90    0.80
   1  -7  19   -0.42    0.86
  -1   7 -20    1.28    0.87
  -1   7 -20    0.87    0.77
   1  -7  20    1.11    0.94
  -1  -7 -20    1.04    0.76
  -1   7 -21   -0.69    0.77
  -1   7 -21   -0.41    0.72
  -1   7 -21    1.95    0.97
  -1  -7 -21    1.40    0.79
   1  -7  21    0.50    0.97
   1   8 -21    3.26    1.22
   1   8 -21    2.69    1.03
   1   8 -21    2.35    1.01
  -1  -8  21    2.94    1.17
   1  -8 -21    3.58    1.04
   1   8 -20   -0.62    0.87
   1   8 -20    0.57    0.85
   1   8 -20    0.17    0.80
   1  -8 -20    2.63    0.93
  -1  -8  20    1.03    0.98
   1   8 -19    1.19    0.92
   1   8 -19    0.29    0.79
   1   8 -19    0.27    0.78
   1  -8 -19    0.35    0.82
  -1  -8  19   -0.44    0.85
   1   8 -18    0.00    0.79
   1   8 -18   -0.15    0.67
   1   8 -18   -0.40    0.79
   1  -8 -18    1.07    0.81
  -1  -8  18    0.89    0.94
   1   8 -17   -0.66    0.69
   1   8 -17    0.29    0.78
   1   8 -17    0.03    0.71
   1  -8 -17    0.78    0.74
  -1  -8  17    0.81    0.91
   1   8 -16   -0.62    0.69
   1   8 -16   -0.54    0.70
   1   8 -16    0.09    0.69
   1   8 -16   -0.93    0.69
   1  -8 -16   -0.34    0.68
  -1  -8  16   -0.63    0.76
   1   8 -15    1.79    0.83
   1   8 -15    2.75    0.85
   1   8 -15    1.21    0.66
   1   8 -15    1.41    0.75
   1   8 -15    4.68    0.95
   1  -8 -15    1.94    0.79
  -1  -8  15    2.29    0.96
   1   8 -14    0.28    0.59
   1   8 -14    0.65    0.70
   1   8 -14    0.55    0.65
   1   8 -14   -0.07    0.71
   1   8 -14    0.94    0.69
   1  -8 -14   -0.39    0.61
  -1  -8  14    0.41    0.75
  -1  -8  14   -0.18    0.48
  -1  -8  14    0.20    0.76
   1   8 -13    0.42    0.72
   1   8 -13    0.32    0.57
   1   8 -13   -0.11    0.64
   1   8 -13    0.37    0.74
   1   8 -13   -0.54    0.55
  -1  -8  13   -0.09    0.46
  -1  -8  13    1.10    0.81
  -1  -8  13    0.63    0.68
   1   8 -12    6.90    1.39
   1   8 -12    8.80    1.47
   1   8 -12    8.71    1.43
   1   8 -12   10.92    2.03
   1   8 -12    9.10    1.31
  -1  -8  12    7.56    1.46
  -1  -8  12    9.59    1.27
  -1  -8  12    8.02    1.42
   1  -8 -12    9.32    1.46
   1   8 -11   12.36    1.67
   1   8 -11   10.38    2.07
  -1   8  11    8.74    1.61
   1   8 -11    9.94    1.58
   1   8 -11   12.04    1.73
   1   8 -11   10.44    1.54
  -1  -8  11   10.62    1.74
  -1  -8  11   14.37    1.55
   1  -8 -11   10.03    1.62
  -1  -8  11   10.88    1.68
   1   8 -10    0.26    0.60
   1   8 -10   -0.40    0.64
   1   8 -10    0.34    0.55
   1   8 -10   -0.70    0.50
  -1   8  10   -0.04    0.66
  -1  -8  10   -0.22    0.63
   1  -8 -10    0.24    0.60
  -1  -8  10    0.26    0.47
  -1  -8  10    0.22    0.74
  -1   8   9    3.61    0.89
   1   8  -9    3.14    0.91
   1   8  -9    4.60    0.88
   1   8  -9    2.89    0.87
   1   8  -9    4.65    0.88
   1   8  -9    4.70    0.99
  -1   8   9    4.50    0.79
   1  -8  -9    2.10    0.76
   1  -8  -9    4.38    0.76
  -1  -8   9    4.75    1.05
  -1  -8   9    4.78    0.79
   1  -8  -9    3.83    0.91
  -1  -8   9    5.27    0.95
   1   8  -8    0.61    0.63
   1   8  -8    0.71    0.59
   1   8  -8    1.02    0.57
  -1   8   8    1.18    0.56
   1   8  -8    0.99    0.56
   1   8  -8   -0.52    0.57
   1  -8  -8   -0.10    0.52
   1  -8  -8    0.75    0.46
  -1  -8   8    0.58    0.66
  -1  -8   8    0.44    0.61
   1  -8  -8    0.47    0.44
   1  -8  -8    0.60    0.54
   1  -8  -8   -0.05    0.54
  -1  -8   8    0.96    0.50
   1   8  -7    8.87    1.34
  -1   8   7    6.75    1.21
  -1   8   7    9.61    1.39
   1   8  -7    9.42    1.40
  -1   8   7    9.70    1.27
   1   8  -7    9.11    1.30
   1   8  -7    7.69    1.28
   1   8  -7    8.94    1.36
   1  -8  -7    9.20    1.22
   1  -8  -7    7.11    1.49
   1  -8  -7    7.60    1.34
  -1  -8   7    8.08    1.35
  -1  -8   7   10.12    1.38
   1  -8  -7    8.63    1.21
   1  -8  -7    8.38    1.27
  -1  -8   7    9.95    1.27
  -1  -8   7    7.57    1.39
  -1   8   6    1.24    0.65
   1   8  -6    1.06    0.61
   1   8  -6    0.71    0.58
   1   8  -6    1.58    0.58
  -1   8   6    1.78    0.58
   1   8  -6    1.92    0.82
   1   8  -6    2.04    0.72
  -1  -8   6    0.34    0.51
  -1  -8   6    1.21    0.72
   1  -8  -6    1.26    0.62
   1  -8  -6    0.72    0.56
   1  -8  -6    1.63    0.51
  -1  -8   6    0.82    0.60
  -1  -8   6    0.57    0.60
   1  -8  -6    1.12    0.59
   1  -8  -6    1.74    0.53
   1   8  -5   22.21    2.53
  -1   8   5   19.61    2.51
   1   8  -5   19.12    2.46
  -1   8   5   21.02    2.44
   1   8  -5   18.43    2.46
  -1   8   5   20.72    2.42
   1   8  -5   22.01    2.55
   1   8  -5   18.64    2.42
  -1  -8   5   18.53    2.53
  -1  -8   5   19.36    2.48
   1  -8  -5   18.58    2.42
   1  -8  -5   19.23    2.39
  -1  -8   5   19.73    2.47
   1  -8  -5   18.55    2.50
   1  -8  -5   21.32    2.47
   1  -8  -5   19.84    2.39
  -1  -8   5   22.03    2.46
   1   8  -4    4.29    0.89
   1   8  -4    5.52    0.94
   1   8  -4    6.09    0.99
  -1   8   4    4.46    0.76
   1   8  -4    4.97    0.88
  -1   8   4    4.50    0.94
  -1   8   4    3.76    0.80
  -1   8   4    4.52    0.89
   1   8  -4    4.12    0.95
  -1   8   4    4.63    0.75
  -1  -8   4    4.31    0.96
   1  -8  -4    6.31    0.88
   1  -8  -4    3.70    0.90
   1  -8  -4    3.65    0.80
   1  -8  -4    5.64    0.90
  -1  -8   4    3.45    0.88
   1  -8  -4    4.52    0.90
  -1  -8   4    5.74    0.90
  -1  -8   4    4.14    0.90
   1   8  -3   -0.09    0.58
  -1   8   3    0.12    0.42
   1   8  -3    0.06    0.55
  -1   8   3    0.14    0.39
   1   8  -3    0.02    0.50
  -1   8   3   -0.35    0.46
   1   8  -3   -0.01    0.46
   1   8  -3   -0.06    0.50
  -1   8   3   -0.04    0.51
  -1   8   3    0.19    0.50
   1  -8  -3   -0.19    0.44
   1  -8  -3   -0.26    0.49
   1  -8  -3    0.47    0.48
   1  -8  -3    0.49    0.50
  -1  -8   3    0.69    0.51
   1  -8  -3   -0.68    0.53
  -1  -8   3    0.87    0.55
  -1  -8   3    0.10    0.50
  -1  -8   3   -0.45    0.55
  -1   8   2    9.45    1.39
  -1   8   2    9.60    1.39
   1   8  -2   10.16    1.37
   1   8  -2    9.10    1.41
  -1   8   2    7.82    1.37
   1   8  -2   11.89    1.43
  -1   8   2    9.49    1.31
   1   8  -2   11.26    1.50
   1   8  -2    9.77    1.44
  -1   8   2   11.34    1.35
  -1  -8   2   10.89    1.52
   1  -8  -2    8.91    1.44
   1  -8  -2    9.81    1.38
  -1  -8   2   10.60    1.44
  -1  -8   2   10.35    1.43
   1  -8  -2    7.36    1.38
   1  -8  -2    9.64    1.40
   1  -8  -2    9.54    1.36
  -1  -8   2   10.57    1.46
   1   8  -1    3.92    0.76
  -1   8   1    4.12    0.86
   1   8  -1    3.05    0.86
  -1   8   1    3.70    0.74
  -1   8   1    4.31    0.85
  -1   8   1    4.77    0.87
   1   8  -1    5.04    0.86
  -1   8   1    3.88    0.78
   1   8  -1    3.71    0.84
   1   8  -1    4.88    0.90
   1  -8  -1    4.89    0.85
   1  -8  -1    4.33    0.88
   1  -8  -1    4.10    0.81
  -1  -8   1    3.91    0.85
  -1  -8   1    3.63    0.80
  -1  -8   1    3.84    0.87
   1  -8  -1    3.71    0.79
   1  -8  -1    5.10    0.92
  -1  -8   1    4.59    0.85
  -1   8   0    0.51    0.52
   1   8   0   -0.33    0.40
   1   8   0   -0.49    0.51
   1   8   0   -0.03    0.56
   1   8   0    0.42    0.47
  -1   8   0   -0.29    0.54
  -1   8   0    0.67    0.43
   1   8   0    0.13    0.51
  -1   8   0   -0.26    0.51
  -1   8   0   -0.20    0.47
   1  -8   0   -1.01    0.40
  -1  -8   0    0.59    0.50
   1  -8   0    0.55    0.52
  -1  -8   0    0.46    0.50
   1  -8   0    0.32    0.54
   1  -8   0   -0.37    0.49
   1  -8   0   -0.11    0.47
  -1  -8   0   -0.23    0.55
  -1  -8   0   -0.31    0.46
  -1   8  -1    7.05    1.04
  -1   8  -1    8.98    1.17
  -1   8  -1    5.50    1.04
   1   8   1    7.06    1.00
   1   8   1    4.96    1.05
  -1   8  -1    7.09    1.11
   1   8   1    6.62    0.99
  -1   8  -1    5.55    1.08
   1   8   1    8.01    1.11
   1   8   1    6.50    1.13
  -1  -8  -1    6.59    1.07
   1  -8   1    5.90    1.05
   1  -8   1    6.04    1.02
  -1  -8  -1    5.53    1.09
  -1  -8  -1    8.40    1.18
   1  -8   1    5.16    1.52
   1  -8   1    9.54    1.23
   1  -8   1    6.25    1.07
  -1  -8  -1    5.31    1.01
  -1   8  -2    2.01    0.70
   1   8   2    1.70    0.64
  -1   8  -2    2.64    0.71
   1   8   2    2.05    0.58
  -1   8  -2    2.93    0.65
   1   8   2    2.90    0.72
   1   8   2    2.04    0.68
  -1   8  -2    2.26    0.68
  -1   8  -2    1.45    0.70
   1  -8   2    2.06    0.63
  -1  -8  -2    2.40    0.68
   1  -8   2    1.82    0.72
  -1  -8  -2    4.07    0.71
   1  -8   2    2.01    0.66
   1  -8   2    2.49    0.69
  -1  -8  -2    2.59    0.67
  -1  -8  -2    4.04    0.78
   1  -8   2    1.12    0.61
  -1   8  -3   14.27    1.96
   1   8   3   15.01    1.98
  -1   8  -3   16.99    2.09
  -1   8  -3   14.48    2.05
  -1   8  -3   15.77    2.01
   1   8   3   15.97    1.93
   1   8   3   12.33    1.97
   1   8   3   14.58    1.89
  -1   8  -3   18.26    2.05
   1   8   3   17.33    2.13
  -1  -8  -3   15.44    1.96
  -1  -8  -3   17.37    1.99
   1  -8   3   14.85    2.05
  -1  -8  -3   14.83    2.05
   1  -8   3   18.38    2.08
   1  -8   3   18.17    2.16
   1  -8   3   15.40    2.03
  -1  -8  -3   15.26    2.00
  -1  -8  -3   15.68    2.03
   1   8   4   17.21    2.21
  -1   8  -4   16.64    2.24
  -1   8  -4   17.70    2.27
  -1   8  -4   19.80    2.33
  -1   8  -4   18.01    2.20
   1   8   4   18.34    2.31
   1   8   4   18.25    2.19
  -1   8  -4   18.15    2.23
   1  -8   4   16.69    2.23
   1  -8   4   18.15    2.24
  -1  -8  -4   15.96    2.18
  -1  -8  -4   16.58    2.21
  -1  -8  -4   17.51    2.17
  -1  -8  -4   17.95    2.28
  -1  -8  -4   17.29    2.17
   1  -8   4   18.51    2.36
   1  -8   4   18.44    2.22
   1   8   5    4.77    0.84
  -1   8  -5    3.75    1.26
  -1   8  -5    3.80    0.79
   1   8   5    1.07    0.47
   1   8   5    2.03    0.66
  -1   8  -5    4.07    0.84
  -1   8  -5    2.63    0.71
  -1   8  -5    3.10    0.70
  -1  -8  -5    1.78    0.63
   1  -8   5    2.76    0.75
   1  -8   5    4.00    0.74
  -1  -8  -5    3.72    0.74
   1  -8   5    3.90    0.91
  -1  -8  -5    2.32    0.62
  -1  -8  -5    3.37    0.78
  -1  -8  -5    2.14    0.63
   1   8   6    1.03    0.64
  -1   8  -6    0.98    0.56
  -1   8  -6    1.00    0.62
  -1   8  -6    1.32    0.64
   1   8   6    0.92    0.53
  -1   8  -6    2.00    0.61
  -1   8  -6    1.37    0.60
   1  -8   6    1.13    0.58
  -1  -8  -6    0.50    0.47
  -1  -8  -6    1.20    0.58
  -1  -8  -6    0.21    0.48
   1  -8   6    0.17    0.54
   1  -8   6    1.51    0.73
  -1  -8  -6    0.94    0.69
  -1  -8  -6    0.87    0.58
  -1   8  -7    1.14    0.65
  -1   8  -7    1.29    0.59
  -1   8  -7    2.32    0.72
   1   8   7    1.24    0.67
  -1   8  -7   -0.11    0.61
   1   8   7    0.32    0.85
   1  -8   7    0.42    0.60
  -1  -8  -7    1.73    0.55
   1  -8   7    1.40    0.72
  -1  -8  -7    1.24    0.51
  -1  -8  -7    1.13    0.68
  -1  -8  -7    0.69    0.54
   1  -8   7    0.99    0.52
  -1  -8  -7    0.46    0.58
  -1   8  -8    3.22    0.77
   1   8   8    2.82    0.72
  -1   8  -8    3.35    0.86
  -1   8  -8    2.49    0.79
  -1   8  -8    3.87    0.88
  -1   8  -8    3.66    0.77
  -1  -8  -8    3.24    0.72
   1  -8   8    4.53    0.76
  -1  -8  -8    2.88    0.68
   1  -8   8    4.46    0.97
   1  -8   8    2.41    0.87
  -1  -8  -8    3.60    0.68
  -1  -8  -8    1.67    0.75
  -1  -8  -8    3.20    0.71
  -1   8  -9   19.29    2.41
  -1   8  -9   14.96    2.31
  -1   8  -9   18.93    2.40
  -1   8  -9   22.06    2.46
  -1   8  -9   16.55    2.28
   1   8   9   18.43    2.43
  -1  -8  -9   18.20    2.26
  -1  -8  -9   16.33    2.37
   1  -8   9   20.53    2.26
   1  -8   9   20.92    2.47
   1  -8   9   16.21    2.36
  -1   8 -10    1.61    0.63
  -1   8 -10    0.12    0.70
   1   8  10   -0.12    0.70
  -1   8 -10    0.83    0.62
  -1   8 -10    0.15    0.66
  -1   8 -10    1.27    0.71
  -1  -8 -10    0.45    0.61
   1  -8  10    0.78    0.66
   1  -8  10    0.81    0.50
   1  -8  10    1.37    0.82
  -1   8 -11   -0.49    0.62
  -1   8 -11   -0.53    0.61
   1   8  11    0.44    0.70
  -1   8 -11    0.39    0.56
  -1   8 -11    0.80    0.72
  -1   8 -11   -0.01    0.57
   1  -8  11    0.70    0.80
   1  -8  11   -1.06    0.63
  -1  -8 -11   -1.37    0.53
   1  -8  11    0.33    0.48
  -1   8 -12    3.72    0.92
  -1   8 -12    2.36    0.82
  -1   8 -12    2.79    0.84
  -1   8 -12    1.45    0.75
   1   8  12    2.40    0.84
   1  -8  12    1.14    0.76
  -1  -8 -12    0.80    0.70
   1  -8  12    2.51    0.61
   1  -8  12    2.41    0.91
  -1   8 -13    0.61    0.67
  -1   8 -13   -0.32    0.64
  -1   8 -13   -0.06    0.59
  -1   8 -13    0.26    0.71
   1  -8  13    0.14    0.75
   1  -8  13   -0.63    0.63
  -1   8 -14    0.97    0.71
  -1   8 -14    0.51    0.76
  -1   8 -14    0.89    0.77
  -1   8 -14    0.48    0.63
   1  -8  14    1.61    0.83
  -1  -8 -14    1.08    0.69
   1  -8  14    0.22    1.04
  -1   8 -15    3.55    0.98
  -1   8 -15    3.42    0.97
  -1   8 -15    2.09    0.84
  -1   8 -15    4.51    1.02
   1  -8  15    2.47    1.02
  -1  -8 -15    2.60    0.86
  -1   8 -16    1.19    0.81
  -1   8 -16    2.29    0.87
  -1   8 -16    0.16    0.66
  -1  -8 -16    1.48    0.75
   1  -8  16    1.20    0.90
  -1   8 -17    0.80    0.80
  -1   8 -17    0.89    0.73
  -1   8 -17    0.42    0.76
  -1  -8 -17    0.07    0.72
   1  -8  17    0.95    0.88
  -1   8 -18    1.54    0.85
  -1   8 -18   -0.37    0.76
  -1   8 -18   -1.13    0.69
   1  -8  18    0.70    0.93
  -1  -8 -18   -0.24    0.69
  -1   8 -19    4.78    1.17
  -1   8 -19    5.33    1.23
   1  -8  19    4.47    1.26
  -1  -8 -19    4.69    1.12
  -1   8 -20    5.45    1.24
  -1   8 -20    3.04    1.02
  -1   8 -20    2.78    1.06
   1  -8  20    2.36    1.14
  -1  -8 -20    3.01    0.97
   1   9 -19    1.73    0.96
   1   9 -19    1.24    0.98
   1   9 -19    1.19    1.01
  -1  -9  19    1.43    1.07
   1  -9 -19    2.42    0.98
   1   9 -18    1.97    0.98
   1   9 -18    4.32    1.11
   1   9 -18    3.54    1.14
   1  -9 -18    3.62    1.02
  -1  -9  18    4.30    1.26
   1   9 -17   -0.06    0.76
   1   9 -17    1.51    0.91
   1   9 -17    2.76    1.00
  -1  -9  17    0.45    0.90
   1  -9 -17    0.80    0.86
   1   9 -16    0.60    0.88
   1   9 -16   -0.21    0.74
   1   9 -16    1.87    0.91
  -1  -9  16    0.87    0.97
   1  -9 -16    0.49    0.78
   1   9 -15    0.02    0.74
   1   9 -15    0.38    0.78
   1   9 -15    0.81    0.68
   1   9 -15    1.59    0.91
  -1  -9  15    2.24    0.93
  -1  -9  15   -0.16    0.51
   1  -9 -15   -0.35    0.68
   1   9 -14    8.40    1.40
   1   9 -14    9.59    1.41
   1   9 -14    3.91    1.21
   1   9 -14    7.32    1.20
  -1  -9  14    5.62    1.03
  -1  -9  14    9.13    1.54
   1  -9 -14    6.92    1.31
   1   9 -13    2.16    0.97
   1   9 -13    3.02    0.85
   1   9 -13    2.46    0.89
   1   9 -13    3.43    1.02
   1   9 -13    5.56    1.10
   1  -9 -13    4.18    1.02
  -1  -9  13    3.98    0.79
  -1  -9  13    4.10    1.05
   1   9 -12   -0.33    0.70
   1   9 -12    0.45    0.64
   1   9 -12   -0.47    0.59
   1   9 -12    1.70    0.83
   1   9 -12    1.26    0.75
  -1  -9  12    0.23    0.53
  -1  -9  12    0.30    0.79
  -1  -9  12   -0.74    0.64
   1  -9 -12   -0.39    0.68
  -1   9  11    9.68    1.59
   1   9 -11    9.96    1.57
   1   9 -11    8.26    1.49
   1   9 -11   11.05    1.48
   1   9 -11   10.97    1.75
   1   9 -11   11.20    1.63
  -1  -9  11    9.05    1.52
   1  -9 -11    8.23    1.37
   1  -9 -11    8.06    1.32
   1  -9 -11   10.33    1.57
  -1  -9  11   10.19    1.39
  -1  -9  11   10.08    1.65
   1   9 -10    1.30    0.78
   1   9 -10    0.96    0.67
   1   9 -10    1.05    0.80
  -1   9  10    0.49    0.82
   1   9 -10    0.50    0.61
   1   9 -10    1.72    0.89
   1  -9 -10    1.36    0.68
  -1  -9  10    1.28    0.62
   1  -9 -10    0.77    0.52
  -1  -9  10    1.21    0.81
  -1  -9  10    0.02    0.69
   1  -9 -10   -0.29    0.62
   1   9  -9    2.71    0.81
   1   9  -9    2.97    0.89
  -1   9   9    4.20    0.97
   1   9  -9    1.99    0.86
  -1   9   9    3.37    0.81
  -1   9   9    2.13    0.98
   1   9  -9    2.49    0.86
   1  -9  -9    1.32    0.72
  -1  -9   9    1.73    0.66
   1  -9  -9    2.33    0.63
   1  -9  -9    2.57    0.75
   1  -9  -9    3.66    0.68
  -1  -9   9    2.18    0.95
   1  -9  -9    3.11    1.38
  -1  -9   9    2.00    0.80
   1   9  -8    0.82    0.58
   1   9  -8    0.37    0.65
  -1   9   8    0.36    0.75
  -1   9   8    0.75    0.62
   1   9  -8    1.57    0.91
   1   9  -8    2.02    0.81
   1   9  -8    0.17    0.75
   1  -9  -8    0.21    0.62
  -1  -9   8    0.49    0.70
   1  -9  -8    1.44    0.56
   1  -9  -8    0.75    0.66
   1  -9  -8    0.03    0.61
  -1  -9   8    1.26    0.81
   1  -9  -8    1.95    0.58
  -1  -9   8    1.16    0.61
   1   9  -7    3.16    0.83
   1   9  -7    2.68    0.76
   1   9  -7    5.12    0.95
   1   9  -7    3.46    0.83
  -1   9   7    2.69    0.87
  -1   9   7    2.48    0.71
   1   9  -7    1.75    0.86
  -1  -9   7    1.94    0.79
   1  -9  -7    3.73    0.85
   1  -9  -7    2.32    0.65
   1  -9  -7    2.08    0.75
  -1  -9   7    1.79    0.79
   1  -9  -7    1.27    0.72
  -1  -9   7    2.12    0.72
  -1  -9   7    2.40    0.89
   1  -9  -7    2.47    0.68
   1   9  -6   12.65    1.61
  -1   9   6    9.27    1.56
   1   9  -6   11.08    1.62
   1   9  -6   11.04    1.65
  -1   9   6   10.18    1.49
   1   9  -6    8.17    1.49
   1   9  -6    9.48    1.55
   1  -9  -6   10.47    1.52
   1  -9  -6    9.44    1.43
   1  -9  -6   11.04    1.48
  -1  -9   6   10.79    1.57
   1  -9  -6   10.01    1.56
  -1  -9   6   10.09    1.50
   1  -9  -6   10.96    1.54
  -1  -9   6   12.58    1.72
  -1  -9   6   13.81    1.71
   1   9  -5   26.27    2.82
   1   9  -5   21.90    2.78
  -1   9   5   22.32    2.79
   1   9  -5   24.61    2.75
   1   9  -5   21.59    2.70
  -1   9   5   20.69    2.67
  -1   9   5   22.07    2.70
   1   9  -5   21.55    2.74
  -1  -9   5   19.01    2.77
   1  -9  -5   21.29    2.73
   1  -9  -5   23.43    2.67
  -1  -9   5   24.26    2.72
   1  -9  -5   20.84    2.70
  -1  -9   5   22.94    2.75
  -1  -9   5   22.85    2.82
   1  -9  -5   18.49    2.74
   1  -9  -5   20.83    2.66
  -1   9   4    6.79    1.19
  -1   9   4    7.20    1.11
   1   9  -4    5.67    1.10
  -1   9   4    8.10    1.09
  -1   9   4    6.87    1.16
   1   9  -4    6.91    1.20
   1   9  -4    4.55    1.46
   1   9  -4    4.79    1.13
   1   9  -4    5.46    1.09
  -1   9   4    5.34    0.94
  -1  -9   4    6.69    1.13
   1  -9  -4    3.96    1.06
   1  -9  -4    7.59    1.08
   1  -9  -4    5.72    1.09
  -1  -9   4    7.23    1.17
   1  -9  -4    6.66    1.06
   1  -9  -4    6.31    1.10
  -1  -9   4    5.09    1.02
  -1  -9   4    6.91    1.23
   1   9  -3    0.53    0.54
   1   9  -3    1.05    0.67
  -1   9   3    1.38    0.71
   1   9  -3    0.50    0.60
   1   9  -3    0.83    0.68
   1   9  -3    0.00    0.64
  -1   9   3    0.68    0.52
  -1   9   3    0.38    0.47
  -1   9   3    0.48    0.65
   1  -9  -3    0.55    0.53
  -1  -9   3    0.93    0.60
  -1  -9   3    1.74    0.75
   1  -9  -3    1.40    0.65
  -1  -9   3    1.03    0.66
   1  -9  -3   -0.42    0.56
   1  -9  -3    1.04    0.67
   1  -9  -3    0.55    0.59
   1   9  -2    0.63    0.54
  -1   9   2    0.80    0.54
  -1   9   2    0.41    0.64
  -1   9   2   -0.22    0.56
   1   9  -2    1.07    0.65
   1   9  -2   -1.00    0.48
  -1   9   2    0.55    0.64
   1   9  -2    0.95    0.69
   1   9  -2    1.18    0.74
  -1   9   2    0.63    0.47
  -1  -9   2    1.21    0.60
   1  -9  -2    1.62    0.68
   1  -9  -2    0.64    0.61
   1  -9  -2    0.50    0.52
  -1  -9   2    0.57    0.61
  -1  -9   2    0.26    0.67
   1  -9  -2    0.48    0.57
  -1  -9   2    0.02    0.55
   1  -9  -2   -0.18    0.55
   1   9  -1   11.25    1.47
  -1   9   1    7.70    1.36
   1   9  -1    9.08    1.42
   1   9  -1    8.76    1.31
  -1   9   1    8.73    1.43
  -1   9   1    8.73    1.31
   1   9  -1    9.72    1.36
  -1   9   1    8.03    1.25
   1   9  -1    6.61    1.35
  -1   9   1   10.78    1.41
   1  -9  -1    9.40    1.39
  -1  -9   1   10.24    1.47
   1  -9  -1    8.34    1.33
  -1  -9   1    8.62    1.38
   1  -9  -1   10.38    1.42
  -1  -9   1    9.94    1.40
  -1  -9   1    9.74    1.42
   1  -9  -1    9.44    1.46
   1  -9  -1    8.99    1.38
  -1   9   0   18.63    2.27
   1   9   0   19.26    2.30
   1   9   0   20.00    2.38
  -1   9   0   17.29    2.38
  -1   9   0   16.00    2.35
   1   9   0   20.20    2.39
  -1   9   0   19.61    2.37
  -1   9   0   17.62    2.29
   1   9   0   16.76    2.25
   1   9   0   18.95    2.39
   1  -9   0   17.08    2.30
   1  -9   0   17.30    2.32
   1  -9   0   19.75    2.39
  -1  -9   0   18.04    2.36
   1  -9   0   19.56    2.47
  -1  -9   0   18.89    2.42
  -1  -9   0   16.88    2.34
  -1  -9   0   18.78    2.37
   1  -9   0   20.19    2.38
  -1   9  -1    4.99    1.12
   1   9   1    6.71    1.17
   1   9   1    5.34    1.10
   1   9   1    6.34    1.14
   1   9   1    7.20    1.05
  -1   9  -1    7.23    1.08
   1   9   1    7.67    1.08
  -1   9  -1    6.44    1.16
  -1   9  -1    6.85    1.13
  -1   9  -1    7.03    1.19
   1  -9   1    7.65    1.19
  -1  -9  -1    5.45    1.08
   1  -9   1    7.04    1.10
  -1  -9  -1    7.72    1.21
   1  -9   1    7.39    1.17
   1  -9   1    5.85    1.19
  -1  -9  -1    6.03    1.12
   1  -9   1    6.63    1.14
  -1  -9  -1    5.80    1.13
  -1   9  -2    3.45    0.77
   1   9   2    3.42    0.81
   1   9   2    2.58    0.67
  -1   9  -2    4.79    0.89
  -1   9  -2    2.86    0.78
  -1   9  -2    3.48    0.86
  -1   9  -2    3.85    0.86
   1   9   2    3.57    0.85
   1   9   2    3.51    0.72
  -1  -9  -2    2.84    0.80
  -1  -9  -2    2.18    0.82
   1  -9   2    2.94    0.77
   1  -9   2    2.94    0.83
   1  -9   2    4.33    0.96
  -1  -9  -2    1.77    0.73
   1  -9   2    1.36    0.80
  -1  -9  -2    4.16    0.81
  -1   9  -3    0.85    0.68
   1   9   3    0.76    0.53
   1   9   3    0.33    0.71
   1   9   3    0.50    0.61
  -1   9  -3    1.73    0.64
   1   9   3    0.24    0.45
  -1   9  -3   -0.19    0.54
  -1   9  -3    0.13    0.50
  -1   9  -3    1.47    0.67
  -1  -9  -3    0.28    0.55
  -1  -9  -3   -0.45    0.56
   1  -9   3    0.22    0.55
  -1  -9  -3   -0.09    0.62
   1  -9   3    0.47    0.72
   1  -9   3    2.00    0.75
  -1  -9  -3    0.25    0.56
   1  -9   3   -0.01    0.55
  -1   9  -4    4.83    1.11
   1   9   4    6.95    0.96
   1   9   4    6.73    0.95
   1   9   4    7.02    1.10
  -1   9  -4    4.94    1.10
  -1   9  -4    8.30    1.18
  -1   9  -4    5.73    1.06
   1   9   4    4.91    1.15
   1   9   4    7.11    1.11
  -1   9  -4    6.82    1.13
  -1  -9  -4    6.67    1.11
  -1  -9  -4    4.05    1.02
  -1  -9  -4    6.05    1.07
   1  -9   4    7.29    1.13
   1  -9   4    5.04    1.10
   1  -9   4    5.92    1.10
   1  -9   4    5.47    1.22
  -1  -9  -4    6.21    1.05
  -1   9  -5    2.64    0.80
   1   9   5    3.55    0.78
   1   9   5    3.19    0.80
  -1   9  -5    2.69    0.74
  -1   9  -5    4.30    0.89
   1   9   5    3.82    0.88
  -1   9  -5    2.83    0.83
  -1   9  -5    2.06    0.82
  -1  -9  -5    2.38    0.75
   1  -9   5    3.19    0.79
  -1  -9  -5    2.18    0.69
   1  -9   5    2.95    0.83
   1  -9   5    2.48    0.88
  -1  -9  -5    2.83    0.78
  -1  -9  -5    1.91    0.77
  -1   9  -6    0.30    0.58
  -1   9  -6    0.46    0.55
   1   9   6   -0.69    0.64
  -1   9  -6    0.47    0.60
   1   9   6   -0.52    0.57
  -1   9  -6    0.85    0.72
  -1   9  -6    0.61    0.68
  -1  -9  -6   -0.24    0.54
   1  -9   6    0.64    0.55
   1  -9   6   -0.74    0.64
  -1  -9  -6   -0.35    0.49
  -1  -9  -6    0.04    0.61
  -1  -9  -6    0.58    0.59
  -1   9  -7   -0.06    0.61
  -1   9  -7    0.74    0.67
  -1   9  -7    0.97    0.59
   1   9   7   -0.29    0.61
   1   9   7    0.25    0.69
   1   9   7    0.39    0.58
  -1   9  -7    0.59    0.69
  -1   9  -7    0.05    0.70
   1  -9   7   -1.19    0.66
   1  -9   7    0.04    0.62
  -1  -9  -7   -0.03    0.52
  -1  -9  -7    1.08    0.68
  -1  -9  -7   -0.25    0.46
  -1  -9  -7    0.32    0.61
   1  -9   7   -0.01    0.53
  -1  -9  -7   -0.62    0.57
  -1   9  -8    0.94    0.74
  -1   9  -8    0.71    0.73
   1   9   8   -0.48    0.68
  -1   9  -8    1.51    0.76
  -1   9  -8    0.98    0.64
  -1   9  -8   -0.39    0.68
   1   9   8    0.87    0.64
   1   9   8   -0.60    0.60
   1  -9   8    1.60    0.81
  -1  -9  -8   -0.19    0.60
   1  -9   8    0.16    0.54
  -1  -9  -8    0.58    0.53
  -1  -9  -8   -0.55    0.57
   1  -9   8    0.13    0.69
  -1  -9  -8    0.14    0.53
  -1  -9  -8    1.80    0.73
  -1   9  -9    4.27    1.04
  -1   9  -9    6.35    1.23
  -1   9  -9    7.17    1.23
  -1   9  -9    5.28    1.09
   1   9   9    5.28    1.33
  -1   9  -9    5.64    1.18
  -1  -9  -9    6.45    1.07
   1  -9   9    6.84    1.07
   1  -9   9    6.40    1.30
  -1  -9  -9    7.79    1.03
  -1  -9  -9    6.76    1.02
  -1  -9  -9    5.27    1.29
  -1  -9  -9    7.17    1.08
  -1   9 -10    8.81    1.49
  -1   9 -10   12.86    1.64
   1   9  10    7.39    1.56
  -1   9 -10   10.44    1.48
  -1   9 -10   10.27    1.60
  -1   9 -10   10.10    2.15
   1  -9  10    9.53    1.63
   1  -9  10   10.62    1.41
  -1  -9 -10    9.63    1.54
   1  -9  10    8.70    1.55
  -1   9 -11    8.82    1.45
  -1   9 -11   10.16    1.33
  -1   9 -11   10.19    1.53
  -1   9 -11    5.66    1.28
   1   9  11    7.03    1.39
  -1   9 -11    8.40    1.38
  -1  -9 -11    9.06    1.42
   1  -9  11    9.08    1.23
   1  -9  11    6.94    1.37
   1  -9  11    6.55    1.46
  -1   9 -12    1.31    0.66
  -1   9 -12    1.57    0.76
  -1   9 -12    1.01    0.78
  -1   9 -12    2.15    0.82
  -1   9 -12    2.55    0.90
   1   9  12    0.07    0.79
   1  -9  12    0.94    0.78
   1  -9  12    1.44    0.57
  -1  -9 -12    2.38    0.85
   1  -9  12    0.73    0.86
  -1   9 -13    0.77    0.81
  -1   9 -13    0.02    0.68
  -1   9 -13    0.57    0.62
  -1   9 -13    0.25    0.73
   1   9  13    0.13    0.84
  -1  -9 -13    1.57    0.76
   1  -9  13   -0.51    0.50
   1  -9  13   -1.03    0.70
  -1   9 -14   -0.23    0.64
  -1   9 -14    0.23    0.60
  -1   9 -14    1.03    0.79
  -1   9 -14    0.06    0.77
  -1  -9 -14   -0.54    0.63
   1  -9  14   -0.64    0.46
   1  -9  14    0.28    0.86
  -1   9 -15    0.79    0.84
  -1   9 -15   -0.64    0.67
  -1   9 -15    0.09    0.81
   1  -9  15   -0.28    0.85
  -1  -9 -15    1.70    0.80
  -1   9 -16   -0.02    0.78
  -1   9 -16   -0.86    0.76
  -1   9 -16    0.48    0.84
  -1  -9 -16    0.92    0.78
   1  -9  16    0.95    0.95
  -1   9 -17    0.65    0.92
  -1   9 -17    0.71    0.91
  -1   9 -17    0.46    0.86
  -1  -9 -17    1.25    0.83
   1  -9  17    2.68    1.11
  -1   9 -18    1.49    0.95
  -1   9 -18    0.99    0.89
  -1  -9 -18    0.86    0.88
   1  -9  18   -0.08    0.95
  -1   9 -19    4.05    1.27
  -1   9 -19    8.50    1.45
   1  -9  19    9.04    1.67
  -1  -9 -19    6.19    1.32
   1  10 -18    0.05    0.95
   1  10 -18    0.37    0.96
   1  10 -18   -1.07    0.87
   1 -10 -18   -0.83    0.83
  -1 -10  18    1.68    1.13
   1  10 -17    0.13    0.93
   1  10 -17    0.33    0.94
   1  10 -17   -0.30    0.92
   1 -10 -17   -1.55    0.73
  -1 -10  17    0.06    0.96
   1  10 -16    1.63    0.84
   1  10 -16    0.86    0.91
   1  10 -16   -0.69    0.86
   1  10 -16   -0.25    0.84
   1 -10 -16    0.28    0.82
  -1 -10  16    0.27    0.95
  -1 -10  16   -0.11    0.55
   1  10 -15    2.51    0.90
   1  10 -15    5.06    1.43
   1  10 -15    2.79    1.07
   1  10 -15    2.29    1.05
   1 -10 -15    2.01    0.95
  -1 -10  15    2.67    0.77
  -1 -10  15    5.07    1.22
   1  10 -14   -0.92    0.74
   1  10 -14   -0.23    0.81
   1  10 -14    0.87    0.78
   1  10 -14    0.98    0.88
  -1 -10  14    1.50    0.99
  -1 -10  14   -1.06    0.53
   1 -10 -14    0.54    0.81
   1  10 -13    0.42    0.82
   1  10 -13    0.62    0.74
   1  10 -13    1.26    0.97
   1  10 -13    1.48    0.91
  -1 -10  13    2.37    1.01
   1 -10 -13    1.43    0.83
  -1 -10  13    1.13    0.67
   1  10 -12    2.17    0.80
   1  10 -12    1.68    0.88
   1  10 -12    1.49    0.95
   1  10 -12    0.74    0.88
  -1 -10  12    1.27    0.67
   1 -10 -12    0.05    0.75
  -1 -10  12    1.79    0.99
   1 -10 -12    0.64    0.80
   1 -10 -12    0.80    0.66
   1  10 -11    0.39    0.77
  -1  10  11   -0.57    0.65
   1  10 -11   -1.02    0.75
   1  10 -11    0.17    0.82
   1  10 -11    0.76    0.75
  -1  10  11    0.65    0.86
  -1 -10  11    2.17    1.28
   1 -10 -11    0.28    0.72
   1 -10 -11   -0.68    0.68
  -1 -10  11    0.08    0.54
   1 -10 -11    0.90    0.63
  -1 -10  11    0.25    0.96
   1  10 -10    0.04    0.72
   1  10 -10   -0.41    1.15
   1  10 -10    0.81    0.82
   1  10 -10   -0.84    0.58
  -1  10  10   -0.05    0.63
   1  10 -10    0.23    0.83
  -1  10  10    0.56    0.85
  -1 -10  10   -0.25    0.72
   1 -10 -10   -0.02    0.70
   1 -10 -10    0.71    0.72
   1 -10 -10    0.22    0.52
   1 -10 -10    0.50    0.58
  -1 -10  10    0.79    1.07
  -1 -10  10   -0.15    0.54
   1  10  -9    3.92    1.04
  -1  10   9    2.07    0.78
  -1  10   9    4.34    0.92
  -1  10   9    3.27    1.02
   1  10  -9    3.03    0.99
   1  10  -9    1.78    0.79
   1  10  -9    5.89    1.07
   1 -10  -9    3.22    0.92
   1 -10  -9    3.69    0.95
  -1 -10   9    2.43    0.77
   1 -10  -9    3.22    0.99
   1 -10  -9    2.27    0.76
   1 -10  -9    2.74    0.72
  -1 -10   9    2.94    0.99
   1  10  -8    4.12    1.08
   1  10  -8    2.97    1.07
   1  10  -8    5.34    1.11
  -1  10   8    3.70    0.93
   1  10  -8    3.72    0.98
  -1  10   8    4.67    1.10
  -1  10   8    6.04    1.04
   1 -10  -8    3.61    1.04
   1 -10  -8    3.52    0.99
   1 -10  -8    5.90    0.96
  -1 -10   8    7.15    1.88
   1 -10  -8    3.83    1.03
   1 -10  -8    3.58    0.84
  -1 -10   8    5.08    0.96
  -1 -10   8    5.69    1.18
   1  10  -7   24.39    2.72
  -1  10   7   16.10    2.56
   1  10  -7   20.87    2.65
   1  10  -7   21.23    2.74
   1  10  -7   20.96    2.68
   1  10  -7   17.16    2.51
  -1  10   7   19.39    2.51
  -1 -10   7   21.11    2.60
   1 -10  -7   18.36    2.60
   1 -10  -7   18.59    2.51
  -1 -10   7   17.66    2.49
  -1 -10   7   21.85    2.66
   1 -10  -7   21.52    2.46
  -1 -10   7   21.32    3.05
   1 -10  -7   20.92    2.71
   1 -10  -7   17.75    2.45
   1  10  -6    0.32    0.67
   1  10  -6   -0.62    0.70
  -1  10   6    1.02    0.77
  -1  10   6   -0.21    0.66
   1  10  -6   -1.05    0.64
   1  10  -6   -0.07    0.59
   1  10  -6   -0.28    0.78
  -1  10   6   -0.55    0.63
   1 -10  -6   -0.45    0.61
  -1 -10   6   -0.81    0.72
  -1 -10   6   -0.16    0.69
   1 -10  -6    0.03    0.58
  -1 -10   6   -0.53    0.59
   1 -10  -6   -0.70    0.55
  -1 -10   6   -0.32    0.79
   1 -10  -6    0.63    0.71
   1 -10  -6    0.98    0.79
   1  10  -5    9.40    1.46
   1  10  -5    6.51    1.39
  -1  10   5    7.92    1.35
   1  10  -5    7.73    1.41
   1  10  -5    6.77    1.26
   1  10  -5   10.09    1.44
  -1 -10   5    3.02    1.83
  -1 -10   5    7.93    1.47
  -1 -10   5    8.18    1.31
   1 -10  -5    7.55    1.36
   1 -10  -5    6.56    1.30
   1 -10  -5    8.49    1.26
  -1 -10   5    8.63    1.42
   1 -10  -5   10.14    1.50
   1 -10  -5    7.92    1.26
  -1  10   4    0.77    0.49
   1  10  -4    0.01    0.63
   1  10  -4   -1.00    0.68
  -1  10   4   -0.38    0.69
  -1  10   4    0.14    0.54
   1  10  -4   -0.16    0.55
   1  10  -4    0.65    0.78
  -1  10   4   -0.76    0.66
   1  10  -4   -0.89    0.67
  -1  10   4    0.26    0.66
   1 -10  -4   -0.05    0.75
  -1 -10   4   -0.11    0.73
   1 -10  -4   -1.18    0.89
  -1 -10   4   -0.22    0.69
  -1 -10   4    0.41    0.64
   1 -10  -4    0.33    0.58
   1 -10  -4    0.94    0.81
  -1 -10   4   -0.18    0.60
   1 -10  -4   -0.22    0.57
  -1  10   3   23.90    3.12
   1  10  -3   23.33    3.18
  -1  10   3   23.38    3.12
   1  10  -3   27.82    3.20
  -1  10   3   24.23    2.99
  -1  10   3   26.06    3.19
   1  10  -3   25.55    3.18
   1  10  -3   26.44    3.12
   1  10  -3   24.92    3.08
  -1  10   3   24.79    3.03
   1 -10  -3   23.25    3.72
  -1 -10   3   29.41    3.24
   1 -10  -3   25.89    3.23
  -1 -10   3   23.08    3.11
  -1 -10   3   26.52    3.16
   1 -10  -3   30.19    3.20
  -1 -10   3   24.24    3.13
   1 -10  -3   22.52    3.05
   1 -10  -3   27.88    3.10
  -1  10   2   20.48    2.43
  -1  10   2   15.48    2.40
  -1  10   2   15.67    2.23
   1  10  -2   17.24    2.31
  -1  10   2   20.17    2.43
   1  10  -2   22.27    2.51
   1  10  -2   16.24    2.32
   1  10  -2   17.95    2.41
  -1  10   2   16.36    2.26
  -1 -10   2   19.12    2.43
   1 -10  -2   15.24    2.28
   1 -10  -2   19.28    2.44
   1 -10  -2   19.61    2.39
  -1 -10   2   17.72    2.45
   1 -10  -2   19.35    2.45
   1 -10  -2   19.44    2.41
  -1 -10   2   18.95    2.38
  -1 -10   2   18.57    2.42
   1  10  -1    0.19    0.71
   1  10  -1   -0.42    0.57
  -1  10   1   -0.13    0.58
  -1  10   1   -0.42    0.48
  -1  10   1   -0.03    0.66
   1  10  -1    0.76    0.73
  -1  10   1   -1.33    0.62
   1  10  -1   -0.52    0.86
   1  10  -1   -0.64    0.91
  -1  10   1   -0.44    0.67
   1 -10  -1    1.26    0.71
   1 -10  -1    0.31    0.63
   1 -10  -1    0.46    0.66
  -1 -10   1   -0.06    0.63
   1 -10  -1    1.19    0.62
  -1 -10   1    0.74    0.64
  -1 -10   1    0.57    0.73
   1 -10  -1   -0.06    0.68
  -1 -10   1    0.08    0.70
   1  10   0    0.89    0.80
   1  10   0    0.55    0.79
   1  10   0    3.79    0.77
  -1  10   0    2.49    0.83
  -1  10   0    0.82    0.66
   1  10   0    1.43    0.64
  -1  10   0    1.15    0.75
  -1  10   0    1.27    0.59
  -1  10   0    3.61    0.89
   1  10   0    1.57    0.81
   1 -10   0    2.64    0.79
  -1 -10   0    1.81    0.76
  -1 -10   0    1.33    0.76
   1 -10   0    0.99    0.77
   1 -10   0    0.74    0.75
   1 -10   0    1.08    0.71
  -1 -10   0    1.62    0.80
  -1 -10   0    2.67    0.76
   1  10   1    5.53    1.03
  -1  10  -1    6.89    1.12
  -1  10  -1    5.85    1.15
   1  10   1    4.12    1.11
   1  10   1    8.34    1.25
  -1  10  -1    6.85    1.52
  -1  10  -1    5.63    1.19
   1  10   1    5.36    0.99
  -1  10  -1    6.53    1.08
   1  10   1    4.77    1.13
  -1 -10  -1    4.94    1.11
  -1 -10  -1    8.36    1.18
   1 -10   1    5.98    1.15
   1 -10   1    3.95    1.07
   1 -10   1    6.83    1.16
  -1 -10  -1    6.57    1.14
  -1 -10  -1    6.21    1.22
   1 -10   1    5.88    1.20
   1  10   2    0.96    0.56
  -1  10  -2    2.43    0.85
  -1  10  -2    0.86    0.59
   1  10   2    1.20    0.65
  -1  10  -2    1.90    0.78
  -1  10  -2    0.72    0.73
  -1  10  -2    0.65    0.78
   1  10   2    0.63    0.74
   1  10   2    2.11    0.86
   1  10   2    1.52    0.79
  -1 -10  -2    1.10    0.70
  -1 -10  -2    1.69    0.75
   1 -10   2    1.47    0.71
   1 -10   2    0.31    0.64
   1 -10   2    1.34    0.85
  -1 -10  -2    2.20    0.86
   1 -10   2    1.25    0.74
  -1  10  -3    5.63    1.22
   1  10   3    5.85    1.24
   1  10   3    6.09    1.16
  -1  10  -3    5.52    1.13
  -1  10  -3    7.26    1.15
   1  10   3    5.15    1.14
  -1  10  -3    7.27    1.25
  -1  10  -3    6.14    1.23
   1  10   3    6.04    0.99
   1  10   3    7.36    1.06
  -1 -10  -3    5.96    1.13
  -1 -10  -3    6.38    1.23
   1 -10   3    5.93    1.17
   1 -10   3    5.60    1.10
   1 -10   3    5.51    1.24
   1 -10   3    5.77    1.17
  -1  10  -4    1.59    0.67
  -1  10  -4    1.72    0.85
  -1  10  -4    1.31    0.77
  -1  10  -4    1.17    0.77
   1  10   4    0.91    0.55
   1  10   4    1.13    0.59
  -1  10  -4    3.13    1.24
   1  10   4    0.90    0.79
   1  10   4    1.57    0.84
  -1 -10  -4    0.97    0.75
  -1 -10  -4    0.60    0.73
  -1 -10  -4    3.13    0.75
   1 -10   4    0.49    0.67
  -1 -10  -4    1.24    0.77
   1 -10   4    1.51    0.86
  -1  10  -5    3.59    0.99
   1  10   5    5.80    1.08
   1  10   5    6.90    1.07
  -1  10  -5    3.98    1.00
  -1  10  -5    4.09    1.52
   1  10   5    4.33    1.09
   1 -10   5    4.30    1.19
  -1 -10  -5    3.05    1.01
   1 -10   5    4.87    0.97
  -1 -10  -5    2.25    0.89
   1 -10   5    5.67    1.05
  -1 -10  -5    3.04    0.84
  -1 -10  -5    1.63    0.82
  -1  10  -6    4.39    1.01
   1  10   6    3.03    0.94
  -1  10  -6    4.80    1.02
   1  10   6    4.17    1.08
  -1  10  -6    5.93    1.10
   1  10   6    3.26    0.89
  -1  10  -6    2.59    0.85
  -1  10  -6    4.42    1.07
   1 -10   6    5.66    0.98
  -1 -10  -6    3.06    1.06
   1 -10   6    3.91    1.01
  -1 -10  -6    6.06    1.06
  -1 -10  -6    3.52    0.96
  -1 -10  -6    3.12    0.84
   1 -10   6    3.82    1.31
  -1  10  -7   -0.80    0.72
   1  10   7   -0.04    0.75
  -1  10  -7    1.34    0.76
   1  10   7   -0.19    0.64
  -1  10  -7   -1.49    0.67
  -1  10  -7    0.51    0.64
  -1  10  -7   -0.64    0.65
  -1 -10  -7   -0.37    0.83
  -1 -10  -7   -0.09    0.56
  -1 -10  -7   -0.18    0.69
   1 -10   7   -0.11    0.62
  -1 -10  -7   -0.06    0.64
   1 -10   7    0.31    1.16
   1 -10   7   -1.27    1.12
  -1  10  -8    7.57    1.35
  -1  10  -8    6.48    1.21
   1  10   8    8.01    1.71
   1  10   8    7.19    1.37
  -1  10  -8    7.06    1.29
   1  10   8    7.48    1.26
  -1  10  -8    7.69    1.29
  -1  10  -8    6.20    1.34
   1 -10   8    6.32    1.17
  -1 -10  -8    6.76    1.16
  -1 -10  -8    7.98    1.36
  -1 -10  -8    8.49    1.31
   1 -10   8    7.47    1.35
  -1 -10  -8    9.23    1.55
   1  10   9    8.32    1.18
  -1  10  -9    7.72    1.19
   1  10   9    5.04    1.27
  -1  10  -9    5.62    1.26
  -1  10  -9    6.06    1.16
  -1  10  -9    7.27    1.26
  -1  10  -9    6.81    1.30
   1 -10   9    5.30    1.19
   1 -10   9    5.67    1.10
  -1 -10  -9    6.47    1.31
   1 -10   9    6.75    1.75
  -1 -10  -9    3.92    1.09
  -1 -10  -9    6.13    1.02
  -1 -10  -9    6.31    1.21
  -1  10 -10    0.35    0.71
  -1  10 -10   -0.36    0.75
   1  10  10    1.85    0.93
  -1  10 -10    0.85    0.67
  -1  10 -10    1.44    0.85
   1 -10  10    0.60    0.61
  -1 -10 -10   -0.08    0.68
   1 -10  10    0.69    0.96
   1 -10  10    0.67    0.80
  -1 -10 -10    0.25    0.70
  -1  10 -11    1.78    0.92
   1  10  11    1.84    1.00
  -1  10 -11    2.64    0.90
  -1  10 -11    0.51    0.68
  -1  10 -11    2.12    0.95
   1 -10  11    2.32    1.04
   1 -10  11    0.92    0.63
  -1 -10 -11    2.46    0.80
  -1 -10 -11    1.76    0.82
  -1  10 -12    0.41    0.79
  -1  10 -12    2.84    0.94
  -1  10 -12    2.12    0.95
  -1  10 -12    0.56    0.65
   1 -10  12    1.42    0.95
  -1 -10 -12    1.20    0.83
   1 -10  12    0.69    0.61
  -1  10 -13    0.35    0.80
  -1  10 -13    0.93    0.86
  -1  10 -13    0.59    0.70
  -1  10 -13    0.30    0.79
   1 -10  13    0.38    0.59
  -1 -10 -13    0.75    0.82
   1 -10  13    0.41    0.92
  -1  10 -14    2.39    0.97
  -1  10 -14    0.93    0.85
  -1  10 -14    1.54    0.74
  -1  10 -14    0.58    0.85
  -1 -10 -14   -0.40    0.75
   1 -10  14    2.82    1.04
   1 -10  14    0.37    0.57
  -1  10 -15   -0.23    0.85
  -1  10 -15    0.17    0.86
   1 -10  15   -1.23    0.87
  -1 -10 -15    0.22    0.85
  -1  10 -16    2.74    1.09
  -1  10 -16    1.91    1.02
  -1  10 -16    1.91    0.98
  -1 -10 -16    0.98    0.91
   1 -10  16    2.20    1.11
  -1  10 -17    1.21    1.17
  -1  10 -17   -0.31    0.88
  -1 -10 -17    0.01    0.81
   1 -10  17   -0.19    1.00
   1  11 -16   -0.44    1.01
   1  11 -16   -0.01    1.01
   1  11 -16    0.72    1.00
   1  11 -16    0.46    0.94
  -1 -11  16   -0.50    0.65
   1 -11 -16    1.13    0.97
  -1 -11  16    0.79    1.05
   1  11 -15   -1.28    0.94
   1  11 -15    0.37    0.94
   1  11 -15    1.39    1.06
   1 -11 -15    0.75    0.92
  -1 -11  15   -0.37    0.93
  -1 -11  15    0.41    0.65
   1  11 -14    0.49    0.92
   1  11 -14    1.10    1.01
   1  11 -14    0.84    1.01
   1  11 -14    1.30    0.93
  -1 -11  14    0.48    0.67
   1 -11 -14    0.86    0.90
   1 -11 -14    0.79    0.95
  -1 -11  14    1.82    1.04
   1 -11 -14    0.68    0.72
   1  11 -13    0.99    0.98
   1  11 -13   -0.30    0.89
   1  11 -13    2.26    0.97
   1  11 -13    0.40    0.92
   1 -11 -13    0.19    0.67
   1 -11 -13    0.66    1.07
   1 -11 -13    0.36    0.83
  -1 -11  13   -0.87    0.89
  -1 -11  13   -0.09    0.65
   1  11 -12    1.60    0.93
   1  11 -12    0.63    1.00
   1  11 -12   -0.39    0.82
   1  11 -12   -0.24    0.90
  -1 -11  12    1.25    0.98
   1 -11 -12   -0.16    0.76
  -1 -11  12    0.33    0.67
   1 -11 -12    0.61    0.69
   1  11 -11    0.15    0.91
   1  11 -11   -0.40    0.82
   1  11 -11    0.09    0.88
   1  11 -11   -0.30    0.81
   1 -11 -11    0.18    1.12
  -1 -11  11   -1.35    0.59
   1 -11 -11   -0.76    0.73
   1 -11 -11   -0.05    0.66
  -1 -11  11   -0.64    0.84
   1 -11 -11    0.61    0.62
   1  11 -10    5.36    1.18
   1  11 -10    3.43    1.18
   1  11 -10    6.43    1.22
  -1  11  10    6.12    1.14
   1  11 -10    5.26    1.25
   1 -11 -10    2.71    1.16
   1 -11 -10    4.37    1.11
   1 -11 -10    3.60    0.90
   1 -11 -10    5.95    1.05
  -1 -11  10    4.08    0.97
  -1 -11  10    3.63    1.18
   1 -11 -10    4.15    0.96
   1  11  -9    3.46    1.04
   1  11  -9    5.40    1.13
   1  11  -9    3.60    1.16
   1 -11  -9    4.08    1.09
  -1 -11   9    4.07    1.11
   1 -11  -9    3.49    0.85
  -1 -11   9    4.93    1.27
   1 -11  -9    4.50    0.93
   1 -11  -9    3.93    1.04
  -1 -11   9    6.43    1.73
   1 -11  -9    4.39    1.05
   1  11  -8   -0.59    0.85
   1  11  -8    0.93    0.87
   1  11  -8    2.45    1.24
   1  11  -8    1.13    0.87
   1 -11  -8    0.43    0.59
  -1 -11   8    2.37    1.01
   1 -11  -8    1.44    0.88
   1 -11  -8    0.71    0.77
   1 -11  -8    1.79    0.71
  -1 -11   8    0.07    1.19
   1 -11  -8   -0.07    0.67
  -1 -11   8    0.95    0.81
  -1  11   7    3.22    0.91
   1  11  -7    5.23    1.15
   1  11  -7    3.87    1.27
   1  11  -7    2.79    0.96
   1  11  -7    3.22    0.90
  -1  11   7    4.27    1.44
   1  11  -7    4.27    1.04
  -1 -11   7    4.17    1.47
   1 -11  -7    2.77    0.95
  -1 -11   7    1.33    0.90
   1 -11  -7    2.40    0.96
  -1 -11   7    2.99    1.11
   1 -11  -7    1.91    0.75
   1 -11  -7    1.89    0.94
   1 -11  -7    3.83    0.98
   1  11  -6    0.15    0.65
  -1  11   6    0.18    0.78
   1  11  -6    0.60    0.82
   1  11  -6   -0.71    0.71
  -1  11   6    0.58    0.74
   1  11  -6   -0.48    0.91
  -1  11   6   -0.57    0.77
   1  11  -6    1.57    0.96
  -1 -11   6    0.13    0.83
   1 -11  -6   -0.03    0.80
  -1 -11   6    0.94    0.89
   1 -11  -6    1.28    0.81
   1 -11  -6   -0.53    0.50
   1 -11  -6    1.09    0.80
  -1 -11   6   -1.27    0.67
  -1 -11   6   -0.15    0.74
   1  11  -5    0.95    0.90
   1  11  -5    0.62    0.78
  -1  11   5    0.31    0.74
  -1  11   5    1.33    0.88
   1  11  -5    0.06    0.65
  -1  11   5    0.26    0.81
   1  11  -5    0.87    0.85
  -1 -11   5    0.55    0.76
   1 -11  -5    0.74    0.99
  -1 -11   5   -0.33    0.73
   1 -11  -5   -0.74    0.72
   1 -11  -5    0.00    0.61
   1 -11  -5    0.83    0.76
   1 -11  -5    0.78    0.81
  -1 -11   5    0.31    0.72
  -1 -11   5    1.48    0.89
  -1  11   4    0.93    0.62
   1  11  -4   -0.65    0.61
  -1  11   4   -0.63    0.73
  -1  11   4    1.13    0.87
  -1  11   4    0.23    0.56
   1  11  -4    2.44    0.80
   1  11  -4   -0.26    0.85
  -1  11   4   -0.41    0.73
   1  11  -4   -0.50    0.85
   1 -11  -4   -0.20    0.70
   1 -11  -4    1.89    0.83
   1 -11  -4   -0.49    0.73
  -1 -11   4    2.33    0.93
  -1 -11   4    0.01    0.68
   1 -11  -4   -0.05    0.66
  -1 -11   4   -0.52    0.68
  -1 -11   4    0.00    0.73
   1 -11  -4    0.63    0.83
   1  11  -3    9.27    1.37
  -1  11   3    8.96    1.28
   1  11  -3    7.81    1.45
   1  11  -3   11.26    1.57
  -1  11   3    9.41    1.26
  -1  11   3    7.64    1.46
   1  11  -3    7.27    1.46
   1  11  -3    7.69    1.48
  -1  11   3    8.60    1.46
  -1  11   3    9.69    1.47
   1 -11  -3   10.81    1.51
  -1 -11   3    7.37    1.36
   1 -11  -3    8.98    1.37
   1 -11  -3    7.57    1.43
  -1 -11   3    8.22    1.42
   1 -11  -3    7.26    1.34
  -1 -11   3    7.02    1.38
  -1 -11   3    5.34    1.41
   1 -11  -3    5.52    1.32
  -1  11   2    6.62    1.12
  -1  11   2    5.85    1.21
   1  11  -2    6.94    1.23
  -1  11   2    6.88    1.34
  -1  11   2    6.00    1.16
   1  11  -2    8.87    1.36
  -1  11   2    3.17    1.13
   1  11  -2    6.03    1.28
   1  11  -2    7.15    1.35
   1  11  -2    5.07    1.10
  -1 -11   2    6.52    1.23
  -1 -11   2    6.53    1.28
   1 -11  -2    4.69    1.08
  -1 -11   2    5.86    1.21
   1 -11  -2    6.67    1.27
  -1 -11   2    5.17    1.23
   1 -11  -2    6.32    1.21
   1  11  -1    2.08    1.02
   1  11  -1    2.91    0.93
  -1  11   1    0.28    0.81
  -1  11   1    1.21    0.87
  -1  11   1    1.28    0.72
   1  11  -1    3.62    1.01
  -1  11   1    1.40    0.87
  -1  11   1    1.95    0.69
   1  11  -1    2.51    0.80
   1  11  -1    1.81    0.71
  -1 -11   1    2.07    0.82
   1 -11  -1    1.71    0.77
   1 -11  -1    0.56    0.81
   1 -11  -1    2.22    0.95
  -1 -11   1    0.79    0.74
  -1 -11   1    0.09    0.80
  -1 -11   1    2.39    0.91
   1 -11  -1    1.35    0.82
   1  11   0   20.10    3.13
   1  11   0   22.96    2.82
   1  11   0   20.59    2.60
  -1  11   0   17.94    2.70
  -1  11   0   26.31    2.83
  -1  11   0   17.18    2.56
  -1  11   0   21.55    2.64
   1  11   0   23.55    2.64
  -1 -11   0   19.40    2.70
   1 -11   0   20.10    2.71
   1 -11   0   21.63    2.81
   1 -11   0   20.85    2.68
   1 -11   0   18.26    2.66
  -1 -11   0   20.96    2.71
  -1 -11   0   22.01    2.79
  -1 -11   0   20.15    2.70
  -1  11  -1   18.85    2.72
   1  11   1   22.87    2.93
  -1  11  -1   22.71    2.88
   1  11   1   22.93    2.73
   1  11   1   22.76    2.89
  -1  11  -1   21.67    2.78
   1  11   1   23.26    2.90
  -1  11  -1   21.59    2.88
  -1  11  -1   21.97    2.88
   1  11   1   21.47    2.78
  -1 -11  -1   20.01    2.84
   1 -11   1   22.27    2.82
  -1 -11  -1   23.71    3.16
   1 -11   1   20.96    2.91
  -1 -11  -1   22.55    2.92
  -1 -11  -1   21.52    2.79
   1 -11   1   23.23    2.90
   1 -11   1   21.89    2.81
   1  11   2    0.25    0.84
   1  11   2    1.67    0.64
  -1  11  -2    1.48    0.92
  -1  11  -2    1.56    0.97
  -1  11  -2    3.80    0.99
   1  11   2    1.19    0.86
   1  11   2    1.83    0.74
   1  11   2    0.66    0.82
   1 -11   2    1.45    0.89
   1 -11   2    1.25    0.80
  -1 -11  -2    1.91    0.82
   1 -11   2    3.00    0.89
  -1 -11  -2    2.79    0.90
  -1 -11  -2    1.00    0.78
  -1 -11  -2    1.85    1.44
   1  11   3    9.42    1.72
  -1  11  -3   11.96    1.76
   1  11   3   12.22    1.53
   1  11   3   10.31    1.66
   1  11   3    8.63    1.44
  -1  11  -3   10.14    1.60
   1  11   3    9.82    1.64
  -1  11  -3   11.47    1.95
  -1  11  -3    9.37    1.54
  -1  11  -3   10.11    1.70
  -1 -11  -3   10.71    1.66
  -1 -11  -3   13.55    1.77
   1 -11   3   10.16    1.64
  -1 -11  -3    8.42    1.59
  -1 -11  -3   10.57    1.59
   1 -11   3    9.43    1.65
   1 -11   3   15.69    2.02
   1 -11   3   10.29    1.75
  -1  11  -4    3.94    1.07
  -1  11  -4    2.57    1.02
   1  11   4    3.49    0.80
  -1  11  -4    5.83    1.08
   1  11   4    2.53    0.72
   1  11   4    3.21    1.03
   1  11   4    3.39    1.02
  -1  11  -4    3.56    0.99
   1  11   4    2.13    0.95
  -1  11  -4    3.13    0.84
  -1 -11  -4    4.12    0.99
  -1 -11  -4    2.96    0.86
  -1 -11  -4    1.90    0.89
  -1 -11  -4    2.61    0.98
   1 -11   4    2.70    1.05
   1 -11   4    2.65    0.91
  -1  11  -5    0.76    0.80
   1  11   5   -0.12    0.78
   1  11   5   -0.01    0.81
   1  11   5    0.35    0.79
  -1  11  -5    0.68    0.81
  -1  11  -5   -1.08    0.75
  -1  11  -5    0.57    0.88
  -1  11  -5    0.86    0.66
  -1 -11  -5    0.49    0.74
  -1 -11  -5    0.51    0.73
  -1 -11  -5    0.38    0.60
   1 -11   5    1.69    1.02
   1 -11   5    2.06    0.96
   1 -11   5   -0.60    0.75
  -1 -11  -5    0.69    0.81
  -1  11  -6   -0.25    0.61
   1  11   6    0.98    0.84
   1  11   6   -0.03    0.79
  -1  11  -6    0.19    0.83
  -1  11  -6    0.67    0.77
  -1  11  -6    1.92    0.88
  -1  11  -6   -1.16    0.75
   1  11   6    0.57    0.78
  -1 -11  -6    1.09    0.85
   1 -11   6    0.65    0.77
  -1 -11  -6    1.53    0.80
  -1 -11  -6    0.50    0.71
   1 -11   6    1.73    0.75
   1 -11   6    1.51    0.90
  -1 -11  -6    0.46    0.61
  -1  11  -7   -0.45    0.82
  -1  11  -7   -0.21    0.70
  -1  11  -7    0.58    0.82
  -1 -11  -7    0.97    0.78
   1 -11   7   -0.69    0.67
  -1 -11  -7    1.00    0.90
  -1 -11  -7    0.03    0.60
   1 -11   7    0.24    0.79
  -1 -11  -7    0.39    0.71
   1 -11   7    1.78    0.93
  -1  11  -8    0.42    0.80
   1  11   8    1.05    0.81
  -1  11  -8    0.37    0.87
  -1  11  -8    0.39    0.76
  -1  11  -8   -0.29    0.77
  -1 -11  -8   -0.87    0.66
   1 -11   8   -0.84    0.62
   1 -11   8   -0.11    0.73
  -1 -11  -8   -0.03    0.70
   1 -11   8    0.29    0.85
  -1 -11  -8    0.71    0.77
  -1 -11  -8   -0.27    0.52
  -1  11  -9   -0.06    0.82
  -1  11  -9    0.81    0.81
  -1  11  -9    0.80    0.82
   1  11   9    0.40    0.80
  -1  11  -9   -0.69    0.75
  -1 -11  -9   -0.90    0.72
  -1 -11  -9   -0.36    0.66
   1 -11   9    1.24    0.98
  -1 -11  -9   -0.45    0.69
   1 -11   9   -1.05    0.64
  -1 -11  -9   -0.98    0.58
  -1  11 -10    5.42    1.25
  -1  11 -10    2.67    1.13
  -1  11 -10    5.38    1.15
  -1  11 -10    6.25    1.22
   1 -11  10    6.35    1.35
   1 -11  10    5.73    1.01
  -1 -11 -10    3.36    1.03
  -1 -11 -10    4.09    0.96
  -1 -11 -10    2.79    0.87
  -1 -11 -10    4.58    1.10
  -1  11 -11    3.78    1.02
  -1  11 -11    5.68    1.21
  -1  11 -11    3.64    1.06
  -1  11 -11    1.47    1.01
  -1 -11 -11    2.71    1.00
  -1 -11 -11    2.58    1.21
   1 -11  11    4.25    1.18
   1 -11  11    3.02    0.86
  -1  11 -12    4.13    1.13
  -1  11 -12    1.89    0.93
  -1  11 -12    0.98    0.97
  -1  11 -12    1.48    0.94
   1 -11  12    1.65    0.75
   1 -11  12    2.98    1.16
  -1 -11 -12    3.23    1.00
  -1  11 -13    3.71    1.16
  -1  11 -13    1.52    1.02
  -1  11 -13    5.15    1.07
  -1  11 -13    4.66    1.18
  -1 -11 -13    2.96    1.02
   1 -11  13    4.47    1.27
   1 -11  13    2.20    0.79
  -1  11 -14    2.69    1.04
  -1  11 -14    2.04    1.04
  -1  11 -14    2.57    1.17
  -1  11 -14    0.47    0.97
  -1 -11 -14    0.94    0.91
   1 -11  14    2.91    1.17
   1 -11  14    1.30    0.72
  -1  11 -15    1.43    0.98
  -1  11 -15    1.54    0.98
  -1  11 -15   -0.24    0.95
  -1 -11 -15    1.17    0.91
   1 -11  15   -0.58    1.01
   1 -11  15   -0.30    0.60
  -1  11 -16    1.20    1.02
  -1  11 -16   -0.77    0.92
  -1  11 -16   -0.31    1.01
  -1 -11 -16   -0.07    0.86
   1 -11  16   -0.46    1.03
   1  12 -14    0.26    1.02
   1  12 -14    1.35    1.08
   1  12 -14   -0.49    1.01
  -1 -12  14    1.04    1.12
   1 -12 -14    0.53    0.96
  -1 -12  14   -0.95    0.67
   1 -12 -14   -0.66    1.27
   1  12 -13    3.70    1.37
   1  12 -13    4.59    1.29
   1  12 -13    4.85    1.30
   1  12 -13    2.59    1.21
   1 -12 -13    1.97    0.93
  -1 -12  13    2.28    0.89
   1 -12 -13    3.35    1.27
  -1 -12  13    3.82    1.32
   1  12 -12    2.00    1.10
   1  12 -12    1.34    1.07
   1  12 -12    0.97    1.16
   1  12 -12    2.38    1.09
   1 -12 -12    1.97    0.74
  -1 -12  12    1.29    0.82
  -1 -12  12    2.01    1.18
   1 -12 -12    1.89    0.99
   1  12 -11    0.00    1.06
   1  12 -11    1.73    1.00
   1  12 -11    0.06    1.00
   1  12 -11    1.22    1.01
  -1  12  11    1.15    0.96
   1 -12 -11   -1.10    0.76
   1 -12 -11   -0.51    1.65
  -1 -12  11    0.36    0.73
  -1 -12  11    0.52    1.00
   1 -12 -11    1.03    0.71
   1  12 -10    0.88    1.09
  -1  12  10    1.37    0.97
   1  12 -10    1.16    0.98
   1  12 -10    0.94    1.00
   1  12 -10    0.07    0.98
  -1 -12  10    0.93    0.73
  -1 -12  10    0.40    0.99
   1 -12 -10    0.98    1.07
   1 -12 -10   -0.31    0.75
   1 -12 -10    0.99    0.68
   1 -12 -10    0.99    0.86
   1  12  -9    3.02    1.10
  -1  12   9    1.67    1.00
   1  12  -9    1.85    0.92
   1  12  -9    0.34    1.06
   1  12  -9    0.42    0.97
  -1 -12   9    1.44    1.02
   1 -12  -9   -0.25    0.83
  -1 -12   9   -0.19    0.71
   1 -12  -9    0.92    0.72
   1 -12  -9   -0.11    0.95
   1 -12  -9    0.51    0.80
   1  12  -8   -0.72    0.96
   1  12  -8   -0.61    1.10
   1  12  -8    1.32    0.95
   1  12  -8    0.06    0.82
  -1 -12   8   -0.70    0.84
  -1 -12   8    0.33    0.72
   1 -12  -8   -0.07    0.66
   1 -12  -8   -0.25    0.93
   1 -12  -8    0.86    0.86
   1 -12  -8    1.02    0.86
   1  12  -7    1.95    0.94
   1  12  -7    2.85    1.12
  -1  12   7    0.52    0.91
   1  12  -7    0.56    0.92
   1  12  -7   -0.06    1.19
   1 -12  -7    1.42    1.00
   1 -12  -7    1.35    0.86
  -1 -12   7    1.30    1.03
   1 -12  -7    0.38    0.80
   1 -12  -7    0.11    0.69
  -1 -12   7    0.68    0.79
  -1  12   6   -1.65    0.83
   1  12  -6   -0.11    0.78
   1  12  -6    0.62    0.91
   1  12  -6   -0.18    1.28
   1  12  -6    0.07    0.89
   1 -12  -6   -0.13    0.93
   1 -12  -6   -0.29    0.72
  -1 -12   6    0.27    0.90
   1 -12  -6   -0.14    0.69
   1 -12  -6    1.05    0.84
  -1 -12   6   -0.58    0.70
  -1 -12   6   -0.22    0.76
   1  12  -5    1.39    1.04
   1  12  -5    2.07    1.01
   1  12  -5    0.39    0.89
   1  12  -5    0.30    0.76
  -1  12   5    1.48    0.90
  -1 -12   5    1.51    1.02
   1 -12  -5    1.35    0.88
   1 -12  -5    0.44    0.92
   1 -12  -5   -0.55    0.64
  -1 -12   5   -1.57    0.68
  -1 -12   5    2.59    0.96
   1 -12  -5    0.52    0.82
  -1  12   4   -0.19    0.58
   1  12  -4   -0.16    0.78
  -1  12   4    0.30    0.91
   1  12  -4    0.97    0.88
  -1  12   4    0.30    0.67
   1  12  -4   -0.50    0.92
   1  12  -4    0.31    0.97
   1  12  -4    0.13    0.86
  -1 -12   4   -1.00    0.73
  -1 -12   4    0.34    0.77
   1 -12  -4    1.30    0.96
   1 -12  -4   -0.03    0.72
   1 -12  -4   -1.04    0.66
  -1 -12   4    0.10    0.89
   1 -12  -4   -0.80    0.78
   1  12  -3    2.59    1.08
  -1  12   3    4.19    0.90
  -1  12   3    3.32    1.10
   1  12  -3    1.67    0.89
   1  12  -3    3.80    1.11
   1  12  -3    2.51    0.89
   1  12  -3    2.13    1.06
  -1  12   3    1.74    0.76
   1 -12  -3    1.48    1.01
   1 -12  -3    3.02    1.03
   1 -12  -3    2.80    0.89
  -1 -12   3    2.27    1.02
   1 -12  -3    3.07    0.95
  -1 -12   3    2.64    0.98
  -1 -12   3    3.11    0.95
  -1  12   2    1.28    0.91
   1  12  -2    1.32    0.96
   1  12  -2    1.05    0.72
   1  12  -2   -0.28    0.72
  -1  12   2    0.05    0.63
  -1  12   2    1.17    0.73
   1  12  -2    1.26    0.93
   1  12  -2    1.13    0.98
   1 -12  -2   -0.63    0.84
   1 -12  -2    0.79    0.87
  -1 -12   2    1.21    0.83
  -1 -12   2    2.15    0.92
   1 -12  -2   -0.02    0.69
   1 -12  -2    0.91    0.83
  -1 -12   2    2.14    1.00
  -1  12   1   -0.09    0.80
  -1  12   1    0.39    0.66
   1  12  -1    0.20    0.69
   1  12  -1    0.70    0.92
  -1  12   1    0.40    0.69
   1  12  -1   -0.69    0.88
  -1  12   1    0.64    0.91
   1  12  -1    0.69    1.26
   1  12  -1    0.10    0.77
   1 -12  -1    0.47    0.84
  -1 -12   1   -0.54    0.66
   1 -12  -1    0.33    0.77
   1 -12  -1   -0.66    0.63
  -1 -12   1    0.24    0.88
   1 -12  -1    0.04    0.86
  -1 -12   1    0.26    0.75
  -1  12   0    1.02    0.88
   1  12   0   -0.12    0.75
  -1  12   0    0.21    0.87
  -1  12   0    0.33    0.64
   1  12   0    0.62    0.88
   1  12   0    1.18    0.78
  -1  12   0   -0.76    0.84
   1  12   0    0.42    0.95
  -1 -12   0    0.64    0.70
  -1 -12   0    0.39    0.92
  -1 -12   0    0.31    0.83
   1 -12   0   -0.18    0.81
  -1 -12   0    0.69    0.75
   1 -12   0   -0.01    1.19
   1 -12   0    0.35    0.79
   1  12   1    6.74    1.13
  -1  12  -1    3.91    1.00
   1  12   1    7.05    1.88
  -1  12  -1    6.40    1.31
  -1  12  -1    5.72    1.13
   1  12   1    4.55    1.01
  -1  12  -1    4.55    1.23
  -1  12  -1    4.18    1.25
   1  12   1    6.34    1.30
  -1 -12  -1    4.39    1.17
   1 -12   1    4.56    1.13
  -1 -12  -1    7.99    1.29
  -1 -12  -1    7.09    1.33
   1 -12   1    6.24    1.32
  -1 -12  -1    3.24    1.06
   1 -12   1    3.25    1.03
   1  12   2    4.03    0.96
  -1  12  -2    2.14    1.04
  -1  12  -2    5.26    1.19
   1  12   2    2.72    0.81
  -1  12  -2    4.62    1.16
  -1  12  -2    5.18    1.04
  -1  12  -2    2.40    0.88
   1  12   2    4.53    1.15
  -1 -12  -2    5.03    1.19
  -1 -12  -2    3.60    0.95
   1 -12   2    1.77    0.94
  -1 -12  -2    1.45    0.91
   1 -12   2    1.94    1.00
   1 -12   2    2.66    0.96
  -1 -12  -2    2.75    1.00
   1  12   3   10.96    1.59
  -1  12  -3    9.61    1.82
  -1  12  -3   13.13    1.79
  -1  12  -3    8.03    1.74
  -1  12  -3   11.88    1.73
  -1  12  -3    8.96    1.75
   1  12   3   10.14    1.76
  -1 -12  -3   13.89    1.89
  -1 -12  -3   10.42    1.78
   1 -12   3   11.12    1.73
   1 -12   3   13.01    1.95
  -1 -12  -3   12.34    1.80
  -1 -12  -3    9.80    1.66
  -1  12  -4   -0.07    0.89
  -1  12  -4    1.11    0.80
  -1  12  -4    0.37    0.91
   1  12   4    1.19    0.97
   1  12   4    0.84    0.62
  -1  12  -4    0.55    0.92
   1 -12   4   -0.12    0.78
  -1 -12  -4    0.11    0.77
   1 -12   4    0.46    0.80
  -1 -12  -4   -0.14    0.90
   1 -12   4   -0.12    0.88
  -1 -12  -4    0.10    0.75
  -1 -12  -4    0.08    0.71
  -1  12  -5    8.97    1.43
  -1  12  -5    5.18    1.30
   1  12   5    3.67    1.19
  -1  12  -5    4.42    1.16
  -1  12  -5    4.11    1.15
   1 -12   5    4.45    1.08
  -1 -12  -5    4.11    1.13
   1 -12   5    2.82    1.10
  -1 -12  -5    6.53    1.24
  -1 -12  -5    3.91    1.04
  -1 -12  -5    4.57    1.22
   1 -12   5    5.45    1.30
  -1  12  -6    0.68    0.94
  -1  12  -6    0.53    0.86
  -1  12  -6    1.19    0.93
   1  12   6   -0.35    0.87
  -1 -12  -6    0.34    0.82
  -1 -12  -6    0.53    0.94
   1 -12   6    0.51    0.79
  -1 -12  -6    0.23    0.65
   1 -12   6    0.50    0.91
   1 -12   6    0.31    0.77
  -1 -12  -6   -0.89    0.69
  -1  12  -7    0.18    0.92
  -1  12  -7    1.79    1.01
  -1  12  -7    0.68    1.05
  -1  12  -7    1.25    0.93
   1  12   7   -0.10    0.80
   1 -12   7   -0.29    0.87
  -1 -12  -7    0.52    0.65
   1 -12   7   -0.24    0.74
  -1 -12  -7    0.35    0.84
  -1 -12  -7    0.78    1.02
  -1 -12  -7   -1.69    0.67
  -1  12  -8   -0.75    0.87
  -1  12  -8    0.90    1.03
  -1  12  -8    0.70    0.94
  -1  12  -8    0.67    0.81
  -1 -12  -8    1.06    0.69
  -1 -12  -8   -0.24    0.96
  -1 -12  -8    1.69    0.85
   1 -12   8    0.33    0.78
   1 -12   8    2.15    1.08
  -1 -12  -8    0.82    0.81
  -1  12  -9    0.16    0.89
  -1  12  -9    0.84    0.94
  -1  12  -9    0.00    0.93
   1  12   9   -0.60    1.05
  -1  12  -9   -0.24    1.05
  -1 -12  -9   -1.06    0.74
  -1 -12  -9   -0.88    0.60
  -1 -12  -9   -0.88    0.73
   1 -12   9   -0.52    0.71
  -1 -12  -9   -0.94    0.95
   1 -12   9    1.81    1.05
  -1  12 -10    1.76    0.99
  -1  12 -10   -0.39    0.85
  -1  12 -10    0.46    0.96
  -1  12 -10   -0.23    1.01
  -1 -12 -10   -0.60    0.60
  -1 -12 -10   -0.22    1.05
  -1 -12 -10   -0.17    0.80
   1 -12  10   -0.39    0.71
  -1 -12 -10   -0.93    0.76
   1 -12  10   -0.55    0.93
  -1  12 -11    2.23    1.03
  -1  12 -11    1.38    1.12
  -1  12 -11    0.70    0.97
  -1  12 -11    1.25    1.05
   1 -12  11    2.33    1.11
  -1 -12 -11    1.38    0.93
  -1 -12 -11    2.06    0.78
  -1 -12 -11    0.38    1.43
   1 -12  11    0.44    0.74
  -1  12 -12    0.42    0.99
  -1  12 -12    0.84    1.02
  -1  12 -12   -0.63    1.04
  -1 -12 -12   -0.15    0.87
   1 -12  12    0.73    1.07
   1 -12  12   -0.62    0.65
  -1  12 -13    3.69    1.39
  -1  12 -13    4.86    1.31
  -1  12 -13    7.14    1.44
  -1  12 -13    6.48    1.44
   1 -12  13    3.67    0.98
   1 -12  13    5.69    1.53
  -1  12 -14    1.84    1.17
  -1  12 -14    4.20    1.21
  -1 -12 -14    0.77    0.96
   1 -12  14    0.61    0.75
  -1 -12 -14    0.59    1.82
   1 -12  14    2.46    1.24
   1  13 -12   -1.37    1.19
   1  13 -12    2.43    1.15
  -1 -13  12   -1.32    0.73
   1 -13 -12   -0.20    0.96
   1 -13 -12    0.55    1.40
  -1 -13  12    1.56    1.20
   1 -13 -12   -1.71    0.69
   1  13 -11    1.51    1.31
   1  13 -11    2.82    1.25
   1  13 -11    0.80    1.04
  -1 -13  11   -0.94    0.76
   1 -13 -11   -0.89    0.88
   1 -13 -11    2.22    0.93
   1 -13 -11    0.47    0.79
  -1 -13  11    0.79    1.13
   1  13 -10   -1.07    1.14
  -1  13  10    1.15    1.08
   1  13 -10   -0.53    1.18
   1  13 -10   -0.74    1.05
  -1 -13  10   -0.56    0.78
  -1 -13  10   -0.24    1.04
   1 -13 -10   -1.10    0.70
   1 -13 -10    0.04    0.83
   1 -13 -10   -0.78    0.86
   1  13  -9   -1.06    0.89
  -1  13   9    1.19    1.18
   1  13  -9   -1.20    0.98
   1  13  -9   -0.04    1.16
  -1 -13   9   -1.23    0.73
   1 -13  -9   -0.17    0.73
   1 -13  -9    0.28    0.93
  -1 -13   9    0.01    1.03
   1  13  -8    0.38    1.07
  -1  13   8    0.28    0.89
   1  13  -8    1.76    1.25
   1  13  -8    3.32    1.12
   1 -13  -8    1.05    0.81
  -1 -13   8    1.00    0.86
   1 -13  -8    1.39    0.99
  -1 -13   8    2.29    1.20
   1 -13  -8    1.41    0.96
  -1  13   7    1.51    1.16
   1  13  -7    3.62    1.22
   1  13  -7    2.97    1.15
   1  13  -7    0.86    1.26
  -1 -13   7    1.07    0.89
   1 -13  -7    1.73    0.85
   1 -13  -7    1.51    1.05
   1 -13  -7    1.74    1.01
  -1 -13   7    3.29    1.22
  -1  13   6    1.52    1.08
   1  13  -6    1.44    0.96
   1  13  -6    0.48    1.07
   1  13  -6    1.37    1.19
   1 -13  -6   -0.09    0.87
  -1 -13   6    0.24    0.85
   1 -13  -6    0.60    0.87
  -1 -13   6   -0.22    0.94
   1 -13  -6   -0.45    0.72
  -1  13   5    0.92    0.65
   1  13  -5    2.10    0.97
   1  13  -5    1.91    1.15
  -1  13   5    1.15    1.02
   1  13  -5    2.70    1.77
   1 -13  -5    1.58    0.98
  -1 -13   5    1.75    0.95
   1 -13  -5   -0.51    0.71
   1 -13  -5    1.33    0.91
  -1 -13   5    2.29    1.16
   1  13  -4   -0.37    0.99
  -1  13   4   -0.27    0.72
  -1  13   4    1.82    1.11
  -1  13   4   -0.08    0.67
   1  13  -4   -0.68    0.80
   1 -13  -4   -0.16    0.71
   1 -13  -4    1.38    0.98
  -1 -13   4    1.13    0.96
  -1 -13   4   -0.06    0.83
   1 -13  -4   -0.90    0.80
  -1 -13   4   -0.20    0.81
  -1  13   3    0.77    0.75
  -1  13   3   -0.44    0.95
  -1  13   3    0.07    0.71
   1  13  -3    1.77    0.89
   1  13  -3   -0.43    0.97
  -1 -13   3   -0.22    0.80
  -1 -13   3    0.99    1.02
  -1 -13   3   -0.73    0.79
   1 -13  -3    0.38    0.86
   1 -13  -3   -0.34    0.87
   1 -13  -3    0.60    0.76
  -1  13   2    1.63    0.84
   1  13  -2    3.11    1.18
   1  13  -2    3.46    1.01
  -1  13   2    1.84    1.12
  -1 -13   2    1.09    0.89
   1 -13  -2    1.09    0.90
  -1 -13   2    1.84    0.99
   1 -13  -2    1.48    1.03
  -1 -13   2    2.53    1.10
  -1  13   1    0.25    0.72
   1  13  -1   -0.22    0.78
  -1  13   1   -0.42    0.95
   1  13  -1    1.54    1.13
  -1  13   1   -0.65    0.73
   1  13  -1    0.82    0.74
   1 -13  -1   -0.41    0.90
  -1 -13   1    0.30    0.86
  -1 -13   1    0.07    0.85
   1 -13  -1    0.16    0.84
   1 -13  -1    0.31    0.83
  -1 -13   1    0.15    0.90
  -1  13   0    5.02    1.10
   1  13   0    8.60    1.52
   1  13   0    5.48    1.13
  -1  13   0    4.75    1.40
   1  13   0    4.03    1.14
  -1  13   0    4.58    1.15
  -1 -13   0    6.95    1.35
   1 -13   0    6.10    1.37
   1 -13   0    4.42    1.22
  -1 -13   0    8.06    1.49
  -1 -13   0    3.20    1.17
   1 -13   0    5.98    1.30
   1  13   1   -0.29    0.70
  -1  13  -1   -0.53    0.96
   1  13   1    0.13    0.75
   1  13   1    0.11    0.98
  -1  13  -1   -0.89    0.79
   1 -13   1    0.62    0.87
  -1 -13  -1   -0.61    0.73
  -1 -13  -1   -0.52    0.76
  -1 -13  -1   -0.26    0.85
   1 -13   1    0.50    0.96
   1  13   2    2.34    0.87
   1  13   2    2.09    1.21
  -1  13  -2    1.93    1.12
  -1  13  -2    3.24    1.03
   1  13   2    2.08    1.08
  -1 -13  -2    0.81    0.83
  -1 -13  -2    0.47    0.81
   1 -13   2    2.27    1.11
   1 -13   2    2.03    0.94
  -1 -13  -2    1.97    1.04
   1 -13   2    1.13    0.93
   1  13   3    2.47    0.81
  -1  13  -3    0.71    0.90
  -1  13  -3    1.13    1.02
   1  13   3    0.91    0.73
   1  13   3    2.97    1.18
   1 -13   3    0.22    0.92
  -1 -13  -3    1.96    1.01
  -1 -13  -3    1.21    0.89
   1 -13   3    1.07    0.99
  -1 -13  -3    0.19    0.84
   1 -13   3    0.94    0.89
   1  13   4    8.06    1.50
  -1  13  -4    7.86    1.47
  -1  13  -4    6.72    1.35
   1  13   4    6.89    1.14
   1 -13   4    4.81    1.24
   1 -13   4    3.74    1.25
  -1 -13  -4    5.19    1.28
   1 -13   4    7.35    1.50
  -1 -13  -4    8.15    1.46
  -1 -13  -4    3.10    1.17
  -1  13  -5    1.93    0.97
   1  13   5    0.80    1.07
  -1  13  -5    2.47    1.25
  -1  13  -5    4.87    1.29
  -1 -13  -5    0.91    0.92
  -1 -13  -5    1.95    0.97
   1 -13   5    1.02    0.94
   1 -13   5    1.42    1.08
  -1 -13  -5   -0.38    0.75
   1  13   6    3.16    1.14
  -1  13  -6    3.36    1.87
  -1  13  -6    2.12    1.03
  -1  13  -6    2.27    1.27
  -1 -13  -6    1.23    0.91
   1 -13   6    1.62    1.15
  -1 -13  -6    2.17    1.02
  -1 -13  -6    1.50    0.85
   1 -13   6    0.49    0.85
  -1  13  -7    3.43    1.17
  -1  13  -7    1.68    1.01
  -1  13  -7    1.68    1.22
   1  13   7    2.45    1.15
  -1 -13  -7    0.18    0.93
  -1 -13  -7    0.05    0.87
   1 -13   7   -0.89    0.79
  -1 -13  -7    0.16    0.91
   1 -13   7    0.47    1.06
  -1  13  -8    0.86    0.98
  -1  13  -8    0.10    1.18
  -1  13  -8    1.18    1.07
  -1 -13  -8    1.66    0.94
   1 -13   8    0.15    0.86
  -1 -13  -8   -0.42    0.85
  -1 -13  -8    0.11    0.77
   1 -13   8   -0.53    0.94
  -1  13  -9    1.83    1.11
  -1  13  -9    0.77    1.22
   1  13   9    0.83    1.38
   1 -13   9   -0.22    0.80
   1 -13   9    1.55    1.21
  -1 -13  -9    0.05    0.88
  -1 -13  -9    0.60    0.82
  -1  13 -10    1.74    1.17
   1  13  10    2.98    1.18
  -1  13 -10    1.85    1.09
  -1  13 -10   -0.25    1.17
  -1 -13 -10   -0.61    0.88
   1 -13  10    1.07    1.20
  -1 -13 -10   -0.44    0.75
  -1 -13 -10    2.02    0.92
   1 -13  10    0.92    0.83
  -1  13 -11    1.03    1.08
  -1  13 -11   -0.69    1.01
  -1  13 -11   -1.03    1.16
  -1 -13 -11    0.70    0.94
   1 -13  11   -0.45    1.03
  -1 -13 -11    0.33    0.78
   1 -13  11   -0.33    0.80
  -1  14   8    1.17    1.23
   1  14  -8   -1.16    1.12
   1  14  -8    0.82    1.04
   1 -14  -8   -0.28    0.95
  -1 -14   8   -1.05    0.85
   1 -14  -8   -0.48    0.85
   1 -14  -8    1.29    1.31
  -1 -14   8    0.01    1.17
  -1  14   7    2.41    1.30
   1  14  -7   -0.38    1.20
  -1 -14   7    0.84    1.18
   1 -14  -7    1.03    1.63
   1 -14  -7    0.56    0.94
   1 -14  -7   -0.35    0.84
  -1 -14   7    0.09    0.87
  -1  14   6    1.80    1.27
   1  14  -6    0.17    1.04
   1  14  -6    2.01    1.27
  -1 -14   6   -0.19    0.91
  -1 -14   6    1.32    1.15
   1 -14  -6   -0.15    0.85
   1 -14  -6    0.69    1.02
   1 -14  -6    0.77    1.60
  -1  14   5    6.30    1.50
   1  14  -5    4.86    1.48
  -1  14   5    4.78    0.95
   1  14  -5    3.23    1.21
   1 -14  -5    1.77    1.16
  -1 -14   5    4.04    1.63
  -1 -14   5    2.84    1.11
   1 -14  -5    2.50    1.07
  -1  14   4   -0.50    0.81
   1  14  -4   -0.20    0.93
   1  14  -4    0.57    1.15
  -1  14   4    1.28    1.22
  -1 -14   4    0.03    1.32
   1 -14  -4   -0.12    1.06
  -1 -14   4   -0.04    0.89
  -1  14   3   -0.14    0.78
   1  14  -3    1.19    1.20
   1  14  -3    0.02    0.92
  -1  14   3   -0.36    1.32
  -1  14   3    0.62    0.95
   1 -14  -3   -0.13    0.90
  -1 -14   3   -0.50    0.87
  -1  14   2   -0.25    0.80
   1  14  -2    0.16    1.14
  -1  14   2    0.20    0.84
  -1  14   2    1.03    1.18
   1  14  -2   -0.65    0.88
   1 -14  -2   -1.12    0.88
  -1 -14   2    0.10    0.95
  -1 -14   2   -0.17    0.87
   1 -14  -2   -0.69    0.89
  -1  14   1   -0.38    1.10
  -1  14   1   -0.05    0.84
   1  14  -1    1.30    0.97
   1  14  -1    0.13    1.14
  -1 -14   1   -1.51    0.84
   1 -14  -1   -0.84    1.06
   1 -14  -1    0.04    0.89
  -1 -14   1    0.25    0.94
   1  14   0    0.65    1.20
  -1  14   0   -0.17    1.13
   1  14   0    1.04    0.93
  -1  14   0   -0.84    0.82
   1 -14   0    0.18    0.93
  -1 -14   0    0.75    0.98
   1 -14   0    0.00    0.91
  -1 -14   0   -0.21    0.87
   1  14   1   -0.65    1.16
   1  14   1    0.37    1.16
   1  14   1    1.14    0.90
  -1  14  -1    1.16    0.95
  -1  14  -1    1.49    1.16
  -1 -14  -1   -0.72    0.89
   1 -14   1   -0.05    0.90
  -1 -14  -1   -1.18    0.90
   1 -14   1    0.99    0.98
   1  14   2    1.26    1.18
   1  14   2   -1.29    0.83
  -1  14  -2    2.12    1.19
  -1  14  -2    1.75    1.00
   1  14   2   -0.14    0.80
  -1 -14  -2   -0.28    1.16
   1 -14   2   -0.07    0.91
  -1 -14  -2   -0.53    0.87
   1 -14   2   -0.49    1.01
   1  14   3    2.00    1.08
   1  14   3    3.25    1.29
   1  14   3    1.13    0.83
  -1  14  -3    1.28    1.23
  -1  14  -3    1.16    1.01
   1 -14   3    0.67    1.79
  -1 -14  -3    0.89    0.98
   1 -14   3    1.02    0.96
  -1 -14  -3   -0.49    1.10
   1  14   4   -0.44    1.17
  -1  14  -4    0.14    1.02
  -1  14  -4    0.16    1.12
  -1 -14  -4    0.17    0.93
  -1 -14  -4   -0.01    0.86
   1 -14   4   -0.19    1.28
   1 -14   4    0.44    0.95
  -1  14  -5   -1.78    0.85
  -1  14  -5   -0.17    1.36
   1  14   5    1.38    1.24
  -1 -14  -5   -0.48    0.94
  -1 -14  -5   -0.54    0.83
   1 -14   5    0.57    1.18
   1 -14   5    0.69    0.95
  -1  14  -6    0.01    1.19
  -1  14  -6   -0.02    1.17
   1  14   6    0.72    1.22
  -1 -14  -6   -0.59    0.84
  -1 -14  -6    0.56    1.31
  -1 -14  -6   -0.32    0.89
   1 -14   6   -1.17    1.06
   1 -14   6   -1.99    0.82
  -1  14  -7    0.22    1.24
   1  14   7    2.95    1.31
  -1  14  -7    0.13    1.05
  -1 -14  -7    1.64    1.27
   1 -14   7    0.53    1.22
  -1 -14  -7   -0.79    0.94
  -1 -14  -7   -0.73    0.87
   1 -14   7   -0.80    0.90
   2   0 -14   -0.75    0.68
   2   0 -13    0.42    0.85
  -2   0  13    0.07    1.01
   2   0 -12    1.18    1.05
  -2   0  12    0.91    0.90
  -2   0  11   -1.23    1.00
   2   0 -11   -0.28    0.90
   2   0 -10   66.63    8.21
  -2   0  10   75.94    8.39
   2   0  -9   -0.27    1.07
  -2   0   9    0.11    1.06
  -2   0   8  306.40   34.12
   2   0  -8  308.89   34.02
  -2   0   7   -0.51    0.90
   2   0  -7   -0.48    0.84
  -2   0   6    7.00    1.71
   2   0  -6    8.74    1.63
   2   0  -5    0.54    0.92
  -2   0   5   -1.07    0.95
   2   0  -4   95.26   10.45
   2   0  -3   -0.26    0.16
  -2   0   3   -0.01    0.11
   2   0  -3   -0.32    0.14
   2   0  -3    0.11    0.13
  -2   0   3    0.05    0.14
  -2   0   2   28.13    3.18
   2   0  -2   28.46    3.18
   2   0  -2   30.27    3.19
  -2   0   1   -0.05    0.31
   2   0   0    0.01    0.06
  -2   0  -1    0.16    0.14
  -2   0  -1    0.02    0.11
  -2   0  -1   -0.06    0.12
   2   0   1   -0.20    0.12
   2   0   1   -0.05    0.10
  -2   0  -2    5.19    0.65
  -2   0  -2    5.29    0.63
  -2   0  -2    5.03    0.62
   2   0   2    5.23    0.63
  -2   0  -3    0.02    0.19
   2   0   3    0.23    0.20
  -2   0  -3    0.02    0.20
   2   0   3    0.14    0.20
  -2   0  -4  537.03   57.44
   2   0   4  505.72   57.31
  -2   0  -5    1.30    0.88
  -2   0  -6  223.08   24.92
  -2   0  -6  225.82   25.03
  -2   0  -7   -0.47    1.00
  -2   0  -7   -0.04    0.89
  -2   0  -8  112.30   13.19
  -2   0  -8  115.91   12.98
  -2   0  -9    1.58    0.93
  -2   0  -9    0.67    1.17
  -2   0 -10   48.23    5.93
  -2   0 -10   46.52    5.75
  -2   0 -11    0.90    0.82
  -2   0 -11    1.03    1.10
  -2   0 -12   81.16    9.36
  -2   0 -12   76.46    9.16
  -2   0 -13    0.39    0.96
  -2   0 -13    0.83    1.36
   2   1 -25    1.16    0.78
   2  -1 -18    0.10    0.41
   2  -1 -17    3.92    0.71
   2  -1 -16    0.46    0.41
   2  -1 -15    0.57    0.41
   2   1 -14    0.58    1.12
  -2  -1  14    0.12    1.26
   2  -1 -13   -0.29    0.28
   2   1 -12    0.84    1.45
  -2  -1  12    2.96    1.71
   2   1 -11    0.02    0.27
   2   1 -10    7.14    0.93
  -2  -1  10    7.56    0.98
   2   1  -9  117.64   12.98
  -2  -1   9  118.96   13.01
   2   1  -8  236.68   26.38
   2   1  -8  241.36   26.41
  -2  -1   8  244.60   26.40
   2   1  -7    2.16    0.56
   2   1  -7    3.46    0.47
  -2  -1   7    2.51    0.49
  -2  -1   7    2.71    0.46
   2   1  -6   15.92    1.99
   2   1  -6   18.30    1.99
   2   1  -6   19.03    2.00
  -2  -1   6   17.95    2.00
  -2  -1   6   16.06    2.01
   2   1  -5  232.98   25.74
   2   1  -5  231.31   25.74
   2   1  -5  239.16   25.74
   2   1  -5  240.26   25.78
  -2  -1   5  230.09   25.74
  -2  -1   5  236.40   25.75
   2   1  -4  219.81   23.57
   2   1  -4  216.16   23.59
   2   1  -4  213.83   23.57
   2   1  -4  212.84   23.57
  -2  -1   4  223.60   23.57
  -2  -1   4  210.33   23.57
  -2  -1   4  211.36   23.58
  -2  -1   4  213.32   23.57
   2   1  -3  250.23   28.08
   2   1  -3  255.54   28.07
   2   1  -3  260.75   28.07
   2   1  -3  256.70   28.07
  -2  -1   3  269.19   28.07
  -2  -1   3  247.37   28.07
  -2  -1   3  254.70   28.07
  -2  -1   3  256.36   28.08
  -2   1   2  240.06   26.83
   2   1  -2  246.64   26.84
  -2   1   2  238.89   26.83
   2   1  -2  244.55   26.85
   2   1  -2  249.09   26.84
   2   1  -2  243.95   26.84
   2  -1  -2  248.63   26.83
  -2  -1   2  244.70   26.84
  -2  -1   2  245.73   26.84
   2  -1  -2  240.26   26.83
  -2  -1   2  248.43   26.84
  -2  -1   2  248.55   26.85
   2  -1  -2  248.16   26.83
   2   1  -1    3.76    0.51
  -2   1   1    4.10    0.51
  -2   1   1    3.77    0.50
   2   1  -1    4.00    0.52
   2   1  -1    3.90    0.50
   2   1  -1    3.97    0.51
  -2   1   1    4.45    0.50
  -2  -1   1    4.04    0.50
   2  -1  -1    3.99    0.50
   2  -1  -1    4.71    0.54
   2  -1  -1    3.94    0.49
  -2  -1   1    3.91    0.50
  -2  -1   1    4.12    0.52
   2   1   0  198.66   22.45
   2   1   0  200.68   22.46
   2   1   0  201.46   22.46
  -2   1   0  206.22   22.46
  -2   1   0  210.03   22.46
  -2   1   0  211.65   22.46
  -2  -1   0  204.14   22.45
  -2  -1   0  207.63   22.46
   2  -1   0  207.71   22.46
   2  -1   0  209.98   22.46
   2  -1   0  200.36   22.46
  -2  -1   0  202.93   22.45
  -2  -1   0  205.11   22.45
  -2   1  -1   45.77    4.95
   2   1   1   44.45    4.94
  -2   1  -1   43.75    4.95
   2   1   1   46.30    4.93
  -2   1  -1   46.60    4.95
   2   1   1   45.23    4.95
  -2  -1  -1   43.33    4.95
   2  -1   1   45.12    4.95
  -2  -1  -1   46.61    4.94
   2  -1   1   43.06    4.95
   2  -1   1   44.85    4.95
  -2  -1  -1   44.08    4.94
   2   1   2   81.05    9.16
  -2   1  -2   84.34    9.16
   2   1   2   82.59    9.14
  -2   1  -2   86.16    9.16
   2   1   2   86.47    9.14
  -2   1  -2   84.89    9.16
  -2  -1  -2   80.36    9.15
   2  -1   2   82.98    9.16
   2  -1   2   82.19    9.16
  -2  -1  -2   82.54    9.14
   2  -1   2   83.61    9.16
  -2   1  -3   29.38    3.33
   2   1   3   29.13    3.33
  -2   1  -3   30.45    3.34
  -2   1  -3   29.56    3.33
   2  -1   3   29.38    3.33
  -2  -1  -3   29.97    3.33
   2  -1   3   31.44    3.33
   2   1   4   52.78    5.84
  -2   1  -4   55.59    5.84
  -2   1  -4   53.71    5.84
  -2   1  -4   54.02    5.85
   2  -1   4   50.65    5.83
  -2  -1  -4   51.82    5.83
   2  -1   4   51.64    5.84
  -2   1  -5    0.65    0.28
  -2   1  -5    0.89    0.30
  -2   1  -5    1.31    0.33
   2   1   5    0.41    0.28
   2  -1   5    0.51    0.31
  -2  -1  -5    0.41    0.27
  -2   1  -6   30.62    3.46
  -2   1  -6   32.03    3.45
  -2   1  -6   32.24    3.44
  -2  -1  -6   29.06    3.44
   2  -1   6   31.02    3.45
   2  -1   6   30.16    3.46
  -2   1  -7    0.24    0.29
  -2   1  -7    0.47    0.31
  -2   1  -7    0.42    0.28
   2  -1   7    0.66    0.34
   2  -1   7    0.67    0.30
  -2   1  -8   21.29    2.24
   2  -1   8   19.26    2.22
   2  -1   8   17.64    2.24
   2  -1   9    6.74    0.89
  -2   1 -10    0.56    1.28
  -2   1 -10    1.00    1.63
  -2   1 -11   27.48    4.09
  -2   1 -11   26.43    3.81
  -2   1 -12    1.65    1.40
  -2   1 -12    1.76    1.29
  -2   1 -13    1.01    1.35
   2   2 -24    2.02    0.82
   2   2 -23    2.89    0.82
   2   2 -22   -0.42    0.63
   2  -2 -22   -0.05    0.53
   2   2 -21    0.24    0.63
   2  -2 -21    1.45    0.57
   2  -2 -20    2.56    0.68
   2  -2 -19    9.82    1.38
   2  -2 -18    5.11    0.89
   2  -2 -17    0.42    0.44
   2  -2 -16    2.53    0.58
   2  -2 -15   -0.14    0.37
  -2  -2  15   -0.36    0.40
   2   2 -14    4.77    0.72
  -2  -2  14    3.27    0.69
   2  -2 -14    3.78    0.71
  -2  -2  14    4.61    0.74
   2   2 -13   13.06    1.51
  -2  -2  13   11.01    1.50
  -2  -2  13   11.73    1.49
   2  -2 -13   11.47    1.49
   2   2 -12   39.81    4.35
   2   2 -12   38.31    4.35
   2   2 -12   35.39    4.33
  -2  -2  12   39.15    4.37
   2  -2 -12   41.46    4.43
   2   2 -11    8.04    1.06
   2   2 -11   10.22    1.13
   2   2 -11    8.30    1.08
  -2  -2  11    7.94    1.12
   2  -2 -11    6.56    1.08
   2   2 -10    1.26    0.44
   2   2 -10    1.83    0.49
   2   2 -10    2.32    0.49
   2   2 -10    2.40    0.41
  -2  -2  10    1.95    0.48
   2  -2 -10    2.48    0.48
  -2  -2  10    1.37    0.50
   2   2  -9   51.04    5.69
   2   2  -9   51.85    5.73
   2   2  -9   51.98    5.72
  -2  -2   9   50.13    5.75
   2  -2  -9   53.14    5.74
  -2  -2   9   50.76    5.73
   2   2  -8    6.79    0.74
   2   2  -8    4.94    0.81
   2   2  -8    5.65    0.76
   2  -2  -8    4.70    0.77
  -2  -2   8    5.13    0.81
  -2  -2   8    4.76    0.77
   2   2  -7   54.63    6.07
   2   2  -7   54.68    6.12
   2   2  -7   55.78    6.10
   2   2  -7   54.49    6.09
   2  -2  -7   54.38    6.11
  -2  -2   7   56.71    6.07
  -2  -2   7   53.57    6.11
  -2  -2   7   55.12    6.10
   2   2  -6    2.40    0.45
   2   2  -6    1.95    0.44
   2   2  -6    1.47    0.50
   2   2  -6    2.39    0.39
   2  -2  -6    1.70    0.44
  -2  -2   6    1.63    0.41
  -2  -2   6    1.82    0.47
  -2  -2   6    3.05    0.51
  -2  -2   6    2.33    0.40
   2   2  -5   17.89    1.97
   2   2  -5   17.06    2.00
   2   2  -5   16.41    1.93
   2   2  -5   17.06    1.96
  -2  -2   5   15.90    1.97
  -2  -2   5   15.69    1.99
  -2  -2   5   17.56    1.93
   2  -2  -5   17.74    1.98
  -2  -2   5   16.32    1.95
   2   2  -4  163.04   18.02
   2   2  -4  164.48   18.02
   2   2  -4  166.04   18.01
   2   2  -4  160.97   18.04
  -2  -2   4  165.47   18.02
  -2  -2   4  164.84   18.03
  -2  -2   4  164.46   18.00
   2  -2  -4  163.56   18.03
  -2  -2   4  164.76   18.02
   2   2  -3  303.20   32.62
  -2   2   3  291.98   32.59
   2   2  -3  294.23   32.62
   2   2  -3  300.78   32.61
  -2   2   3  290.73   32.60
   2   2  -3  296.60   32.63
  -2  -2   3  300.89   32.63
  -2  -2   3  300.12   32.62
   2  -2  -3  291.79   32.62
  -2  -2   3  304.98   32.61
   2  -2  -3  296.02   32.59
  -2  -2   3  302.14   32.62
   2   2  -2    7.21    0.88
  -2   2   2    6.65    0.87
   2   2  -2    6.83    0.91
  -2   2   2    7.62    0.89
  -2   2   2    6.78    0.86
  -2   2   2    7.17    0.85
   2   2  -2    7.10    0.90
   2   2  -2    6.84    0.88
  -2  -2   2    7.18    0.89
   2  -2  -2    7.06    0.88
  -2  -2   2    7.79    0.90
   2  -2  -2    7.67    0.93
  -2  -2   2    7.18    0.91
  -2  -2   2    6.89    0.89
   2  -2  -2    7.19    1.01
   2  -2  -2    5.42    0.84
   2  -2  -2    7.37    0.86
   2   2  -1   87.26    9.36
  -2   2   1   84.83    9.36
   2   2  -1   81.89    9.36
  -2   2   1   86.97    9.34
  -2   2   1   85.05    9.35
  -2   2   1   85.22    9.35
   2   2  -1   82.82    9.35
  -2   2   1   86.49    9.35
   2   2  -1   83.59    9.35
   2  -2  -1   86.30    9.35
  -2  -2   1   84.93    9.35
  -2  -2   1   85.81    9.35
   2  -2  -1   84.69    9.35
  -2  -2   1   84.46    9.36
   2  -2  -1   86.02    9.36
  -2  -2   1   82.07    9.35
   2  -2  -1   86.87    9.34
  -2   2   0   21.01    2.36
  -2   2   0   21.15    2.36
  -2   2   0   20.60    2.35
  -2   2   0   21.87    2.35
   2   2   0   21.97    2.37
   2   2   0   19.49    2.34
   2   2   0   21.39    2.37
   2   2   0   18.97    2.34
  -2  -2   0   21.21    2.35
  -2  -2   0   20.55    2.36
  -2  -2   0   20.27    2.36
  -2  -2   0   20.98    2.35
   2  -2   0   21.52    2.35
   2  -2   0   21.31    2.36
   2  -2   0   21.43    2.37
   2  -2   0   20.59    2.36
   2   2   1   11.81    1.32
  -2   2  -1   12.84    1.38
   2   2   1   11.28    1.37
  -2   2  -1   11.18    1.36
  -2   2  -1   11.68    1.35
   2   2   1   11.36    1.38
  -2   2  -1   11.16    1.37
  -2  -2  -1   11.21    1.35
   2  -2   1   12.05    1.36
  -2  -2  -1   10.58    1.33
  -2  -2  -1   11.15    1.37
   2  -2   1   12.66    1.35
   2  -2   1   11.81    1.38
   2  -2   1   11.74    1.38
  -2  -2  -1    9.78    1.35
  -2   2  -2    8.98    1.15
  -2   2  -2   10.81    1.19
   2   2   2    8.74    1.18
  -2   2  -2    9.71    1.12
   2   2   2    7.88    1.14
  -2   2  -2    8.96    1.16
  -2  -2  -2    9.89    1.17
   2  -2   2    9.84    1.16
   2  -2   2    9.58    1.18
  -2  -2  -2    8.86    1.10
   2  -2   2    8.70    1.12
  -2  -2  -2   10.10    1.13
  -2  -2  -2    8.88    1.12
   2  -2   2    9.64    1.18
  -2   2  -3   93.83   10.57
  -2   2  -3   96.18   10.57
   2   2   3   94.63   10.58
  -2   2  -3   99.75   10.58
   2  -2   3   96.29   10.57
   2  -2   3   98.04   10.58
   2  -2   3   93.85   10.58
  -2  -2  -3   95.68   10.57
  -2   2  -4   37.34    4.04
  -2   2  -4   35.25    4.03
   2   2   4   34.67    4.04
   2  -2   4   35.65    4.02
   2  -2   4   33.73    4.04
   2  -2   4   37.90    4.04
  -2  -2  -4   37.72    4.03
   2   2   5  160.58   17.59
  -2   2  -5  161.04   17.58
  -2   2  -5  156.80   17.58
  -2   2  -5  166.07   17.59
   2  -2   5  159.55   17.59
  -2  -2  -5  159.23   17.58
   2  -2   5  157.62   17.58
  -2   2  -6    2.54    0.50
   2   2   6    2.11    0.47
  -2   2  -6    3.18    0.49
  -2   2  -6    2.14    0.44
   2  -2   6    2.46    0.48
   2  -2   6    1.49    0.43
  -2  -2  -6    2.40    0.44
  -2   2  -7  113.42   12.03
   2   2   7  107.58   12.01
  -2   2  -7  108.64   12.01
  -2   2  -7  110.97   12.01
  -2  -2  -7  108.73   12.01
   2  -2   7  105.24   12.01
  -2   2  -8    0.92    0.38
   2   2   8    0.63    0.35
  -2   2  -8    0.73    0.34
  -2  -2  -8    0.58    0.35
   2  -2   8    1.79    0.42
  -2   2  -9    8.79    1.21
  -2   2  -9    9.58    1.21
  -2   2  -9   10.20    1.22
  -2  -2  -9   10.70    1.22
   2  -2   9    8.34    1.21
  -2   2 -10    2.66    0.52
  -2   2 -10    2.05    0.53
  -2   2 -10    3.69    0.56
   2  -2  10    3.42    0.56
  -2  -2 -10    2.35    0.51
  -2   2 -11    2.86    0.54
  -2   2 -11    3.39    0.57
  -2   2 -11    2.17    0.55
  -2  -2 -11    3.05    0.56
   2  -2  11    2.88    0.64
   2  -2  11    2.53    0.57
  -2   2 -12    9.81    1.20
  -2   2 -12   10.79    1.24
  -2   2 -12   10.04    1.24
   2  -2  12    7.14    1.18
   2  -2  12    9.33    1.28
  -2  -2 -12    9.33    1.21
  -2   2 -13    1.74    0.46
  -2   2 -13    0.39    0.42
  -2  -2 -13    1.55    0.44
   2  -2  13    1.18    0.53
   2  -2  13    0.78    0.44
  -2   2 -14    0.60    0.41
   2  -2  14    0.37    0.42
   2  -2  14    0.04    0.45
  -2   2 -15    9.82    1.33
  -2   2 -16    0.83    0.48
  -2   2 -19    1.09    0.61
  -2   2 -19    0.50    0.55
  -2   2 -20    0.23    0.57
  -2   2 -22    1.21    0.71
   2   3 -24    0.77    0.76
   2   3 -24   -0.87    0.77
   2  -3 -24    0.19    0.63
   2   3 -23    4.11    0.98
   2   3 -23    5.10    1.23
   2  -3 -23    2.08    0.81
   2   3 -22    1.79    0.73
   2   3 -22   -0.03    0.63
   2  -3 -22   -0.37    0.54
   2   3 -21    2.17    0.73
   2   3 -21    0.94    0.65
   2  -3 -21    1.31    0.62
   2   3 -20   -0.91    0.53
   2   3 -20   -0.30    0.58
   2  -3 -20    0.07    0.49
   2   3 -19    2.45    0.73
   2   3 -19    2.14    0.72
   2  -3 -19    4.86    0.81
  -2  -3  19    1.94    0.72
   2   3 -18    2.38    0.70
  -2  -3  18    1.71    0.65
   2  -3 -18    2.47    0.69
  -2  -3  18    2.67    0.70
   2   3 -17    4.02    0.82
  -2  -3  17    4.55    0.87
  -2  -3  17    4.51    0.94
   2  -3 -17    4.14    0.81
   2   3 -16    0.34    0.52
  -2  -3  16    0.18    0.48
   2  -3 -16    0.63    0.51
  -2  -3  16   -0.10    0.50
   2   3 -15   11.74    1.43
   2   3 -15    9.67    1.38
  -2  -3  15    9.20    1.40
  -2  -3  15   11.24    1.46
   2  -3 -15    9.86    1.40
   2   3 -14   -0.53    0.41
   2   3 -14    0.10    0.45
   2   3 -14    1.06    0.46
   2  -3 -14    0.62    0.41
  -2  -3  14    0.22    0.48
  -2  -3  14    0.46    0.45
   2   3 -13   36.89    4.13
   2   3 -13   36.52    4.14
   2   3 -13   40.13    4.15
   2  -3 -13   35.58    4.16
  -2  -3  13   32.03    4.14
  -2  -3  13   37.56    4.17
   2   3 -12    1.10    0.46
   2   3 -12   -0.28    0.39
   2   3 -12    0.95    0.46
   2  -3 -12    0.70    0.43
  -2  -3  12    0.54    0.43
  -2  -3  12    0.64    0.47
   2   3 -11    2.78    0.54
   2   3 -11    2.65    0.54
   2   3 -11    2.36    0.53
  -2  -3  11    2.16    0.57
   2  -3 -11    0.92    0.48
  -2  -3  11    1.41    0.51
   2   3 -10    6.05    0.90
   2   3 -10    5.57    0.91
   2   3 -10    5.87    0.82
   2   3 -10    6.07    0.92
  -2  -3  10    4.60    0.94
   2  -3 -10    6.46    0.93
  -2  -3  10    7.32    1.00
  -2  -3  10    8.23    0.88
   2   3  -9   10.42    1.34
   2   3  -9   12.16    1.43
  -2  -3   9   10.83    1.37
  -2  -3   9   11.39    1.43
  -2  -3   9   11.62    1.46
   2   3  -8    3.74    0.63
   2   3  -8    1.72    0.50
   2   3  -8    2.91    0.55
   2   3  -8    2.75    0.44
  -2  -3   8    1.04    0.50
  -2  -3   8    2.10    0.58
   2  -3  -8    2.17    0.51
  -2  -3   8    2.77    0.48
   2   3  -7   11.47    1.52
   2   3  -7   12.22    1.48
   2   3  -7   11.44    1.41
   2   3  -7   12.14    1.47
  -2  -3   7   11.16    1.51
  -2  -3   7   12.06    1.46
   2  -3  -7   11.11    1.48
  -2  -3   7   12.43    1.41
  -2  -3   7   12.25    1.48
   2   3  -6   45.02    5.01
   2   3  -6   44.98    4.98
   2   3  -6   44.81    5.04
   2   3  -6   44.53    5.01
  -2  -3   6   47.88    4.97
  -2  -3   6   44.57    5.01
  -2  -3   6   45.03    5.00
  -2  -3   6   41.52    5.03
   2  -3  -6   43.85    5.02
   2   3  -5   13.19    1.63
   2   3  -5   13.94    1.68
   2   3  -5   12.21    1.71
   2   3  -5   13.62    1.67
  -2  -3   5   14.09    1.68
   2  -3  -5   14.71    1.70
  -2  -3   5   15.16    1.67
  -2  -3   5   13.73    1.71
  -2  -3   5   14.27    1.63
   2   3  -4  115.96   12.70
  -2   3   4  114.36   12.71
  -2   3   4  114.57   12.67
   2   3  -4  112.43   12.72
   2   3  -4  115.54   12.70
   2   3  -4  116.40   12.69
  -2  -3   4  118.50   12.72
  -2  -3   4  113.41   12.70
   2  -3  -4  113.99   12.66
  -2  -3   4  118.53   12.68
   2  -3  -4  113.97   12.71
  -2  -3   4  116.40   12.70
  -2   3   3   -0.21    0.36
   2   3  -3   -0.30    0.34
  -2   3   3    0.03    0.30
   2   3  -3    0.24    0.36
  -2   3   3    0.14    0.30
   2   3  -3   -0.13    0.30
   2   3  -3   -0.32    0.40
  -2  -3   3   -0.64    0.36
  -2  -3   3    0.17    0.30
   2  -3  -3    0.42    0.29
   2  -3  -3    0.40    0.26
   2  -3  -3   -0.01    0.28
  -2  -3   3   -0.72    0.38
   2  -3  -3   -0.21    0.34
   2  -3  -3   -0.50    0.31
  -2  -3   3   -0.08    0.33
  -2   3   2    2.40    0.51
   2   3  -2    2.75    0.53
   2   3  -2    2.45    0.50
   2   3  -2    1.90    0.56
  -2   3   2    2.37    0.48
   2   3  -2    3.43    0.53
  -2   3   2    3.57    0.46
  -2   3   2    2.23    0.48
  -2   3   2    2.55    0.47
  -2  -3   2    2.02    0.51
   2  -3  -2    2.65    0.49
   2  -3  -2    3.34    0.54
   2  -3  -2    2.39    0.53
   2  -3  -2    3.56    0.52
  -2  -3   2    3.39    0.50
  -2  -3   2    2.92    0.58
   2  -3  -2    2.57    0.46
  -2  -3   2    2.00    0.52
   2   3  -1   39.82    4.52
  -2   3   1   41.91    4.49
   2   3  -1   40.11    4.50
   2   3  -1   39.22    4.53
  -2   3   1   40.46    4.52
  -2   3   1   40.07    4.51
  -2   3   1   39.17    4.50
   2   3  -1   40.16    4.51
  -2   3   1   41.77    4.50
   2  -3  -1   38.82    4.49
   2  -3  -1   42.57    4.51
   2  -3  -1   39.76    4.52
   2  -3  -1   41.81    4.51
  -2  -3   1   40.98    4.53
  -2  -3   1   39.70    4.51
  -2  -3   1   38.41    4.51
   2  -3  -1   40.88    4.52
  -2  -3   1   41.09    4.51
  -2   3   0  433.18   46.49
   2   3   0  413.20   46.47
  -2   3   0  433.51   46.48
   2   3   0  418.67   46.47
   2   3   0  412.04   46.47
  -2   3   0  445.59   46.48
   2   3   0  426.27   46.50
  -2   3   0  425.38   46.48
  -2   3   0  432.08   46.49
   2   3   0  403.56   46.49
   2  -3   0  417.95   46.49
   2  -3   0  427.13   46.49
  -2  -3   0  416.02   46.49
   2  -3   0  424.55   46.48
  -2  -3   0  413.57   46.47
  -2  -3   0  431.65   46.48
   2  -3   0  439.99   46.48
  -2  -3   0  426.12   46.49
   2   3   1  184.56   20.26
  -2   3  -1  178.07   20.25
  -2   3  -1  191.13   20.24
   2   3   1  180.86   20.24
  -2   3  -1  188.76   20.24
  -2   3  -1  188.67   20.24
  -2   3  -1  189.46   20.25
   2   3   1  178.21   20.22
   2   3   1  181.90   20.23
   2   3   1  181.34   20.21
   2  -3   1  186.07   20.24
   2  -3   1  187.65   20.25
  -2  -3  -1  180.55   20.23
  -2  -3  -1  180.44   20.22
   2  -3   1  185.19   20.25
  -2  -3  -1  184.30   20.24
   2  -3   1  188.45   20.24
  -2  -3  -1  185.13   20.25
  -2   3  -2   17.77    1.98
  -2   3  -2   18.13    1.97
   2   3   2   15.95    1.93
   2   3   2   16.93    2.01
  -2   3  -2   15.93    1.98
  -2   3  -2   18.44    2.01
   2   3   2   16.29    1.97
  -2   3  -2   16.58    2.00
   2   3   2   16.33    1.92
  -2  -3  -2   16.21    1.97
   2  -3   2   17.87    1.99
  -2  -3  -2   16.00    1.94
   2  -3   2   17.88    2.02
  -2  -3  -2   18.20    1.96
   2  -3   2   17.72    2.00
  -2  -3  -2   16.40    2.00
   2  -3   2   17.29    1.97
   2   3   3   34.29    3.90
   2   3   3   33.42    3.91
  -2   3  -3   37.88    3.96
   2   3   3   36.35    3.96
  -2   3  -3   36.41    3.94
  -2   3  -3   35.05    3.95
  -2   3  -3   34.17    3.91
  -2   3  -3   35.13    3.93
  -2  -3  -3   33.37    3.90
   2  -3   3   34.98    3.94
  -2  -3  -3   36.15    3.95
  -2  -3  -3   35.29    3.90
   2  -3   3   35.60    3.91
   2  -3   3   34.97    3.95
   2  -3   3   34.16    3.96
  -2   3  -4   -0.28    0.34
  -2   3  -4    0.10    0.26
  -2   3  -4    0.51    0.38
  -2   3  -4   -0.11    0.30
   2   3   4    0.04    0.36
  -2   3  -4   -0.64    0.30
  -2  -3  -4    0.54    0.33
   2  -3   4    0.19    0.34
   2  -3   4    0.30    0.35
   2  -3   4    0.87    0.42
  -2   3  -5    3.97    0.62
  -2   3  -5    4.60    0.69
  -2   3  -5    3.46    0.63
   2   3   5    3.20    0.62
   2  -3   5    2.79    0.61
   2  -3   5    3.64    0.66
  -2  -3  -5    4.40    0.64
   2  -3   5    3.83    0.61
  -2   3  -6    3.40    0.66
  -2   3  -6    4.59    0.72
  -2   3  -6    4.19    0.79
   2   3   6    4.46    0.73
   2  -3   6    4.68    0.71
   2  -3   6    4.39    0.74
  -2  -3  -6    5.74    0.73
  -2   3  -7   16.65    1.96
   2   3   7   16.97    1.97
  -2   3  -7   17.75    1.97
   2  -3   7   15.98    1.99
  -2  -3  -7   14.62    1.95
   2  -3   7   17.21    1.98
   2   3   8   36.09    4.10
  -2   3  -8   37.38    4.09
  -2   3  -8   35.39    4.08
  -2   3  -8   33.66    4.08
  -2  -3  -8   36.16    4.09
   2  -3   8   38.36    4.10
  -2   3  -9    1.49    0.50
   2   3   9    2.56    0.53
  -2   3  -9    2.88    0.53
  -2   3  -9    1.70    0.50
   2  -3   9    1.75    0.57
   2  -3   9    2.99    0.62
  -2  -3  -9    2.73    0.51
  -2   3 -10   11.54    1.47
  -2   3 -10   11.51    1.48
  -2   3 -10   12.73    1.48
   2  -3  10   12.58    1.57
   2  -3  10   11.15    1.49
  -2  -3 -10   10.77    1.46
  -2   3 -11    5.14    0.68
  -2   3 -11    3.27    0.64
  -2   3 -11    3.31    0.62
   2  -3  11    3.86    0.76
   2  -3  11    1.63    0.62
  -2   3 -12    1.56    0.51
  -2   3 -12    1.05    0.44
  -2   3 -12    0.59    0.42
   2  -3  12    0.87    0.54
  -2  -3 -12    0.80    0.40
   2  -3  12    1.41    0.47
  -2   3 -13   25.49    2.80
  -2   3 -13   24.71    2.78
  -2   3 -13   22.36    2.79
  -2  -3 -13   25.41    2.80
   2  -3  13   21.76    2.79
   2  -3  13   23.31    2.84
  -2   3 -14   -0.15    0.46
  -2   3 -14   -0.27    0.47
  -2   3 -14    0.03    0.41
  -2  -3 -14    0.16    0.39
   2  -3  14    0.52    0.47
   2  -3  14    0.37    0.50
  -2   3 -15    7.68    1.06
  -2   3 -15    8.27    1.13
  -2   3 -15    5.88    1.07
   2  -3  15    6.94    1.15
  -2  -3 -15    8.65    1.10
   2  -3  15    6.04    1.07
  -2   3 -16    5.51    0.97
  -2   3 -16    7.02    1.01
   2  -3  16    4.68    0.94
  -2  -3 -16    6.25    0.94
   2  -3  16    5.92    1.02
  -2   3 -17    0.77    0.58
  -2   3 -17    0.25    0.56
   2  -3  17    0.56    0.56
   2  -3  17    0.46    0.64
  -2  -3 -17    1.05    0.49
  -2   3 -18    9.08    1.25
  -2   3 -18    6.95    1.22
   2  -3  18    7.78    1.26
  -2  -3 -18    8.31    1.18
   2  -3  18    7.35    1.19
  -2   3 -19   -0.70    0.56
  -2   3 -19    0.24    0.57
   2  -3  19   -0.39    0.56
   2  -3  19   -0.33    0.60
  -2   3 -20   -0.02    0.60
  -2   3 -20    0.59    0.64
  -2   3 -21    1.39    0.72
   2  -3  21    0.02    0.67
  -2   3 -22    1.82    1.27
  -2   3 -22    1.51    0.84
  -2   3 -23    1.34    0.82
  -2   3 -23    1.69    0.93
   2   4 -24    0.87    0.94
   2   4 -24    0.25    0.88
   2  -4 -24    0.49    0.71
   2   4 -23    1.04    0.80
   2  -4 -23    0.11    0.64
   2   4 -22    1.59    0.84
   2   4 -22    0.61    0.79
  -2  -4  22   -0.21    0.64
   2  -4 -22    0.44    0.66
   2   4 -21    1.13    0.95
   2   4 -21    0.98    0.76
   2  -4 -21    0.73    0.63
  -2  -4  21    0.94    0.69
  -2  -4  21    1.56    0.81
   2   4 -20    0.61    0.68
  -2  -4  20   -0.84    0.62
  -2  -4  20   -0.13    0.63
   2  -4 -20   -0.32    0.55
   2   4 -19   -0.20    0.51
   2   4 -19   -0.46    0.57
   2   4 -19    0.24    0.52
   2   4 -19   -0.63    0.54
  -2  -4  19   -1.21    0.59
  -2  -4  19   -0.13    0.57
   2  -4 -19    0.23    0.51
   2   4 -18   18.97    2.64
   2   4 -18   20.05    2.64
   2   4 -18   20.68    2.60
  -2  -4  18   25.45    2.70
   2  -4 -18   21.93    2.63
   2   4 -17   10.07    1.25
   2   4 -17    7.52    1.16
   2   4 -17    8.50    1.23
   2   4 -17    6.96    1.13
   2  -4 -17    6.69    1.16
  -2  -4  17    6.05    1.17
  -2  -4  17    7.51    1.23
   2   4 -16    0.11    0.52
   2   4 -16    0.37    0.63
   2   4 -16    0.34    0.56
   2   4 -16    0.93    0.54
  -2  -4  16    1.02    0.61
  -2  -4  16    0.37    0.63
   2  -4 -16    1.26    0.60
   2   4 -15    1.40    0.56
   2   4 -15    0.33    0.50
   2   4 -15    2.35    0.63
   2   4 -15    0.62    0.56
  -2  -4  15    1.66    0.66
   2  -4 -15    1.48    0.55
  -2  -4  15    1.85    0.75
   2   4 -14    1.67    0.66
   2   4 -14    2.72    0.65
   2   4 -14    2.12    0.65
   2  -4 -14    2.72    0.67
  -2  -4  14    2.85    0.73
  -2  -4  14    3.14    0.71
   2   4 -13    2.52    0.62
   2   4 -13    2.55    0.61
   2   4 -13    2.20    0.62
  -2  -4  13    2.12    0.63
  -2  -4  13    1.22    0.63
   2  -4 -13    2.27    0.60
   2   4 -12   15.40    1.98
   2   4 -12   15.40    1.85
   2   4 -12   14.43    1.93
   2   4 -12   15.40    1.95
  -2  -4  12   17.67    1.86
   2  -4 -12   15.88    1.98
  -2  -4  12   16.77    2.00
  -2  -4  12   12.95    1.95
   2   4 -11   16.24    2.14
   2   4 -11   19.90    2.17
   2   4 -11   17.45    2.17
   2   4 -11   17.97    2.07
  -2  -4  11   16.66    2.18
  -2  -4  11   19.83    2.08
  -2  -4  11   15.08    2.15
   2  -4 -11   17.27    2.18
   2   4 -10    7.41    0.99
   2   4 -10    6.32    0.86
   2   4 -10    5.08    0.97
   2   4 -10    6.03    0.95
  -2  -4  10    5.01    0.95
  -2  -4  10    7.76    0.89
   2  -4 -10    5.95    0.98
  -2  -4  10    6.56    1.04
   2   4  -9    8.71    1.03
   2   4  -9    6.51    1.07
   2   4  -9    7.63    1.09
  -2  -4   9    6.41    1.13
   2  -4  -9    6.67    1.11
  -2  -4   9    9.44    1.06
   2   4  -8   45.91    5.18
   2   4  -8   46.87    5.23
   2   4  -8   46.22    5.18
   2   4  -8   45.61    5.13
  -2  -4   8   46.24    5.16
  -2  -4   8   46.57    5.21
  -2  -4   8   43.77    5.18
  -2  -4   8   46.15    5.13
   2  -4  -8   46.86    5.20
   2   4  -7    0.83    0.33
   2   4  -7    0.38    0.49
   2   4  -7    0.12    0.43
   2   4  -7    0.09    0.40
  -2  -4   7   -0.23    0.38
  -2  -4   7    0.00    0.44
  -2  -4   7    0.59    0.46
   2  -4  -7   -0.01    0.38
  -2  -4   7    0.65    0.33
   2   4  -6   24.56    2.92
   2   4  -6   26.97    3.01
   2   4  -6   25.17    2.96
  -2   4   6   26.36    2.97
   2   4  -6   27.54    2.96
  -2  -4   6   24.64    2.99
  -2  -4   6   25.94    2.91
  -2  -4   6   25.90    2.96
  -2  -4   6   25.29    2.95
   2  -4  -6   23.59    3.03
   2   4  -5   37.08    4.09
   2   4  -5   39.10    4.11
  -2   4   5   34.00    4.02
  -2   4   5   34.88    4.07
   2   4  -5   35.91    4.07
  -2   4   5   35.90    4.01
   2   4  -5   36.71    4.04
  -2  -4   5   39.21    4.11
  -2  -4   5   35.77    4.03
   2  -4  -5   34.69    4.08
   2  -4  -5   35.20    4.03
  -2  -4   5   36.91    4.06
  -2  -4   5   33.47    4.06
   2   4  -4    1.23    0.45
   2   4  -4    0.84    0.39
   2   4  -4    0.85    0.38
  -2   4   4    1.92    0.39
   2   4  -4    1.14    0.43
  -2   4   4    1.84    0.38
  -2   4   4    0.93    0.43
   2   4  -4    1.07    0.49
  -2  -4   4    1.02    0.37
  -2  -4   4    0.71    0.46
  -2  -4   4    1.54    0.43
  -2  -4   4    1.68    0.47
   2  -4  -4    0.84    0.35
   2  -4  -4    1.51    0.35
   2  -4  -4    1.72    0.37
   2  -4  -4    1.20    0.46
   2   4  -3   -0.30    0.33
  -2   4   3    0.42    0.30
   2   4  -3    0.52    0.33
   2   4  -3    0.28    0.39
   2   4  -3    0.24    0.45
  -2   4   3    0.12    0.33
  -2   4   3    0.37    0.40
  -2   4   3    0.79    0.27
   2   4  -3    0.38    0.33
  -2   4   3    0.15    0.34
  -2  -4   3    0.53    0.34
  -2  -4   3    0.04    0.37
   2  -4  -3    0.21    0.32
   2  -4  -3    0.34    0.32
   2  -4  -3    0.41    0.37
  -2  -4   3   -0.09    0.37
  -2  -4   3   -0.44    0.38
   2  -4  -3    0.03    0.28
  -2   4   2    7.61    0.92
  -2   4   2    6.29    0.91
  -2   4   2    6.84    0.95
  -2   4   2    6.68    0.93
   2   4  -2    6.26    0.95
   2   4  -2    7.85    1.03
   2   4  -2    6.17    0.94
  -2   4   2    7.84    0.99
   2   4  -2    6.11    0.93
   2   4  -2    7.37    0.94
   2  -4  -2    6.94    0.94
  -2  -4   2    7.40    0.96
   2  -4  -2    7.03    0.95
   2  -4  -2    8.44    0.95
  -2  -4   2    6.28    0.99
   2  -4  -2    5.93    0.91
  -2  -4   2    6.96    0.95
  -2  -4   2    7.08    0.98
   2  -4  -2    8.46    1.01
  -2   4   1    0.09    0.35
  -2   4   1    0.07    0.33
   2   4  -1    0.18    0.36
  -2   4   1    0.25    0.33
   2   4  -1    0.17    0.31
  -2   4   1   -0.42    0.27
   2   4  -1   -0.33    0.40
  -2   4   1   -0.44    0.35
   2   4  -1   -0.16    0.34
   2   4  -1    0.13    0.33
  -2  -4   1   -0.37    0.36
  -2  -4   1   -0.03    0.37
  -2  -4   1    0.36    0.33
  -2  -4   1   -0.17    0.33
   2  -4  -1   -0.01    0.36
   2  -4  -1   -0.09    0.30
   2  -4  -1    0.30    0.35
   2  -4  -1   -0.55    0.37
   2  -4  -1   -0.11    0.34
   2   4   0   25.04    3.06
   2   4   0   26.34    3.02
  -2   4   0   27.18    3.02
  -2   4   0   26.39    3.05
  -2   4   0   26.78    3.03
   2   4   0   27.78    3.06
   2   4   0   26.58    3.03
  -2   4   0   26.65    3.05
  -2   4   0   28.72    3.05
   2   4   0   25.66    3.01
  -2  -4   0   27.36    3.05
   2  -4   0   24.23    3.03
  -2  -4   0   26.46    3.05
  -2  -4   0   27.26    3.04
   2  -4   0   25.02    3.05
   2  -4   0   28.33    3.06
   2  -4   0   27.15    3.03
   2  -4   0   27.45    3.04
  -2  -4   0   25.92    3.03
  -2   4  -1    0.40    0.38
  -2   4  -1   -0.12    0.32
   2   4   1    0.10    0.30
   2   4   1    0.41    0.35
  -2   4  -1   -0.16    0.31
  -2   4  -1   -0.05    0.36
  -2   4  -1   -0.03    0.34
   2   4   1   -0.09    0.30
   2   4   1   -0.13    0.33
   2   4   1    0.04    0.35
  -2  -4  -1    0.33    0.33
   2  -4   1    0.18    0.35
  -2  -4  -1    0.12    0.38
  -2  -4  -1    0.17    0.40
   2  -4   1   -0.25    0.36
  -2  -4  -1   -0.05    0.33
   2  -4   1   -0.09    0.40
   2  -4   1   -0.05    0.33
  -2   4  -2    2.93    0.49
   2   4   2    2.37    0.42
   2   4   2    2.00    0.49
  -2   4  -2    2.52    0.49
  -2   4  -2    2.16    0.46
   2   4   2    2.44    0.40
  -2   4  -2    2.66    0.51
   2   4   2    1.95    0.49
   2   4   2    0.64    0.37
  -2   4  -2    2.83    0.54
  -2  -4  -2    2.73    0.51
  -2  -4  -2    2.11    0.48
   2  -4   2    2.00    0.46
   2  -4   2    2.12    0.57
   2  -4   2    1.66    0.47
   2  -4   2    1.50    0.47
  -2  -4  -2    2.06    0.46
  -2  -4  -2    2.29    0.45
   2   4   3   66.18    7.53
  -2   4  -3   68.34    7.53
  -2   4  -3   68.19    7.55
   2   4   3   71.33    7.57
  -2   4  -3   68.93    7.52
  -2   4  -3   66.15    7.54
  -2   4  -3   70.46    7.56
   2  -4   3   67.32    7.52
   2  -4   3   68.31    7.55
  -2  -4  -3   64.95    7.50
  -2  -4  -3   64.84    7.50
  -2  -4  -3   65.48    7.55
   2  -4   3   72.40    7.57
  -2  -4  -3   65.83    7.51
   2  -4   3   72.65    7.55
   2   4   4   -0.45    0.38
  -2   4  -4    0.23    0.32
  -2   4  -4    0.44    0.38
  -2   4  -4    0.21    0.35
   2   4   4   -0.59    0.32
  -2   4  -4    0.27    0.42
  -2   4  -4    0.57    0.60
  -2  -4  -4   -0.30    0.30
   2  -4   4   -0.04    0.38
  -2  -4  -4    0.09    0.36
  -2  -4  -4    0.29    0.32
   2  -4   4   -0.12    0.34
   2  -4   4    0.06    0.30
  -2  -4  -4   -0.15    0.27
   2  -4   4   -0.40    0.40
  -2   4  -5    4.81    0.75
   2   4   5    4.30    0.82
  -2   4  -5    6.34    0.86
  -2   4  -5    6.47    0.86
  -2   4  -5    5.09    0.81
  -2   4  -5    5.57    0.81
   2  -4   5    5.76    0.83
  -2  -4  -5    5.97    0.85
   2  -4   5    5.08    0.74
   2  -4   5    5.87    0.86
  -2   4  -6    3.48    0.61
  -2   4  -6    3.41    0.65
  -2   4  -6    3.56    0.64
   2   4   6    1.84    0.60
  -2   4  -6    3.86    0.61
   2  -4   6    2.78    0.63
   2   4   7   51.96    5.89
  -2   4  -7   55.85    5.87
  -2   4  -7   53.30    5.88
  -2   4  -7   52.95    5.88
  -2   4  -7   54.06    5.87
   2  -4   7   50.33    5.88
   2  -4   7   50.23    5.91
  -2  -4  -7   50.61    5.88
  -2   4  -8    5.47    0.90
  -2   4  -8    5.87    0.91
   2   4   8    5.80    0.92
  -2   4  -8    5.67    0.92
  -2   4  -8    7.22    0.93
   2  -4   8    5.79    0.93
   2  -4   8    6.87    1.02
  -2  -4  -8    5.79    0.92
  -2   4  -9    8.89    1.15
  -2   4  -9    8.01    1.14
  -2   4  -9    8.40    1.13
  -2   4  -9    7.41    1.12
   2   4   9    6.89    1.12
  -2  -4  -9    8.33    1.15
   2  -4   9    7.58    1.20
   2  -4   9    9.02    1.17
  -2   4 -10    4.20    0.69
   2   4  10    3.31    0.66
  -2   4 -10    2.42    0.73
  -2   4 -10    3.74    0.70
  -2   4 -10    3.40    0.67
   2  -4  10    2.51    0.65
  -2  -4 -10    3.55    0.65
   2  -4  10    3.21    0.76
  -2   4 -11   -0.11    0.45
  -2   4 -11    0.54    0.46
  -2   4 -11    0.05    0.40
   2   4  11   -0.27    0.41
   2  -4  11   -0.46    0.43
  -2  -4 -11    0.34    0.39
   2  -4  11    0.52    0.55
  -2   4 -12   -0.74    0.44
  -2   4 -12   -0.80    0.40
  -2   4 -12    0.11    0.47
  -2   4 -12   -0.39    0.43
   2  -4  12   -0.13    0.45
  -2  -4 -12   -0.10    0.42
   2  -4  12    0.09    0.52
  -2   4 -13    5.69    0.92
  -2   4 -13    6.43    0.96
  -2   4 -13    5.86    0.94
  -2   4 -13    6.61    0.95
   2  -4  13    4.12    0.91
  -2  -4 -13    5.85    0.93
   2  -4  13    4.57    0.98
  -2   4 -14    1.41    0.59
  -2   4 -14    1.00    0.57
  -2   4 -14    1.11    0.56
  -2   4 -14    0.64    0.52
   2  -4  14    1.63    0.65
  -2  -4 -14    1.77    0.53
   2  -4  14    0.20    0.96
  -2   4 -15    0.46    0.56
  -2   4 -15    1.07    0.56
  -2   4 -15    0.64    0.54
  -2  -4 -15    1.26    0.52
   2  -4  15    1.55    0.70
   2  -4  15    1.45    0.62
  -2   4 -16    1.06    0.65
  -2   4 -16    2.00    0.68
  -2   4 -16    3.06    0.68
  -2   4 -16    1.83    0.72
  -2  -4 -16    3.16    0.68
   2  -4  16    2.65    0.72
   2  -4  16    2.56    0.78
  -2   4 -17    2.08    0.67
  -2   4 -17    3.81    0.82
  -2   4 -17    4.78    0.86
  -2   4 -17    2.22    0.72
  -2  -4 -17    3.34    0.73
   2  -4  17    2.63    0.86
   2  -4  17    2.28    0.84
  -2   4 -18    0.35    0.50
  -2   4 -18   -0.02    0.57
  -2   4 -18    1.04    0.63
  -2   4 -18    0.70    0.62
  -2  -4 -18    0.82    0.54
   2  -4  18   -0.33    0.59
   2  -4  18    1.93    0.74
  -2   4 -19    1.54    0.77
  -2   4 -19    1.78    0.70
  -2   4 -19    2.07    0.77
  -2  -4 -19    2.33    0.66
   2  -4  19    1.00    0.71
   2  -4  19    2.27    0.80
  -2   4 -20    1.89    0.73
  -2   4 -20    0.60    0.76
  -2  -4 -20    0.55    0.59
   2  -4  20    2.09    0.80
  -2   4 -21   -0.13    0.65
  -2   4 -21    0.04    0.75
  -2   4 -21   -0.35    0.68
   2  -4  21   -0.15    0.68
  -2  -4 -21   -0.06    0.57
  -2   4 -22    0.38    0.79
  -2   4 -22    0.85    0.86
   2  -4  22    1.93    0.85
  -2   4 -23    0.93    0.87
  -2   4 -23    0.59    0.89
   2  -4  23    0.76    0.80
   2   5 -23    0.97    0.93
   2   5 -23    1.11    0.78
   2   5 -23    1.03    0.94
   2  -5 -23    1.95    0.85
  -2  -5  23    2.01    0.84
   2   5 -22    1.84    0.76
   2   5 -22    3.16    0.95
   2   5 -22    1.86    0.95
  -2  -5  22    1.08    0.81
   2   5 -21    0.18    0.80
   2   5 -21   -0.59    0.70
   2   5 -21    0.74    0.67
   2   5 -21    0.27    0.69
   2  -5 -21    0.98    0.67
  -2  -5  21    0.30    0.72
   2   5 -20    1.01    0.68
   2   5 -20    0.43    0.71
   2   5 -20    0.84    0.64
   2   5 -20    1.03    0.79
  -2  -5  20    0.86    0.73
   2  -5 -20    1.68    0.71
   2   5 -19   -0.23    0.61
   2   5 -19   -0.81    0.60
   2   5 -19    0.44    0.60
   2  -5 -19   -0.52    0.54
  -2  -5  19    0.16    0.74
  -2  -5  19   -0.48    0.65
   2   5 -18   13.53    2.01
   2   5 -18   17.71    2.10
   2   5 -18   15.05    2.00
   2   5 -18   18.29    2.08
  -2  -5  18   14.96    2.60
   2  -5 -18   14.96    2.07
  -2  -5  18   13.03    2.01
   2   5 -17    2.72    0.80
   2   5 -17    2.02    0.70
   2   5 -17    2.23    0.84
   2   5 -17    3.16    0.76
   2  -5 -17    1.59    0.71
  -2  -5  17    4.13    0.85
   2   5 -16    0.21    0.56
   2   5 -16   -0.24    0.56
   2   5 -16    0.25    0.58
   2   5 -16    1.38    0.62
   2  -5 -16   -0.71    0.48
  -2  -5  16    0.01    0.57
   2   5 -15   13.79    1.95
   2   5 -15   16.30    2.07
   2   5 -15   18.44    2.07
   2   5 -15   16.36    2.03
  -2  -5  15   12.85    1.98
  -2  -5  15   14.67    2.57
   2  -5 -15   15.16    2.02
   2   5 -14   -0.65    0.46
   2   5 -14    0.71    0.57
   2   5 -14   -0.33    0.48
   2   5 -14   -0.23    0.49
  -2  -5  14    2.42    1.22
   2  -5 -14   -0.36    0.47
  -2  -5  14    0.29    0.55
   2   5 -13    8.68    1.32
   2   5 -13    7.60    1.20
   2   5 -13   10.97    1.39
   2   5 -13    9.67    1.35
   2   5 -13   10.24    1.36
  -2  -5  13    8.90    1.94
  -2  -5  13    9.30    1.37
   2  -5 -13   10.16    1.39
   2   5 -12    3.59    0.72
   2   5 -12    3.55    0.69
   2   5 -12    2.73    0.70
   2   5 -12    3.64    0.74
   2   5 -12    2.27    0.58
   2  -5 -12    3.74    0.76
  -2  -5  12    1.92    0.69
  -2  -5  12    4.02    0.69
  -2  -5  12    2.71    1.23
   2   5 -11    3.06    0.62
   2   5 -11    4.12    0.80
   2   5 -11    2.75    0.71
   2   5 -11    3.63    0.75
   2   5 -11    4.84    0.74
  -2  -5  11    3.58    1.33
  -2  -5  11    3.44    0.65
  -2  -5  11    2.84    0.73
   2  -5 -11    3.90    0.77
   2   5 -10   35.37    3.88
   2   5 -10   32.27    3.85
   2   5 -10   32.50    3.81
   2   5 -10   33.31    3.88
   2   5 -10   33.03    3.89
  -2  -5  10   32.80    3.80
  -2  -5  10   32.68    4.44
   2  -5 -10   35.27    3.91
  -2  -5  10   35.80    3.90
   2   5  -9    0.61    0.46
   2   5  -9    0.83    0.37
   2   5  -9   -0.88    0.43
   2   5  -9   -0.12    0.40
   2   5  -9    0.87    0.47
  -2  -5   9    1.18    1.06
   2  -5  -9    0.29    0.45
  -2  -5   9   -0.16    0.44
  -2  -5   9    1.22    0.40
   2   5  -8    5.27    0.99
   2   5  -8    6.37    1.25
   2   5  -8    7.08    1.02
   2   5  -8    7.10    0.94
  -2  -5   8    5.58    1.02
  -2  -5   8    7.85    1.00
  -2  -5   8    6.64    0.92
  -2  -5   8    6.57    1.39
   2  -5  -8    6.27    1.01
   2   5  -7   -0.38    0.40
   2   5  -7    0.12    0.36
   2   5  -7    0.53    0.46
   2   5  -7    0.88    0.40
   2   5  -7    0.34    0.56
  -2   5   7    0.43    0.41
  -2  -5   7    0.08    0.35
   2  -5  -7    0.01    0.41
  -2  -5   7    0.09    0.42
  -2  -5   7   -0.35    0.45
  -2  -5   7    0.02    0.87
   2   5  -6   74.54    8.08
  -2   5   6   71.99    8.12
   2   5  -6   72.59    8.10
   2   5  -6   73.13    8.10
  -2   5   6   69.24    8.13
   2   5  -6   72.98    8.09
  -2   5   6   72.51    8.04
   2   5  -6   75.23    8.15
   2  -5  -6   68.94    8.03
  -2  -5   6   72.52    8.06
   2  -5  -6   75.96    8.13
  -2  -5   6   73.52    8.11
   2  -5  -6   70.88    8.04
  -2  -5   6   75.51    8.10
   2  -5  -6   72.70    8.06
  -2  -5   6   73.63    8.34
   2   5  -5   25.72    2.84
   2   5  -5   25.81    2.81
  -2   5   5   25.22    2.77
  -2   5   5   22.81    2.77
   2   5  -5   23.07    2.82
   2   5  -5   25.35    2.88
   2   5  -5   25.96    2.81
  -2   5   5   24.15    2.85
  -2  -5   5   27.04    2.85
   2  -5  -5   22.76    2.79
  -2  -5   5   25.79    2.83
   2  -5  -5   22.00    2.74
   2  -5  -5   22.51    2.75
  -2  -5   5   24.78    2.79
   2  -5  -5   23.44    2.85
  -2  -5   5   22.73    2.96
   2  -5  -5   23.83    2.76
  -2   5   4    1.07    0.46
  -2   5   4    1.98    0.54
   2   5  -4    1.34    0.48
   2   5  -4    1.26    0.48
   2   5  -4    2.67    0.64
   2   5  -4    3.25    0.59
   2   5  -4    1.63    0.50
   2  -5  -4    2.79    0.46
   2  -5  -4    1.90    0.47
   2  -5  -4    2.21    0.53
   2  -5  -4    2.05    0.45
  -2  -5   4    2.47    0.74
  -2  -5   4    1.94    0.56
  -2  -5   4    1.70    0.52
  -2  -5   4    1.55    0.48
   2  -5  -4    2.70    0.61
   2   5  -3   10.63    1.46
  -2   5   3   11.10    1.40
   2   5  -3   10.20    1.54
  -2   5   3   11.11    1.46
  -2   5   3   11.48    1.51
  -2   5   3   11.73    1.46
   2   5  -3   11.07    1.49
   2   5  -3   10.78    1.49
   2   5  -3   12.63    1.51
  -2   5   3   11.48    1.43
  -2  -5   3   12.37    1.49
   2  -5  -3   11.28    1.47
   2  -5  -3   11.66    1.52
   2  -5  -3   11.48    1.46
   2  -5  -3   11.50    1.52
  -2  -5   3   12.28    1.50
  -2  -5   3   14.66    1.71
   2  -5  -3   13.51    1.45
  -2  -5   3   13.11    1.53
   2   5  -2    5.02    0.85
  -2   5   2    4.44    0.77
   2   5  -2    5.62    0.83
   2   5  -2    5.07    0.81
  -2   5   2    5.89    0.84
   2   5  -2    4.55    0.76
  -2   5   2    4.78    0.76
  -2   5   2    5.23    0.75
  -2  -5   2    5.06    0.79
   2  -5  -2    4.81    0.78
  -2  -5   2    5.96    0.83
  -2  -5   2    5.16    0.85
   2  -5  -2    4.75    0.84
   2  -5  -2    4.50    0.76
   2  -5  -2    5.52    0.77
   2  -5  -2    4.90    0.81
  -2  -5   2    4.78    1.16
   2   5  -1    0.49    0.41
   2   5  -1    0.16    0.33
  -2   5   1   -0.30    0.36
  -2   5   1    0.55    0.39
   2   5  -1    0.46    0.46
   2   5  -1   -0.39    0.34
  -2   5   1    0.07    0.40
  -2   5   1   -0.04    0.35
  -2   5   1   -0.14    0.30
   2   5  -1   -0.23    0.35
  -2  -5   1   -0.79    0.33
   2  -5  -1    0.29    0.39
  -2  -5   1    0.46    0.43
  -2  -5   1   -0.76    0.36
   2  -5  -1    0.13    0.37
   2  -5  -1    0.18    0.36
   2  -5  -1   -0.10    0.47
   2  -5  -1   -0.36    0.41
   2   5   0    1.22    0.39
   2   5   0    1.53    0.47
   2   5   0    1.71    0.45
   2   5   0    0.82    0.49
   2   5   0    0.30    0.42
  -2   5   0    1.96    0.43
  -2   5   0    0.91    0.43
  -2   5   0    1.15    0.44
  -2   5   0    1.57    0.49
  -2   5   0    1.47    0.48
  -2  -5   0    0.80    0.48
   2  -5   0    2.00    0.54
  -2  -5   0    1.11    0.44
   2  -5   0    1.45    0.46
   2  -5   0    1.51    0.46
   2  -5   0    0.75    0.46
  -2  -5   0    1.64    0.48
  -2  -5   0    1.98    0.50
   2   5   1   12.61    1.75
  -2   5  -1   13.64    1.78
   2   5   1   13.86    1.81
  -2   5  -1   14.62    1.80
   2   5   1   13.95    1.72
  -2   5  -1   15.32    1.79
   2   5   1   13.42    1.73
  -2   5  -1   15.72    1.76
   2   5   1   17.10    1.83
  -2  -5  -1   13.99    1.78
  -2  -5  -1   15.96    1.76
   2  -5   1   14.35    1.79
   2  -5   1   14.93    1.78
   2  -5   1   15.30    1.77
  -2  -5  -1   12.02    1.78
   2  -5   1   14.31    1.78
  -2  -5  -1   15.69    1.77
   2  -5   1   15.52    1.86
   2   5   2    1.21    0.37
  -2   5  -2    1.52    0.44
  -2   5  -2    1.48    0.50
   2   5   2    1.01    0.50
   2   5   2    1.28    0.50
   2   5   2    1.97    0.45
   2   5   2    1.38    0.41
  -2   5  -2    1.75    0.49
  -2   5  -2    1.47    0.44
  -2   5  -2    1.68    0.50
   2  -5   2    0.82    0.46
  -2  -5  -2    1.57    0.48
  -2  -5  -2    1.70    0.50
   2  -5   2    1.32    0.46
   2  -5   2    1.16    0.48
   2  -5   2    1.97    0.62
  -2  -5  -2    1.29    0.43
  -2  -5  -2    2.14    0.49
  -2   5  -3    8.74    1.19
  -2   5  -3    7.41    1.15
  -2   5  -3    9.60    1.18
   2   5   3    8.69    1.16
  -2   5  -3    7.60    1.17
   2   5   3    8.95    1.21
  -2   5  -3    7.55    1.12
  -2  -5  -3    8.83    1.12
  -2  -5  -3    8.05    1.13
   2  -5   3    8.43    1.24
   2  -5   3    8.04    1.17
  -2  -5  -3   10.36    1.22
  -2  -5  -3    8.95    1.12
   2  -5   3    8.02    1.14
   2  -5   3    8.91    1.16
   2   5   4   -0.27    0.43
   2   5   4   -0.57    0.39
  -2   5  -4   -0.47    0.34
  -2   5  -4    0.22    0.37
  -2   5  -4    0.26    0.43
  -2   5  -4    0.62    0.45
  -2   5  -4   -0.46    0.39
   2  -5   4    0.35    0.42
   2  -5   4   -0.31    0.50
  -2  -5  -4    0.31    0.38
  -2  -5  -4    0.46    0.33
  -2  -5  -4    0.05    0.36
   2  -5   4    0.05    0.39
  -2  -5  -4    0.14    0.34
  -2  -5  -4    0.14    0.43
   2  -5   4    0.16    0.37
  -2   5  -5   38.87    4.53
  -2   5  -5   43.48    4.53
  -2   5  -5   40.67    4.49
   2   5   5   38.37    4.49
  -2   5  -5   38.08    4.51
   2   5   5   38.37    4.46
  -2   5  -5   40.22    4.53
   2   5   5   37.78    4.54
  -2  -5  -5   40.71    4.47
   2  -5   5   40.25    4.59
   2  -5   5   42.74    4.48
  -2  -5  -5   38.55    4.45
  -2  -5  -5   39.24    4.53
   2  -5   5   40.80    4.54
   2  -5   5   40.13    4.52
  -2   5  -6    3.44    0.62
   2   5   6    3.46    0.72
  -2   5  -6    4.14    0.70
  -2   5  -6    2.72    0.64
  -2   5  -6    2.76    0.67
  -2   5  -6    2.87    0.67
   2  -5   6    4.96    0.85
   2  -5   6    3.59    0.58
  -2  -5  -6    3.74    0.69
  -2   5  -7   33.67    4.03
  -2   5  -7   34.41    4.03
  -2   5  -7   36.33    4.03
   2   5   7   35.60    4.05
  -2   5  -7   36.02    4.03
  -2   5  -7   38.05    3.97
   2  -5   7   32.28    4.08
   2  -5   7   35.13    3.95
  -2  -5  -7   35.67    4.04
   2  -5   7   32.95    4.02
  -2   5  -8   10.44    1.38
  -2   5  -8   11.31    1.40
   2   5   8    9.59    1.47
  -2   5  -8   10.22    1.36
  -2   5  -8    9.33    1.37
  -2  -5  -8    9.85    1.37
   2  -5   8   10.39    1.50
   2  -5   8    9.46    1.36
  -2   5  -9   15.49    2.17
  -2   5  -9   19.21    2.21
   2   5   9   18.29    2.23
  -2   5  -9   20.14    2.21
  -2   5  -9   18.54    2.18
   2  -5   9   16.29    2.26
   2  -5   9   18.17    2.20
  -2  -5  -9   16.94    2.20
  -2   5 -10    6.42    1.01
  -2   5 -10    6.01    1.02
  -2   5 -10    7.60    1.06
  -2   5 -10    5.51    1.01
   2   5  10    5.36    1.01
   2  -5  10    7.68    1.16
  -2  -5 -10    8.18    1.08
   2  -5  10    6.18    1.03
  -2   5 -11    0.21    0.47
  -2   5 -11    0.97    0.47
  -2   5 -11    0.25    0.49
  -2   5 -11   -0.08    0.47
   2   5  11    0.98    0.54
  -2  -5 -11    0.49    0.48
   2  -5  11    1.13    0.59
   2  -5  11   -0.13    0.46
  -2   5 -12   11.39    1.66
  -2   5 -12   12.96    1.69
  -2   5 -12   11.95    1.69
  -2   5 -12   13.36    1.70
  -2  -5 -12   14.72    1.72
   2  -5  12   14.49    1.83
   2  -5  12   10.61    1.67
  -2   5 -13   11.73    1.55
  -2   5 -13   10.41    1.56
  -2   5 -13   14.15    1.59
  -2   5 -13   10.33    1.51
   2  -5  13   11.81    1.57
   2  -5  13    9.29    1.60
  -2  -5 -13   10.79    1.55
  -2   5 -14    2.08    0.74
  -2   5 -14    2.31    0.71
  -2   5 -14    3.19    0.84
  -2  -5 -14    3.30    0.73
   2  -5  14    2.36    0.74
   2  -5  14    4.08    0.91
  -2   5 -15    0.18    0.59
  -2   5 -15    1.06    0.61
  -2   5 -15    0.42    0.55
  -2   5 -15    2.08    0.64
   2  -5  15    0.00    0.67
   2  -5  15    0.25    0.63
  -2  -5 -15    0.89    0.55
  -2   5 -16    1.54    0.60
  -2   5 -16    1.68    0.69
  -2   5 -16    0.53    0.63
   2  -5  16    1.88    0.71
   2  -5  16    1.81    0.81
  -2  -5 -16    0.98    0.59
  -2   5 -17    0.35    0.64
  -2   5 -17   -0.09    0.63
  -2   5 -17    0.70    0.63
  -2   5 -17    0.17    0.54
   2  -5  17    0.32    0.81
   2  -5  17    0.59    0.67
  -2  -5 -17    0.34    0.53
  -2   5 -18    1.77    0.71
  -2   5 -18    2.60    0.92
  -2   5 -18    1.31    0.77
  -2   5 -18    1.33    0.65
  -2  -5 -18    1.08    0.63
   2  -5  18    1.37    1.30
   2  -5  18    0.51    0.72
  -2   5 -19    3.07    0.98
  -2   5 -19    2.33    0.78
  -2   5 -19    0.65    0.74
  -2   5 -19    1.59    0.64
  -2  -5 -19    0.75    0.65
  -2   5 -20   -0.67    0.69
  -2   5 -20    0.78    0.80
  -2   5 -20    0.16    0.69
   2  -5  20    1.15    1.06
  -2  -5 -20    0.83    0.66
  -2   5 -21    1.10    0.87
  -2   5 -21    0.92    0.81
  -2   5 -21    2.12    0.78
  -2  -5 -21    1.22    0.69
   2  -5  21    0.98    0.85
  -2   5 -22   -0.13    0.74
  -2   5 -22    0.42    0.90
  -2   5 -22   -0.02    0.80
   2  -5  22   -0.07    0.81
  -2  -5 -22   -0.18    0.62
   2   6 -23    0.31    0.94
   2   6 -23    0.14    0.77
   2   6 -23   -0.36    0.73
  -2  -6  23    0.15    0.83
   2  -6 -23    0.16    0.72
   2   6 -22    2.22    0.92
   2   6 -22    0.00    0.74
   2   6 -22    0.04    0.86
  -2  -6  22    0.84    0.80
   2  -6 -22    0.00    0.70
   2   6 -21    0.35    0.80
   2   6 -21    1.62    0.77
   2   6 -21    1.34    0.76
   2   6 -21    0.07    0.81
  -2  -6  21    0.26    0.76
   2  -6 -21   -0.12    0.69
   2   6 -20   -0.45    0.78
   2   6 -20   -0.14    0.63
   2   6 -20   -0.05    0.68
   2   6 -20    0.02    0.77
  -2  -6  20    0.61    0.77
   2  -6 -20    0.39    0.69
   2   6 -19    7.35    1.28
   2   6 -19    6.51    1.30
   2   6 -19    7.64    1.28
   2   6 -19    7.67    1.35
  -2  -6  19    7.66    1.38
   2   6 -18    0.75    0.69
   2   6 -18    1.16    0.73
   2   6 -18   -0.09    1.08
   2   6 -18    0.74    0.67
  -2  -6  18    0.39    1.11
  -2  -6  18   -0.70    0.71
   2  -6 -18    0.34    0.60
   2   6 -17    1.61    0.73
   2   6 -17    2.58    0.77
   2   6 -17    2.35    0.76
   2   6 -17    1.16    0.77
   2  -6 -17    1.67    0.73
  -2  -6  17    2.96    0.91
  -2  -6  17   -0.19    0.68
   2   6 -16   31.05    3.69
   2   6 -16   33.27    3.71
   2   6 -16   29.24    3.68
   2   6 -16   30.55    3.70
  -2  -6  16   33.16    3.77
   2  -6 -16   30.77    3.72
  -2  -6  16   29.40    3.71
   2   6 -15    8.74    1.41
   2   6 -15    8.46    1.38
   2   6 -15   12.02    1.49
   2   6 -15    8.97    1.44
   2  -6 -15    7.81    1.40
  -2  -6  15    9.08    1.49
   2   6 -14   36.37    4.25
   2   6 -14   38.47    4.29
   2   6 -14   34.84    4.16
   2   6 -14   37.74    4.28
   2   6 -14   33.53    4.25
   2  -6 -14   36.69    4.29
  -2  -6  14   40.30    4.33
  -2  -6  14   35.10    4.26
   2   6 -13   12.73    1.58
   2   6 -13   10.49    1.43
   2   6 -13   11.61    1.55
   2   6 -13   10.83    1.56
   2   6 -13    9.01    1.48
   2  -6 -13   10.88    1.56
  -2  -6  13    9.66    1.59
  -2  -6  13    9.78    1.53
  -2  -6  13   11.27    1.41
   2   6 -12   16.27    2.07
   2   6 -12   16.81    2.16
   2   6 -12   18.53    2.25
   2   6 -12   16.20    2.19
   2   6 -12   16.85    2.17
  -2  -6  12   16.16    2.26
   2  -6 -12   17.12    2.24
  -2  -6  12   17.49    2.04
   2   6 -11    2.39    0.67
   2   6 -11    1.34    0.65
   2   6 -11    1.98    0.69
   2   6 -11    2.61    0.73
   2   6 -11    3.11    0.63
  -2  -6  11    2.07    0.74
  -2  -6  11    1.65    0.67
  -2  -6  11    3.60    0.60
   2  -6 -11    3.95    0.76
   2   6 -10   19.68    2.35
   2   6 -10   16.81    2.37
   2   6 -10   22.00    2.44
   2   6 -10   19.81    2.44
   2   6 -10   20.22    2.41
  -2  -6  10   20.91    2.47
  -2  -6  10   20.34    2.32
  -2  -6  10   18.00    2.41
   2  -6 -10   18.55    2.43
   2   6  -9   15.49    1.95
   2   6  -9   14.65    1.93
   2   6  -9   15.11    1.98
   2   6  -9   13.14    1.85
   2   6  -9   16.20    1.94
  -2  -6   9   14.23    1.91
  -2  -6   9   17.17    2.06
   2  -6  -9   15.06    1.96
  -2  -6   9   16.10    1.84
  -2  -6   9   14.27    1.93
   2   6  -8    0.93    0.58
   2   6  -8    0.15    0.45
   2   6  -8    0.35    0.43
   2   6  -8    0.69    0.44
   2   6  -8    1.11    0.54
  -2   6   8    0.91    0.52
  -2  -6   8    1.19    0.54
  -2  -6   8    1.26    0.61
  -2  -6   8    0.98    0.50
  -2  -6   8    0.99    0.42
   2  -6  -8    0.77    0.49
   2   6  -7    2.42    0.59
  -2   6   7    2.00    0.60
  -2   6   7    1.71    0.47
   2   6  -7    2.33    0.63
   2   6  -7    1.20    0.52
   2   6  -7    2.41    0.58
  -2   6   7    1.66    0.49
  -2  -6   7    2.09    0.51
   2  -6  -7    1.93    0.45
   2  -6  -7    0.81    0.44
  -2  -6   7    2.13    0.59
  -2  -6   7    2.03    0.58
   2  -6  -7    2.05    0.60
  -2  -6   7    2.65    0.67
   2  -6  -7    1.05    0.42
   2  -6  -7    2.48    0.55
   2   6  -6    0.00    0.41
   2   6  -6    0.19    0.42
  -2   6   6    0.25    0.45
  -2   6   6    0.85    0.40
  -2   6   6    1.23    0.43
   2   6  -6    0.81    0.51
   2   6  -6    0.37    0.47
  -2  -6   6    0.07    0.48
  -2  -6   6   -0.49    0.48
   2  -6  -6    0.23    0.47
   2  -6  -6    0.21    0.42
   2  -6  -6    0.55    0.36
   2  -6  -6    0.27    0.37
  -2  -6   6    0.95    0.50
  -2  -6   6    0.46    0.41
   2  -6  -6    0.49    0.41
   2   6  -5    4.69    0.77
  -2   6   5    2.98    0.71
   2   6  -5    4.26    0.79
  -2   6   5    3.53    0.65
   2   6  -5    4.61    0.72
   2   6  -5    4.23    0.88
   2   6  -5    2.29    0.65
   2  -6  -5    4.70    0.73
   2  -6  -5    3.45    0.64
   2  -6  -5    3.89    0.88
  -2  -6   5    2.79    0.69
  -2  -6   5    3.39    0.78
   2  -6  -5    4.15    0.77
  -2  -6   5    2.15    0.63
   2  -6  -5    3.45    0.64
  -2  -6   5    5.03    0.81
  -2   6   4   15.89    2.09
   2   6  -4   16.18    1.95
  -2   6   4   17.41    2.10
  -2   6   4   13.17    1.87
   2   6  -4   14.35    1.93
  -2   6   4   14.54    1.83
  -2   6   4   15.19    1.81
   2   6  -4   15.38    1.93
   2   6  -4   16.48    2.02
  -2  -6   4   17.55    1.92
  -2  -6   4   17.40    2.00
  -2  -6   4   14.86    1.96
  -2  -6   4   16.94    2.09
   2  -6  -4   18.59    1.99
   2  -6  -4   17.19    1.93
   2  -6  -4   13.97    1.86
   2  -6  -4   15.18    1.89
   2  -6  -4   13.57    1.86
   2   6  -3    0.03    0.45
   2   6  -3    1.18    0.51
   2   6  -3    0.60    0.47
  -2   6   3    0.16    0.39
  -2   6   3    1.09    0.48
   2   6  -3    0.91    0.44
  -2   6   3    1.23    0.38
  -2   6   3    0.73    0.49
   2   6  -3    1.65    0.60
  -2   6   3   -0.14    0.42
   2  -6  -3    0.09    0.41
   2  -6  -3    1.23    0.42
   2  -6  -3    0.00    0.43
   2  -6  -3    0.48    0.46
  -2  -6   3    1.35    0.47
  -2  -6   3    0.90    0.55
  -2  -6   3    0.80    0.54
   2  -6  -3    1.10    0.51
  -2  -6   3    0.10    0.45
  -2   6   2   21.29    2.47
   2   6  -2   19.26    2.48
   2   6  -2   24.67    2.49
  -2   6   2   21.20    2.47
   2   6  -2   19.15    2.52
   2   6  -2   22.16    2.50
  -2   6   2   21.04    2.44
  -2   6   2   19.66    2.49
  -2   6   2   19.74    2.41
   2   6  -2   19.52    2.44
   2  -6  -2   21.77    2.46
   2  -6  -2   21.08    2.52
   2  -6  -2   19.60    2.49
   2  -6  -2   19.69    2.46
  -2  -6   2   19.68    2.47
  -2  -6   2   23.25    2.51
   2  -6  -2   21.27    2.45
  -2  -6   2   19.22    2.51
  -2  -6   2   22.69    2.49
   2   6  -1   37.43    4.19
   2   6  -1   33.51    4.11
   2   6  -1   38.80    4.18
   2   6  -1   36.66    4.15
  -2   6   1   36.94    4.17
   2   6  -1   34.91    4.13
  -2   6   1   34.85    4.14
  -2   6   1   34.47    4.12
  -2   6   1   36.73    4.15
  -2   6   1   35.00    4.10
  -2  -6   1   38.70    4.17
  -2  -6   1   35.64    4.17
   2  -6  -1   37.15    4.17
   2  -6  -1   35.65    4.13
  -2  -6   1   35.91    4.15
   2  -6  -1   36.72    4.14
   2  -6  -1   36.91    4.18
  -2  -6   1   36.36    4.14
   2  -6  -1   39.83    4.14
   2   6   0   17.33    2.18
  -2   6   0   17.11    2.15
   2   6   0   17.53    2.09
  -2   6   0   17.19    2.09
  -2   6   0   17.74    2.12
  -2   6   0   17.40    2.15
   2   6   0   18.32    2.11
   2   6   0   17.10    2.17
  -2   6   0   18.13    2.13
   2   6   0   16.13    2.14
   2  -6   0   17.07    2.12
  -2  -6   0   19.09    2.16
  -2  -6   0   16.06    2.12
   2  -6   0   17.76    2.13
  -2  -6   0   16.58    2.14
  -2  -6   0   18.26    2.17
   2  -6   0   17.98    2.15
   2  -6   0   17.86    2.19
   2  -6   0   20.03    2.18
   2   6   1    1.93    0.47
  -2   6  -1    0.89    0.43
   2   6   1    1.59    0.44
  -2   6  -1    1.94    0.55
   2   6   1    1.63    0.56
   2   6   1    2.05    0.59
  -2   6  -1    1.76    0.52
   2   6   1    1.72    0.54
  -2   6  -1    1.45    0.52
  -2   6  -1    1.28    0.51
   2  -6   1    2.51    0.53
   2  -6   1    0.88    0.51
   2  -6   1    0.98    0.48
  -2  -6  -1    1.76    0.49
  -2  -6  -1    0.02    0.46
  -2  -6  -1    2.71    0.57
  -2  -6  -1    1.49    0.52
   2  -6   1    2.44    0.61
   2  -6   1    0.84    0.52
   2   6   2   77.03    8.66
  -2   6  -2   81.05    8.69
   2   6   2   74.73    8.62
   2   6   2   73.03    8.77
  -2   6  -2   79.34    8.69
   2   6   2   75.19    8.69
   2   6   2   77.05    8.63
  -2   6  -2   79.21    8.69
  -2   6  -2   81.54    8.70
  -2   6  -2   76.16    8.67
  -2  -6  -2   78.24    8.68
   2  -6   2   83.72    8.74
  -2  -6  -2   75.83    8.65
   2  -6   2   79.48    8.68
  -2  -6  -2   75.38    8.70
  -2  -6  -2   79.56    8.66
   2  -6   2   76.15    8.70
   2  -6   2   79.85    8.69
   2  -6   2   80.58    8.70
  -2   6  -3   -0.04    0.45
   2   6   3   -0.41    0.75
  -2   6  -3    0.21    0.44
   2   6   3    0.22    0.33
  -2   6  -3    0.60    0.47
   2   6   3    0.00    0.30
   2   6   3    0.14    0.49
  -2   6  -3   -0.46    0.38
  -2   6  -3   -0.35    0.44
   2   6   3   -0.27    0.39
   2  -6   3   -0.25    0.51
  -2  -6  -3    0.10    0.43
   2  -6   3    0.24    0.42
  -2  -6  -3    0.02    0.41
   2  -6   3   -0.10    0.42
   2  -6   3   -0.55    0.39
  -2  -6  -3   -0.25    0.40
  -2  -6  -3    0.60    0.42
   2   6   4   20.96    2.58
  -2   6  -4   22.84    2.53
  -2   6  -4   21.52    2.56
  -2   6  -4   21.94    2.55
  -2   6  -4   22.49    2.58
   2   6   4   20.27    2.58
  -2   6  -4   19.73    2.52
   2  -6   4   20.78    2.54
  -2  -6  -4   21.02    2.49
  -2  -6  -4   21.40    2.56
  -2  -6  -4   19.75    2.49
   2  -6   4   22.35    2.53
   2  -6   4   20.81    2.60
   2  -6   4   23.14    2.61
  -2  -6  -4   21.56    2.51
  -2   6  -5    7.88    1.07
  -2   6  -5    7.13    1.04
  -2   6  -5    8.13    1.03
   2   6   5    6.61    1.08
   2   6   5    4.35    1.22
  -2   6  -5    7.72    1.04
   2   6   5    6.58    0.94
  -2   6  -5    5.58    0.95
   2  -6   5    5.25    1.06
  -2  -6  -5    6.73    1.03
  -2  -6  -5    6.15    0.96
   2  -6   5    5.87    1.02
  -2  -6  -5    7.66    0.95
   2  -6   5    6.77    1.05
  -2   6  -6    2.27    0.52
   2   6   6   -0.17    0.47
  -2   6  -6    0.25    0.50
  -2   6  -6    1.03    0.49
   2   6   6    0.75    0.45
  -2   6  -6    1.05    0.42
  -2   6  -6    0.72    0.51
   2  -6   6    0.69    0.43
   2  -6   6    0.43    0.57
   2  -6   6    1.81    0.54
  -2  -6  -6    0.48    0.43
  -2  -6  -6    0.20    0.40
  -2  -6  -6    0.61    0.42
  -2  -6  -6    0.75    0.48
  -2  -6  -6    1.45    0.39
   2   6   7    1.40    0.54
  -2   6  -7    0.93    0.53
  -2   6  -7    1.12    0.46
  -2   6  -7    0.67    0.41
  -2   6  -7   -0.06    0.48
  -2   6  -7    1.78    0.55
  -2  -6  -7    0.17    0.48
   2  -6   7   -0.32    0.54
   2  -6   7    0.57    0.49
   2  -6   7    0.47    0.39
   2   6   8   35.67    4.37
  -2   6  -8   37.10    4.28
  -2   6  -8   42.09    4.36
  -2   6  -8   38.92    4.36
  -2   6  -8   38.79    4.36
  -2   6  -8   35.36    4.35
   2  -6   8   38.47    4.26
   2  -6   8   36.93    4.36
  -2  -6  -8   38.30    4.37
   2  -6   8   36.92    4.40
  -2   6  -9    4.31    0.81
  -2   6  -9    4.55    0.82
   2   6   9    1.77    0.73
  -2   6  -9    3.78    0.66
  -2   6  -9    4.15    0.79
  -2   6  -9    2.38    0.70
   2  -6   9    4.08    0.90
  -2  -6  -9    4.54    0.79
   2  -6   9    3.34    0.77
  -2   6 -10    3.52    0.84
   2   6  10    3.51    0.87
  -2   6 -10    4.88    0.85
  -2   6 -10    3.82    0.85
  -2   6 -10    6.19    0.91
   2  -6  10    4.17    0.84
   2  -6  10    5.66    1.01
  -2  -6 -10    3.85    0.84
  -2   6 -11    0.40    0.51
   2   6  11    0.09    0.58
  -2   6 -11    0.46    0.54
  -2   6 -11    0.31    0.54
  -2   6 -11   -0.17    0.55
   2  -6  11    0.10    0.66
   2  -6  11   -0.36    0.59
  -2  -6 -11    0.32    0.52
   2   6  12    0.07    0.55
  -2   6 -12    0.23    0.53
  -2   6 -12   -0.18    0.53
  -2   6 -12    0.33    0.58
  -2   6 -12   -0.58    0.50
   2  -6  12    0.40    0.66
  -2  -6 -12    0.27    0.51
   2  -6  12    0.91    0.59
  -2   6 -13    0.26    0.58
  -2   6 -13    0.29    0.60
  -2   6 -13   -0.43    0.55
  -2   6 -13    1.10    1.01
   2  -6  13    0.11    0.59
   2  -6  13    1.29    0.75
  -2  -6 -13    1.02    0.57
  -2   6 -14   -0.49    0.52
  -2   6 -14    1.64    0.68
  -2   6 -14   -0.51    0.53
  -2   6 -14   -0.30    0.58
  -2  -6 -14    0.39    0.54
   2  -6  14   -0.81    0.65
   2  -6  14   -0.79    0.55
  -2   6 -15    5.29    1.02
  -2   6 -15    3.66    0.85
  -2   6 -15    4.10    0.94
  -2   6 -15    3.61    0.90
  -2  -6 -15    4.18    0.88
   2  -6  15    3.67    0.92
   2  -6  15    4.22    1.02
  -2   6 -16    5.52    1.08
  -2   6 -16    5.76    1.07
  -2   6 -16    5.59    1.07
  -2   6 -16    4.74    1.02
  -2  -6 -16    5.33    1.03
   2  -6  16    5.05    1.06
   2  -6  16    6.73    1.23
  -2   6 -17    0.35    0.68
  -2   6 -17    0.70    0.73
  -2   6 -17    0.14    0.89
  -2   6 -17    0.42    0.67
   2  -6  17    1.15    0.82
  -2  -6 -17    1.58    0.66
  -2   6 -18   -0.57    0.64
  -2   6 -18    0.30    0.70
  -2   6 -18   -0.53    0.71
  -2   6 -18   -0.92    0.55
   2  -6  18   -0.98    0.76
  -2  -6 -18   -0.13    0.57
  -2   6 -19    7.99    1.42
  -2   6 -19   10.43    1.46
  -2   6 -19    8.05    1.38
  -2   6 -19    8.13    1.29
   2  -6  19    5.58    1.40
  -2  -6 -19    8.81    1.35
  -2   6 -20    0.86    1.03
  -2   6 -20    3.28    0.97
  -2   6 -20    2.51    0.92
  -2   6 -20    2.08    0.82
   2  -6  20    3.38    1.08
  -2  -6 -20    5.02    0.92
  -2   6 -21    1.10    0.79
  -2   6 -21   -0.14    0.67
  -2   6 -21    0.23    0.84
   2  -6  21    0.65    0.95
  -2  -6 -21    0.27    0.79
  -2   6 -22    2.05    1.01
   2  -6  22    0.71    0.95
   2   7 -22    0.18    0.93
   2   7 -22   -0.54    0.77
   2   7 -22   -0.41    0.79
  -2  -7  22    0.36    0.91
   2  -7 -22    0.09    0.74
   2   7 -21   -0.10    0.72
   2   7 -21    0.04    0.91
   2   7 -21    2.65    1.04
   2  -7 -21    0.44    0.73
  -2  -7  21    1.21    0.91
   2   7 -20    0.49    0.73
   2   7 -20    0.08    0.81
  -2  -7  20    0.51    0.85
   2  -7 -20    0.57    0.76
   2   7 -19    8.30    1.38
   2   7 -19    4.83    1.17
   2   7 -19    6.35    1.44
   2   7 -19    6.82    1.25
  -2  -7  19    6.95    1.37
   2  -7 -19    6.47    1.27
   2   7 -18    2.31    0.80
   2   7 -18    0.21    0.74
   2   7 -18    0.76    0.76
   2   7 -18   -0.18    0.69
   2  -7 -18   -0.14    0.67
  -2  -7  18    2.63    0.93
   2   7 -17    2.79    0.89
   2   7 -17    4.04    0.94
   2   7 -17    1.69    0.85
   2   7 -17    2.94    0.92
   2  -7 -17    2.40    0.85
  -2  -7  17    1.91    0.94
   2   7 -16    0.54    0.72
   2   7 -16    1.83    0.77
   2   7 -16    0.51    0.70
   2   7 -16    1.62    0.76
  -2  -7  16    0.89    0.73
  -2  -7  16    0.88    0.79
   2   7 -15   -0.10    0.66
   2   7 -15    0.43    0.70
   2   7 -15    1.13    0.68
   2   7 -15    0.06    0.64
   2   7 -15   -0.06    0.61
  -2  -7  15   -0.22    0.69
   2  -7 -15    0.63    0.66
  -2  -7  15   -0.20    0.62
   2   7 -14    1.19    0.67
   2   7 -14    0.11    0.60
   2   7 -14   -0.37    0.64
   2   7 -14    0.51    0.66
   2  -7 -14    1.23    0.70
  -2  -7  14    0.44    0.49
  -2  -7  14    0.31    0.67
  -2  -7  14    0.88    0.78
   2   7 -13   -0.86    0.58
   2   7 -13   -0.07    0.63
   2   7 -13    0.17    0.60
   2   7 -13    0.03    0.59
   2   7 -13   -0.61    0.56
  -2  -7  13   -1.16    0.60
  -2  -7  13    1.11    0.52
   2  -7 -13    1.49    0.70
  -2  -7  13   -1.71    0.61
   2   7 -12    4.03    0.93
   2   7 -12    2.86    0.83
   2   7 -12    4.44    0.93
   2   7 -12    5.14    0.94
   2   7 -12    3.19    0.89
  -2  -7  12    5.72    1.09
   2  -7 -12    3.81    0.89
  -2  -7  12    3.26    0.72
  -2  -7  12    3.55    0.88
   2   7 -11    2.72    0.77
   2   7 -11    1.76    0.61
   2   7 -11    2.06    0.75
   2   7 -11    2.40    0.72
   2   7 -11    1.12    1.01
   2  -7 -11    2.05    0.72
  -2  -7  11    1.62    0.78
  -2  -7  11    2.06    0.57
  -2  -7  11    1.10    0.63
   2   7 -10    0.11    0.57
   2   7 -10    1.36    0.60
   2   7 -10    0.75    0.62
   2   7 -10    0.45    0.46
   2   7 -10   -0.41    0.50
   2  -7 -10   -0.09    0.50
  -2  -7  10    0.33    0.69
  -2  -7  10   -0.23    0.41
  -2  -7  10    1.25    0.65
   2   7  -9    0.93    0.62
   2   7  -9   -0.66    0.52
   2   7  -9    0.27    0.44
   2   7  -9    0.80    0.54
  -2   7   9    0.47    0.57
   2   7  -9    0.07    0.47
  -2  -7   9    0.70    0.64
   2  -7  -9   -0.18    0.54
  -2  -7   9    0.51    0.56
  -2  -7   9   -0.06    0.41
  -2  -7   9    1.06    0.62
   2   7  -8    0.40    0.54
   2   7  -8   -0.70    0.43
  -2   7   8   -0.04    0.50
   2   7  -8   -0.10    0.54
   2   7  -8   -0.16    0.52
   2   7  -8   -0.31    0.43
   2  -7  -8    0.70    0.45
   2  -7  -8   -0.07    0.50
   2  -7  -8    0.07    0.39
  -2  -7   8    0.36    0.43
  -2  -7   8    0.69    0.51
   2  -7  -8    0.27    0.48
  -2  -7   8    1.18    0.68
  -2  -7   8    0.27    0.52
   2  -7  -8    0.53    0.41
   2   7  -7    0.77    0.54
   2   7  -7   -0.35    0.44
   2   7  -7   -0.15    0.51
  -2   7   7    0.92    0.55
   2   7  -7   -0.23    0.53
   2   7  -7   -0.13    0.47
  -2   7   7    0.09    0.45
  -2   7   7    0.30    0.42
  -2  -7   7    0.85    0.53
   2  -7  -7    0.25    0.40
   2  -7  -7    0.35    0.49
  -2  -7   7    0.57    0.53
  -2  -7   7    0.45    0.46
   2  -7  -7    0.64    0.42
   2  -7  -7    0.58    0.54
   2  -7  -7   -0.10    0.42
  -2  -7   7   -0.60    0.50
   2   7  -6    0.57    0.53
   2   7  -6    0.56    0.46
   2   7  -6    0.80    0.51
  -2   7   6    1.31    0.57
   2   7  -6    2.22    0.59
  -2   7   6    1.83    0.52
   2   7  -6    0.34    0.57
   2  -7  -6    0.97    0.45
  -2  -7   6    1.53    0.58
   2  -7  -6    1.16    0.53
   2  -7  -6    1.55    0.47
   2  -7  -6    0.21    0.47
  -2  -7   6    1.49    0.65
   2  -7  -6    0.26    0.51
  -2  -7   6    1.55    0.50
  -2  -7   6    0.86    0.56
   2   7  -5    0.02    0.47
   2   7  -5    0.00    0.54
   2   7  -5    0.12    0.41
   2   7  -5    0.05    0.47
  -2   7   5    0.61    0.51
  -2   7   5    0.23    0.45
  -2   7   5    0.44    0.36
   2  -7  -5    0.77    0.47
   2  -7  -5    0.48    0.51
  -2  -7   5    0.39    0.60
  -2  -7   5    0.38    0.48
  -2  -7   5    0.81    0.45
   2  -7  -5    0.67    0.43
   2  -7  -5    0.37    0.49
  -2  -7   5    0.15    0.48
   2  -7  -5    0.54    0.42
   2   7  -4    3.39    0.71
  -2   7   4    2.90    0.66
   2   7  -4    2.97    0.77
  -2   7   4    2.96    0.57
  -2   7   4    2.60    0.57
   2   7  -4    3.39    0.71
   2   7  -4    3.65    0.69
  -2   7   4    3.95    0.67
  -2   7   4    2.73    0.70
   2  -7  -4    2.85    0.74
   2  -7  -4    2.06    0.62
  -2  -7   4    3.52    0.69
  -2  -7   4    3.82    0.75
   2  -7  -4    3.01    0.63
   2  -7  -4    2.93    0.63
   2  -7  -4    2.51    0.68
  -2  -7   4    2.42    0.68
  -2  -7   4    4.90    0.88
   2   7  -3    5.74    0.90
   2   7  -3    4.64    0.90
  -2   7   3    5.56    0.90
   2   7  -3    4.72    0.88
  -2   7   3    4.66    0.83
  -2   7   3    3.48    0.83
   2   7  -3    4.99    0.94
  -2   7   3    5.19    0.93
   2   7  -3    5.98    1.03
  -2   7   3    6.51    0.84
   2  -7  -3    5.83    0.95
  -2  -7   3    5.38    0.90
   2  -7  -3    4.83    0.90
   2  -7  -3    6.39    0.92
   2  -7  -3    5.95    0.90
  -2  -7   3    5.22    0.91
  -2  -7   3    8.56    1.11
  -2  -7   3    6.17    0.98
   2  -7  -3    5.14    0.88
  -2   7   2    8.07    1.20
   2   7  -2    9.16    1.20
  -2   7   2    8.61    1.10
  -2   7   2    6.21    1.11
   2   7  -2   10.74    1.21
   2   7  -2    7.11    1.17
  -2   7   2    8.46    1.16
   2   7  -2    7.07    1.24
   2   7  -2    6.59    1.09
  -2   7   2    7.85    1.10
  -2  -7   2    6.58    1.13
   2  -7  -2    7.13    1.13
   2  -7  -2    7.15    1.17
  -2  -7   2    8.96    1.22
  -2  -7   2    8.11    1.24
   2  -7  -2    8.00    1.13
  -2  -7   2    8.86    1.20
   2  -7  -2    7.75    1.19
   2   7  -1   -0.31    0.47
  -2   7   1   -0.15    0.45
  -2   7   1   -0.22    0.47
   2   7  -1    0.49    0.58
  -2   7   1   -0.16    0.46
   2   7  -1    0.12    0.45
   2   7  -1    0.17    0.49
  -2   7   1    0.78    0.39
  -2   7   1    0.09    0.42
   2   7  -1    0.54    0.40
  -2  -7   1    0.44    0.52
   2  -7  -1   -0.22    0.44
   2  -7  -1    0.31    0.48
  -2  -7   1    0.09    0.45
   2  -7  -1   -0.39    0.40
  -2  -7   1    1.59    0.55
  -2  -7   1   -0.01    0.46
   2  -7  -1   -1.23    0.43
   2  -7  -1    0.26    0.41
  -2   7   0    2.51    0.63
  -2   7   0    1.37    0.61
   2   7   0    3.08    0.75
   2   7   0    2.18    0.66
  -2   7   0    2.32    0.56
   2   7   0    2.06    0.65
  -2   7   0    1.50    0.61
   2   7   0    2.63    0.59
   2   7   0    2.82    0.58
  -2   7   0    3.48    0.63
  -2  -7   0    2.28    0.68
  -2  -7   0    2.80    0.65
   2  -7   0    2.48    0.62
  -2  -7   0    2.67    0.61
  -2  -7   0    1.23    0.58
   2  -7   0    3.08    0.66
   2  -7   0    3.75    0.68
   2  -7   0    2.14    0.67
   2  -7   0    2.65    0.62
  -2   7  -1   12.70    1.59
  -2   7  -1   10.13    1.53
  -2   7  -1   14.24    1.57
   2   7   1   13.05    1.58
   2   7   1   11.51    1.49
   2   7   1   10.47    1.59
   2   7   1   10.92    1.61
  -2   7  -1   11.34    1.57
   2   7   1   12.76    1.52
  -2   7  -1   10.77    1.58
   2  -7   1   13.38    1.59
  -2  -7  -1   12.52    1.60
   2  -7   1   11.31    1.62
   2  -7   1   13.50    1.59
  -2  -7  -1   11.55    1.57
  -2  -7  -1    9.66    1.53
   2  -7   1   12.27    1.57
   2  -7   1    9.91    1.54
   2   7   2    1.23    0.59
  -2   7  -2    1.51    0.57
  -2   7  -2    0.95    0.50
  -2   7  -2    0.16    0.48
   2   7   2   -0.22    0.52
  -2   7  -2   -0.81    0.36
   2   7   2    1.09    0.51
   2   7   2    0.71    0.37
   2   7   2    1.69    0.46
   2  -7   2    0.44    0.50
   2  -7   2    1.01    0.48
  -2  -7  -2    0.89    0.52
   2  -7   2   -0.05    0.45
  -2  -7  -2    1.05    0.51
   2  -7   2    1.64    0.59
  -2  -7  -2   -0.10    0.43
   2  -7   2    0.03    0.46
  -2  -7  -2    1.06    0.54
   2   7   3   -0.05    0.36
  -2   7  -3   -0.04    0.43
  -2   7  -3    0.20    0.40
  -2   7  -3   -0.33    0.49
   2   7   3    0.24    0.53
   2   7   3    0.06    0.33
   2   7   3    1.19    0.61
  -2   7  -3   -0.95    0.47
  -2   7  -3    0.40    0.45
   2   7   3   -0.16    0.45
  -2  -7  -3    0.20    0.46
   2  -7   3   -0.02    0.42
  -2  -7  -3   -0.24    0.41
  -2  -7  -3   -0.25    0.40
   2  -7   3   -0.51    0.46
   2  -7   3   -1.22    0.46
  -2  -7  -3    0.29    0.46
   2  -7   3    0.43    0.44
  -2   7  -4    8.76    1.23
  -2   7  -4    6.77    1.14
   2   7   4    8.30    1.21
  -2   7  -4    8.97    1.22
   2   7   4    7.80    1.22
  -2   7  -4   10.09    1.21
   2   7   4    5.68    1.08
  -2   7  -4    8.99    1.24
  -2  -7  -4    7.45    1.12
  -2  -7  -4    8.48    1.18
   2  -7   4    7.57    1.26
   2  -7   4    9.53    1.21
   2  -7   4    8.18    1.22
  -2  -7  -4    6.69    1.11
  -2  -7  -4    8.75    1.23
   2  -7   4    8.54    1.20
  -2   7  -5    1.51    0.58
  -2   7  -5    1.70    0.64
   2   7   5    2.18    0.69
  -2   7  -5    2.84    0.62
  -2   7  -5    2.37    0.66
   2   7   5    1.85    0.66
  -2   7  -5    2.91    0.67
   2  -7   5    1.41    0.61
  -2  -7  -5    2.17    0.55
   2  -7   5    1.93    0.56
   2  -7   5    0.90    0.68
  -2  -7  -5    2.23    0.63
  -2  -7  -5    2.01    0.58
  -2  -7  -5    2.84    0.58
   2   7   6    3.07    0.64
  -2   7  -6    4.13    0.79
  -2   7  -6    2.66    0.65
  -2   7  -6    3.78    0.77
  -2   7  -6    3.66    0.72
  -2   7  -6    4.35    0.83
   2   7   6    4.00    0.84
  -2  -7  -6    3.27    0.66
   2  -7   6    2.48    0.71
  -2  -7  -6    3.21    0.66
  -2  -7  -6    2.96    0.72
   2  -7   6    3.44    0.84
   2  -7   6    3.93    0.70
  -2  -7  -6    2.53    0.66
  -2   7  -7   15.71    1.98
  -2   7  -7   16.34    2.00
   2   7   7   15.54    1.84
  -2   7  -7   16.97    1.89
  -2   7  -7   16.67    2.00
  -2   7  -7   15.74    1.96
   2   7   7   13.36    1.97
  -2  -7  -7   12.26    1.82
  -2  -7  -7   14.56    1.84
   2  -7   7   16.82    1.88
  -2  -7  -7   13.24    1.84
   2  -7   7   14.63    2.06
  -2  -7  -7   16.48    1.98
   2  -7   7   13.05    1.94
  -2   7  -8   -0.27    0.54
   2   7   8    0.84    0.62
  -2   7  -8   -0.17    0.53
  -2   7  -8    0.14    0.51
  -2   7  -8   -0.63    0.43
  -2   7  -8    0.12    0.46
   2  -7   8   -0.24    0.55
   2  -7   8    0.84    0.45
   2  -7   8    0.34    0.55
  -2  -7  -8    1.38    0.58
  -2   7  -9    0.37    0.43
   2   7   9   -0.22    0.55
  -2   7  -9   -0.38    0.47
  -2   7  -9    0.33    0.62
  -2   7  -9    0.56    0.57
  -2   7  -9    0.06    0.51
   2  -7   9   -0.40    0.77
  -2  -7  -9   -0.11    0.55
   2  -7   9    0.47    0.43
   2  -7   9   -0.96    0.60
  -2   7 -10    0.78    0.62
   2   7  10    1.74    0.75
  -2   7 -10    1.37    0.54
  -2   7 -10    1.28    0.64
  -2   7 -10    1.08    0.66
   2  -7  10    1.76    0.74
  -2  -7 -10    2.27    0.68
   2  -7  10    0.61    0.59
   2   7  11    6.79    1.18
  -2   7 -11    4.89    1.05
  -2   7 -11    8.06    1.19
  -2   7 -11    5.95    1.09
  -2   7 -11    5.72    1.10
   2  -7  11    6.04    1.12
   2  -7  11    8.10    1.29
  -2  -7 -11    5.91    1.10
  -2   7 -12    0.50    0.66
  -2   7 -12    0.31    0.62
   2   7  12    0.73    0.75
  -2   7 -12    0.48    0.62
  -2   7 -12    0.20    0.55
   2  -7  12   -0.27    0.92
   2  -7  12   -0.73    0.69
  -2  -7 -12   -0.47    0.56
  -2   7 -13    1.13    0.70
   2   7  13    0.47    0.70
  -2   7 -13    1.71    0.69
  -2   7 -13    0.65    0.81
  -2   7 -13    1.57    0.72
   2  -7  13    2.24    0.86
   2  -7  13    1.18    0.71
  -2  -7 -13    0.27    0.58
  -2   7 -14    1.01    0.65
  -2   7 -14   -0.12    0.64
  -2   7 -14   -0.39    0.59
   2  -7  14    0.28    0.79
   2  -7  14    0.73    0.70
  -2  -7 -14    0.73    0.63
  -2   7 -15   -0.11    0.66
  -2   7 -15   -0.38    0.61
  -2   7 -15   -0.29    0.61
  -2   7 -15    0.75    0.72
   2  -7  15    0.12    0.67
   2  -7  15    1.46    0.85
  -2  -7 -15    0.59    0.63
  -2   7 -16    0.59    0.75
  -2   7 -16    1.63    0.76
  -2   7 -16    1.69    0.82
  -2   7 -16    3.37    0.89
  -2  -7 -16    1.67    0.73
   2  -7  16    1.98    0.91
  -2   7 -17    0.30    0.71
  -2   7 -17    0.67    0.69
  -2   7 -17    0.11    0.72
  -2   7 -17    0.67    0.75
   2  -7  17    0.70    0.85
  -2  -7 -17    0.16    1.12
  -2   7 -18    4.33    1.07
  -2   7 -18    5.18    1.15
  -2   7 -18    6.44    1.23
  -2  -7 -18    5.79    1.12
   2  -7  18    6.91    1.33
  -2   7 -19   -0.10    0.84
  -2   7 -19    0.51    0.77
  -2   7 -19    0.98    0.89
   2  -7  19   -0.29    0.83
  -2  -7 -19   -0.30    0.64
  -2   7 -20    2.22    0.91
  -2   7 -20    1.07    0.81
  -2   7 -20    0.67    0.87
  -2  -7 -20    1.42    0.79
   2  -7  20    0.62    0.97
  -2   7 -21    2.29    1.03
  -2   7 -21   -0.05    0.86
  -2   7 -21   -0.41    0.74
   2  -7  21    1.07    0.98
  -2  -7 -21    1.56    0.82
   2   8 -21   -0.43    0.82
   2   8 -21    1.40    0.92
   2   8 -21    0.56    0.98
  -2  -8  21    1.69    1.04
   2  -8 -21    1.48    0.89
   2   8 -20   -0.32    0.91
   2   8 -20    1.11    1.10
   2   8 -20    1.13    0.86
   2  -8 -20    2.02    0.92
  -2  -8  20    2.10    1.01
   2   8 -19    1.78    0.99
   2   8 -19    1.84    0.94
   2   8 -19    0.72    0.79
  -2  -8  19    1.98    1.02
   2  -8 -19    2.30    0.90
   2   8 -18   -0.04    0.80
   2   8 -18    1.08    0.83
   2   8 -18   -0.56    0.68
   2  -8 -18   -0.11    0.72
  -2  -8  18    1.06    0.89
   2   8 -17    2.33    0.90
   2   8 -17    3.05    0.90
   2   8 -17    1.72    0.84
  -2  -8  17    1.32    0.92
   2  -8 -17    0.17    0.72
   2   8 -16    1.11    0.85
   2   8 -16    3.56    0.97
   2   8 -16    2.58    0.90
   2   8 -16    5.18    1.08
  -2  -8  16    5.72    1.19
   2  -8 -16    3.11    0.90
   2   8 -15    2.71    0.95
   2   8 -15    2.55    0.84
   2   8 -15    4.29    1.02
   2   8 -15    7.19    1.13
   2   8 -15    6.46    1.11
  -2  -8  15    5.94    1.19
  -2  -8  15    4.39    0.79
   2  -8 -15    3.38    0.98
   2   8 -14    5.52    1.24
   2   8 -14    5.61    1.14
   2   8 -14   10.34    1.38
   2   8 -14    7.08    1.28
   2   8 -14    8.74    1.34
   2  -8 -14    8.34    1.38
  -2  -8  14    5.58    1.26
  -2  -8  14    7.06    1.08
  -2  -8  14    7.37    1.40
   2   8 -13    0.96    0.65
   2   8 -13    1.91    0.81
   2   8 -13    2.02    0.81
   2   8 -13    1.82    0.75
   2   8 -13    1.15    0.81
   2  -8 -13    1.66    0.86
  -2  -8  13    0.43    0.78
  -2  -8  13    1.32    0.56
  -2  -8  13    0.72    0.72
   2   8 -12   21.89    2.90
   2   8 -12   24.82    2.94
   2   8 -12   26.24    3.17
   2   8 -12   22.11    2.82
   2   8 -12   24.26    2.95
   2  -8 -12   23.83    2.96
  -2  -8  12   24.04    2.77
  -2  -8  12   20.14    2.92
  -2  -8  12   22.50    2.96
   2   8 -11   -0.05    0.66
   2   8 -11    0.15    0.71
   2   8 -11   -0.57    0.52
   2   8 -11    0.45    0.67
   2   8 -11   -0.04    0.54
  -2  -8  11   -0.19    0.62
   2  -8 -11   -0.04    0.60
  -2  -8  11    0.28    0.50
  -2  -8  11   -0.64    0.69
   2   8 -10   11.37    1.67
   2   8 -10   11.69    1.64
   2   8 -10    8.68    1.52
   2   8 -10   14.39    1.77
   2   8 -10   12.58    1.58
  -2  -8  10   12.50    1.75
   2  -8 -10   10.81    1.43
  -2  -8  10   12.42    1.50
  -2  -8  10    6.79    1.53
   2  -8 -10   10.14    1.62
   2   8  -9    3.01    0.83
  -2   8   9    2.11    0.78
   2   8  -9    2.39    0.72
   2   8  -9    2.28    0.74
   2   8  -9    2.96    0.89
   2   8  -9    2.60    0.72
  -2  -8   9    1.37    0.72
   2  -8  -9    2.41    0.82
   2  -8  -9    3.17    0.63
  -2  -8   9    3.28    0.68
   2  -8  -9    2.11    0.56
  -2  -8   9    2.38    0.86
   2  -8  -9    2.20    0.66
   2   8  -8    3.35    0.79
   2   8  -8    2.04    0.76
   2   8  -8    2.33    0.71
   2   8  -8    1.19    0.62
  -2   8   8    2.19    0.69
   2   8  -8    0.61    0.71
  -2  -8   8    0.46    0.51
  -2  -8   8    1.17    0.70
  -2  -8   8    1.46    0.69
  -2  -8   8    1.54    0.71
   2  -8  -8    1.34    0.53
   2  -8  -8    1.00    0.49
   2  -8  -8    2.03    0.63
   2  -8  -8    1.25    0.64
   2  -8  -8    0.97    0.62
  -2   8   7    0.13    0.52
  -2   8   7    0.29    0.50
   2   8  -7    0.67    0.66
   2   8  -7    0.18    0.51
   2   8  -7    0.60    0.64
  -2   8   7    0.84    0.60
   2   8  -7    0.10    0.48
   2   8  -7   -0.64    0.50
   2  -8  -7   -0.60    0.53
  -2  -8   7   -0.85    0.51
   2  -8  -7   -0.02    0.91
   2  -8  -7    1.15    0.46
  -2  -8   7    0.10    0.53
   2  -8  -7   -0.61    0.51
   2  -8  -7    0.24    0.43
  -2  -8   7   -1.00    0.57
  -2  -8   7    0.93    0.52
  -2   8   6    4.38    0.80
  -2   8   6    3.54    0.86
   2   8  -6    6.21    0.99
   2   8  -6    4.02    0.83
   2   8  -6    5.12    0.88
   2   8  -6    3.49    0.87
  -2  -8   6    3.78    0.81
  -2  -8   6    5.99    0.93
   2  -8  -6    3.55    0.77
   2  -8  -6    2.81    0.72
   2  -8  -6    5.08    0.79
  -2  -8   6    4.10    0.96
   2  -8  -6    3.98    0.84
  -2  -8   6    4.25    0.90
   2  -8  -6    3.70    0.86
   2   8  -5   18.43    2.34
   2   8  -5   19.10    2.30
  -2   8   5   19.31    2.29
  -2   8   5   19.06    2.38
   2   8  -5   18.78    2.33
   2   8  -5   18.77    2.39
  -2   8   5   19.79    2.29
   2   8  -5   20.47    2.42
   2  -8  -5   18.23    2.27
   2  -8  -5   15.77    2.30
  -2  -8   5   19.40    2.42
  -2  -8   5   22.89    2.39
  -2  -8   5   17.53    2.34
   2  -8  -5   16.32    2.28
   2  -8  -5   17.00    2.25
  -2  -8   5   18.23    2.30
   2  -8  -5   18.71    2.37
   2   8  -4   15.91    1.98
  -2   8   4   14.85    1.89
   2   8  -4   15.06    1.98
  -2   8   4   14.16    1.96
  -2   8   4   12.79    1.80
   2   8  -4   16.63    1.93
   2   8  -4   14.24    1.90
  -2   8   4   14.49    1.89
  -2   8   4   12.28    1.77
   2   8  -4   17.88    2.03
  -2  -8   4   13.63    1.98
   2  -8  -4   14.78    1.85
   2  -8  -4   15.80    1.87
  -2  -8   4   16.07    1.99
   2  -8  -4   13.83    1.91
  -2  -8   4   16.14    1.97
   2  -8  -4   15.00    1.92
   2  -8  -4   13.52    1.93
  -2  -8   4   14.77    1.90
  -2   8   3   23.24    2.90
  -2   8   3   23.27    2.95
   2   8  -3   30.25    3.36
  -2   8   3   23.78    3.00
   2   8  -3   27.52    2.99
  -2   8   3   22.87    2.97
   2   8  -3   23.36    3.01
   2   8  -3   26.71    3.02
   2   8  -3   23.35    2.93
  -2   8   3   26.16    2.96
   2  -8  -3   25.92    3.00
  -2  -8   3   25.12    2.98
   2  -8  -3   25.00    3.02
  -2  -8   3   26.54    3.05
   2  -8  -3   23.85    2.93
   2  -8  -3   24.18    2.94
  -2  -8   3   25.32    2.99
  -2  -8   3   25.30    3.00
   2  -8  -3   24.98    2.97
  -2   8   2    0.00    0.50
   2   8  -2    0.32    0.54
  -2   8   2   -0.37    0.47
   2   8  -2    0.74    0.52
  -2   8   2   -0.08    0.39
   2   8  -2   -0.62    0.53
   2   8  -2   -0.04    0.44
   2   8  -2   -0.29    0.48
  -2   8   2    0.47    0.46
  -2   8   2    0.05    0.51
   2  -8  -2   -0.17    0.54
  -2  -8   2    0.40    0.50
   2  -8  -2   -0.13    0.46
  -2  -8   2   -0.25    0.49
   2  -8  -2    1.15    0.52
   2  -8  -2    0.53    0.51
   2  -8  -2    0.04    0.54
  -2  -8   2    0.39    0.53
  -2  -8   2   -0.37    0.54
   2   8  -1    1.81    0.64
   2   8  -1    1.69    0.62
  -2   8   1    0.45    0.50
   2   8  -1    0.91    0.51
  -2   8   1    0.80    0.57
  -2   8   1    0.82    0.47
  -2   8   1    1.10    0.59
   2   8  -1    1.47    0.55
  -2   8   1    1.64    0.62
  -2  -8   1    0.84    0.56
   2  -8  -1    1.03    0.56
  -2  -8   1    1.50    0.63
   2  -8  -1    1.33    0.56
   2  -8  -1    1.27    0.54
  -2  -8   1    2.23    0.65
   2  -8  -1    0.83    0.56
   2  -8  -1    0.89    0.61
  -2  -8   1    1.09    0.56
  -2   8   0    1.89    0.59
  -2   8   0    3.56    0.71
   2   8   0    1.68    0.58
   2   8   0    3.22    0.71
  -2   8   0    1.46    0.64
   2   8   0    0.36    0.50
  -2   8   0    1.89    0.66
  -2   8   0    2.20    0.64
   2   8   0    2.30    0.67
   2  -8   0    1.70    0.58
   2  -8   0    2.16    0.64
   2  -8   0    1.58    0.61
   2  -8   0    2.46    0.76
  -2  -8   0    4.11    0.70
  -2  -8   0    0.84    0.58
  -2  -8   0    3.00    0.68
  -2  -8   0    2.24    0.68
   2  -8   0    1.09    0.62
  -2   8  -1    3.79    0.88
   2   8   1    4.58    0.79
  -2   8  -1    4.37    0.80
   2   8   1    4.81    0.88
   2   8   1    3.82    0.77
  -2   8  -1    5.34    0.89
   2   8   1    5.50    0.97
  -2   8  -1    5.18    0.91
  -2   8  -1    4.48    0.87
   2  -8   1    5.56    0.90
   2  -8   1    5.23    0.94
   2  -8   1    3.05    0.81
   2  -8   1    4.09    0.92
  -2  -8  -1    4.28    0.88
   2  -8   1    3.99    0.84
  -2  -8  -1    4.29    0.90
  -2  -8  -1    5.03    0.89
  -2  -8  -1    4.92    0.86
  -2   8  -2    8.59    1.31
  -2   8  -2    8.42    1.21
  -2   8  -2    7.91    1.65
   2   8   2    8.83    1.17
  -2   8  -2    7.47    1.23
  -2   8  -2    9.95    1.30
   2   8   2    7.66    1.29
   2   8   2    8.54    1.26
   2  -8   2    8.29    1.27
  -2  -8  -2    9.44    1.26
  -2  -8  -2    9.17    1.30
  -2  -8  -2    9.02    1.25
   2  -8   2    7.01    1.22
   2  -8   2    7.00    1.22
   2  -8   2    8.31    1.35
  -2  -8  -2    7.91    1.24
   2  -8   2    7.91    1.24
   2   8   3   10.88    1.69
   2   8   3   11.84    1.55
   2   8   3   12.37    1.64
  -2   8  -3   12.25    1.68
  -2   8  -3   13.16    1.72
   2   8   3   12.85    1.57
  -2   8  -3   11.53    1.66
  -2   8  -3   11.60    1.70
  -2   8  -3   10.79    1.61
  -2  -8  -3   11.34    1.69
  -2  -8  -3   13.33    1.69
  -2  -8  -3   12.40    1.65
  -2  -8  -3   11.96    1.65
   2  -8   3   14.06    1.74
   2  -8   3   11.93    1.65
   2  -8   3   13.84    1.69
   2  -8   3   13.75    1.80
  -2   8  -4    0.60    0.55
   2   8   4    0.67    0.56
  -2   8  -4    0.60    0.51
   2   8   4   -0.36    0.54
  -2   8  -4   -0.37    0.47
  -2   8  -4    0.49    0.58
  -2   8  -4    0.42    0.58
  -2  -8  -4    0.25    0.52
  -2  -8  -4    0.33    0.53
   2  -8   4   -0.13    0.49
  -2  -8  -4   -0.54    0.48
   2  -8   4    0.41    0.50
   2  -8   4    0.22    0.52
  -2  -8  -4    0.54    0.50
   2  -8   4    0.16    0.60
   2   8   5    7.65    1.08
  -2   8  -5    7.02    1.07
  -2   8  -5    7.12    1.11
   2   8   5    4.77    1.06
  -2   8  -5    7.64    1.41
  -2   8  -5    5.67    1.04
  -2   8  -5    7.84    1.15
   2  -8   5    6.53    1.05
  -2  -8  -5    6.78    1.06
  -2  -8  -5    7.26    1.13
  -2  -8  -5    5.83    1.00
   2  -8   5    6.22    1.12
   2  -8   5    5.42    1.15
  -2  -8  -5    4.88    0.97
  -2   8  -6    5.06    0.89
   2   8   6    2.48    0.89
  -2   8  -6    5.36    0.89
   2   8   6    4.36    0.84
  -2   8  -6    5.45    0.98
   2   8   6    5.32    0.90
  -2   8  -6    3.55    0.87
  -2   8  -6    4.76    0.99
   2  -8   6    3.83    0.82
   2  -8   6    5.49    1.07
  -2  -8  -6    4.40    0.90
   2  -8   6    4.82    0.92
  -2  -8  -6    4.80    0.87
  -2  -8  -6    4.23    0.83
  -2  -8  -6    4.34    0.81
  -2   8  -7    1.44    0.71
  -2   8  -7    1.76    0.71
  -2   8  -7    2.59    0.70
   2   8   7    3.33    0.91
   2   8   7    0.87    1.00
  -2   8  -7    1.68    0.61
   2   8   7    2.66    0.79
  -2   8  -7    3.47    0.79
   2  -8   7    2.07    0.74
  -2  -8  -7    1.38    0.64
   2  -8   7    2.22    0.63
  -2  -8  -7    1.94    0.64
  -2  -8  -7    2.41    0.61
   2  -8   7    1.43    0.69
  -2   8  -8   -0.04    0.61
  -2   8  -8   -0.27    0.50
  -2   8  -8    1.01    0.61
  -2   8  -8   -0.15    0.51
   2   8   8    0.97    0.93
   2   8   8    1.11    0.57
  -2   8  -8    0.77    0.63
   2  -8   8   -0.13    0.51
  -2  -8  -8   -0.67    0.45
  -2  -8  -8    0.11    0.54
  -2  -8  -8    0.44    0.58
   2  -8   8    0.85    0.72
  -2  -8  -8    0.35    0.52
   2  -8   8    0.03    0.58
  -2   8  -9    0.44    0.69
  -2   8  -9    1.02    0.57
   2   8   9   -0.07    0.66
  -2   8  -9   -0.65    0.57
  -2   8  -9   -0.28    0.55
  -2   8  -9   -0.99    0.60
  -2  -8  -9    1.15    0.59
   2  -8   9    0.11    0.68
   2  -8   9   -0.24    0.56
  -2  -8  -9   -0.36    0.54
   2  -8   9    0.32    0.48
   2   8  10    7.57    1.48
  -2   8 -10   10.34    1.46
  -2   8 -10    9.67    1.91
  -2   8 -10   10.06    1.49
  -2   8 -10   10.32    1.52
   2  -8  10    9.14    1.30
  -2  -8 -10   10.42    1.49
   2  -8  10    8.52    1.48
   2  -8  10   10.18    1.58
  -2   8 -11    6.28    0.99
  -2   8 -11    4.58    1.06
   2   8  11    4.47    1.10
  -2   8 -11    4.46    1.07
  -2   8 -11    4.29    1.06
   2  -8  11    5.95    1.27
   2  -8  11    5.96    0.87
   2  -8  11    4.70    1.08
  -2  -8 -11    6.49    1.13
  -2   8 -12    5.56    1.15
  -2   8 -12    5.99    1.18
  -2   8 -12    8.44    1.29
   2   8  12    6.85    1.29
  -2   8 -12    6.43    1.22
  -2  -8 -12    7.75    1.25
   2  -8  12    5.72    1.17
   2  -8  12    7.95    1.38
  -2   8 -13    3.52    0.82
  -2   8 -13    0.72    0.71
  -2   8 -13    0.55    0.69
   2   8  13    0.05    0.81
  -2   8 -13    0.65    0.67
   2  -8  13    0.49    0.69
   2  -8  13    0.50    0.83
  -2   8 -14    3.96    0.98
  -2   8 -14    2.42    0.84
  -2   8 -14    3.73    0.91
  -2   8 -14    3.50    0.93
   2  -8  14    2.27    0.97
  -2  -8 -14    3.06    0.87
  -2   8 -15    1.28    0.79
  -2   8 -15    0.48    0.68
  -2   8 -15   -0.32    0.67
  -2   8 -15    0.65    0.79
   2  -8  15   -1.06    0.73
  -2  -8 -15    0.69    0.66
  -2   8 -16    0.20    0.70
  -2   8 -16    1.66    0.83
  -2   8 -16    0.69    0.79
  -2  -8 -16    0.90    0.75
   2  -8  16    1.90    0.98
  -2   8 -17    0.18    0.79
  -2   8 -17   -0.47    0.74
  -2   8 -17   -0.14    0.67
   2  -8  17    0.64    0.91
  -2  -8 -17   -0.12    0.68
  -2   8 -18    0.01    0.77
  -2   8 -18    0.43    0.82
  -2   8 -18    0.38    0.79
   2  -8  18   -0.26    0.87
  -2  -8 -18    0.72    0.75
  -2   8 -19    2.92    0.99
  -2   8 -19    3.20    1.15
  -2   8 -19    4.25    1.10
  -2  -8 -19    2.48    0.95
   2  -8  19    4.37    1.25
  -2   8 -20    0.55    0.85
  -2   8 -20   -0.97    0.84
  -2   8 -20    0.72    0.85
  -2  -8 -20    0.85    0.82
   2  -8  20    1.55    1.09
   2   9 -20   -0.36    1.18
   2   9 -20    1.92    0.98
   2   9 -20   -0.30    0.96
   2  -9 -20    1.25    0.95
  -2  -9  20    2.75    1.16
   2   9 -19    4.09    1.14
   2   9 -19    2.24    1.23
   2   9 -19    3.30    1.17
   2  -9 -19    3.69    1.10
  -2  -9  19    4.23    1.25
   2   9 -18    0.10    0.87
   2   9 -18    0.03    0.88
   2   9 -18    0.12    0.83
  -2  -9  18    0.06    0.89
   2  -9 -18    0.61    0.80
   2   9 -17   -0.72    0.74
   2   9 -17   -0.66    0.78
   2   9 -17    1.39    0.91
  -2  -9  17    1.06    0.90
   2  -9 -17   -0.17    0.77
   2   9 -16    0.05    0.66
   2   9 -16   -0.15    0.82
   2   9 -16    1.82    0.88
   2   9 -16    0.34    0.84
   2  -9 -16    0.27    0.76
  -2  -9  16    0.96    0.56
  -2  -9  16    2.12    0.98
   2   9 -15   -0.13    0.75
   2   9 -15    0.42    0.69
   2   9 -15    0.11    0.76
   2   9 -15    0.51    0.82
  -2  -9  15   -0.43    0.80
  -2  -9  15   -0.14    0.54
   2  -9 -15    0.02    0.71
   2   9 -14    1.02    0.80
   2   9 -14    0.59    0.68
   2   9 -14   -0.17    0.77
   2   9 -14    0.01    0.75
  -2  -9  14   -0.09    0.53
  -2  -9  14   -0.39    0.80
   2  -9 -14   -0.29    0.70
   2   9 -13    1.14    0.85
   2   9 -13    1.55    0.73
   2   9 -13    1.20    0.82
   2   9 -13    1.36    0.71
   2   9 -13    1.83    0.84
  -2  -9  13    0.12    1.09
  -2  -9  13    1.72    0.61
  -2  -9  13    2.17    0.93
   2  -9 -13   -0.10    0.69
   2   9 -12    0.95    0.82
   2   9 -12    1.71    0.74
   2   9 -12    0.48    0.68
   2   9 -12    1.67    0.81
   2   9 -12    0.57    0.77
   2  -9 -12    0.66    0.74
  -2  -9  12    1.16    0.77
  -2  -9  12    1.35    0.61
  -2  -9  12    0.77    0.83
   2   9 -11   24.52    3.11
   2   9 -11   22.44    3.07
   2   9 -11   24.11    3.15
   2   9 -11   25.00    3.17
   2  -9 -11   24.73    3.17
  -2  -9  11   24.42    3.15
  -2  -9  11   25.85    3.02
  -2  -9  11   32.22    3.29
   2   9 -10   -0.85    0.57
  -2   9  10    0.68    0.63
  -2   9  10    0.70    0.83
   2   9 -10   -0.92    0.62
   2   9 -10   -0.20    0.69
   2   9 -10    0.04    0.71
   2   9 -10   -0.45    0.76
  -2  -9  10    0.21    0.77
   2  -9 -10   -0.18    0.50
  -2  -9  10    0.41    0.72
  -2  -9  10   -0.01    0.53
   2  -9 -10    0.54    0.68
   2  -9 -10    0.44    0.64
   2   9  -9    2.21    0.87
   2   9  -9    3.42    0.94
   2   9  -9    2.36    0.87
   2   9  -9    3.44    0.85
  -2   9   9    3.39    0.84
  -2   9   9    1.50    0.90
   2  -9  -9    1.78    0.76
   2  -9  -9    3.08    0.67
  -2  -9   9    3.06    0.86
   2  -9  -9    2.69    0.70
  -2  -9   9    0.94    0.81
   2  -9  -9    3.06    0.81
   2  -9  -9    1.03    1.20
  -2  -9   9    2.39    0.69
  -2  -9   9    3.34    0.89
  -2   9   8    2.13    0.74
   2   9  -8    1.78    0.66
   2   9  -8    2.41    0.88
   2   9  -8    2.67    0.88
   2   9  -8    2.06    0.79
  -2   9   8    2.15    0.80
   2   9  -8    0.50    0.72
  -2   9   8    1.50    0.64
  -2  -9   8    1.76    0.79
   2  -9  -8    2.46    0.60
  -2  -9   8    0.39    0.79
   2  -9  -8    2.78    0.75
  -2  -9   8    3.40    0.85
   2  -9  -8    1.14    0.69
  -2  -9   8    2.38    0.67
   2  -9  -8    1.05    0.74
   2  -9  -8    2.09    0.63
   2   9  -7    5.63    1.13
  -2   9   7    5.20    1.10
   2   9  -7    6.00    1.21
   2   9  -7    5.97    1.07
  -2   9   7    5.31    0.99
   2   9  -7    4.84    1.06
   2   9  -7    5.67    1.14
   2  -9  -7    6.83    1.02
  -2  -9   7    4.50    1.05
   2  -9  -7    5.91    1.07
   2  -9  -7    7.43    1.10
  -2  -9   7    5.18    1.18
  -2  -9   7    7.47    1.22
   2  -9  -7    6.00    0.97
   2  -9  -7    5.68    1.13
  -2  -9   7    5.36    1.00
   2   9  -6    0.75    0.64
   2   9  -6    1.20    0.58
   2   9  -6    1.07    0.76
  -2   9   6    0.18    0.53
  -2   9   6    0.50    0.58
   2   9  -6    1.15    0.65
   2   9  -6    0.17    0.70
  -2   9   6   -1.02    0.59
  -2  -9   6    0.04    0.61
   2  -9  -6   -1.03    0.59
   2  -9  -6    1.10    0.56
   2  -9  -6    0.29    0.63
   2  -9  -6    1.00    0.55
  -2  -9   6   -0.27    0.51
  -2  -9   6    0.57    0.66
  -2  -9   6    0.22    0.69
   2  -9  -6    0.18    0.60
  -2   9   5    4.47    0.93
   2   9  -5    4.14    1.02
   2   9  -5    3.87    0.89
  -2   9   5    4.98    0.94
   2   9  -5    5.28    1.02
   2   9  -5    5.62    1.02
   2   9  -5    6.43    1.10
  -2   9   5    3.51    0.97
  -2  -9   5    6.20    1.05
   2  -9  -5    3.86    0.86
   2  -9  -5    5.56    0.95
   2  -9  -5    3.42    0.90
   2  -9  -5    6.19    1.00
  -2  -9   5    5.12    1.07
   2  -9  -5    4.84    1.03
  -2  -9   5    5.82    1.04
  -2  -9   5    4.94    0.95
   2   9  -4    0.81    0.62
  -2   9   4    1.04    0.49
  -2   9   4    1.71    0.81
   2   9  -4   -0.19    0.60
   2   9  -4   -0.03    0.63
  -2   9   4    1.86    0.72
  -2   9   4    1.33    0.53
   2   9  -4    2.32    0.74
   2   9  -4    0.54    0.74
  -2   9   4    1.00    0.65
   2  -9  -4    1.47    0.61
  -2  -9   4    0.82    0.65
   2  -9  -4    0.39    0.61
  -2  -9   4    2.19    0.68
  -2  -9   4    0.61    0.69
   2  -9  -4    0.37    0.61
   2  -9  -4    0.87    0.62
   2  -9  -4    1.37    0.59
  -2  -9   4    0.22    0.64
   2   9  -3   32.80    4.00
  -2   9   3   34.98    3.96
   2   9  -3   34.54    3.95
   2   9  -3   37.06    3.95
  -2   9   3   32.46    3.85
   2   9  -3   33.26    3.99
  -2   9   3   34.72    3.89
  -2   9   3   34.35    3.97
   2   9  -3   33.20    3.98
   2  -9  -3   31.27    3.91
  -2  -9   3   34.37    3.96
   2  -9  -3   31.50    3.98
   2  -9  -3   34.38    3.99
  -2  -9   3   31.28    3.96
   2  -9  -3   32.92    3.94
   2  -9  -3   33.27    3.91
  -2  -9   3   36.46    4.03
   2   9  -2   13.13    1.89
  -2   9   2   11.62    1.81
  -2   9   2   16.07    1.82
  -2   9   2   16.48    1.90
   2   9  -2   14.43    1.91
  -2   9   2   14.34    1.76
   2   9  -2   13.76    1.83
   2   9  -2   13.68    1.82
  -2   9   2   10.72    1.82
   2  -9  -2   12.03    1.79
  -2  -9   2   15.48    1.92
   2  -9  -2   13.39    1.89
   2  -9  -2   14.08    1.91
  -2  -9   2   12.23    1.87
   2  -9  -2   10.40    1.77
   2  -9  -2   13.54    1.81
  -2  -9   2   14.71    1.90
  -2  -9   2   15.70    1.90
  -2   9   1    0.07    0.52
   2   9  -1    1.10    0.68
  -2   9   1   -0.59    0.61
   2   9  -1    1.13    0.55
  -2   9   1    1.17    0.52
  -2   9   1    0.21    0.59
  -2   9   1    1.13    0.66
   2   9  -1    1.30    0.67
   2   9  -1    0.84    0.67
   2   9  -1    0.52    0.57
  -2  -9   1    1.22    0.67
   2  -9  -1    0.88    0.58
  -2  -9   1    1.40    0.62
  -2  -9   1    1.43    0.67
   2  -9  -1    0.70    0.66
  -2  -9   1    1.74    0.72
   2  -9  -1    0.98    0.64
   2  -9  -1    1.12    0.60
  -2   9   0    4.97    0.84
  -2   9   0    5.09    0.96
   2   9   0    4.67    0.97
  -2   9   0    5.33    0.98
   2   9   0    4.62    0.86
   2   9   0    5.16    0.98
  -2   9   0    4.30    0.96
   2   9   0    3.33    0.91
   2   9   0    3.97    0.81
  -2   9   0    4.52    0.93
   2  -9   0    4.82    0.90
  -2  -9   0    4.27    0.97
  -2  -9   0    4.44    0.92
   2  -9   0    3.27    0.94
   2  -9   0    6.04    0.98
   2  -9   0    2.46    0.84
  -2  -9   0    4.75    0.91
   2  -9   0    4.86    0.98
  -2  -9   0    4.93    1.35
  -2   9  -1    1.53    0.60
  -2   9  -1    2.02    0.67
   2   9   1    0.55    1.03
  -2   9  -1    2.79    0.78
  -2   9  -1    0.63    0.67
   2   9   1    2.48    0.78
   2   9   1    2.33    0.66
   2   9   1    3.84    0.82
   2   9   1    2.82    0.63
   2  -9   1    0.55    0.60
   2  -9   1    1.65    0.67
   2  -9   1    1.27    0.72
  -2  -9  -1    2.49    0.77
  -2  -9  -1    2.36    0.73
   2  -9   1    1.32    0.67
  -2  -9  -1    2.64    0.69
  -2  -9  -1    3.46    0.77
   2  -9   1    1.93    0.75
   2   9   2    1.80    0.93
  -2   9  -2    2.05    0.73
  -2   9  -2    2.24    0.63
  -2   9  -2    2.40    0.72
  -2   9  -2    0.48    0.67
   2   9   2    1.82    0.56
   2   9   2    1.74    0.61
   2   9   2    1.85    0.73
   2   9   2    1.89    0.74
  -2   9  -2    0.55    0.65
  -2  -9  -2    1.16    0.63
   2  -9   2    1.19    0.64
  -2  -9  -2    1.71    0.73
   2  -9   2    1.50    0.72
   2  -9   2    0.88    0.63
  -2  -9  -2    3.04    0.77
  -2  -9  -2    1.70    0.68
   2  -9   2    2.49    0.71
  -2   9  -3    3.37    1.33
   2   9   3    3.43    0.76
   2   9   3    4.89    0.83
   2   9   3    5.50    1.13
  -2   9  -3    7.19    1.06
  -2   9  -3    5.16    1.04
  -2   9  -3    5.74    0.98
  -2   9  -3    3.12    0.90
   2   9   3    5.27    0.98
   2   9   3    3.74    0.99
  -2  -9  -3    5.94    0.99
  -2  -9  -3    4.69    0.91
   2  -9   3    3.85    0.91
   2  -9   3    6.12    1.12
   2  -9   3    4.52    0.89
  -2  -9  -3    3.70    0.95
  -2  -9  -3    5.18    0.96
   2  -9   3    4.53    0.97
  -2   9  -4   13.72    1.71
   2   9   4    9.34    1.56
   2   9   4   11.25    1.67
  -2   9  -4   12.56    1.64
  -2   9  -4   13.86    1.71
  -2   9  -4   12.95    1.65
  -2   9  -4   10.45    1.56
   2   9   4   12.99    1.60
   2  -9   4   11.89    1.73
  -2  -9  -4   12.24    1.59
   2  -9   4   10.12    1.60
   2  -9   4    8.96    1.53
  -2  -9  -4   12.37    1.61
  -2  -9  -4    9.07    1.53
  -2  -9  -4    9.13    1.57
  -2   9  -5    7.35    1.20
  -2   9  -5    6.39    1.21
  -2   9  -5    6.29    1.18
   2   9   5    7.21    1.18
  -2   9  -5    6.75    1.27
   2   9   5    6.50    1.17
  -2   9  -5    7.50    1.28
   2   9   5    8.50    1.34
  -2  -9  -5    8.04    1.25
   2  -9   5    6.38    1.31
  -2  -9  -5    7.59    1.20
  -2  -9  -5    6.87    1.26
   2  -9   5    8.84    1.25
  -2  -9  -5    9.62    1.23
   2  -9   5    8.72    1.34
  -2   9  -6    1.70    0.68
  -2   9  -6    2.85    0.83
  -2   9  -6    1.40    0.68
   2   9   6    1.37    0.77
  -2   9  -6    2.61    0.84
   2   9   6    2.47    0.73
  -2   9  -6    1.55    0.73
  -2  -9  -6    1.48    0.70
   2  -9   6    3.03    0.72
   2  -9   6    1.69    0.85
  -2  -9  -6    1.67    0.66
  -2  -9  -6    2.91    0.77
   2  -9   6    2.08    0.76
  -2  -9  -6    1.26    0.67
  -2   9  -7    6.58    1.36
  -2   9  -7    8.14    1.20
  -2   9  -7    5.03    1.10
   2   9   7    6.04    1.13
  -2   9  -7    6.29    1.26
   2   9   7   10.11    1.23
   2   9   7    5.94    1.26
  -2   9  -7    8.83    1.32
  -2  -9  -7    6.41    1.15
  -2  -9  -7    9.41    1.31
   2  -9   7    7.31    1.14
  -2  -9  -7    7.54    1.12
   2  -9   7    5.71    1.20
   2  -9   7    7.61    1.36
  -2  -9  -7    6.72    1.16
  -2   9  -8    0.20    0.64
  -2   9  -8    1.91    0.79
   2   9   8    1.63    0.71
   2   9   8    0.69    0.79
  -2   9  -8    1.51    0.82
  -2   9  -8    2.88    0.82
  -2  -9  -8    2.21    0.63
  -2  -9  -8    1.96    0.73
   2  -9   8    1.66    0.85
  -2  -9  -8    1.45    0.68
  -2  -9  -8    0.85    0.87
   2  -9   8    2.87    0.85
   2  -9   8    2.08    0.66
  -2   9  -9    3.65    0.92
   2   9   9    3.05    1.59
  -2   9  -9    1.72    0.71
  -2   9  -9    1.71    0.79
  -2   9  -9    2.55    0.79
   2   9   9    1.42    0.68
  -2   9  -9    0.53    0.80
   2  -9   9    0.83    0.72
   2  -9   9    2.10    0.86
  -2  -9  -9    1.82    0.62
   2  -9   9    2.50    0.66
  -2  -9  -9    2.61    0.74
  -2  -9  -9    1.47    0.76
  -2   9 -10   -0.84    0.62
   2   9  10    0.17    0.76
  -2   9 -10   -0.14    0.59
  -2   9 -10    0.54    0.60
  -2   9 -10   -0.45    0.66
  -2  -9 -10    0.45    0.69
   2  -9  10    0.02    0.64
  -2  -9 -10    0.33    0.65
   2  -9  10   -0.29    0.50
   2  -9  10    0.67    0.81
   2   9  11    1.31    0.86
  -2   9 -11    1.70    0.74
  -2   9 -11    3.05    0.88
  -2   9 -11    1.74    0.79
  -2   9 -11    1.26    0.66
  -2   9 -11    1.14    0.77
   2  -9  11    1.01    0.58
  -2  -9 -11    2.38    0.81
   2  -9  11    1.30    0.91
   2  -9  11    0.73    0.74
  -2   9 -12    0.44    0.74
  -2   9 -12    0.02    0.68
  -2   9 -12    0.86    0.71
  -2   9 -12    0.18    0.73
   2   9  12    0.94    0.86
  -2   9 -12    1.21    0.63
   2  -9  12    0.88    0.86
   2  -9  12    0.55    0.56
  -2  -9 -12   -0.40    0.64
  -2   9 -13    0.25    0.71
  -2   9 -13    1.75    0.82
  -2   9 -13    1.08    0.82
   2   9  13   -0.07    0.84
   2  -9  13   -0.07    0.82
  -2  -9 -13    1.53    0.77
  -2   9 -14    1.17    0.86
  -2   9 -14    2.55    0.96
  -2   9 -14    2.07    0.94
  -2  -9 -14    1.76    0.82
   2  -9  14    4.93    1.20
  -2   9 -15    0.80    0.81
  -2   9 -15   -0.25    0.71
  -2   9 -15    0.29    0.85
  -2  -9 -15    0.07    0.71
   2  -9  15    0.65    0.90
  -2   9 -16    0.57    0.82
  -2   9 -16    1.00    0.85
  -2   9 -16   -0.11    0.74
   2  -9  16    0.76    0.94
  -2  -9 -16   -0.32    0.71
  -2   9 -17    2.86    1.01
  -2   9 -17    0.01    0.82
  -2   9 -17    2.64    1.00
   2  -9  17    2.78    1.09
  -2  -9 -17    0.39    0.79
  -2   9 -18    0.81    0.91
  -2   9 -18   -0.09    0.80
  -2   9 -18   -0.16    0.84
  -2  -9 -18   -0.97    0.74
   2  -9  18   -0.03    0.96
  -2   9 -19   -1.25    0.85
  -2   9 -19    1.36    0.95
  -2   9 -19    0.60    0.99
   2  -9  19    0.78    1.11
  -2  -9 -19   -0.14    0.84
   2  10 -18    0.58    0.93
   2  10 -18    0.82    1.00
   2  10 -18    1.05    1.05
   2  10 -18    0.75    1.01
  -2 -10  18    0.78    1.06
   2 -10 -18    0.59    0.87
   2  10 -17   -0.29    0.94
   2  10 -17    0.01    0.89
   2  10 -17   -0.26    0.90
   2  10 -17   -0.15    0.87
   2 -10 -17   -0.09    0.81
  -2 -10  17    0.51    0.60
  -2 -10  17    1.14    1.03
   2  10 -16    1.09    1.05
   2  10 -16    1.85    0.99
   2  10 -16    2.33    1.07
  -2 -10  16    2.00    0.71
   2 -10 -16    2.07    0.97
  -2 -10  16    0.97    0.99
   2  10 -15   -0.35    0.90
   2  10 -15    0.91    0.93
   2  10 -15   -0.65    0.84
   2 -10 -15    0.81    0.79
  -2 -10  15    0.18    0.57
  -2 -10  15    0.83    0.96
   2  10 -14   -0.49    0.76
   2  10 -14   -0.07    0.84
   2  10 -14    0.10    0.89
   2  10 -14    0.57    0.86
   2 -10 -14   -0.53    0.72
  -2 -10  14    0.93    0.90
  -2 -10  14    0.50    0.61
   2  10 -13    0.67    0.88
   2  10 -13    2.11    0.92
   2  10 -13    0.78    0.92
   2  10 -13    1.78    0.95
  -2 -10  13    1.42    0.64
  -2 -10  13    0.45    0.91
   2 -10 -13    1.33    0.89
   2  10 -12    0.05    0.84
   2  10 -12    1.47    0.84
   2  10 -12    0.95    0.83
   2  10 -12    0.00    0.70
  -2 -10  12    0.22    0.87
   2 -10 -12    1.31    0.82
   2 -10 -12    0.88    0.64
  -2 -10  12    0.78    0.63
   2 -10 -12    0.71    0.74
   2  10 -11   -1.31    0.63
   2  10 -11   -0.28    0.78
   2  10 -11    0.76    0.81
   2  10 -11    0.85    0.70
  -2  10  11    0.20    0.64
   2 -10 -11   -0.35    0.72
  -2 -10  11    0.21    0.76
  -2 -10  11   -0.38    0.57
   2 -10 -11    0.60    0.73
   2 -10 -11   -0.66    0.55
  -2 -10  11   -0.93    0.89
  -2  10  10    0.53    0.69
   2  10 -10    2.01    0.81
   2  10 -10    1.73    0.75
   2  10 -10    2.20    0.88
   2  10 -10    1.96    0.93
  -2  10  10    2.04    0.91
   2  10 -10    1.40    0.90
   2 -10 -10    2.95    0.69
   2 -10 -10    3.72    0.96
   2 -10 -10    0.83    0.60
  -2 -10  10    0.77    0.65
   2 -10 -10    0.35    0.75
  -2 -10  10    1.88    1.14
   2 -10 -10    0.13    0.71
  -2 -10  10    1.22    0.86
  -2  10   9    1.21    0.86
  -2  10   9    0.24    0.66
  -2  10   9    1.97    0.83
   2  10  -9    0.84    0.68
   2  10  -9    1.34    0.77
   2  10  -9    1.09    0.84
   2  10  -9    2.77    0.91
   2  10  -9    0.74    0.83
   2 -10  -9    0.31    1.06
  -2 -10   9    0.77    0.64
   2 -10  -9    2.24    0.86
  -2 -10   9    1.39    0.82
   2 -10  -9    0.72    0.79
   2 -10  -9    3.29    0.72
   2 -10  -9    0.10    0.59
   2  10  -8    9.81    1.39
   2  10  -8    8.58    1.34
   2  10  -8    5.27    1.21
  -2  10   8    5.07    1.32
  -2  10   8    6.90    1.31
  -2  10   8    5.73    1.14
   2  10  -8    7.54    1.36
   2  10  -8    8.50    1.35
   2 -10  -8    7.38    1.16
   2 -10  -8    4.98    1.59
   2 -10  -8    6.34    1.25
  -2 -10   8    6.58    1.17
  -2 -10   8    7.19    1.30
   2 -10  -8    9.22    1.30
  -2 -10   8    9.27    1.67
   2 -10  -8    6.11    1.10
   2  10  -7    0.96    0.78
  -2  10   7    1.05    0.78
   2  10  -7    1.05    0.81
  -2  10   7    1.03    0.70
   2  10  -7    1.60    0.78
   2  10  -7    1.89    0.74
  -2  10   7    0.13    0.66
   2  10  -7    0.71    0.86
   2 -10  -7    0.46    0.92
  -2 -10   7    0.20    0.62
   2 -10  -7    1.05    0.75
   2 -10  -7    2.27    0.80
  -2 -10   7    2.01    0.85
   2 -10  -7    1.21    0.65
  -2 -10   7    0.80    0.79
   2 -10  -7    0.71    0.59
  -2 -10   7    0.59    1.32
  -2  10   6    2.86    0.87
  -2  10   6    1.07    0.75
   2  10  -6    2.61    0.93
   2  10  -6    2.16    0.91
  -2  10   6    0.08    0.77
   2  10  -6    1.33    0.86
   2  10  -6    1.44    0.80
   2  10  -6    3.45    0.89
  -2 -10   6    2.17    0.85
   2 -10  -6    2.23    0.73
   2 -10  -6    2.54    0.99
  -2 -10   6    0.48    0.78
   2 -10  -6    2.76    0.84
  -2 -10   6    2.37    0.76
   2 -10  -6    2.02    0.81
   2 -10  -6    1.74    0.68
  -2 -10   6    3.11    1.12
   2  10  -5   -0.41    0.64
   2  10  -5   -0.54    0.80
  -2  10   5   -1.18    0.67
   2  10  -5   -0.70    0.74
   2  10  -5   -0.80    0.65
   2  10  -5    0.54    0.58
   2 -10  -5    0.32    0.71
  -2 -10   5    0.38    0.81
  -2 -10   5    1.36    1.42
   2 -10  -5   -0.49    0.82
   2 -10  -5   -0.30    0.55
   2 -10  -5    1.31    0.72
   2 -10  -5    0.72    0.64
  -2 -10   5    0.12    0.68
  -2 -10   5   -0.04    0.62
   2  10  -4    1.00    0.79
   2  10  -4    0.27    0.72
   2  10  -4    0.18    0.59
  -2  10   4    1.38    0.59
  -2  10   4    0.73    0.51
  -2  10   4   -0.42    0.69
  -2  10   4    0.40    0.75
   2  10  -4    0.23    0.66
   2  10  -4    0.06    0.77
  -2  10   4    0.47    0.69
   2 -10  -4    0.20    0.80
   2 -10  -4    0.12    0.59
  -2 -10   4    0.71    0.67
  -2 -10   4    1.53    0.85
  -2 -10   4    1.50    0.85
   2 -10  -4    1.56    0.66
  -2 -10   4    0.07    0.68
   2  10  -3    7.85    1.23
   2  10  -3    6.45    1.18
   2  10  -3    7.51    1.33
   2  10  -3    7.53    1.30
  -2  10   3    5.01    1.21
  -2  10   3    7.72    1.26
  -2  10   3    6.11    1.06
   2  10  -3    7.57    1.32
  -2  10   3    7.33    1.25
  -2  10   3    7.87    1.16
   2 -10  -3    6.13    1.25
  -2 -10   3    5.81    1.22
   2 -10  -3    5.22    1.14
   2 -10  -3    7.85    1.33
  -2 -10   3    9.02    1.31
   2 -10  -3    5.90    1.27
   2 -10  -3    6.29    1.26
  -2 -10   3    7.96    1.37
  -2 -10   3    7.45    1.23
   2  10  -2    1.02    0.81
   2  10  -2    0.59    0.73
  -2  10   2    2.02    0.80
  -2  10   2    2.13    0.71
   2  10  -2    0.23    0.59
  -2  10   2    2.79    0.79
  -2  10   2    1.71    0.80
  -2  10   2    1.26    0.63
   2  10  -2    1.55    0.73
   2 -10  -2    0.19    0.61
   2 -10  -2    1.16    0.78
  -2 -10   2    1.49    0.81
  -2 -10   2    1.55    0.74
   2 -10  -2    1.62    0.73
  -2 -10   2    1.69    0.76
   2 -10  -2    0.50    0.75
   2 -10  -2    1.65    0.70
  -2 -10   2    3.28    0.84
  -2  10   1    6.99    1.18
   2  10  -1    8.03    1.30
   2  10  -1    5.01    1.20
  -2  10   1    9.81    1.33
  -2  10   1    7.75    1.15
  -2  10   1    6.28    1.28
  -2  10   1    7.57    1.27
   2  10  -1    6.77    1.29
   2  10  -1    7.91    1.20
   2 -10  -1    4.61    1.18
  -2 -10   1    9.01    1.34
   2 -10  -1    8.25    1.24
  -2 -10   1    7.05    1.31
  -2 -10   1    5.74    1.19
   2 -10  -1    6.30    1.20
  -2 -10   1    8.31    1.26
   2 -10  -1    4.93    1.24
   2 -10  -1    6.87    1.19
  -2  10   0    4.21    0.89
   2  10   0    2.51    0.88
   2  10   0    1.63    0.67
   2  10   0    3.02    0.88
   2  10   0    2.28    0.89
  -2  10   0    2.83    0.88
  -2  10   0    2.37    1.05
  -2  10   0    3.90    0.84
   2  10   0    1.77    0.72
  -2  10   0    2.19    0.85
   2 -10   0    2.11    0.89
   2 -10   0    2.76    0.83
   2 -10   0    1.70    0.75
  -2 -10   0    1.94    0.90
  -2 -10   0    1.41    0.78
   2 -10   0    2.03    0.75
   2 -10   0    2.40    0.88
  -2 -10   0    2.16    0.80
  -2 -10   0    2.99    0.83
   2  10   1    1.04    0.61
  -2  10  -1    1.35    0.77
   2  10   1    0.98    0.73
  -2  10  -1    1.79    0.64
   2  10   1    1.02    0.76
   2  10   1    2.93    0.74
   2  10   1    2.06    0.84
  -2  10  -1    0.77    0.69
  -2  10  -1    0.94    0.74
  -2 -10  -1    1.69    0.84
   2 -10   1    0.66    0.75
   2 -10   1    0.64    0.64
  -2 -10  -1   -0.28    0.70
   2 -10   1    0.67    0.67
  -2 -10  -1    1.09    0.73
   2 -10   1   -0.21    0.63
  -2 -10  -1    1.14    0.69
   2 -10   1    2.05    0.75
  -2  10  -2   -0.52    0.69
   2  10   2    0.04    0.71
   2  10   2   -1.41    0.64
   2  10   2   -0.24    0.57
  -2  10  -2    0.64    0.74
  -2  10  -2   -0.65    0.67
   2  10   2    0.30    0.72
  -2  10  -2   -0.07    0.61
   2  10   2   -0.83    0.48
  -2  10  -2    0.09    0.57
  -2 -10  -2   -0.99    0.67
  -2 -10  -2    0.28    0.72
   2 -10   2   -0.43    0.77
   2 -10   2    0.89    0.67
   2 -10   2   -0.09    0.61
  -2 -10  -2    0.43    1.07
  -2  10  -3   15.01    1.87
  -2  10  -3   11.56    1.83
   2  10   3   15.73    1.71
   2  10   3   11.73    1.81
   2  10   3   12.53    1.67
   2  10   3   10.74    1.79
  -2  10  -3   13.09    1.78
   2  10   3   10.65    2.01
  -2  10  -3    9.84    1.86
  -2  10  -3   12.50    1.86
   2 -10   3   14.21    1.90
   2 -10   3   13.91    1.83
  -2 -10  -3   11.86    1.77
  -2 -10  -3   10.82    1.91
  -2 -10  -3   11.47    2.01
   2 -10   3   16.95    2.12
  -2  10  -4   -1.13    0.61
  -2  10  -4   -0.48    0.74
   2  10   4    0.18    0.73
  -2  10  -4   -0.25    0.55
  -2  10  -4    0.22    0.73
   2 -10   4    0.35    0.67
   2 -10   4    0.37    0.69
  -2 -10  -4    0.90    0.67
  -2 -10  -4   -0.05    0.73
  -2 -10  -4   -0.84    0.57
  -2 -10  -4   -0.25    0.89
   2 -10   4    0.29    0.89
  -2  10  -5    1.56    0.71
   2  10   5    1.46    0.78
  -2  10  -5   -0.21    0.73
   2  10   5    1.70    0.77
  -2  10  -5    0.69    0.80
  -2  10  -5   -0.55    0.68
  -2  10  -5    1.06    0.74
   2  10   5   -0.02    0.72
   2 -10   5    0.93    0.77
  -2 -10  -5    1.29    1.14
  -2 -10  -5    2.36    0.73
  -2 -10  -5    0.87    0.74
   2 -10   5    0.38    0.96
  -2 -10  -5    1.42    0.72
   2 -10   5    0.08    0.64
  -2  10  -6    0.57    0.70
   2  10   6    0.16    0.53
   2  10   6    0.73    0.83
  -2  10  -6    0.31    0.61
  -2  10  -6    0.61    0.77
   2  10   6    0.01    0.68
  -2  10  -6   -0.25    0.74
  -2  10  -6    0.15    0.68
   2 -10   6    0.06    0.67
  -2 -10  -6   -0.33    0.58
  -2 -10  -6    0.48    0.67
   2 -10   6    0.89    0.71
  -2 -10  -6    2.10    0.78
   2 -10   6   -0.91    1.35
   2  10   7    1.80    0.92
  -2  10  -7   -0.08    0.70
   2  10   7    1.51    0.74
  -2  10  -7    0.59    0.63
  -2  10  -7    1.30    0.80
  -2  10  -7    1.33    0.84
  -2  10  -7    0.84    0.73
  -2 -10  -7    0.39    0.67
   2 -10   7    0.79    0.76
  -2 -10  -7    1.49    0.69
   2 -10   7    1.23    0.67
  -2 -10  -7    2.47    0.81
   2  10   8    2.35    0.96
  -2  10  -8    2.66    0.90
  -2  10  -8    2.60    0.96
   2  10   8    4.56    1.37
  -2  10  -8    4.37    1.04
  -2  10  -8    3.86    0.87
  -2  10  -8    2.10    0.89
   2  10   8    2.06    0.84
   2 -10   8    3.14    1.29
   2 -10   8    3.08    0.81
  -2 -10  -8    3.32    0.88
   2 -10   8    0.60    0.81
  -2 -10  -8    3.70    0.82
  -2 -10  -8    2.65    0.87
   2  10   9    0.51    0.87
  -2  10  -9   -0.07    0.63
   2  10   9    1.35    0.73
  -2  10  -9    0.10    0.75
  -2  10  -9   -0.51    0.61
  -2  10  -9    1.54    0.76
  -2  10  -9    0.62    0.82
   2 -10   9    1.57    0.85
  -2 -10  -9    0.83    0.74
  -2 -10  -9    0.53    0.57
  -2 -10  -9    0.65    0.72
   2 -10   9   -0.60    0.59
   2 -10   9    1.16    0.92
  -2  10 -10   16.78    1.94
   2  10  10   10.65    1.83
  -2  10 -10   11.42    1.79
  -2  10 -10   12.95    1.69
  -2  10 -10   11.08    1.76
   2 -10  10   11.74    1.61
  -2 -10 -10    9.17    1.62
   2 -10  10   10.51    1.88
   2 -10  10    9.63    1.93
  -2 -10 -10   12.02    1.78
  -2  10 -11    0.06    0.75
  -2  10 -11    1.75    0.94
  -2  10 -11   -0.09    0.77
   2  10  11    1.48    1.32
  -2  10 -11    0.40    0.66
  -2 -10 -11    0.09    0.73
  -2 -10 -11    0.44    0.75
   2 -10  11   -0.41    0.54
   2 -10  11   -1.14    0.81
  -2  10 -12    0.16    0.82
  -2  10 -12    0.86    0.88
  -2  10 -12    0.79    0.67
  -2  10 -12    2.84    0.92
  -2 -10 -12    0.75    0.73
  -2 -10 -12    0.76    0.79
   2 -10  12    2.44    1.03
   2 -10  12    1.06    0.63
  -2  10 -13   -0.17    0.77
  -2  10 -13    2.51    0.94
  -2  10 -13    0.26    0.80
  -2  10 -13    0.68    0.68
  -2 -10 -13    0.36    0.78
   2 -10  13    0.93    0.60
   2 -10  13    1.37    1.01
  -2  10 -14    0.92    0.89
  -2  10 -14   -0.77    0.80
  -2  10 -14    0.83    0.69
  -2  10 -14    0.15    0.82
  -2 -10 -14   -0.25    0.73
   2 -10  14    0.84    0.97
  -2  10 -15   -0.09    0.87
  -2  10 -15    0.45    0.87
  -2 -10 -15    0.59    0.81
   2 -10  15    0.43    0.99
  -2  10 -16   -0.44    0.89
  -2  10 -16   -0.08    0.87
  -2  10 -16    1.62    1.00
   2 -10  16    0.66    1.04
  -2 -10 -16    1.28    0.88
  -2  10 -17    0.56    0.96
  -2  10 -17   -1.25    0.82
  -2  10 -17    0.58    0.97
  -2 -10 -17   -0.04    0.85
   2 -10  17    0.44    1.02
   2  11 -17   -0.44    1.01
   2  11 -17   -0.44    1.04
   2  11 -17    0.17    1.00
  -2 -11  17    0.50    1.08
  -2 -11  17   -0.62    0.63
   2  11 -16   -0.62    0.93
   2  11 -16   -0.75    0.97
   2  11 -16   -0.73    0.93
   2  11 -16    0.63    0.98
  -2 -11  16   -0.12    0.98
  -2 -11  16   -0.46    0.76
   2 -11 -16   -0.04    0.91
   2  11 -15   -0.37    0.92
   2  11 -15   -0.81    0.94
   2  11 -15   -0.30    0.91
   2 -11 -15    0.17    0.85
  -2 -11  15    1.90    1.11
   2 -11 -15    0.53    0.94
  -2 -11  15   -0.04    0.75
   2  11 -14    2.31    1.10
   2  11 -14    0.32    0.98
   2  11 -14    0.86    0.92
   2  11 -14    0.52    0.94
   2 -11 -14    0.89    0.90
   2 -11 -14    0.61    1.04
  -2 -11  14    1.06    1.04
  -2 -11  14   -1.41    1.05
   2  11 -13    0.00    0.88
   2  11 -13   -0.42    0.84
   2  11 -13   -0.21    0.89
   2  11 -13   -0.03    0.91
   2 -11 -13   -0.09    0.79
  -2 -11  13    0.18    1.00
   2 -11 -13    0.78    0.73
   2  11 -12    0.18    0.84
   2  11 -12    0.26    0.94
   2  11 -12    2.71    1.06
   2  11 -12    1.39    0.96
   2 -11 -12    0.76    0.82
  -2 -11  12    0.82    0.99
   2 -11 -12    1.61    0.75
   2  11 -11    1.78    0.88
   2  11 -11    0.67    0.98
   2  11 -11    1.43    0.97
   2  11 -11    0.51    0.94
   2 -11 -11    0.18    0.62
   2 -11 -11    2.08    0.96
   2 -11 -11    1.03    0.86
  -2 -11  11    1.88    1.03
   2 -11 -11    0.95    0.72
  -2 -11  11    0.56    1.07
   2  11 -10    3.32    1.06
   2  11 -10    4.36    1.19
   2  11 -10    1.06    1.03
   2  11 -10    5.84    1.24
  -2  11  10    4.33    1.05
   2 -11 -10    4.61    0.94
  -2 -11  10    1.73    0.96
  -2 -11  10    5.06    1.21
   2 -11 -10    1.69    0.94
   2 -11 -10    3.17    0.83
   2 -11 -10    3.25    1.03
   2 -11 -10    6.13    1.05
   2  11  -9   -0.18    0.83
   2  11  -9    1.10    0.97
   2  11  -9    1.11    0.86
   2  11  -9    1.00    1.22
  -2  11   9    1.94    0.92
  -2 -11   9    0.82    0.83
  -2 -11   9    0.19    0.80
   2 -11  -9    0.89    0.85
   2 -11  -9   -0.49    0.73
  -2 -11   9    1.04    0.96
   2 -11  -9    1.66    0.65
   2 -11  -9    1.46    0.69
   2 -11  -9    1.40    0.84
   2  11  -8    0.94    0.78
   2  11  -8   -0.54    0.86
   2 -11  -8   -0.08    0.77
  -2 -11   8    0.73    0.70
   2 -11  -8   -0.24    0.79
  -2 -11   8    0.26    0.78
   2 -11  -8   -0.39    0.74
  -2 -11   8    0.39    0.90
   2 -11  -8   -0.19    0.56
   2 -11  -8    0.21    0.69
   2  11  -7    0.45    0.82
  -2  11   7    1.50    1.10
   2  11  -7    1.29    0.91
   2  11  -7    1.91    0.93
  -2  11   7    0.47    0.79
   2  11  -7    1.69    0.80
  -2 -11   7    2.26    0.92
  -2 -11   7    2.80    1.04
   2 -11  -7    0.95    0.83
  -2 -11   7    0.44    0.94
   2 -11  -7    2.05    0.90
   2 -11  -7    2.08    0.85
   2 -11  -7    1.65    0.67
  -2 -11   7    2.19    0.80
   2  11  -6    0.98    0.70
  -2  11   6    1.01    0.84
   2  11  -6    0.88    0.93
  -2  11   6    0.37    0.77
   2  11  -6    0.33    0.84
   2  11  -6    0.26    1.12
  -2  11   6    0.93    0.73
   2  11  -6   -0.24    0.72
   2 -11  -6   -0.02    0.53
  -2 -11   6    1.59    0.84
   2 -11  -6   -0.31    0.73
   2 -11  -6   -0.46    0.78
   2 -11  -6   -0.65    0.67
  -2 -11   6    0.69    1.02
  -2 -11   6   -0.26    0.65
  -2 -11   6    1.43    0.90
   2  11  -5    0.38    0.70
  -2  11   5   -0.61    0.80
   2  11  -5    1.20    0.75
   2  11  -5   -0.18    0.78
  -2  11   5    0.59    0.61
   2  11  -5    1.01    0.93
  -2  11   5    0.52    0.81
   2  11  -5   -0.09    0.84
  -2  11   5    0.36    0.53
  -2  11   5   -0.32    0.71
   2 -11  -5    0.02    0.65
   2 -11  -5   -1.95    0.71
  -2 -11   5    0.03    0.67
  -2 -11   5    0.06    0.78
   2 -11  -5   -0.40    0.57
  -2 -11   5   -0.57    0.65
   2 -11  -5    0.13    0.77
   2 -11  -5    0.06    0.71
  -2  11   4   47.86    5.48
   2  11  -4   44.08    5.55
  -2  11   4   49.43    5.58
   2  11  -4   51.29    5.66
   2  11  -4   50.93    5.60
  -2  11   4   51.25    5.47
   2  11  -4   55.18    5.70
  -2  11   4   46.43    5.59
   2  11  -4   46.45    5.66
  -2  11   4   47.67    5.66
  -2 -11   4   43.76    5.60
   2 -11  -4   42.24    5.52
   2 -11  -4   51.75    5.57
   2 -11  -4   46.56    5.61
  -2 -11   4   46.25    5.61
  -2 -11   4   47.47    5.59
   2 -11  -4   50.33    5.67
  -2 -11   4   49.70    5.68
   2 -11  -4   47.01    5.60
   2  11  -3    0.06    0.60
   2  11  -3    1.70    0.87
   2  11  -3    2.47    0.95
   2  11  -3    1.26    0.89
  -2  11   3    1.89    0.89
  -2  11   3    1.60    0.66
   2  11  -3    2.58    0.94
  -2  11   3    2.40    0.90
  -2  11   3    1.12    0.82
  -2  11   3    0.65    0.61
   2 -11  -3    0.76    0.71
  -2 -11   3    0.58    0.71
   2 -11  -3    1.64    0.75
  -2 -11   3    1.45    0.91
  -2 -11   3    0.66    0.75
   2 -11  -3    0.47    0.78
  -2 -11   3    2.30    0.84
   2 -11  -3    0.72    1.26
   2 -11  -3    1.04    0.79
   2  11  -2    1.61    0.86
  -2  11   2    0.95    0.70
   2  11  -2    1.63    0.75
  -2  11   2   -0.44    0.80
  -2  11   2   -0.60    0.76
  -2  11   2    0.55    0.80
   2  11  -2    0.62    0.87
   2  11  -2    0.95    0.83
   2  11  -2    0.99    0.67
   2 -11  -2    1.22    0.73
   2 -11  -2    0.54    0.70
   2 -11  -2    0.94    0.74
   2 -11  -2    0.85    0.80
  -2 -11   2    0.77    0.74
  -2 -11   2    2.09    0.89
  -2 -11   2    1.07    0.74
  -2 -11   2    0.80    0.83
   2 -11  -2    2.42    1.09
   2  11  -1    0.52    0.67
  -2  11   1    0.38    0.59
   2  11  -1    1.88    0.89
  -2  11   1    1.09    0.87
  -2  11   1    0.58    0.68
   2  11  -1    0.85    0.71
  -2  11   1    0.96    0.85
   2  11  -1    1.87    0.88
  -2  11   1    1.45    0.87
  -2 -11   1    1.37    0.80
  -2 -11   1    0.74    0.73
   2 -11  -1    2.29    0.89
   2 -11  -1   -0.35    0.72
   2 -11  -1    0.67    0.75
   2 -11  -1    0.53    0.77
  -2 -11   1    1.59    0.88
   2 -11  -1    1.31    0.75
  -2 -11   1    1.84    0.86
   2  11   0    5.11    1.22
   2  11   0    4.51    1.19
   2  11   0    7.78    1.13
  -2  11   0    4.43    1.12
  -2  11   0    5.73    1.18
   2  11   0    4.74    1.01
   2  11   0    7.81    1.38
  -2  11   0    5.47    1.05
  -2  11   0    7.99    1.17
  -2 -11   0    5.74    1.13
  -2 -11   0    3.81    1.12
  -2 -11   0    7.16    1.23
   2 -11   0    5.83    1.16
   2 -11   0    6.23    1.13
   2 -11   0    5.00    1.19
   2 -11   0    3.59    1.08
  -2 -11   0    5.48    1.19
   2 -11   0    5.83    1.18
   2  11   1    3.78    1.10
  -2  11  -1    5.36    1.09
   2  11   1    3.47    1.15
   2  11   1    5.45    1.12
  -2  11  -1    4.04    0.97
  -2  11  -1    8.33    1.33
  -2  11  -1    6.69    1.25
  -2  11  -1    4.47    1.25
   2  11   1    5.88    1.04
   2  11   1    4.90    1.20
   2 -11   1    5.83    1.23
  -2 -11  -1    7.25    1.15
   2 -11   1    3.76    1.03
  -2 -11  -1    7.46    1.44
  -2 -11  -1    5.41    1.14
   2 -11   1    4.85    1.08
  -2 -11  -1    3.72    1.07
   2  11   2    2.24    0.91
  -2  11  -2    0.50    0.66
   2  11   2    1.64    0.69
   2  11   2    0.93    0.83
   2  11   2    1.54    0.64
   2  11   2    1.33    0.86
  -2  11  -2    0.73    0.85
  -2  11  -2    0.18    0.86
  -2  11  -2    2.21    0.89
  -2 -11  -2    0.94    0.80
   2 -11   2   -0.18    0.73
  -2 -11  -2    0.56    0.73
  -2 -11  -2    1.21    1.39
   2 -11   2    2.06    0.82
  -2 -11  -2    1.14    0.76
   2 -11   2    0.74    0.87
   2  11   3    7.00    1.20
  -2  11  -3    4.21    1.00
   2  11   3    3.84    1.15
  -2  11  -3    5.43    1.20
[truncated: 2,712,175 more chars]
