# Supplementary material for: Allenylidene Phosphonium Ion: An Isoelectronic Phosphorus Analogue of [3]Cumulene
Source: Angew Chem Int Ed Engl. 2025 Apr 10;64(21):e202502201. doi: 10.1002/anie.202502201 (PMC12087857; doi:10.1002/anie.202502201)
Supplement: Supplementary file 2 — Supporting information [file ANIE-64-e202502201-s003.zip › FD24_15_LCT_38_dec.cif]

data_fd24_15_lct_38_dec
_audit_creation_date               2024-02-09
_audit_creation_method
;
Olex2 1.5-alpha
(compiled 2024.01.24 svn.r2f8d729c for OlexSys, GUI svn.r6923)
;
_shelx_SHELXL_version_number       '2019/1'
_audit_contact_author_address      ?
_audit_contact_author_email        ?
_audit_contact_author_name         ''
_audit_contact_author_phone        ?
_publ_contact_author_id_orcid      ?
_publ_section_references
;
Dolomanov, O.V., Bourhis, L.J., Gildea, R.J, Howard, J.A.K. & Puschmann, H.
 (2009), J. Appl. Cryst. 42, 339-341.

Sheldrick, G.M. (2008). Acta Cryst. A64, 112-122.

Sheldrick, G.M. (2015). Acta Cryst. A71, 3-8.
;
_chemical_name_common              ?
_chemical_name_systematic          ?
_chemical_formula_moiety           'C69 H80 N6 P, C24 B F20 O4'
_chemical_formula_sum              'C93 H80 B F20 N6 O4 P'
_chemical_formula_weight           1767.41
_chemical_melting_point            ?
loop_
  _atom_type_symbol
  _atom_type_description
  _atom_type_scat_dispersion_real
  _atom_type_scat_dispersion_imag
  _atom_type_scat_source
 'C' 'C' 0.0033 0.0016 'International Tables Vol C Tables 4.2.6.8 and 6.1.1.4'
 'H' 'H' 0.0000 0.0000 'International Tables Vol C Tables 4.2.6.8 and 6.1.1.4'
 'B' 'B' 0.0013 0.0007 'International Tables Vol C Tables 4.2.6.8 and 6.1.1.4'
 'F' 'F' 0.0171 0.0103 'International Tables Vol C Tables 4.2.6.8 and 6.1.1.4'
 'N' 'N' 0.0061 0.0033 'International Tables Vol C Tables 4.2.6.8 and 6.1.1.4'
 'O' 'O' 0.0106 0.0060 'International Tables Vol C Tables 4.2.6.8 and 6.1.1.4'
 'P' 'P' 0.1023 0.0942 'International Tables Vol C Tables 4.2.6.8 and 6.1.1.4'

_shelx_space_group_comment
;
The symmetry employed for this shelxl refinement is uniquely defined
by the following loop, which should always be used as a source of
symmetry information in preference to the above space-group names.
They are only intended as comments.
;
_space_group_crystal_system        'monoclinic'
_space_group_IT_number             14
_space_group_name_H-M_alt          'P 1 21/c 1'
_space_group_name_Hall             '-P 2ybc'
loop_
  _space_group_symop_operation_xyz
 'x, y, z'
 '-x, y+1/2, -z+1/2'
 '-x, -y, -z'
 'x, -y-1/2, z-1/2'

_cell_length_a                     14.4058(6)
_cell_length_b                     22.2218(11)
_cell_length_c                     26.6962(15)
_cell_angle_alpha                  90
_cell_angle_beta                   101.691(2)
_cell_angle_gamma                  90
_cell_volume                       8368.8(7)
_cell_formula_units_Z              4
_cell_measurement_reflns_used      9940
_cell_measurement_temperature      173.00
_cell_measurement_theta_max        23.21
_cell_measurement_theta_min        2.33
_shelx_estimated_absorpt_T_max     0.994
_shelx_estimated_absorpt_T_min     0.975
_exptl_absorpt_coefficient_mu      0.134
_exptl_absorpt_correction_T_max    0.7452
_exptl_absorpt_correction_T_min    0.7182
_exptl_absorpt_correction_type     multi-scan
_exptl_absorpt_process_details
;
SADABS-2016/2 (Bruker,2016/2) was used for absorption correction.
wR2(int) was 0.0675 before and 0.0545 after correction.
The Ratio of minimum to maximum transmission is 0.9638.
The \l/2 correction factor is Not present.
;
_exptl_absorpt_special_details     ?
_exptl_crystal_colour              'clear colourless'
_exptl_crystal_colour_lustre       clear
_exptl_crystal_colour_modifier     .
_exptl_crystal_colour_primary      colourless
_exptl_crystal_density_diffrn      1.403
_exptl_crystal_density_meas        ?
_exptl_crystal_density_method      ?
_exptl_crystal_description         plate
_exptl_crystal_F_000               3648
_exptl_crystal_size_max            0.186
_exptl_crystal_size_mid            0.088
_exptl_crystal_size_min            0.045
_exptl_transmission_factor_max     ?
_exptl_transmission_factor_min     ?
_diffrn_reflns_av_R_equivalents    0.0983
_diffrn_reflns_av_unetI/netI       0.0517
_diffrn_reflns_Laue_measured_fraction_full  0.999
_diffrn_reflns_Laue_measured_fraction_max  0.997
_diffrn_reflns_limit_h_max         17
_diffrn_reflns_limit_h_min         -17
_diffrn_reflns_limit_k_max         26
_diffrn_reflns_limit_k_min         -26
_diffrn_reflns_limit_l_max         32
_diffrn_reflns_limit_l_min         -32
_diffrn_reflns_number              145065
_diffrn_reflns_point_group_measured_fraction_full  0.999
_diffrn_reflns_point_group_measured_fraction_max  0.997
_diffrn_reflns_theta_full          25.242
_diffrn_reflns_theta_max           25.433
_diffrn_reflns_theta_min           1.807
_diffrn_ambient_temperature        173.00
_diffrn_detector_area_resol_mean   ?
_diffrn_measured_fraction_theta_full  0.999
_diffrn_measured_fraction_theta_max  0.997
_diffrn_measurement_device_type    'Bruker D8 QUEST PHOTON III'
_diffrn_measurement_method         '\f and \w scans'
_diffrn_radiation_type             MoK\a
_diffrn_radiation_wavelength       0.71073
_diffrn_source                     ?
_diffrn_source_current             1.0
_diffrn_source_power               0.05
_diffrn_source_voltage             50.0
_diffrn_standards_number           0
_reflns_Friedel_coverage           0.000
_reflns_Friedel_fraction_full      .
_reflns_Friedel_fraction_max       .
_reflns_number_gt                  10125
_reflns_number_total               15419
_reflns_special_details
;
 Reflections were merged by SHELXL according to the crystal
 class for the calculation of statistics and refinement.
 
 _reflns_Friedel_fraction is defined as the number of unique
 Friedel pairs measured divided by the number that would be
 possible theoretically, ignoring centric projections and
 systematic absences.
;
_reflns_threshold_expression       'I > 2\s(I)'
_computing_cell_refinement         'SAINT V8.40B (?, 2016)'
_computing_data_collection         ?
_computing_data_reduction          'SAINT V8.40B (?, 2016)'
_computing_molecular_graphics      'Olex2 1.5-alpha (Dolomanov et al., 2009)'
_computing_publication_material    'Olex2 1.5-alpha (Dolomanov et al., 2009)'
_computing_structure_refinement    'XL  (Sheldrick, 2008)'
_computing_structure_solution      'SHELXT 2018/2 (Sheldrick, 2018)'
_refine_diff_density_max           0.276
_refine_diff_density_min           -0.303
_refine_diff_density_rms           0.049
_refine_ls_extinction_coef         .
_refine_ls_extinction_method       none
_refine_ls_goodness_of_fit_ref     1.008
_refine_ls_hydrogen_treatment      constr
_refine_ls_matrix_type             full
_refine_ls_number_parameters       1153
_refine_ls_number_reflns           15419
_refine_ls_number_restraints       0
_refine_ls_R_factor_all            0.0869
_refine_ls_R_factor_gt             0.0488
_refine_ls_restrained_S_all        1.008
_refine_ls_shift/su_max            0.001
_refine_ls_shift/su_mean           0.000
_refine_ls_structure_factor_coef   Fsqd
_refine_ls_weighting_details      
 'w=1/[\s^2^(Fo^2^)+(0.0645P)^2^+2.4133P] where P=(Fo^2^+2Fc^2^)/3'
_refine_ls_weighting_scheme        calc
_refine_ls_wR_factor_gt            0.1131
_refine_ls_wR_factor_ref           0.1350
_refine_special_details            ?
_olex2_refinement_description
;
1. Fixed Uiso
 At 1.2 times of:
  All C(H) groups, All C(H,H) groups
 At 1.5 times of:
  All C(H,H,H) groups
2. Others
 Sof(H53A)=Sof(C55A)=Sof(H55D)=Sof(H55E)=Sof(H55F)=1-FVAR(1)
 Sof(H53)=Sof(C55)=Sof(H55A)=Sof(H55B)=Sof(H55C)=FVAR(1)
3.a Ternary CH refined with riding coordinates:
 C6(H6), C10(H10), C65(H65), C13(H13), C56(H56), C26(H26), C23(H23), C68(H68),
 C53(H53), C53(H53A)
3.b Aromatic/amide H refined with riding coordinates:
 C7(H7), C8(H8), C33(H33), C46(H46), C2(H2), C3(H3), C45(H45), C51(H51),
 C34(H34), C50(H50), C61(H61), C39(H39), C36(H36), C35(H35), C63(H63), C49(H49),
  C42(H42), C21(H21), C19(H19), C20(H20), C62(H62), C40(H40), C41(H41)
3.c Idealised Me refined as rotating group:
 C67(H67A,H67B,H67C), C15(H15A,H15B,H15C), C12(H12A,H12B,H12C), C58(H58A,H58B,
 H58C), C14(H14A,H14B,H14C), C66(H66A,H66B,H66C), C25(H25A,H25B,H25C), C11(H11A,
 H11B,H11C), C57(H57A,H57B,H57C), C24(H24A,H24B,H24C), C69(H69A,H69B,H69C),
 C28(H28A,H28B,H28C), C70(H70A,H70B,H70C), C27(H27A,H27B,H27C), C54(H54A,H54B,
 H54C), C55(H55A,H55B,H55C), C55A(H55D,H55E,H55F)
;
_atom_sites_solution_hydrogens     geom
_atom_sites_solution_primary       dual
_atom_sites_solution_secondary     ?
loop_
  _atom_site_label
  _atom_site_type_symbol
  _atom_site_fract_x
  _atom_site_fract_y
  _atom_site_fract_z
  _atom_site_U_iso_or_equiv
  _atom_site_adp_type
  _atom_site_occupancy
  _atom_site_site_symmetry_order
  _atom_site_calc_flag
  _atom_site_refinement_flags_posn
  _atom_site_refinement_flags_adp
  _atom_site_refinement_flags_occupancy
  _atom_site_disorder_assembly
  _atom_site_disorder_group
 P1 P 0.32126(4) 0.80110(3) 0.53611(2) 0.02696(14) Uani 1 1 d . . . . .
 F10 F 0.58772(11) 0.48137(7) 0.58041(6) 0.0515(4) Uani 1 1 d . . . . .
 F6 F 0.78703(11) 0.65022(7) 0.58933(7) 0.0578(4) Uani 1 1 d . . . . .
 F3 F 1.16947(11) 0.42111(9) 0.71027(7) 0.0649(5) Uani 1 1 d . . . . .
 O3 O 0.70700(11) 0.51552(8) 0.71440(6) 0.0377(4) Uani 1 1 d . . . . .
 O2 O 0.68496(11) 0.57194(8) 0.63749(7) 0.0392(4) Uani 1 1 d . . . . .
 O1 O 0.80130(11) 0.49586(8) 0.64941(7) 0.0394(4) Uani 1 1 d . . . . .
 O4 O 0.83013(12) 0.58159(8) 0.70279(7) 0.0423(4) Uani 1 1 d . . . . .
 F15 F 0.63820(12) 0.40530(7) 0.67913(7) 0.0623(5) Uani 1 1 d . . . . .
 F1 F 0.84999(12) 0.40742(8) 0.72203(8) 0.0675(5) Uani 1 1 d . . . . .
 F16 F 0.75731(13) 0.69600(8) 0.70537(7) 0.0658(5) Uani 1 1 d . . . . .
 F20 F 0.88447(13) 0.52268(8) 0.79407(7) 0.0653(5) Uani 1 1 d . . . . .
 F9 F 0.58453(13) 0.47186(9) 0.47970(7) 0.0682(5) Uani 1 1 d . . . . .
 F11 F 0.57866(13) 0.60215(7) 0.72585(9) 0.0730(6) Uani 1 1 d . . . . .
 F5 F 0.94544(12) 0.55074(8) 0.61357(7) 0.0680(5) Uani 1 1 d . . . . .
 F7 F 0.78226(13) 0.64082(10) 0.48817(8) 0.0777(6) Uani 1 1 d . . . . .
 F2 F 1.03121(13) 0.37075(9) 0.75118(8) 0.0776(6) Uani 1 1 d . . . . .
 N4 N 0.29503(13) 0.80168(9) 0.58990(7) 0.0307(4) Uani 1 1 d . . . . .
 F18 F 0.79749(13) 0.68680(11) 0.88416(7) 0.0828(6) Uani 1 1 d . . . . .
 F14 F 0.45142(14) 0.38142(9) 0.66234(8) 0.0784(6) Uani 1 1 d . . . . .
 N2 N 0.37965(12) 0.71611(8) 0.46360(7) 0.0296(4) Uani 1 1 d . . . . .
 N6 N 0.30830(13) 0.87449(8) 0.65736(7) 0.0284(4) Uani 1 1 d . . . . .
 N5 N 0.16637(13) 0.84326(9) 0.62279(8) 0.0316(4) Uani 1 1 d . . . . .
 F19 F 0.86624(14) 0.57403(10) 0.88277(7) 0.0807(6) Uani 1 1 d . . . . .
 N1 N 0.24896(13) 0.76591(9) 0.49224(7) 0.0304(4) Uani 1 1 d . . . . .
 F17 F 0.74306(14) 0.74771(9) 0.79497(9) 0.0851(6) Uani 1 1 d . . . . .
 F8 F 0.67825(14) 0.55368(11) 0.43243(7) 0.0820(6) Uani 1 1 d . . . . .
 N3 N 0.23598(13) 0.68126(9) 0.43753(8) 0.0332(5) Uani 1 1 d . . . . .
 F4 F 1.12579(12) 0.51307(10) 0.64215(9) 0.0868(7) Uani 1 1 d . . . . .
 F13 F 0.32649(12) 0.46772(11) 0.67686(8) 0.0866(7) Uani 1 1 d . . . . .
 C44 C 0.25934(15) 0.83859(10) 0.62009(9) 0.0277(5) Uani 1 1 d . . . . .
 F12 F 0.39068(14) 0.57828(10) 0.70759(11) 0.1058(9) Uani 1 1 d . . . . .
 C5 C 0.44498(15) 0.77950(10) 0.53856(9) 0.0285(5) Uani 1 1 d . . . . .
 C4 C 0.45100(15) 0.75895(10) 0.48514(9) 0.0277(5) Uani 1 1 d . . . . .
 C29 C 0.37192(16) 0.87127(10) 0.51915(9) 0.0292(5) Uani 1 1 d . . . . .
 C9 C 0.51369(16) 0.78194(11) 0.45908(9) 0.0319(5) Uani 1 1 d . . . . .
 C1 C 0.28590(15) 0.72483(10) 0.46627(9) 0.0283(5) Uani 1 1 d . . . . .
 C31 C 0.29800(16) 0.95097(10) 0.45104(9) 0.0318(5) Uani 1 1 d . . . . .
 C30 C 0.33847(16) 0.91382(11) 0.48745(9) 0.0328(5) Uani 1 1 d . . . . .
 C47 C 0.09101(16) 0.81071(11) 0.59007(9) 0.0331(5) Uani 1 1 d . . . . .
 C32 C 0.25616(16) 1.01122(11) 0.45486(10) 0.0337(6) Uani 1 1 d . . . . .
 C7 C 0.55463(17) 0.86416(11) 0.52033(10) 0.0356(6) Uani 1 1 d . . . . .
 H7 H 0.592199 0.898357 0.532320 0.043 Uiso 1 1 calc R U . . .
 C8 C 0.57489(17) 0.83127(11) 0.48292(10) 0.0361(6) Uani 1 1 d . . . . .
 H8 H 0.631214 0.839787 0.470902 0.043 Uiso 1 1 calc R U . . .
 C33 C 0.24231(17) 1.04380(11) 0.49687(10) 0.0368(6) Uani 1 1 d . . . . .
 H33 H 0.260767 1.027858 0.530432 0.044 Uiso 1 1 calc R U . . .
 C60 C 0.45456(16) 0.93119(11) 0.65919(9) 0.0334(5) Uani 1 1 d . . . . .
 C59 C 0.41046(16) 0.87929(11) 0.67211(9) 0.0316(5) Uani 1 1 d . . . . .
 C37 C 0.22510(17) 1.03382(11) 0.40524(10) 0.0372(6) Uani 1 1 d . . . . .
 C46 C 0.24488(17) 0.90139(11) 0.68375(9) 0.0340(6) Uani 1 1 d . . . . .
 H46 H 0.260659 0.928370 0.711785 0.041 Uiso 1 1 calc R U . . .
 C2 C 0.38585(17) 0.66433(11) 0.43451(10) 0.0351(6) Uani 1 1 d . . . . .
 H2 H 0.442370 0.647136 0.427671 0.042 Uiso 1 1 calc R U . . .
 C71 C 0.89229(16) 0.47926(11) 0.66646(9) 0.0353(6) Uani 1 1 d . . . . .
 C16 C 0.13383(16) 0.67401(11) 0.42799(10) 0.0354(6) Uani 1 1 d . . . . .
 C6 C 0.47233(15) 0.84759(10) 0.54393(9) 0.0302(5) Uani 1 1 d . . . . .
 H6 H 0.486997 0.858720 0.580988 0.036 Uiso 1 1 calc R U . . .
 C83 C 0.61316(17) 0.50429(11) 0.70325(9) 0.0352(6) Uani 1 1 d . . . . .
 C77 C 0.68568(17) 0.56676(11) 0.58744(10) 0.0373(6) Uani 1 1 d . . . . .
 C38 C 0.24237(17) 0.98849(12) 0.36850(10) 0.0382(6) Uani 1 1 d . . . . .
 C52 C 0.06250(16) 0.83061(11) 0.53958(10) 0.0349(6) Uani 1 1 d . . . . .
 C3 C 0.29805(16) 0.64352(11) 0.41816(10) 0.0364(6) Uani 1 1 d . . . . .
 H3 H 0.280769 0.609209 0.397108 0.044 Uiso 1 1 calc R U . . .
 C10 C 0.49363(17) 0.73810(11) 0.58206(9) 0.0350(5) Uani 1 1 d . . . . .
 H10 H 0.478120 0.754191 0.614370 0.042 Uiso 1 1 calc R U . . .
 C45 C 0.15785(17) 0.88224(11) 0.66235(9) 0.0363(6) Uani 1 1 d . . . . .
 H45 H 0.100559 0.893278 0.672374 0.044 Uiso 1 1 calc R U . . .
 C65 C 0.40215(17) 0.98056(11) 0.62596(10) 0.0378(6) Uani 1 1 d . . . . .
 H65 H 0.342776 0.962925 0.605211 0.045 Uiso 1 1 calc R U . . .
 C89 C 0.82118(17) 0.60790(12) 0.74698(10) 0.0383(6) Uani 1 1 d . . . . .
 C64 C 0.46031(18) 0.83211(11) 0.70050(10) 0.0385(6) Uani 1 1 d . . . . .
 C48 C 0.05191(17) 0.76077(11) 0.60963(10) 0.0396(6) Uani 1 1 d . . . . .
 C43 C 0.28571(16) 0.93853(11) 0.39567(10) 0.0362(6) Uani 1 1 d . . . . .
 C18 C 0.07829(17) 0.71082(12) 0.39144(10) 0.0403(6) Uani 1 1 d . . . . .
 C13 C 0.52945(18) 0.76139(12) 0.40763(10) 0.0389(6) Uani 1 1 d . . . . .
 H13 H 0.472919 0.737560 0.390622 0.047 Uiso 1 1 calc R U . . .
 C51 C -0.00447(17) 0.79568(12) 0.50733(11) 0.0414(6) Uani 1 1 d . . . . .
 H51 H -0.023964 0.806619 0.472376 0.050 Uiso 1 1 calc R U . . .
 C34 C 0.20080(17) 1.10034(12) 0.48891(11) 0.0429(6) Uani 1 1 d . . . . .
 H34 H 0.190745 1.123310 0.517351 0.052 Uiso 1 1 calc R U . . .
 C56 C 0.09987(17) 0.88900(12) 0.52171(10) 0.0403(6) Uani 1 1 d . . . . .
 H56 H 0.170137 0.889322 0.534307 0.048 Uiso 1 1 calc R U . . .
 C82 C 0.63480(18) 0.52216(12) 0.55780(11) 0.0416(6) Uani 1 1 d . . . . .
 C78 C 0.73475(18) 0.60688(12) 0.56250(11) 0.0432(6) Uani 1 1 d . . . . .
 C22 C 0.09724(17) 0.62931(12) 0.45522(10) 0.0406(6) Uani 1 1 d . . . . .
 C88 C 0.57757(18) 0.44860(12) 0.68728(10) 0.0401(6) Uani 1 1 d . . . . .
 C72 C 0.91729(18) 0.43404(12) 0.70162(11) 0.0427(6) Uani 1 1 d . . . . .
 C67 C 0.46067(19) 1.00641(12) 0.58892(10) 0.0435(6) Uani 1 1 d . . . . .
 H67A H 0.516216 1.027462 0.608379 0.065 Uiso 1 1 calc R U . . .
 H67B H 0.421677 1.034701 0.565461 0.065 Uiso 1 1 calc R U . . .
 H67C H 0.481474 0.973589 0.569288 0.065 Uiso 1 1 calc R U . . .
 C50 C -0.04276(18) 0.74542(12) 0.52555(11) 0.0462(7) Uani 1 1 d . . . . .
 H50 H -0.088124 0.722014 0.502924 0.055 Uiso 1 1 calc R U . . .
 C61 C 0.55227(18) 0.93615(13) 0.67763(10) 0.0455(7) Uani 1 1 d . . . . .
 H61 H 0.584342 0.971404 0.670279 0.055 Uiso 1 1 calc R U . . .
 C76 C 0.96536(19) 0.50583(13) 0.64752(11) 0.0441(6) Uani 1 1 d . . . . .
 C94 C 0.84942(19) 0.57881(13) 0.79343(11) 0.0456(7) Uani 1 1 d . . . . .
 C39 C 0.22194(19) 0.98770(14) 0.31547(10) 0.0489(7) Uani 1 1 d . . . . .
 H39 H 0.191144 1.020932 0.296732 0.059 Uiso 1 1 calc R U . . .
 C90 C 0.78602(18) 0.66516(13) 0.74887(11) 0.0459(7) Uani 1 1 d . . . . .
 C36 C 0.18494(19) 1.09049(12) 0.39804(12) 0.0464(7) Uani 1 1 d . . . . .
 H36 H 0.165180 1.106379 0.364535 0.056 Uiso 1 1 calc R U . . .
 C84 C 0.54772(19) 0.54747(13) 0.70983(12) 0.0486(7) Uani 1 1 d . . . . .
 C87 C 0.4820(2) 0.43648(14) 0.67835(10) 0.0498(7) Uani 1 1 d . . . . .
 C35 C 0.17395(19) 1.12358(12) 0.44002(12) 0.0485(7) Uani 1 1 d . . . . .
 H35 H 0.147602 1.162867 0.435387 0.058 Uiso 1 1 calc R U . . .
 C74 C 1.08000(17) 0.44139(14) 0.69623(11) 0.0461(7) Uani 1 1 d . . . . .
 C63 C 0.5577(2) 0.83951(14) 0.71636(11) 0.0507(7) Uani 1 1 d . . . . .
 H63 H 0.594101 0.808008 0.734775 0.061 Uiso 1 1 calc R U . . .
 C49 C -0.01641(19) 0.72867(12) 0.57583(11) 0.0456(7) Uani 1 1 d . . . . .
 H49 H -0.045288 0.694576 0.587767 0.055 Uiso 1 1 calc R U . . .
 C73 C 1.00985(19) 0.41520(13) 0.71652(11) 0.0471(7) Uani 1 1 d . . . . .
 C42 C 0.30946(19) 0.88828(12) 0.37037(11) 0.0460(7) Uani 1 1 d . . . . .
 H42 H 0.337874 0.854123 0.388723 0.055 Uiso 1 1 calc R U . . .
 C91 C 0.77797(19) 0.69180(14) 0.79458(13) 0.0531(8) Uani 1 1 d . . . . .
 C21 C -0.00118(19) 0.62101(14) 0.44303(12) 0.0513(7) Uani 1 1 d . . . . .
 H21 H -0.029293 0.590869 0.460356 0.062 Uiso 1 1 calc R U . . .
 C19 C -0.01933(18) 0.70028(14) 0.38129(11) 0.0502(7) Uani 1 1 d . . . . .
 H19 H -0.059845 0.724260 0.356629 0.060 Uiso 1 1 calc R U . . .
 C26 C 0.16005(19) 0.59427(12) 0.49747(12) 0.0475(7) Uani 1 1 d . . . . .
 H26 H 0.223903 0.590293 0.488529 0.057 Uiso 1 1 calc R U . . .
 C75 C 1.05756(18) 0.48696(14) 0.66210(11) 0.0483(7) Uani 1 1 d . . . . .
 C81 C 0.6323(2) 0.51739(14) 0.50651(11) 0.0501(7) Uani 1 1 d . . . . .
 C20 C -0.05763(19) 0.65557(15) 0.40657(12) 0.0547(8) Uani 1 1 d . . . . .
 H20 H -0.124060 0.648608 0.398622 0.066 Uiso 1 1 calc R U . . .
 C23 C 0.12177(19) 0.75899(13) 0.36320(11) 0.0479(7) Uani 1 1 d . . . . .
 H23 H 0.175706 0.777276 0.388053 0.058 Uiso 1 1 calc R U . . .
 C15 C 0.5427(2) 0.81345(14) 0.37260(11) 0.0527(7) Uani 1 1 d . . . . .
 H15A H 0.603810 0.832954 0.385616 0.079 Uiso 1 1 calc R U . . .
 H15B H 0.491463 0.842728 0.371631 0.079 Uiso 1 1 calc R U . . .
 H15C H 0.541231 0.798147 0.338023 0.079 Uiso 1 1 calc R U . . .
 C79 C 0.7320(2) 0.60266(14) 0.51100(12) 0.0545(8) Uani 1 1 d . . . . .
 C12 C 0.60154(18) 0.73841(15) 0.58917(11) 0.0527(7) Uani 1 1 d . . . . .
 H12A H 0.619543 0.726899 0.556999 0.079 Uiso 1 1 calc R U . . .
 H12B H 0.628692 0.709680 0.616006 0.079 Uiso 1 1 calc R U . . .
 H12C H 0.625616 0.778848 0.599056 0.079 Uiso 1 1 calc R U . . .
 C93 C 0.8406(2) 0.60468(15) 0.83866(12) 0.0541(8) Uani 1 1 d . . . . .
 C92 C 0.8051(2) 0.66078(16) 0.83919(12) 0.0552(8) Uani 1 1 d . . . . .
 C58 C 0.05951(19) 0.94336(12) 0.54517(12) 0.0492(7) Uani 1 1 d . . . . .
 H58A H 0.086807 0.980360 0.534330 0.074 Uiso 1 1 calc R U . . .
 H58B H 0.075383 0.940338 0.582550 0.074 Uiso 1 1 calc R U . . .
 H58C H -0.009544 0.944238 0.533654 0.074 Uiso 1 1 calc R U . . .
 C80 C 0.6801(2) 0.55829(16) 0.48300(11) 0.0548(8) Uani 1 1 d . . . . .
 C68 C 0.4112(2) 0.77557(12) 0.71294(11) 0.0491(7) Uani 1 1 d . . . . .
 H68 H 0.358561 0.766673 0.683198 0.059 Uiso 1 1 calc R U . . .
 C62 C 0.60261(19) 0.89139(14) 0.70601(11) 0.0524(7) Uani 1 1 d . . . . .
 H62 H 0.668768 0.896067 0.718631 0.063 Uiso 1 1 calc R U . . .
 C14 C 0.6167(2) 0.72027(13) 0.41530(12) 0.0527(8) Uani 1 1 d . . . . .
 H14A H 0.630231 0.709481 0.381917 0.079 Uiso 1 1 calc R U . . .
 H14B H 0.604183 0.683658 0.433309 0.079 Uiso 1 1 calc R U . . .
 H14C H 0.671329 0.741383 0.435571 0.079 Uiso 1 1 calc R U . . .
 C66 C 0.3742(2) 1.03162(13) 0.65819(12) 0.0549(8) Uani 1 1 d . . . . .
 H66A H 0.335618 1.015529 0.681401 0.082 Uiso 1 1 calc R U . . .
 H66B H 0.337569 1.061781 0.635677 0.082 Uiso 1 1 calc R U . . .
 H66C H 0.431490 1.050336 0.678190 0.082 Uiso 1 1 calc R U . . .
 C25 C 0.0532(2) 0.80954(14) 0.34247(12) 0.0575(8) Uani 1 1 d . . . . .
 H25A H 0.003529 0.793963 0.314875 0.086 Uiso 1 1 calc R U . . .
 H25B H 0.087627 0.841901 0.329202 0.086 Uiso 1 1 calc R U . . .
 H25C H 0.024227 0.825254 0.370010 0.086 Uiso 1 1 calc R U . . .
 C53 C 0.0825(2) 0.74060(13) 0.66479(11) 0.0527(7) Uani 1 1 d . . . . .
 H53 H 0.117379 0.775295 0.683756 0.063 Uiso 0.58(8) 1 calc R U P A 1
 H53A H 0.112136 0.775207 0.686147 0.063 Uiso 0.42(8) 1 calc R U P A 2
 C40 C 0.2469(2) 0.93816(16) 0.29048(12) 0.0572(8) Uani 1 1 d . . . . .
 H40 H 0.233982 0.937451 0.254143 0.069 Uiso 1 1 calc R U . . .
 C11 C 0.4564(2) 0.67373(12) 0.57605(12) 0.0540(8) Uani 1 1 d . . . . .
 H11A H 0.387369 0.673967 0.572695 0.081 Uiso 1 1 calc R U . . .
 H11B H 0.485355 0.650135 0.606191 0.081 Uiso 1 1 calc R U . . .
 H11C H 0.472491 0.655708 0.545406 0.081 Uiso 1 1 calc R U . . .
 C41 C 0.2905(2) 0.88942(15) 0.31740(12) 0.0560(8) Uani 1 1 d . . . . .
 H41 H 0.307806 0.855885 0.299223 0.067 Uiso 1 1 calc R U . . .
 C86 C 0.41949(19) 0.47985(16) 0.68544(12) 0.0565(8) Uani 1 1 d . . . . .
 C57 C 0.08115(19) 0.89504(15) 0.46358(11) 0.0522(7) Uani 1 1 d . . . . .
 H57A H 0.012639 0.895613 0.450040 0.078 Uiso 1 1 calc R U . . .
 H57B H 0.109504 0.860825 0.449011 0.078 Uiso 1 1 calc R U . . .
 H57C H 0.109301 0.932552 0.454360 0.078 Uiso 1 1 calc R U . . .
 B1 B 0.75550(19) 0.54140(13) 0.67610(11) 0.0351(6) Uani 1 1 d . . . . .
 C85 C 0.4527(2) 0.53539(15) 0.70096(14) 0.0622(9) Uani 1 1 d . . . . .
 C24 C 0.1622(2) 0.73192(16) 0.31957(13) 0.0658(9) Uani 1 1 d . . . . .
 H24A H 0.209556 0.701313 0.333256 0.099 Uiso 1 1 calc R U . . .
 H24B H 0.192054 0.763709 0.302874 0.099 Uiso 1 1 calc R U . . .
 H24C H 0.110937 0.713369 0.294596 0.099 Uiso 1 1 calc R U . . .
 C69 C 0.4765(3) 0.72087(14) 0.72119(13) 0.0661(9) Uani 1 1 d . . . . .
 H69A H 0.507830 0.716536 0.692032 0.099 Uiso 1 1 calc R U . . .
 H69B H 0.439262 0.684656 0.724240 0.099 Uiso 1 1 calc R U . . .
 H69C H 0.524540 0.726285 0.752594 0.099 Uiso 1 1 calc R U . . .
 C28 C 0.1722(3) 0.62877(15) 0.54779(12) 0.0654(9) Uani 1 1 d . . . . .
 H28A H 0.194270 0.669668 0.543002 0.098 Uiso 1 1 calc R U . . .
 H28B H 0.218776 0.608136 0.574009 0.098 Uiso 1 1 calc R U . . .
 H28C H 0.111232 0.630654 0.558691 0.098 Uiso 1 1 calc R U . . .
 C70 C 0.3679(3) 0.78435(15) 0.75909(16) 0.0783(12) Uani 1 1 d . . . . .
 H70A H 0.418110 0.791761 0.789167 0.117 Uiso 1 1 calc R U . . .
 H70B H 0.332526 0.748121 0.764687 0.117 Uiso 1 1 calc R U . . .
 H70C H 0.324698 0.818888 0.753514 0.117 Uiso 1 1 calc R U . . .
 C27 C 0.1240(3) 0.53127(14) 0.50534(16) 0.0746(10) Uani 1 1 d . . . . .
 H27A H 0.063173 0.534069 0.516289 0.112 Uiso 1 1 calc R U . . .
 H27B H 0.170087 0.510396 0.531648 0.112 Uiso 1 1 calc R U . . .
 H27C H 0.115468 0.508783 0.473152 0.112 Uiso 1 1 calc R U . . .
 C54 C 0.1534(4) 0.68900(18) 0.66919(14) 0.0987(15) Uani 1 1 d . . . . .
 H54A H 0.121194 0.652789 0.653443 0.148 Uiso 1 1 calc R U . . .
 H54B H 0.180102 0.681138 0.705356 0.148 Uiso 1 1 calc R U . . .
 H54C H 0.204450 0.699903 0.651592 0.148 Uiso 1 1 calc R U . . .
 C55 C -0.010(2) 0.7317(18) 0.6871(9) 0.078(5) Uani 0.58(8) 1 d . . P A 1
 H55A H -0.047829 0.768483 0.681953 0.118 Uiso 0.58(8) 1 calc R U P A 1
 H55B H 0.008144 0.722846 0.723789 0.118 Uiso 0.58(8) 1 calc R U P A 1
 H55C H -0.046670 0.698066 0.669534 0.118 Uiso 0.58(8) 1 calc R U P A 1
 C55A C 0.012(4) 0.711(3) 0.6902(15) 0.094(10) Uani 0.42(8) 1 d . . P A 2
 H55D H -0.043977 0.736624 0.687191 0.140 Uiso 0.42(8) 1 calc R U P A 2
 H55E H 0.040208 0.704560 0.726433 0.140 Uiso 0.42(8) 1 calc R U P A 2
 H55F H -0.006086 0.672104 0.673776 0.140 Uiso 0.42(8) 1 calc R U P A 2

loop_
  _atom_site_aniso_label
  _atom_site_aniso_U_11
  _atom_site_aniso_U_22
  _atom_site_aniso_U_33
  _atom_site_aniso_U_23
  _atom_site_aniso_U_13
  _atom_site_aniso_U_12
 P1 0.0261(3) 0.0272(3) 0.0278(3) -0.0007(3) 0.0061(2) 0.0002(2)
 F10 0.0548(10) 0.0442(9) 0.0551(10) 0.0051(8) 0.0103(8) -0.0089(7)
 F6 0.0444(9) 0.0538(10) 0.0751(12) 0.0043(9) 0.0121(8) -0.0105(8)
 F3 0.0310(8) 0.0916(13) 0.0678(12) -0.0048(10) -0.0002(8) 0.0140(8)
 O3 0.0293(9) 0.0439(10) 0.0397(10) 0.0019(8) 0.0065(7) -0.0029(7)
 O2 0.0367(9) 0.0412(10) 0.0404(11) 0.0029(8) 0.0092(8) 0.0060(8)
 O1 0.0294(9) 0.0456(10) 0.0415(10) -0.0057(8) 0.0034(7) 0.0060(7)
 O4 0.0347(9) 0.0482(11) 0.0452(11) -0.0096(9) 0.0110(8) -0.0083(8)
 F15 0.0678(11) 0.0455(9) 0.0796(13) -0.0174(9) 0.0289(10) -0.0047(8)
 F1 0.0493(10) 0.0716(12) 0.0888(14) 0.0358(10) 0.0316(9) 0.0110(9)
 F16 0.0778(12) 0.0508(10) 0.0602(12) 0.0053(9) -0.0065(9) 0.0071(9)
 F20 0.0658(11) 0.0499(10) 0.0714(12) 0.0073(9) -0.0066(9) 0.0018(8)
 F9 0.0677(12) 0.0746(12) 0.0551(11) -0.0131(10) -0.0044(9) -0.0003(10)
 F11 0.0594(11) 0.0402(10) 0.1260(17) -0.0121(10) 0.0343(11) 0.0035(8)
 F5 0.0552(10) 0.0775(12) 0.0741(13) 0.0325(10) 0.0201(9) 0.0058(9)
 F7 0.0627(11) 0.0987(15) 0.0772(14) 0.0381(12) 0.0274(10) -0.0080(10)
 F2 0.0631(12) 0.0868(14) 0.0821(14) 0.0380(12) 0.0129(10) 0.0266(10)
 N4 0.0333(10) 0.0308(10) 0.0297(11) -0.0016(9) 0.0105(8) 0.0016(8)
 F18 0.0649(12) 0.1258(18) 0.0600(12) -0.0419(12) 0.0183(10) -0.0192(12)
 F14 0.0797(13) 0.0812(14) 0.0733(13) -0.0213(11) 0.0130(10) -0.0433(11)
 N2 0.0250(9) 0.0289(10) 0.0359(11) -0.0060(9) 0.0089(8) -0.0023(8)
 N6 0.0286(10) 0.0287(10) 0.0281(11) -0.0008(8) 0.0062(8) -0.0021(8)
 N5 0.0289(10) 0.0343(11) 0.0332(11) -0.0046(9) 0.0099(8) -0.0027(8)
 F19 0.0809(13) 0.1076(16) 0.0444(11) 0.0147(11) -0.0092(9) -0.0235(12)
 N1 0.0274(10) 0.0339(11) 0.0302(11) -0.0067(9) 0.0065(8) -0.0001(8)
 F17 0.0765(13) 0.0713(13) 0.0998(16) -0.0334(12) -0.0002(11) 0.0235(11)
 F8 0.0779(13) 0.1291(18) 0.0394(11) 0.0137(11) 0.0127(9) 0.0128(12)
 N3 0.0266(10) 0.0338(11) 0.0402(12) -0.0107(9) 0.0091(9) -0.0033(8)
 F4 0.0425(10) 0.1116(17) 0.1138(18) 0.0344(14) 0.0334(11) -0.0030(10)
 F13 0.0347(9) 0.1318(19) 0.0931(15) 0.0138(13) 0.0120(9) -0.0246(10)
 C44 0.0299(12) 0.0246(12) 0.0291(13) 0.0035(10) 0.0070(10) 0.0006(9)
 F12 0.0496(11) 0.0900(16) 0.188(3) 0.0017(16) 0.0495(14) 0.0196(11)
 C5 0.0261(11) 0.0313(12) 0.0282(13) -0.0017(10) 0.0055(9) -0.0004(9)
 C4 0.0251(11) 0.0299(12) 0.0275(12) -0.0036(10) 0.0036(9) -0.0009(9)
 C29 0.0284(12) 0.0300(12) 0.0296(13) -0.0020(10) 0.0070(10) -0.0011(10)
 C9 0.0276(12) 0.0348(13) 0.0337(14) -0.0028(11) 0.0071(10) -0.0004(10)
 C1 0.0252(11) 0.0303(12) 0.0290(13) -0.0019(10) 0.0044(9) -0.0018(9)
 C31 0.0292(12) 0.0327(13) 0.0331(14) 0.0040(11) 0.0052(10) -0.0036(10)
 C30 0.0305(12) 0.0325(13) 0.0365(14) -0.0043(11) 0.0092(11) -0.0040(10)
 C47 0.0283(12) 0.0345(13) 0.0370(14) -0.0089(11) 0.0075(10) -0.0035(10)
 C32 0.0280(12) 0.0340(13) 0.0390(15) 0.0045(11) 0.0062(10) -0.0044(10)
 C7 0.0323(13) 0.0360(13) 0.0385(15) -0.0046(11) 0.0072(11) -0.0088(10)
 C8 0.0288(12) 0.0416(14) 0.0395(15) -0.0044(12) 0.0112(11) -0.0069(11)
 C33 0.0303(12) 0.0396(14) 0.0403(15) 0.0012(12) 0.0069(11) -0.0035(11)
 C60 0.0316(12) 0.0392(14) 0.0288(13) -0.0031(11) 0.0051(10) -0.0036(10)
 C59 0.0283(12) 0.0372(13) 0.0287(13) -0.0018(10) 0.0044(10) -0.0007(10)
 C37 0.0313(12) 0.0383(14) 0.0415(15) 0.0077(12) 0.0062(11) -0.0005(11)
 C46 0.0363(13) 0.0328(13) 0.0346(14) -0.0077(11) 0.0110(11) -0.0002(10)
 C2 0.0332(13) 0.0340(13) 0.0403(15) -0.0090(11) 0.0123(11) -0.0001(10)
 C71 0.0295(12) 0.0413(14) 0.0349(14) -0.0057(11) 0.0061(10) 0.0037(11)
 C16 0.0254(12) 0.0426(14) 0.0390(14) -0.0165(12) 0.0087(10) -0.0044(11)
 C6 0.0281(12) 0.0315(13) 0.0306(13) -0.0050(10) 0.0046(10) -0.0007(10)
 C83 0.0326(13) 0.0411(14) 0.0330(14) 0.0023(11) 0.0093(10) -0.0022(11)
 C77 0.0302(12) 0.0417(15) 0.0401(16) 0.0077(12) 0.0069(11) 0.0055(11)
 C38 0.0318(13) 0.0453(15) 0.0374(15) 0.0044(12) 0.0069(11) -0.0036(11)
 C52 0.0250(12) 0.0375(14) 0.0425(15) -0.0051(11) 0.0072(11) 0.0018(10)
 C3 0.0328(13) 0.0353(14) 0.0434(15) -0.0146(12) 0.0128(11) -0.0038(10)
 C10 0.0354(13) 0.0380(14) 0.0308(13) 0.0020(11) 0.0049(10) 0.0057(11)
 C45 0.0359(13) 0.0397(14) 0.0365(14) -0.0082(11) 0.0147(11) -0.0008(11)
 C65 0.0327(13) 0.0352(14) 0.0439(16) 0.0037(12) 0.0040(11) -0.0066(11)
 C89 0.0295(12) 0.0417(15) 0.0428(16) -0.0074(12) 0.0052(11) -0.0065(11)
 C64 0.0422(14) 0.0364(14) 0.0364(15) 0.0020(12) 0.0067(11) 0.0053(11)
 C48 0.0371(14) 0.0391(14) 0.0437(16) -0.0096(12) 0.0111(12) -0.0067(11)
 C43 0.0291(12) 0.0405(14) 0.0393(15) 0.0007(12) 0.0082(11) -0.0049(11)
 C18 0.0305(13) 0.0525(16) 0.0381(15) -0.0154(13) 0.0074(11) 0.0000(12)
 C13 0.0371(13) 0.0466(15) 0.0357(14) -0.0080(12) 0.0140(11) -0.0086(11)
 C51 0.0330(13) 0.0464(16) 0.0433(16) -0.0092(13) 0.0041(11) 0.0022(12)
 C34 0.0336(13) 0.0430(15) 0.0537(18) -0.0028(13) 0.0124(12) -0.0024(12)
 C56 0.0285(13) 0.0478(16) 0.0433(16) 0.0051(13) 0.0037(11) -0.0015(11)
 C82 0.0342(13) 0.0439(15) 0.0464(17) 0.0101(13) 0.0073(12) 0.0011(12)
 C78 0.0316(13) 0.0436(16) 0.0539(18) 0.0072(13) 0.0072(12) 0.0005(12)
 C22 0.0343(13) 0.0434(15) 0.0466(16) -0.0170(13) 0.0144(12) -0.0071(11)
 C88 0.0432(14) 0.0446(15) 0.0348(14) -0.0027(12) 0.0135(12) -0.0036(12)
 C72 0.0347(14) 0.0494(16) 0.0463(16) 0.0035(13) 0.0139(12) 0.0007(12)
 C67 0.0484(16) 0.0398(15) 0.0423(16) 0.0021(12) 0.0092(12) -0.0120(12)
 C50 0.0381(14) 0.0432(16) 0.0551(19) -0.0150(14) 0.0043(13) -0.0046(12)
 C61 0.0322(13) 0.0583(18) 0.0436(16) -0.0006(14) 0.0015(12) -0.0082(12)
 C76 0.0403(15) 0.0507(16) 0.0416(16) 0.0056(13) 0.0091(12) 0.0012(12)
 C94 0.0389(15) 0.0465(17) 0.0485(18) -0.0028(14) 0.0020(12) -0.0063(12)
 C39 0.0425(15) 0.0661(19) 0.0363(16) 0.0081(14) 0.0040(12) -0.0022(14)
 C90 0.0380(14) 0.0492(17) 0.0465(17) -0.0006(14) -0.0010(12) -0.0023(12)
 C36 0.0399(15) 0.0453(16) 0.0541(18) 0.0141(14) 0.0098(13) 0.0053(12)
 C84 0.0400(15) 0.0451(17) 0.0629(19) -0.0004(14) 0.0158(13) -0.0013(12)
 C87 0.0538(17) 0.0587(19) 0.0359(16) -0.0057(13) 0.0069(13) -0.0244(15)
 C35 0.0398(15) 0.0378(15) 0.070(2) 0.0070(15) 0.0162(14) 0.0080(12)
 C74 0.0245(12) 0.0651(19) 0.0464(17) -0.0105(15) 0.0018(11) 0.0045(12)
 C63 0.0422(15) 0.0606(19) 0.0454(17) 0.0036(14) -0.0003(13) 0.0155(14)
 C49 0.0461(15) 0.0375(15) 0.0548(19) -0.0075(13) 0.0141(13) -0.0102(12)
 C73 0.0449(16) 0.0543(17) 0.0405(16) 0.0094(13) 0.0050(12) 0.0122(13)
 C42 0.0475(16) 0.0427(16) 0.0497(18) -0.0051(13) 0.0149(13) -0.0014(12)
 C91 0.0382(15) 0.0514(18) 0.067(2) -0.0199(16) 0.0044(14) 0.0048(13)
 C21 0.0374(15) 0.0554(18) 0.065(2) -0.0182(16) 0.0195(14) -0.0147(13)
 C19 0.0302(13) 0.071(2) 0.0481(17) -0.0165(15) 0.0046(12) 0.0012(13)
 C26 0.0404(15) 0.0439(16) 0.0624(19) -0.0020(14) 0.0205(14) -0.0065(12)
 C75 0.0337(14) 0.0620(19) 0.0510(18) 0.0007(15) 0.0132(13) -0.0048(13)
 C81 0.0434(16) 0.0556(18) 0.0466(18) -0.0008(14) -0.0019(13) 0.0036(14)
 C20 0.0285(14) 0.074(2) 0.062(2) -0.0273(17) 0.0101(14) -0.0097(14)
 C23 0.0361(14) 0.0587(18) 0.0478(17) -0.0043(14) 0.0058(12) 0.0042(13)
 C15 0.0582(18) 0.065(2) 0.0385(16) 0.0008(14) 0.0181(14) -0.0072(15)
 C79 0.0407(16) 0.066(2) 0.060(2) 0.0250(17) 0.0156(14) 0.0016(14)
 C12 0.0378(15) 0.070(2) 0.0473(17) 0.0084(15) 0.0021(13) 0.0132(14)
 C93 0.0426(16) 0.070(2) 0.0456(18) 0.0028(16) -0.0015(13) -0.0162(15)
 C92 0.0385(15) 0.083(2) 0.0431(18) -0.0201(17) 0.0069(13) -0.0143(16)
 C58 0.0429(15) 0.0411(16) 0.0617(19) 0.0043(14) 0.0062(14) 0.0014(12)
 C80 0.0481(17) 0.081(2) 0.0357(16) 0.0142(16) 0.0104(13) 0.0130(16)
 C68 0.0572(17) 0.0372(15) 0.0492(18) 0.0093(13) 0.0022(14) 0.0033(13)
 C62 0.0315(14) 0.071(2) 0.0501(18) -0.0002(16) -0.0016(12) 0.0011(14)
 C14 0.0463(16) 0.0488(17) 0.069(2) -0.0156(15) 0.0264(15) -0.0055(13)
 C66 0.0608(19) 0.0427(16) 0.066(2) 0.0043(15) 0.0240(16) 0.0067(14)
 C25 0.0494(17) 0.069(2) 0.0524(19) 0.0012(16) 0.0050(14) 0.0133(15)
 C53 0.070(2) 0.0502(17) 0.0391(16) -0.0028(13) 0.0131(14) -0.0206(15)
 C40 0.0579(18) 0.078(2) 0.0351(16) -0.0029(16) 0.0091(14) -0.0070(17)
 C11 0.0637(19) 0.0413(16) 0.0518(19) 0.0131(14) -0.0003(15) 0.0041(14)
 C41 0.0568(18) 0.064(2) 0.0495(19) -0.0157(16) 0.0171(15) -0.0036(15)
 C86 0.0296(14) 0.085(2) 0.0561(19) 0.0093(17) 0.0115(13) -0.0093(15)
 C57 0.0369(15) 0.072(2) 0.0452(17) 0.0145(15) 0.0017(12) -0.0032(14)
 B1 0.0319(14) 0.0368(16) 0.0362(16) 0.0005(13) 0.0058(12) 0.0008(12)
 C85 0.0406(17) 0.065(2) 0.086(2) 0.0081(18) 0.0236(16) 0.0075(15)
 C24 0.063(2) 0.080(2) 0.061(2) 0.0088(18) 0.0284(17) 0.0209(18)
 C69 0.097(3) 0.0525(19) 0.052(2) 0.0157(15) 0.0216(18) 0.0249(18)
 C28 0.082(2) 0.058(2) 0.055(2) 0.0052(16) 0.0085(17) -0.0053(17)
 C70 0.092(3) 0.0505(19) 0.110(3) 0.019(2) 0.063(2) 0.0098(18)
 C27 0.070(2) 0.0471(19) 0.109(3) -0.0012(19) 0.023(2) -0.0080(16)
 C54 0.167(5) 0.071(3) 0.049(2) 0.0139(19) 0.000(2) 0.022(3)
 C55 0.078(9) 0.118(14) 0.046(6) -0.005(8) 0.029(5) -0.040(9)
 C55A 0.10(2) 0.11(2) 0.070(10) 0.005(12) 0.029(11) -0.040(17)

_geom_special_details
;
 All esds (except the esd in the dihedral angle between two l.s. planes)
 are estimated using the full covariance matrix.  The cell esds are taken
 into account individually in the estimation of esds in distances, angles
 and torsion angles; correlations between esds in cell parameters are only
 used when they are defined by crystal symmetry.  An approximate (isotropic)
 treatment of cell esds is used for estimating esds involving l.s. planes.
;
loop_
  _geom_bond_atom_site_label_1
  _geom_bond_atom_site_label_2
  _geom_bond_distance
  _geom_bond_site_symmetry_2
  _geom_bond_publ_flag
 P1 N4 1.5573(19) . ?
 P1 N1 1.604(2) . ?
 P1 C5 1.834(2) . ?
 P1 C29 1.817(2) . ?
 F10 C82 1.346(3) . ?
 F6 C78 1.338(3) . ?
 F3 C74 1.345(3) . ?
 O3 C83 1.347(3) . ?
 O3 B1 1.467(3) . ?
 O2 C77 1.343(3) . ?
 O2 B1 1.460(3) . ?
 O1 C71 1.349(3) . ?
 O1 B1 1.469(3) . ?
 O4 C89 1.346(3) . ?
 O4 B1 1.466(3) . ?
 F15 C88 1.347(3) . ?
 F1 C72 1.342(3) . ?
 F16 C90 1.340(3) . ?
 F20 C94 1.344(3) . ?
 F9 C81 1.346(3) . ?
 F11 C84 1.334(3) . ?
 F5 C76 1.340(3) . ?
 F7 C79 1.339(3) . ?
 F2 C73 1.346(3) . ?
 N4 C44 1.325(3) . ?
 F18 C92 1.357(3) . ?
 F14 C87 1.341(3) . ?
 N2 C4 1.433(3) . ?
 N2 C1 1.380(3) . ?
 N2 C2 1.401(3) . ?
 N6 C44 1.356(3) . ?
 N6 C59 1.448(3) . ?
 N6 C46 1.396(3) . ?
 N5 C44 1.360(3) . ?
 N5 C47 1.442(3) . ?
 N5 C45 1.390(3) . ?
 F19 C93 1.346(3) . ?
 N1 C1 1.322(3) . ?
 F17 C91 1.341(3) . ?
 F8 C80 1.349(3) . ?
 N3 C1 1.349(3) . ?
 N3 C16 1.451(3) . ?
 N3 C3 1.399(3) . ?
 F4 C75 1.341(3) . ?
 F13 C86 1.340(3) . ?
 F12 C85 1.343(4) . ?
 C5 C4 1.517(3) . ?
 C5 C6 1.563(3) . ?
 C5 C10 1.535(3) . ?
 C4 C9 1.347(3) . ?
 C29 C30 1.295(3) . ?
 C29 C6 1.555(3) . ?
 C9 C8 1.469(3) . ?
 C9 C13 1.508(3) . ?
 C31 C30 1.318(3) . ?
 C31 C32 1.480(3) . ?
 C31 C43 1.479(3) . ?
 C47 C52 1.399(4) . ?
 C47 C48 1.393(3) . ?
 C32 C33 1.383(3) . ?
 C32 C37 1.402(3) . ?
 C7 H7 0.9500 . ?
 C7 C8 1.317(3) . ?
 C7 C6 1.497(3) . ?
 C8 H8 0.9500 . ?
 C33 H33 0.9500 . ?
 C33 C34 1.389(4) . ?
 C60 C59 1.393(3) . ?
 C60 C65 1.513(3) . ?
 C60 C61 1.398(3) . ?
 C59 C64 1.403(3) . ?
 C37 C38 1.462(4) . ?
 C37 C36 1.383(4) . ?
 C46 H46 0.9500 . ?
 C46 C45 1.337(3) . ?
 C2 H2 0.9500 . ?
 C2 C3 1.334(3) . ?
 C71 C72 1.372(4) . ?
 C71 C76 1.389(4) . ?
 C16 C18 1.395(4) . ?
 C16 C22 1.396(4) . ?
 C6 H6 1.0000 . ?
 C83 C88 1.374(4) . ?
 C83 C84 1.381(4) . ?
 C77 C82 1.382(4) . ?
 C77 C78 1.389(4) . ?
 C38 C43 1.402(4) . ?
 C38 C39 1.386(4) . ?
 C52 C51 1.392(3) . ?
 C52 C56 1.518(4) . ?
 C3 H3 0.9500 . ?
 C10 H10 1.0000 . ?
 C10 C12 1.527(3) . ?
 C10 C11 1.525(4) . ?
 C45 H45 0.9500 . ?
 C65 H65 1.0000 . ?
 C65 C67 1.535(3) . ?
 C65 C66 1.527(4) . ?
 C89 C94 1.384(4) . ?
 C89 C90 1.374(4) . ?
 C64 C63 1.390(4) . ?
 C64 C68 1.512(4) . ?
 C48 C49 1.390(4) . ?
 C48 C53 1.517(4) . ?
 C43 C42 1.383(4) . ?
 C18 C19 1.397(4) . ?
 C18 C23 1.516(4) . ?
 C13 H13 1.0000 . ?
 C13 C15 1.524(4) . ?
 C13 C14 1.533(4) . ?
 C51 H51 0.9500 . ?
 C51 C50 1.377(4) . ?
 C34 H34 0.9500 . ?
 C34 C35 1.384(4) . ?
 C56 H56 1.0000 . ?
 C56 C58 1.529(4) . ?
 C56 C57 1.526(4) . ?
 C82 C81 1.366(4) . ?
 C78 C79 1.371(4) . ?
 C22 C21 1.401(4) . ?
 C22 C26 1.511(4) . ?
 C88 C87 1.376(4) . ?
 C72 C73 1.377(4) . ?
 C67 H67A 0.9800 . ?
 C67 H67B 0.9800 . ?
 C67 H67C 0.9800 . ?
 C50 H50 0.9500 . ?
 C50 C49 1.370(4) . ?
 C61 H61 0.9500 . ?
 C61 C62 1.366(4) . ?
 C76 C75 1.372(4) . ?
 C94 C93 1.366(4) . ?
 C39 H39 0.9500 . ?
 C39 C40 1.372(4) . ?
 C90 C91 1.382(4) . ?
 C36 H36 0.9500 . ?
 C36 C35 1.376(4) . ?
 C84 C85 1.367(4) . ?
 C87 C86 1.358(4) . ?
 C35 H35 0.9500 . ?
 C74 C73 1.369(4) . ?
 C74 C75 1.357(4) . ?
 C63 H63 0.9500 . ?
 C63 C62 1.377(4) . ?
 C49 H49 0.9500 . ?
 C42 H42 0.9500 . ?
 C42 C41 1.385(4) . ?
 C91 C92 1.363(5) . ?
 C21 H21 0.9500 . ?
 C21 C20 1.370(4) . ?
 C19 H19 0.9500 . ?
 C19 C20 1.378(4) . ?
 C26 H26 1.0000 . ?
 C26 C28 1.526(4) . ?
 C26 C27 1.523(4) . ?
 C81 C80 1.367(4) . ?
 C20 H20 0.9500 . ?
 C23 H23 1.0000 . ?
 C23 C25 1.524(4) . ?
 C23 C24 1.527(4) . ?
 C15 H15A 0.9800 . ?
 C15 H15B 0.9800 . ?
 C15 H15C 0.9800 . ?
 C79 C80 1.365(5) . ?
 C12 H12A 0.9800 . ?
 C12 H12B 0.9800 . ?
 C12 H12C 0.9800 . ?
 C93 C92 1.349(5) . ?
 C58 H58A 0.9800 . ?
 C58 H58B 0.9800 . ?
 C58 H58C 0.9800 . ?
 C68 H68 1.0000 . ?
 C68 C69 1.526(4) . ?
 C68 C70 1.502(4) . ?
 C62 H62 0.9500 . ?
 C14 H14A 0.9800 . ?
 C14 H14B 0.9800 . ?
 C14 H14C 0.9800 . ?
 C66 H66A 0.9800 . ?
 C66 H66B 0.9800 . ?
 C66 H66C 0.9800 . ?
 C25 H25A 0.9800 . ?
 C25 H25B 0.9800 . ?
 C25 H25C 0.9800 . ?
 C53 H53 1.0000 . ?
 C53 H53A 1.0000 . ?
 C53 C54 1.524(5) . ?
 C53 C55 1.57(2) . ?
 C53 C55A 1.48(4) . ?
 C40 H40 0.9500 . ?
 C40 C41 1.379(4) . ?
 C11 H11A 0.9800 . ?
 C11 H11B 0.9800 . ?
 C11 H11C 0.9800 . ?
 C41 H41 0.9500 . ?
 C86 C85 1.358(5) . ?
 C57 H57A 0.9800 . ?
 C57 H57B 0.9800 . ?
 C57 H57C 0.9800 . ?
 C24 H24A 0.9800 . ?
 C24 H24B 0.9800 . ?
 C24 H24C 0.9800 . ?
 C69 H69A 0.9800 . ?
 C69 H69B 0.9800 . ?
 C69 H69C 0.9800 . ?
 C28 H28A 0.9800 . ?
 C28 H28B 0.9800 . ?
 C28 H28C 0.9800 . ?
 C70 H70A 0.9800 . ?
 C70 H70B 0.9800 . ?
 C70 H70C 0.9800 . ?
 C27 H27A 0.9800 . ?
 C27 H27B 0.9800 . ?
 C27 H27C 0.9800 . ?
 C54 H54A 0.9800 . ?
 C54 H54B 0.9800 . ?
 C54 H54C 0.9800 . ?
 C55 H55A 0.9800 . ?
 C55 H55B 0.9800 . ?
 C55 H55C 0.9800 . ?
 C55A H55D 0.9800 . ?
 C55A H55E 0.9800 . ?
 C55A H55F 0.9800 . ?

loop_
  _geom_angle_atom_site_label_1
  _geom_angle_atom_site_label_2
  _geom_angle_atom_site_label_3
  _geom_angle
  _geom_angle_site_symmetry_1
  _geom_angle_site_symmetry_3
  _geom_angle_publ_flag
 N4 P1 N1 115.74(10) . . ?
 N4 P1 C5 112.64(11) . . ?
 N4 P1 C29 114.05(11) . . ?
 N1 P1 C5 112.38(10) . . ?
 N1 P1 C29 118.06(11) . . ?
 C29 P1 C5 78.29(10) . . ?
 C83 O3 B1 121.12(19) . . ?
 C77 O2 B1 121.20(19) . . ?
 C71 O1 B1 121.73(19) . . ?
 C89 O4 B1 119.95(19) . . ?
 C44 N4 P1 139.70(17) . . ?
 C1 N2 C4 121.05(18) . . ?
 C1 N2 C2 108.46(18) . . ?
 C2 N2 C4 130.30(18) . . ?
 C44 N6 C59 126.27(18) . . ?
 C44 N6 C46 109.01(18) . . ?
 C46 N6 C59 124.34(19) . . ?
 C44 N5 C47 123.94(19) . . ?
 C44 N5 C45 109.10(19) . . ?
 C45 N5 C47 126.94(19) . . ?
 C1 N1 P1 116.67(16) . . ?
 C1 N3 C16 125.77(19) . . ?
 C1 N3 C3 109.47(18) . . ?
 C3 N3 C16 124.75(19) . . ?
 N4 C44 N6 127.0(2) . . ?
 N4 C44 N5 126.0(2) . . ?
 N6 C44 N5 106.72(18) . . ?
 C4 C5 P1 106.60(15) . . ?
 C4 C5 C6 108.44(18) . . ?
 C4 C5 C10 115.26(19) . . ?
 C6 C5 P1 88.56(13) . . ?
 C10 C5 P1 118.38(16) . . ?
 C10 C5 C6 116.29(19) . . ?
 N2 C4 C5 113.84(18) . . ?
 C9 C4 N2 123.1(2) . . ?
 C9 C4 C5 122.9(2) . . ?
 C30 C29 P1 132.39(19) . . ?
 C30 C29 C6 135.7(2) . . ?
 C6 C29 P1 89.40(14) . . ?
 C4 C9 C8 117.8(2) . . ?
 C4 C9 C13 126.6(2) . . ?
 C8 C9 C13 115.6(2) . . ?
 N1 C1 N2 128.8(2) . . ?
 N1 C1 N3 124.7(2) . . ?
 N3 C1 N2 106.52(18) . . ?
 C30 C31 C32 129.9(2) . . ?
 C30 C31 C43 124.4(2) . . ?
 C43 C31 C32 105.7(2) . . ?
 C29 C30 C31 171.8(3) . . ?
 C52 C47 N5 117.6(2) . . ?
 C48 C47 N5 119.0(2) . . ?
 C48 C47 C52 123.4(2) . . ?
 C33 C32 C31 131.1(2) . . ?
 C33 C32 C37 120.5(2) . . ?
 C37 C32 C31 108.4(2) . . ?
 C8 C7 H7 120.0 . . ?
 C8 C7 C6 119.9(2) . . ?
 C6 C7 H7 120.0 . . ?
 C9 C8 H8 118.8 . . ?
 C7 C8 C9 122.5(2) . . ?
 C7 C8 H8 118.8 . . ?
 C32 C33 H33 120.7 . . ?
 C32 C33 C34 118.5(2) . . ?
 C34 C33 H33 120.7 . . ?
 C59 C60 C65 123.2(2) . . ?
 C59 C60 C61 117.1(2) . . ?
 C61 C60 C65 119.8(2) . . ?
 C60 C59 N6 118.9(2) . . ?
 C60 C59 C64 122.9(2) . . ?
 C64 C59 N6 118.2(2) . . ?
 C32 C37 C38 108.8(2) . . ?
 C36 C37 C32 120.1(3) . . ?
 C36 C37 C38 131.1(2) . . ?
 N6 C46 H46 126.2 . . ?
 C45 C46 N6 107.5(2) . . ?
 C45 C46 H46 126.2 . . ?
 N2 C2 H2 126.2 . . ?
 C3 C2 N2 107.7(2) . . ?
 C3 C2 H2 126.2 . . ?
 O1 C71 C72 122.2(2) . . ?
 O1 C71 C76 121.2(2) . . ?
 C72 C71 C76 116.6(2) . . ?
 C18 C16 N3 118.4(2) . . ?
 C18 C16 C22 123.9(2) . . ?
 C22 C16 N3 117.7(2) . . ?
 C5 C6 H6 109.2 . . ?
 C29 C6 C5 95.34(17) . . ?
 C29 C6 H6 109.2 . . ?
 C7 C6 C5 113.96(19) . . ?
 C7 C6 C29 119.0(2) . . ?
 C7 C6 H6 109.2 . . ?
 O3 C83 C88 122.0(2) . . ?
 O3 C83 C84 121.6(2) . . ?
 C88 C83 C84 116.4(2) . . ?
 O2 C77 C82 121.4(2) . . ?
 O2 C77 C78 122.0(2) . . ?
 C82 C77 C78 116.6(2) . . ?
 C43 C38 C37 108.5(2) . . ?
 C39 C38 C37 131.6(3) . . ?
 C39 C38 C43 119.9(3) . . ?
 C47 C52 C56 121.3(2) . . ?
 C51 C52 C47 116.8(2) . . ?
 C51 C52 C56 121.8(2) . . ?
 N3 C3 H3 126.1 . . ?
 C2 C3 N3 107.8(2) . . ?
 C2 C3 H3 126.1 . . ?
 C5 C10 H10 106.9 . . ?
 C12 C10 C5 112.9(2) . . ?
 C12 C10 H10 106.9 . . ?
 C11 C10 C5 112.7(2) . . ?
 C11 C10 H10 106.9 . . ?
 C11 C10 C12 110.2(2) . . ?
 N5 C45 H45 126.2 . . ?
 C46 C45 N5 107.7(2) . . ?
 C46 C45 H45 126.2 . . ?
 C60 C65 H65 108.0 . . ?
 C60 C65 C67 112.0(2) . . ?
 C60 C65 C66 111.5(2) . . ?
 C67 C65 H65 108.0 . . ?
 C66 C65 H65 108.0 . . ?
 C66 C65 C67 109.1(2) . . ?
 O4 C89 C94 121.3(2) . . ?
 O4 C89 C90 122.4(2) . . ?
 C90 C89 C94 116.3(3) . . ?
 C59 C64 C68 121.9(2) . . ?
 C63 C64 C59 116.8(2) . . ?
 C63 C64 C68 121.3(2) . . ?
 C47 C48 C53 122.6(2) . . ?
 C49 C48 C47 116.9(2) . . ?
 C49 C48 C53 120.5(2) . . ?
 C38 C43 C31 108.6(2) . . ?
 C42 C43 C31 130.4(2) . . ?
 C42 C43 C38 121.0(2) . . ?
 C16 C18 C19 116.7(3) . . ?
 C16 C18 C23 121.7(2) . . ?
 C19 C18 C23 121.6(3) . . ?
 C9 C13 H13 108.4 . . ?
 C9 C13 C15 112.9(2) . . ?
 C9 C13 C14 109.2(2) . . ?
 C15 C13 H13 108.4 . . ?
 C15 C13 C14 109.5(2) . . ?
 C14 C13 H13 108.4 . . ?
 C52 C51 H51 119.6 . . ?
 C50 C51 C52 120.7(3) . . ?
 C50 C51 H51 119.6 . . ?
 C33 C34 H34 119.6 . . ?
 C35 C34 C33 120.7(3) . . ?
 C35 C34 H34 119.6 . . ?
 C52 C56 H56 107.4 . . ?
 C52 C56 C58 111.0(2) . . ?
 C52 C56 C57 113.2(2) . . ?
 C58 C56 H56 107.4 . . ?
 C57 C56 H56 107.4 . . ?
 C57 C56 C58 110.1(2) . . ?
 F10 C82 C77 118.9(2) . . ?
 F10 C82 C81 118.9(3) . . ?
 C81 C82 C77 122.2(3) . . ?
 F6 C78 C77 119.4(3) . . ?
 F6 C78 C79 119.0(2) . . ?
 C79 C78 C77 121.5(3) . . ?
 C16 C22 C21 116.4(3) . . ?
 C16 C22 C26 121.6(2) . . ?
 C21 C22 C26 122.0(3) . . ?
 F15 C88 C83 118.7(2) . . ?
 F15 C88 C87 119.4(2) . . ?
 C83 C88 C87 121.8(3) . . ?
 F1 C72 C71 119.3(2) . . ?
 F1 C72 C73 119.0(2) . . ?
 C71 C72 C73 121.6(2) . . ?
 C65 C67 H67A 109.5 . . ?
 C65 C67 H67B 109.5 . . ?
 C65 C67 H67C 109.5 . . ?
 H67A C67 H67B 109.5 . . ?
 H67A C67 H67C 109.5 . . ?
 H67B C67 H67C 109.5 . . ?
 C51 C50 H50 119.5 . . ?
 C49 C50 C51 121.0(3) . . ?
 C49 C50 H50 119.5 . . ?
 C60 C61 H61 119.3 . . ?
 C62 C61 C60 121.4(3) . . ?
 C62 C61 H61 119.3 . . ?
 F5 C76 C71 119.3(2) . . ?
 F5 C76 C75 118.8(2) . . ?
 C75 C76 C71 121.9(3) . . ?
 F20 C94 C89 119.1(3) . . ?
 F20 C94 C93 118.7(3) . . ?
 C93 C94 C89 122.1(3) . . ?
 C38 C39 H39 120.5 . . ?
 C40 C39 C38 119.0(3) . . ?
 C40 C39 H39 120.5 . . ?
 F16 C90 C89 119.5(3) . . ?
 F16 C90 C91 118.7(3) . . ?
 C89 C90 C91 121.8(3) . . ?
 C37 C36 H36 120.4 . . ?
 C35 C36 C37 119.2(3) . . ?
 C35 C36 H36 120.4 . . ?
 F11 C84 C83 118.8(2) . . ?
 F11 C84 C85 119.5(3) . . ?
 C85 C84 C83 121.8(3) . . ?
 F14 C87 C88 119.1(3) . . ?
 F14 C87 C86 120.5(3) . . ?
 C86 C87 C88 120.4(3) . . ?
 C34 C35 H35 119.6 . . ?
 C36 C35 C34 120.8(3) . . ?
 C36 C35 H35 119.6 . . ?
 F3 C74 C73 119.3(3) . . ?
 F3 C74 C75 121.4(2) . . ?
 C75 C74 C73 119.2(2) . . ?
 C64 C63 H63 119.2 . . ?
 C62 C63 C64 121.6(3) . . ?
 C62 C63 H63 119.2 . . ?
 C48 C49 H49 119.5 . . ?
 C50 C49 C48 121.0(3) . . ?
 C50 C49 H49 119.5 . . ?
 F2 C73 C72 119.7(3) . . ?
 F2 C73 C74 120.0(2) . . ?
 C74 C73 C72 120.4(3) . . ?
 C43 C42 H42 121.1 . . ?
 C43 C42 C41 117.8(3) . . ?
 C41 C42 H42 121.1 . . ?
 F17 C91 C90 120.1(3) . . ?
 F17 C91 C92 120.2(3) . . ?
 C92 C91 C90 119.6(3) . . ?
 C22 C21 H21 119.4 . . ?
 C20 C21 C22 121.2(3) . . ?
 C20 C21 H21 119.4 . . ?
 C18 C19 H19 119.6 . . ?
 C20 C19 C18 120.9(3) . . ?
 C20 C19 H19 119.6 . . ?
 C22 C26 H26 107.9 . . ?
 C22 C26 C28 110.0(2) . . ?
 C22 C26 C27 114.0(3) . . ?
 C28 C26 H26 107.9 . . ?
 C27 C26 H26 107.9 . . ?
 C27 C26 C28 108.8(3) . . ?
 F4 C75 C76 120.0(3) . . ?
 F4 C75 C74 119.7(2) . . ?
 C74 C75 C76 120.3(2) . . ?
 F9 C81 C82 119.9(3) . . ?
 F9 C81 C80 120.4(3) . . ?
 C82 C81 C80 119.7(3) . . ?
 C21 C20 C19 120.9(3) . . ?
 C21 C20 H20 119.6 . . ?
 C19 C20 H20 119.6 . . ?
 C18 C23 H23 107.5 . . ?
 C18 C23 C25 113.5(2) . . ?
 C18 C23 C24 111.2(2) . . ?
 C25 C23 H23 107.5 . . ?
 C25 C23 C24 109.4(3) . . ?
 C24 C23 H23 107.5 . . ?
 C13 C15 H15A 109.5 . . ?
 C13 C15 H15B 109.5 . . ?
 C13 C15 H15C 109.5 . . ?
 H15A C15 H15B 109.5 . . ?
 H15A C15 H15C 109.5 . . ?
 H15B C15 H15C 109.5 . . ?
 F7 C79 C78 120.3(3) . . ?
 F7 C79 C80 119.7(3) . . ?
 C80 C79 C78 120.0(3) . . ?
 C10 C12 H12A 109.5 . . ?
 C10 C12 H12B 109.5 . . ?
 C10 C12 H12C 109.5 . . ?
 H12A C12 H12B 109.5 . . ?
 H12A C12 H12C 109.5 . . ?
 H12B C12 H12C 109.5 . . ?
 F19 C93 C94 120.2(3) . . ?
 F19 C93 C92 119.7(3) . . ?
 C92 C93 C94 120.1(3) . . ?
 F18 C92 C91 119.8(3) . . ?
 C93 C92 F18 120.1(3) . . ?
 C93 C92 C91 120.0(3) . . ?
 C56 C58 H58A 109.5 . . ?
 C56 C58 H58B 109.5 . . ?
 C56 C58 H58C 109.5 . . ?
 H58A C58 H58B 109.5 . . ?
 H58A C58 H58C 109.5 . . ?
 H58B C58 H58C 109.5 . . ?
 F8 C80 C81 120.0(3) . . ?
 F8 C80 C79 120.0(3) . . ?
 C79 C80 C81 120.0(3) . . ?
 C64 C68 H68 107.6 . . ?
 C64 C68 C69 113.0(3) . . ?
 C69 C68 H68 107.6 . . ?
 C70 C68 C64 111.3(2) . . ?
 C70 C68 H68 107.6 . . ?
 C70 C68 C69 109.4(3) . . ?
 C61 C62 C63 120.2(3) . . ?
 C61 C62 H62 119.9 . . ?
 C63 C62 H62 119.9 . . ?
 C13 C14 H14A 109.5 . . ?
 C13 C14 H14B 109.5 . . ?
 C13 C14 H14C 109.5 . . ?
 H14A C14 H14B 109.5 . . ?
 H14A C14 H14C 109.5 . . ?
 H14B C14 H14C 109.5 . . ?
 C65 C66 H66A 109.5 . . ?
 C65 C66 H66B 109.5 . . ?
 C65 C66 H66C 109.5 . . ?
 H66A C66 H66B 109.5 . . ?
 H66A C66 H66C 109.5 . . ?
 H66B C66 H66C 109.5 . . ?
 C23 C25 H25A 109.5 . . ?
 C23 C25 H25B 109.5 . . ?
 C23 C25 H25C 109.5 . . ?
 H25A C25 H25B 109.5 . . ?
 H25A C25 H25C 109.5 . . ?
 H25B C25 H25C 109.5 . . ?
 C48 C53 H53 106.3 . . ?
 C48 C53 H53A 109.4 . . ?
 C48 C53 C54 110.8(3) . . ?
 C48 C53 C55 107.7(12) . . ?
 C54 C53 H53 106.3 . . ?
 C54 C53 H53A 109.4 . . ?
 C54 C53 C55 118.6(15) . . ?
 C55 C53 H53 106.3 . . ?
 C55A C53 C48 119(2) . . ?
 C55A C53 H53A 109.4 . . ?
 C55A C53 C54 98(3) . . ?
 C39 C40 H40 119.6 . . ?
 C39 C40 C41 120.9(3) . . ?
 C41 C40 H40 119.6 . . ?
 C10 C11 H11A 109.5 . . ?
 C10 C11 H11B 109.5 . . ?
 C10 C11 H11C 109.5 . . ?
 H11A C11 H11B 109.5 . . ?
 H11A C11 H11C 109.5 . . ?
 H11B C11 H11C 109.5 . . ?
 C42 C41 H41 119.3 . . ?
 C40 C41 C42 121.4(3) . . ?
 C40 C41 H41 119.3 . . ?
 F13 C86 C87 120.1(3) . . ?
 F13 C86 C85 120.9(3) . . ?
 C85 C86 C87 119.0(3) . . ?
 C56 C57 H57A 109.5 . . ?
 C56 C57 H57B 109.5 . . ?
 C56 C57 H57C 109.5 . . ?
 H57A C57 H57B 109.5 . . ?
 H57A C57 H57C 109.5 . . ?
 H57B C57 H57C 109.5 . . ?
 O3 B1 O1 113.1(2) . . ?
 O2 B1 O3 108.2(2) . . ?
 O2 B1 O1 107.1(2) . . ?
 O2 B1 O4 113.4(2) . . ?
 O4 B1 O3 107.8(2) . . ?
 O4 B1 O1 107.3(2) . . ?
 F12 C85 C84 120.5(3) . . ?
 F12 C85 C86 118.9(3) . . ?
 C86 C85 C84 120.7(3) . . ?
 C23 C24 H24A 109.5 . . ?
 C23 C24 H24B 109.5 . . ?
 C23 C24 H24C 109.5 . . ?
 H24A C24 H24B 109.5 . . ?
 H24A C24 H24C 109.5 . . ?
 H24B C24 H24C 109.5 . . ?
 C68 C69 H69A 109.5 . . ?
 C68 C69 H69B 109.5 . . ?
 C68 C69 H69C 109.5 . . ?
 H69A C69 H69B 109.5 . . ?
 H69A C69 H69C 109.5 . . ?
 H69B C69 H69C 109.5 . . ?
 C26 C28 H28A 109.5 . . ?
 C26 C28 H28B 109.5 . . ?
 C26 C28 H28C 109.5 . . ?
 H28A C28 H28B 109.5 . . ?
 H28A C28 H28C 109.5 . . ?
 H28B C28 H28C 109.5 . . ?
 C68 C70 H70A 109.5 . . ?
 C68 C70 H70B 109.5 . . ?
 C68 C70 H70C 109.5 . . ?
 H70A C70 H70B 109.5 . . ?
 H70A C70 H70C 109.5 . . ?
 H70B C70 H70C 109.5 . . ?
 C26 C27 H27A 109.5 . . ?
 C26 C27 H27B 109.5 . . ?
 C26 C27 H27C 109.5 . . ?
 H27A C27 H27B 109.5 . . ?
 H27A C27 H27C 109.5 . . ?
 H27B C27 H27C 109.5 . . ?
 C53 C54 H54A 109.5 . . ?
 C53 C54 H54B 109.5 . . ?
 C53 C54 H54C 109.5 . . ?
 H54A C54 H54B 109.5 . . ?
 H54A C54 H54C 109.5 . . ?
 H54B C54 H54C 109.5 . . ?
 C53 C55 H55A 109.5 . . ?
 C53 C55 H55B 109.5 . . ?
 C53 C55 H55C 109.5 . . ?
 H55A C55 H55B 109.5 . . ?
 H55A C55 H55C 109.5 . . ?
 H55B C55 H55C 109.5 . . ?
 C53 C55A H55D 109.5 . . ?
 C53 C55A H55E 109.5 . . ?
 C53 C55A H55F 109.5 . . ?
 H55D C55A H55E 109.5 . . ?
 H55D C55A H55F 109.5 . . ?
 H55E C55A H55F 109.5 . . ?

loop_
  _geom_torsion_atom_site_label_1
  _geom_torsion_atom_site_label_2
  _geom_torsion_atom_site_label_3
  _geom_torsion_atom_site_label_4
  _geom_torsion
  _geom_torsion_site_symmetry_1
  _geom_torsion_site_symmetry_2
  _geom_torsion_site_symmetry_3
  _geom_torsion_site_symmetry_4
  _geom_torsion_publ_flag
 P1 N4 C44 N6 -93.9(3) . . . . ?
 P1 N4 C44 N5 93.0(3) . . . . ?
 P1 N1 C1 N2 -15.3(3) . . . . ?
 P1 N1 C1 N3 162.85(19) . . . . ?
 P1 C5 C4 N2 -49.6(2) . . . . ?
 P1 C5 C4 C9 126.2(2) . . . . ?
 P1 C5 C6 C29 -23.23(15) . . . . ?
 P1 C5 C6 C7 -148.33(18) . . . . ?
 P1 C5 C10 C12 -163.11(19) . . . . ?
 P1 C5 C10 C11 71.3(3) . . . . ?
 P1 C29 C6 C5 23.45(15) . . . . ?
 P1 C29 C6 C7 144.68(19) . . . . ?
 F10 C82 C81 F9 -1.0(4) . . . . ?
 F10 C82 C81 C80 -179.7(2) . . . . ?
 F6 C78 C79 F7 1.1(4) . . . . ?
 F6 C78 C79 C80 179.1(2) . . . . ?
 F3 C74 C73 F2 1.8(4) . . . . ?
 F3 C74 C73 C72 -178.1(3) . . . . ?
 F3 C74 C75 F4 -0.7(4) . . . . ?
 F3 C74 C75 C76 178.4(3) . . . . ?
 O3 C83 C88 F15 -4.8(4) . . . . ?
 O3 C83 C88 C87 176.7(2) . . . . ?
 O3 C83 C84 F11 2.5(4) . . . . ?
 O3 C83 C84 C85 -176.7(3) . . . . ?
 O2 C77 C82 F10 -3.5(4) . . . . ?
 O2 C77 C82 C81 177.9(2) . . . . ?
 O2 C77 C78 F6 3.5(4) . . . . ?
 O2 C77 C78 C79 -177.4(2) . . . . ?
 O1 C71 C72 F1 -3.7(4) . . . . ?
 O1 C71 C72 C73 176.2(2) . . . . ?
 O1 C71 C76 F5 3.3(4) . . . . ?
 O1 C71 C76 C75 -175.9(2) . . . . ?
 O4 C89 C94 F20 -1.5(4) . . . . ?
 O4 C89 C94 C93 -179.8(2) . . . . ?
 O4 C89 C90 F16 1.6(4) . . . . ?
 O4 C89 C90 C91 -179.4(2) . . . . ?
 F15 C88 C87 F14 0.9(4) . . . . ?
 F15 C88 C87 C86 -178.8(3) . . . . ?
 F1 C72 C73 F2 -0.1(4) . . . . ?
 F1 C72 C73 C74 179.8(3) . . . . ?
 F16 C90 C91 F17 -0.8(4) . . . . ?
 F16 C90 C91 C92 178.8(2) . . . . ?
 F20 C94 C93 F19 -0.3(4) . . . . ?
 F20 C94 C93 C92 -179.6(2) . . . . ?
 F9 C81 C80 F8 1.0(4) . . . . ?
 F9 C81 C80 C79 -177.0(3) . . . . ?
 F11 C84 C85 F12 0.9(5) . . . . ?
 F11 C84 C85 C86 -178.9(3) . . . . ?
 F5 C76 C75 F4 -0.5(4) . . . . ?
 F5 C76 C75 C74 -179.7(3) . . . . ?
 F7 C79 C80 F8 -1.2(4) . . . . ?
 F7 C79 C80 C81 176.8(3) . . . . ?
 N4 P1 N1 C1 -127.79(18) . . . . ?
 N4 P1 C5 C4 159.87(15) . . . . ?
 N4 P1 C5 C6 -91.30(15) . . . . ?
 N4 P1 C5 C10 28.0(2) . . . . ?
 N4 P1 C29 C30 -106.7(3) . . . . ?
 N4 P1 C29 C6 89.58(15) . . . . ?
 F14 C87 C86 F13 0.5(4) . . . . ?
 F14 C87 C86 C85 -179.0(3) . . . . ?
 N2 C4 C9 C8 172.0(2) . . . . ?
 N2 C4 C9 C13 -9.2(4) . . . . ?
 N2 C2 C3 N3 -1.1(3) . . . . ?
 N6 C59 C64 C63 -176.7(2) . . . . ?
 N6 C59 C64 C68 3.9(4) . . . . ?
 N6 C46 C45 N5 0.2(3) . . . . ?
 N5 C47 C52 C51 174.6(2) . . . . ?
 N5 C47 C52 C56 -8.0(3) . . . . ?
 N5 C47 C48 C49 -176.2(2) . . . . ?
 N5 C47 C48 C53 2.6(4) . . . . ?
 F19 C93 C92 F18 1.7(4) . . . . ?
 F19 C93 C92 C91 -179.3(3) . . . . ?
 N1 P1 N4 C44 -103.9(3) . . . . ?
 N1 P1 C5 C4 26.99(18) . . . . ?
 N1 P1 C5 C6 135.81(14) . . . . ?
 N1 P1 C5 C10 -104.85(18) . . . . ?
 N1 P1 C29 C30 34.2(3) . . . . ?
 N1 P1 C29 C6 -129.45(14) . . . . ?
 F17 C91 C92 F18 -0.6(4) . . . . ?
 F17 C91 C92 C93 -179.7(3) . . . . ?
 N3 C16 C18 C19 176.6(2) . . . . ?
 N3 C16 C18 C23 -2.1(3) . . . . ?
 N3 C16 C22 C21 -176.4(2) . . . . ?
 N3 C16 C22 C26 6.8(3) . . . . ?
 F13 C86 C85 F12 -0.1(5) . . . . ?
 F13 C86 C85 C84 179.8(3) . . . . ?
 C44 N6 C59 C60 107.7(3) . . . . ?
 C44 N6 C59 C64 -74.5(3) . . . . ?
 C44 N6 C46 C45 -0.4(3) . . . . ?
 C44 N5 C47 C52 -75.4(3) . . . . ?
 C44 N5 C47 C48 103.2(3) . . . . ?
 C44 N5 C45 C46 0.0(3) . . . . ?
 C5 P1 N4 C44 124.8(3) . . . . ?
 C5 P1 N1 C1 3.6(2) . . . . ?
 C5 P1 C29 C30 143.5(3) . . . . ?
 C5 P1 C29 C6 -20.17(13) . . . . ?
 C5 C4 C9 C8 -3.3(3) . . . . ?
 C5 C4 C9 C13 175.4(2) . . . . ?
 C4 N2 C1 N1 -8.9(4) . . . . ?
 C4 N2 C1 N3 172.7(2) . . . . ?
 C4 N2 C2 C3 -172.5(2) . . . . ?
 C4 C5 C6 C29 83.80(19) . . . . ?
 C4 C5 C6 C7 -41.3(3) . . . . ?
 C4 C5 C10 C12 69.0(3) . . . . ?
 C4 C5 C10 C11 -56.6(3) . . . . ?
 C4 C9 C8 C7 -19.0(4) . . . . ?
 C4 C9 C13 C15 138.4(3) . . . . ?
 C4 C9 C13 C14 -99.5(3) . . . . ?
 C29 P1 N4 C44 38.0(3) . . . . ?
 C29 P1 N1 C1 91.89(19) . . . . ?
 C29 P1 C5 C4 -88.75(16) . . . . ?
 C29 P1 C5 C6 20.07(14) . . . . ?
 C29 P1 C5 C10 139.41(19) . . . . ?
 C1 N2 C4 C5 46.2(3) . . . . ?
 C1 N2 C4 C9 -129.6(2) . . . . ?
 C1 N2 C2 C3 2.5(3) . . . . ?
 C1 N3 C16 C18 79.0(3) . . . . ?
 C1 N3 C16 C22 -102.6(3) . . . . ?
 C1 N3 C3 C2 -0.7(3) . . . . ?
 C31 C32 C33 C34 179.8(2) . . . . ?
 C31 C32 C37 C38 2.2(3) . . . . ?
 C31 C32 C37 C36 -178.5(2) . . . . ?
 C31 C43 C42 C41 -179.2(2) . . . . ?
 C30 C29 C6 C5 -139.3(3) . . . . ?
 C30 C29 C6 C7 -18.0(4) . . . . ?
 C30 C31 C32 C33 -4.6(4) . . . . ?
 C30 C31 C32 C37 177.8(2) . . . . ?
 C30 C31 C43 C38 -178.4(2) . . . . ?
 C30 C31 C43 C42 1.7(4) . . . . ?
 C47 N5 C44 N4 -4.3(4) . . . . ?
 C47 N5 C44 N6 -178.6(2) . . . . ?
 C47 N5 C45 C46 178.3(2) . . . . ?
 C47 C52 C51 C50 2.5(3) . . . . ?
 C47 C52 C56 C58 -70.3(3) . . . . ?
 C47 C52 C56 C57 165.3(2) . . . . ?
 C47 C48 C49 C50 0.7(4) . . . . ?
 C47 C48 C53 C54 -98.8(3) . . . . ?
 C47 C48 C53 C55 129.9(14) . . . . ?
 C47 C48 C53 C55A 149(3) . . . . ?
 C32 C31 C43 C38 1.7(2) . . . . ?
 C32 C31 C43 C42 -178.1(2) . . . . ?
 C32 C33 C34 C35 0.0(4) . . . . ?
 C32 C37 C38 C43 -1.1(3) . . . . ?
 C32 C37 C38 C39 177.5(3) . . . . ?
 C32 C37 C36 C35 -1.5(4) . . . . ?
 C8 C9 C13 C15 -42.9(3) . . . . ?
 C8 C9 C13 C14 79.2(3) . . . . ?
 C8 C7 C6 C5 24.9(3) . . . . ?
 C8 C7 C6 C29 -86.4(3) . . . . ?
 C33 C32 C37 C38 -175.8(2) . . . . ?
 C33 C32 C37 C36 3.6(4) . . . . ?
 C33 C34 C35 C36 2.1(4) . . . . ?
 C60 C59 C64 C63 0.9(4) . . . . ?
 C60 C59 C64 C68 -178.5(2) . . . . ?
 C60 C61 C62 C63 1.1(4) . . . . ?
 C59 N6 C44 N4 -0.6(4) . . . . ?
 C59 N6 C44 N5 173.6(2) . . . . ?
 C59 N6 C46 C45 -173.7(2) . . . . ?
 C59 C60 C65 C67 -140.8(2) . . . . ?
 C59 C60 C65 C66 96.6(3) . . . . ?
 C59 C60 C61 C62 1.6(4) . . . . ?
 C59 C64 C63 C62 1.9(4) . . . . ?
 C59 C64 C68 C69 153.6(3) . . . . ?
 C59 C64 C68 C70 -82.9(3) . . . . ?
 C37 C32 C33 C34 -2.8(3) . . . . ?
 C37 C38 C43 C31 -0.4(3) . . . . ?
 C37 C38 C43 C42 179.4(2) . . . . ?
 C37 C38 C39 C40 179.9(3) . . . . ?
 C37 C36 C35 C34 -1.3(4) . . . . ?
 C46 N6 C44 N4 -173.8(2) . . . . ?
 C46 N6 C44 N5 0.4(2) . . . . ?
 C46 N6 C59 C60 -80.1(3) . . . . ?
 C46 N6 C59 C64 97.6(3) . . . . ?
 C2 N2 C4 C5 -139.3(2) . . . . ?
 C2 N2 C4 C9 44.9(4) . . . . ?
 C2 N2 C1 N1 175.5(2) . . . . ?
 C2 N2 C1 N3 -2.9(3) . . . . ?
 C71 O1 B1 O3 -91.4(3) . . . . ?
 C71 O1 B1 O2 149.5(2) . . . . ?
 C71 O1 B1 O4 27.4(3) . . . . ?
 C71 C72 C73 F2 179.9(3) . . . . ?
 C71 C72 C73 C74 -0.2(4) . . . . ?
 C71 C76 C75 F4 178.7(3) . . . . ?
 C71 C76 C75 C74 -0.5(5) . . . . ?
 C16 N3 C1 N2 -178.0(2) . . . . ?
 C16 N3 C1 N1 3.6(4) . . . . ?
 C16 N3 C3 C2 179.5(2) . . . . ?
 C16 C18 C19 C20 0.1(4) . . . . ?
 C16 C18 C23 C25 -156.4(2) . . . . ?
 C16 C18 C23 C24 79.8(3) . . . . ?
 C16 C22 C21 C20 -0.5(4) . . . . ?
 C16 C22 C26 C28 85.3(3) . . . . ?
 C16 C22 C26 C27 -152.2(3) . . . . ?
 C6 C5 C4 N2 -143.67(18) . . . . ?
 C6 C5 C4 C9 32.1(3) . . . . ?
 C6 C5 C10 C12 -59.5(3) . . . . ?
 C6 C5 C10 C11 174.9(2) . . . . ?
 C6 C7 C8 C9 6.7(4) . . . . ?
 C83 O3 B1 O2 21.8(3) . . . . ?
 C83 O3 B1 O1 -96.7(3) . . . . ?
 C83 O3 B1 O4 144.8(2) . . . . ?
 C83 C88 C87 F14 179.4(2) . . . . ?
 C83 C88 C87 C86 -0.3(4) . . . . ?
 C83 C84 C85 F12 -179.9(3) . . . . ?
 C83 C84 C85 C86 0.3(5) . . . . ?
 C77 O2 B1 O3 -137.4(2) . . . . ?
 C77 O2 B1 O1 -15.2(3) . . . . ?
 C77 O2 B1 O4 103.0(3) . . . . ?
 C77 C82 C81 F9 177.6(2) . . . . ?
 C77 C82 C81 C80 -1.1(4) . . . . ?
 C77 C78 C79 F7 -178.0(2) . . . . ?
 C77 C78 C79 C80 0.0(4) . . . . ?
 C38 C37 C36 C35 177.7(3) . . . . ?
 C38 C43 C42 C41 1.1(4) . . . . ?
 C38 C39 C40 C41 0.9(4) . . . . ?
 C52 C47 C48 C49 2.4(4) . . . . ?
 C52 C47 C48 C53 -178.8(2) . . . . ?
 C52 C51 C50 C49 0.3(4) . . . . ?
 C3 N3 C1 N2 2.2(3) . . . . ?
 C3 N3 C1 N1 -176.3(2) . . . . ?
 C3 N3 C16 C18 -101.2(3) . . . . ?
 C3 N3 C16 C22 77.2(3) . . . . ?
 C10 C5 C4 N2 84.0(2) . . . . ?
 C10 C5 C4 C9 -100.2(3) . . . . ?
 C10 C5 C6 C29 -144.42(19) . . . . ?
 C10 C5 C6 C7 90.5(2) . . . . ?
 C45 N5 C44 N4 174.0(2) . . . . ?
 C45 N5 C44 N6 -0.3(2) . . . . ?
 C45 N5 C47 C52 106.6(3) . . . . ?
 C45 N5 C47 C48 -74.7(3) . . . . ?
 C65 C60 C59 N6 -6.1(3) . . . . ?
 C65 C60 C59 C64 176.3(2) . . . . ?
 C65 C60 C61 C62 -177.3(3) . . . . ?
 C89 O4 B1 O3 -26.7(3) . . . . ?
 C89 O4 B1 O2 93.1(3) . . . . ?
 C89 O4 B1 O1 -148.8(2) . . . . ?
 C89 C94 C93 F19 177.9(2) . . . . ?
 C89 C94 C93 C92 -1.3(4) . . . . ?
 C89 C90 C91 F17 -179.8(2) . . . . ?
 C89 C90 C91 C92 -0.2(4) . . . . ?
 C64 C63 C62 C61 -2.9(5) . . . . ?
 C48 C47 C52 C51 -4.0(3) . . . . ?
 C48 C47 C52 C56 173.4(2) . . . . ?
 C43 C31 C32 C33 175.3(2) . . . . ?
 C43 C31 C32 C37 -2.4(2) . . . . ?
 C43 C38 C39 C40 -1.6(4) . . . . ?
 C43 C42 C41 C40 -1.8(4) . . . . ?
 C18 C16 C22 C21 1.9(4) . . . . ?
 C18 C16 C22 C26 -174.9(2) . . . . ?
 C18 C19 C20 C21 1.2(4) . . . . ?
 C13 C9 C8 C7 162.1(2) . . . . ?
 C51 C52 C56 C58 107.0(3) . . . . ?
 C51 C52 C56 C57 -17.4(3) . . . . ?
 C51 C50 C49 C48 -2.0(4) . . . . ?
 C56 C52 C51 C50 -174.9(2) . . . . ?
 C82 C77 C78 F6 -178.5(2) . . . . ?
 C82 C77 C78 C79 0.6(4) . . . . ?
 C82 C81 C80 F8 179.7(3) . . . . ?
 C82 C81 C80 C79 1.7(4) . . . . ?
 C78 C77 C82 F10 178.6(2) . . . . ?
 C78 C77 C82 C81 -0.1(4) . . . . ?
 C78 C79 C80 F8 -179.2(3) . . . . ?
 C78 C79 C80 C81 -1.2(4) . . . . ?
 C22 C16 C18 C19 -1.7(4) . . . . ?
 C22 C16 C18 C23 179.6(2) . . . . ?
 C22 C21 C20 C19 -1.0(4) . . . . ?
 C88 C83 C84 F11 179.3(2) . . . . ?
 C88 C83 C84 C85 0.0(4) . . . . ?
 C88 C87 C86 F13 -179.8(3) . . . . ?
 C88 C87 C86 C85 0.6(5) . . . . ?
 C72 C71 C76 F5 -179.2(2) . . . . ?
 C72 C71 C76 C75 1.6(4) . . . . ?
 C61 C60 C59 N6 175.0(2) . . . . ?
 C61 C60 C59 C64 -2.6(4) . . . . ?
 C61 C60 C65 C67 38.0(3) . . . . ?
 C61 C60 C65 C66 -84.5(3) . . . . ?
 C76 C71 C72 F1 178.7(2) . . . . ?
 C76 C71 C72 C73 -1.3(4) . . . . ?
 C94 C89 C90 F16 -180.0(2) . . . . ?
 C94 C89 C90 C91 -1.0(4) . . . . ?
 C94 C93 C92 F18 -179.1(2) . . . . ?
 C94 C93 C92 C91 0.0(4) . . . . ?
 C39 C38 C43 C31 -179.2(2) . . . . ?
 C39 C38 C43 C42 0.6(4) . . . . ?
 C39 C40 C41 C42 0.8(5) . . . . ?
 C90 C89 C94 F20 -180.0(2) . . . . ?
 C90 C89 C94 C93 1.8(4) . . . . ?
 C90 C91 C92 F18 179.9(2) . . . . ?
 C90 C91 C92 C93 0.8(4) . . . . ?
 C36 C37 C38 C43 179.6(3) . . . . ?
 C36 C37 C38 C39 -1.8(5) . . . . ?
 C84 C83 C88 F15 178.5(2) . . . . ?
 C84 C83 C88 C87 0.0(4) . . . . ?
 C87 C86 C85 F12 179.5(3) . . . . ?
 C87 C86 C85 C84 -0.6(5) . . . . ?
 C63 C64 C68 C69 -25.8(4) . . . . ?
 C63 C64 C68 C70 97.7(3) . . . . ?
 C49 C48 C53 C54 79.9(4) . . . . ?
 C49 C48 C53 C55 -51.3(14) . . . . ?
 C49 C48 C53 C55A -33(3) . . . . ?
 C73 C74 C75 F4 179.8(3) . . . . ?
 C73 C74 C75 C76 -1.1(4) . . . . ?
 C21 C22 C26 C28 -91.4(3) . . . . ?
 C21 C22 C26 C27 31.2(4) . . . . ?
 C19 C18 C23 C25 25.0(4) . . . . ?
 C19 C18 C23 C24 -98.8(3) . . . . ?
 C26 C22 C21 C20 176.3(3) . . . . ?
 C75 C74 C73 F2 -178.7(3) . . . . ?
 C75 C74 C73 C72 1.4(4) . . . . ?
 C23 C18 C19 C20 178.8(3) . . . . ?
 C68 C64 C63 C62 -178.7(3) . . . . ?
 C53 C48 C49 C50 -178.1(3) . . . . ?
 B1 O3 C83 C88 95.0(3) . . . . ?
 B1 O3 C83 C84 -88.4(3) . . . . ?
 B1 O2 C77 C82 91.1(3) . . . . ?
 B1 O2 C77 C78 -91.1(3) . . . . ?
 B1 O1 C71 C72 87.9(3) . . . . ?
 B1 O1 C71 C76 -94.7(3) . . . . ?
 B1 O4 C89 C94 85.7(3) . . . . ?
 B1 O4 C89 C90 -95.9(3) . . . . ?

_shelx_res_file
;
TITL fd24_15_lct_38_dec_a.res in P2(1)/c
    fd24_15_lct_38_dec.res
    created by SHELXL-2019/1 at 10:39:37 on 09-Feb-2024
REM Old TITL FD24_15_LCT_38_dec in P2(1)/c
REM SHELXT solution in P2(1)/c: R1 0.182, Rweak 0.015, Alpha 0.044
REM <I/s> 0.312 for 443 systematic absences, Orientation as input
REM Formula found by SHELXT: C93 B N5 O7 F18 P
CELL 0.71073 14.4058 22.2218 26.6962 90 101.691 90
ZERR 4 0.0006 0.0011 0.0015 0 0.002 0
LATT 1
SYMM -X,0.5+Y,0.5-Z
SFAC C H B F N O P
UNIT 372 320 4 80 24 16 4

L.S. 10
PLAN  2
SIZE 0.045 0.088 0.186
TEMP -100.15
CONF
BOND
list 4
MORE -1
BOND $H
fmap 2 53
ACTA
OMIT 0 2 0
OMIT 1 1 0
REM <olex2.extras>
REM <HklSrc "%.\\FD24_15_LCT_38_dec.hkl">
REM </olex2.extras>

WGHT    0.064500    2.413300
FVAR       0.23828   0.58207
P1    7    0.321258    0.801104    0.536110    11.00000    0.02611    0.02721 =
         0.02782   -0.00075    0.00612    0.00022
F10   4    0.587717    0.481369    0.580410    11.00000    0.05481    0.04419 =
         0.05513    0.00509    0.01027   -0.00890
F6    4    0.787034    0.650224    0.589333    11.00000    0.04443    0.05377 =
         0.07511    0.00428    0.01212   -0.01049
F3    4    1.169473    0.421107    0.710266    11.00000    0.03100    0.09161 =
         0.06780   -0.00479   -0.00015    0.01403
O3    6    0.707001    0.515516    0.714397    11.00000    0.02929    0.04392 =
         0.03975    0.00192    0.00649   -0.00291
O2    6    0.684963    0.571940    0.637487    11.00000    0.03667    0.04116 =
         0.04040    0.00292    0.00923    0.00602
O1    6    0.801298    0.495857    0.649412    11.00000    0.02941    0.04562 =
         0.04148   -0.00570    0.00345    0.00601
O4    6    0.830130    0.581589    0.702787    11.00000    0.03467    0.04821 =
         0.04519   -0.00958    0.01097   -0.00830
F15   4    0.638201    0.405301    0.679127    11.00000    0.06777    0.04549 =
         0.07961   -0.01736    0.02889   -0.00467
F1    4    0.849991    0.407421    0.722029    11.00000    0.04935    0.07164 =
         0.08879    0.03584    0.03157    0.01096
F16   4    0.757306    0.696002    0.705366    11.00000    0.07779    0.05079 =
         0.06020    0.00533   -0.00654    0.00708
F20   4    0.884472    0.522684    0.794068    11.00000    0.06581    0.04991 =
         0.07139    0.00734   -0.00661    0.00184
F9    4    0.584527    0.471863    0.479702    11.00000    0.06772    0.07464 =
         0.05511   -0.01308   -0.00442   -0.00026
F11   4    0.578664    0.602150    0.725855    11.00000    0.05937    0.04017 =
         0.12599   -0.01211    0.03428    0.00348
F5    4    0.945443    0.550741    0.613567    11.00000    0.05516    0.07754 =
         0.07414    0.03246    0.02010    0.00584
F7    4    0.782263    0.640821    0.488174    11.00000    0.06275    0.09868 =
         0.07719    0.03807    0.02739   -0.00800
F2    4    1.031214    0.370752    0.751184    11.00000    0.06313    0.08677 =
         0.08210    0.03801    0.01289    0.02657
N4    5    0.295026    0.801676    0.589904    11.00000    0.03334    0.03076 =
         0.02966   -0.00164    0.01046    0.00159
F18   4    0.797490    0.686805    0.884157    11.00000    0.06488    0.12578 =
         0.06002   -0.04186    0.01827   -0.01919
F14   4    0.451421    0.381418    0.662344    11.00000    0.07975    0.08120 =
         0.07327   -0.02126    0.01302   -0.04328
N2    5    0.379652    0.716110    0.463597    11.00000    0.02499    0.02893 =
         0.03588   -0.00603    0.00888   -0.00235
N6    5    0.308302    0.874488    0.657362    11.00000    0.02863    0.02869 =
         0.02806   -0.00079    0.00620   -0.00213
N5    5    0.166371    0.843257    0.622791    11.00000    0.02892    0.03434 =
         0.03316   -0.00458    0.00990   -0.00268
F19   4    0.866239    0.574034    0.882769    11.00000    0.08093    0.10764 =
         0.04440    0.01466   -0.00921   -0.02349
N1    5    0.248960    0.765907    0.492239    11.00000    0.02737    0.03388 =
         0.03020   -0.00667    0.00648   -0.00012
F17   4    0.743061    0.747712    0.794970    11.00000    0.07655    0.07134 =
         0.09978   -0.03343   -0.00023    0.02345
F8    4    0.678247    0.553678    0.432425    11.00000    0.07792    0.12909 =
         0.03938    0.01374    0.01274    0.01278
N3    5    0.235980    0.681263    0.437533    11.00000    0.02660    0.03380 =
         0.04025   -0.01065    0.00905   -0.00334
F4    4    1.125792    0.513074    0.642151    11.00000    0.04250    0.11158 =
         0.11382    0.03439    0.03340   -0.00298
F13   4    0.326490    0.467723    0.676858    11.00000    0.03473    0.13175 =
         0.09307    0.01377    0.01201   -0.02456
C44   1    0.259338    0.838594    0.620089    11.00000    0.02992    0.02459 =
         0.02913    0.00351    0.00702    0.00058
F12   4    0.390681    0.578283    0.707589    11.00000    0.04964    0.09005 =
         0.18844    0.00168    0.04950    0.01955
C5    1    0.444977    0.779495    0.538558    11.00000    0.02613    0.03129 =
         0.02821   -0.00173    0.00550   -0.00041
C4    1    0.451003    0.758951    0.485137    11.00000    0.02508    0.02992 =
         0.02752   -0.00358    0.00365   -0.00090
C29   1    0.371917    0.871268    0.519147    11.00000    0.02838    0.03000 =
         0.02957   -0.00202    0.00699   -0.00111
C9    1    0.513688    0.781936    0.459083    11.00000    0.02760    0.03482 =
         0.03369   -0.00281    0.00714   -0.00036
C1    1    0.285898    0.724825    0.466265    11.00000    0.02516    0.03034 =
         0.02904   -0.00187    0.00445   -0.00180
C31   1    0.298001    0.950971    0.451043    11.00000    0.02921    0.03266 =
         0.03311    0.00405    0.00515   -0.00361
C30   1    0.338466    0.913823    0.487445    11.00000    0.03053    0.03246 =
         0.03649   -0.00427    0.00915   -0.00399
C47   1    0.091014    0.810709    0.590075    11.00000    0.02830    0.03452 =
         0.03697   -0.00895    0.00753   -0.00354
C32   1    0.256162    1.011221    0.454857    11.00000    0.02799    0.03401 =
         0.03898    0.00453    0.00617   -0.00438
C7    1    0.554632    0.864164    0.520329    11.00000    0.03231    0.03599 =
         0.03854   -0.00465    0.00716   -0.00876
AFIX  43
H7    2    0.592199    0.898357    0.532320    11.00000   -1.20000
AFIX   0
C8    1    0.574892    0.831274    0.482919    11.00000    0.02883    0.04162 =
         0.03952   -0.00438    0.01118   -0.00688
AFIX  43
H8    2    0.631214    0.839787    0.470902    11.00000   -1.20000
AFIX   0
C33   1    0.242307    1.043797    0.496868    11.00000    0.03034    0.03961 =
         0.04030    0.00119    0.00689   -0.00346
AFIX  43
H33   2    0.260767    1.027858    0.530432    11.00000   -1.20000
AFIX   0
C60   1    0.454563    0.931185    0.659188    11.00000    0.03162    0.03925 =
         0.02884   -0.00315    0.00509   -0.00365
C59   1    0.410461    0.879286    0.672112    11.00000    0.02830    0.03717 =
         0.02868   -0.00175    0.00437   -0.00071
C37   1    0.225105    1.033817    0.405239    11.00000    0.03127    0.03833 =
         0.04154    0.00766    0.00621   -0.00046
C46   1    0.244880    0.901386    0.683747    11.00000    0.03626    0.03277 =
         0.03465   -0.00773    0.01096   -0.00023
AFIX  43
H46   2    0.260659    0.928370    0.711785    11.00000   -1.20000
AFIX   0
C2    1    0.385852    0.664330    0.434512    11.00000    0.03317    0.03397 =
         0.04027   -0.00896    0.01227   -0.00008
AFIX  43
H2    2    0.442370    0.647136    0.427671    11.00000   -1.20000
AFIX   0

C71   1    0.892291    0.479261    0.666456    11.00000    0.02953    0.04130 =
         0.03492   -0.00568    0.00609    0.00373
C16   1    0.133825    0.674014    0.427989    11.00000    0.02541    0.04262 =
         0.03896   -0.01648    0.00867   -0.00442
C6    1    0.472331    0.847590    0.543926    11.00000    0.02813    0.03151 =
         0.03056   -0.00501    0.00465   -0.00068
AFIX  13
H6    2    0.486997    0.858720    0.580988    11.00000   -1.20000
AFIX   0

C83   1    0.613155    0.504291    0.703253    11.00000    0.03260    0.04106 =
         0.03302    0.00232    0.00929   -0.00225
C77   1    0.685678    0.566764    0.587444    11.00000    0.03020    0.04166 =
         0.04007    0.00772    0.00692    0.00552
C38   1    0.242372    0.988488    0.368501    11.00000    0.03183    0.04532 =
         0.03737    0.00444    0.00691   -0.00355
C52   1    0.062504    0.830612    0.539583    11.00000    0.02500    0.03748 =
         0.04247   -0.00506    0.00723    0.00183
C3    1    0.298054    0.643524    0.418156    11.00000    0.03280    0.03530 =
         0.04340   -0.01465    0.01282   -0.00378
AFIX  43
H3    2    0.280769    0.609209    0.397108    11.00000   -1.20000
AFIX   0
C10   1    0.493625    0.738101    0.582056    11.00000    0.03539    0.03800 =
         0.03081    0.00196    0.00489    0.00570
AFIX  13
H10   2    0.478120    0.754191    0.614370    11.00000   -1.20000
AFIX   0
C45   1    0.157852    0.882238    0.662352    11.00000    0.03591    0.03972 =
         0.03650   -0.00823    0.01468   -0.00085
AFIX  43
H45   2    0.100559    0.893278    0.672374    11.00000   -1.20000
AFIX   0
C65   1    0.402155    0.980560    0.625957    11.00000    0.03266    0.03522 =
         0.04385    0.00368    0.00401   -0.00661
AFIX  13
H65   2    0.342776    0.962925    0.605211    11.00000   -1.20000
AFIX   0

C89   1    0.821180    0.607895    0.746983    11.00000    0.02949    0.04170 =
         0.04278   -0.00739    0.00524   -0.00655
C64   1    0.460307    0.832110    0.700503    11.00000    0.04221    0.03640 =
         0.03640    0.00196    0.00667    0.00527
C48   1    0.051907    0.760775    0.609634    11.00000    0.03715    0.03905 =
         0.04371   -0.00957    0.01106   -0.00672
C43   1    0.285705    0.938526    0.395672    11.00000    0.02914    0.04052 =
         0.03931    0.00071    0.00818   -0.00491
C18   1    0.078286    0.710821    0.391437    11.00000    0.03052    0.05248 =
         0.03807   -0.01543    0.00742    0.00002
C13   1    0.529452    0.761390    0.407632    11.00000    0.03714    0.04664 =
         0.03574   -0.00795    0.01396   -0.00860
AFIX  13
H13   2    0.472919    0.737560    0.390622    11.00000   -1.20000
AFIX   0
C51   1   -0.004468    0.795676    0.507329    11.00000    0.03300    0.04636 =
         0.04332   -0.00918    0.00405    0.00220
AFIX  43
H51   2   -0.023964    0.806619    0.472376    11.00000   -1.20000
AFIX   0
C34   1    0.200804    1.100340    0.488913    11.00000    0.03357    0.04304 =
         0.05366   -0.00276    0.01238   -0.00237
AFIX  43
H34   2    0.190745    1.123310    0.517351    11.00000   -1.20000
AFIX   0
C56   1    0.099866    0.888998    0.521706    11.00000    0.02850    0.04777 =
         0.04326    0.00510    0.00367   -0.00148
AFIX  13
H56   2    0.170137    0.889322    0.534307    11.00000   -1.20000
AFIX   0

C82   1    0.634803    0.522162    0.557796    11.00000    0.03425    0.04387 =
         0.04643    0.01015    0.00734    0.00107
C78   1    0.734753    0.606883    0.562501    11.00000    0.03162    0.04356 =
         0.05387    0.00721    0.00720    0.00046
C22   1    0.097240    0.629314    0.455218    11.00000    0.03432    0.04343 =
         0.04655   -0.01697    0.01439   -0.00706
C88   1    0.577571    0.448603    0.687281    11.00000    0.04319    0.04458 =
         0.03475   -0.00274    0.01346   -0.00362
C72   1    0.917291    0.434040    0.701616    11.00000    0.03471    0.04935 =
         0.04635    0.00352    0.01389    0.00067
C67   1    0.460669    1.006414    0.588925    11.00000    0.04844    0.03979 =
         0.04226    0.00209    0.00919   -0.01204
AFIX 137
H67A  2    0.516216    1.027462    0.608379    11.00000   -1.50000
H67B  2    0.421677    1.034701    0.565461    11.00000   -1.50000
H67C  2    0.481474    0.973589    0.569288    11.00000   -1.50000
AFIX   0
C50   1   -0.042760    0.745419    0.525551    11.00000    0.03811    0.04318 =
         0.05515   -0.01500    0.00428   -0.00463
AFIX  43
H50   2   -0.088124    0.722014    0.502924    11.00000   -1.20000
AFIX   0
C61   1    0.552273    0.936150    0.677635    11.00000    0.03215    0.05826 =
         0.04362   -0.00057    0.00147   -0.00821
AFIX  43
H61   2    0.584342    0.971404    0.670279    11.00000   -1.20000
AFIX   0

C76   1    0.965363    0.505826    0.647517    11.00000    0.04032    0.05065 =
         0.04164    0.00557    0.00906    0.00116
C94   1    0.849416    0.578813    0.793425    11.00000    0.03895    0.04652 =
         0.04850   -0.00276    0.00197   -0.00628
C39   1    0.221939    0.987700    0.315473    11.00000    0.04251    0.06612 =
         0.03628    0.00806    0.00404   -0.00222
AFIX  43
H39   2    0.191144    1.020932    0.296732    11.00000   -1.20000
AFIX   0

C90   1    0.786019    0.665164    0.748872    11.00000    0.03804    0.04921 =
         0.04653   -0.00063   -0.00096   -0.00229
C36   1    0.184937    1.090492    0.398040    11.00000    0.03992    0.04533 =
         0.05408    0.01410    0.00975    0.00532
AFIX  43
H36   2    0.165180    1.106379    0.364535    11.00000   -1.20000
AFIX   0

C84   1    0.547718    0.547469    0.709834    11.00000    0.03999    0.04505 =
         0.06289   -0.00037    0.01581   -0.00127
C87   1    0.481990    0.436477    0.678348    11.00000    0.05383    0.05874 =
         0.03591   -0.00569    0.00686   -0.02441
C35   1    0.173950    1.123581    0.440023    11.00000    0.03983    0.03785 =
         0.06989    0.00701    0.01624    0.00799
AFIX  43
H35   2    0.147602    1.162867    0.435387    11.00000   -1.20000
AFIX   0

C74   1    1.079998    0.441391    0.696226    11.00000    0.02453    0.06508 =
         0.04636   -0.01055    0.00183    0.00447
C63   1    0.557675    0.839507    0.716356    11.00000    0.04223    0.06058 =
         0.04545    0.00365   -0.00030    0.01549
AFIX  43
H63   2    0.594101    0.808008    0.734775    11.00000   -1.20000
AFIX   0
C49   1   -0.016408    0.728672    0.575827    11.00000    0.04606    0.03752 =
         0.05476   -0.00745    0.01414   -0.01024
AFIX  43
H49   2   -0.045288    0.694576    0.587767    11.00000   -1.20000
AFIX   0

C73   1    1.009851    0.415198    0.716516    11.00000    0.04492    0.05430 =
         0.04050    0.00935    0.00500    0.01215
C42   1    0.309460    0.888283    0.370372    11.00000    0.04753    0.04275 =
         0.04973   -0.00509    0.01495   -0.00135
AFIX  43
H42   2    0.337874    0.854123    0.388723    11.00000   -1.20000
AFIX   0

C91   1    0.777966    0.691803    0.794585    11.00000    0.03824    0.05143 =
         0.06697   -0.01989    0.00441    0.00479
C21   1   -0.001183    0.621010    0.443028    11.00000    0.03743    0.05542 =
         0.06494   -0.01817    0.01947   -0.01471
AFIX  43
H21   2   -0.029293    0.590869    0.460356    11.00000   -1.20000
AFIX   0
C19   1   -0.019327    0.700277    0.381293    11.00000    0.03020    0.07080 =
         0.04806   -0.01651    0.00460    0.00116
AFIX  43
H19   2   -0.059845    0.724260    0.356629    11.00000   -1.20000
AFIX   0
C26   1    0.160047    0.594266    0.497471    11.00000    0.04041    0.04391 =
         0.06243   -0.00202    0.02055   -0.00651
AFIX  13
H26   2    0.223903    0.590293    0.488529    11.00000   -1.20000
AFIX   0

C75   1    1.057561    0.486964    0.662103    11.00000    0.03374    0.06200 =
         0.05103    0.00074    0.01320   -0.00477
C81   1    0.632337    0.517392    0.506512    11.00000    0.04340    0.05560 =
         0.04660   -0.00082   -0.00193    0.00361
C20   1   -0.057629    0.655570    0.406571    11.00000    0.02853    0.07379 =
         0.06219   -0.02728    0.01012   -0.00971
AFIX  43
H20   2   -0.124060    0.648608    0.398622    11.00000   -1.20000
AFIX   0
C23   1    0.121773    0.758990    0.363202    11.00000    0.03610    0.05874 =
         0.04784   -0.00434    0.00582    0.00415
AFIX  13
H23   2    0.175706    0.777276    0.388053    11.00000   -1.20000
AFIX   0
C15   1    0.542668    0.813448    0.372601    11.00000    0.05818    0.06502 =
         0.03850    0.00085    0.01814   -0.00716
AFIX 137
H15A  2    0.603810    0.832954    0.385616    11.00000   -1.50000
H15B  2    0.491463    0.842728    0.371631    11.00000   -1.50000
H15C  2    0.541231    0.798147    0.338023    11.00000   -1.50000
AFIX   0

C79   1    0.731970    0.602656    0.510996    11.00000    0.04072    0.06568 =
         0.05951    0.02499    0.01562    0.00163
C12   1    0.601539    0.738410    0.589166    11.00000    0.03783    0.07012 =
         0.04732    0.00836    0.00213    0.01325
AFIX 137
H12A  2    0.619543    0.726899    0.556999    11.00000   -1.50000
H12B  2    0.628692    0.709680    0.616006    11.00000   -1.50000
H12C  2    0.625616    0.778848    0.599056    11.00000   -1.50000
AFIX   0

C93   1    0.840589    0.604678    0.838657    11.00000    0.04255    0.06985 =
         0.04557    0.00278   -0.00148   -0.01623
C92   1    0.805085    0.660778    0.839190    11.00000    0.03853    0.08348 =
         0.04306   -0.02009    0.00691   -0.01427
C58   1    0.059506    0.943363    0.545165    11.00000    0.04293    0.04110 =
         0.06168    0.00433    0.00620    0.00141
AFIX 137
H58A  2    0.086807    0.980360    0.534330    11.00000   -1.50000
H58B  2    0.075383    0.940338    0.582550    11.00000   -1.50000
H58C  2   -0.009544    0.944238    0.533654    11.00000   -1.50000
AFIX   0

C80   1    0.680107    0.558291    0.482999    11.00000    0.04813    0.08144 =
         0.03565    0.01422    0.01035    0.01297
C68   1    0.411159    0.775574    0.712943    11.00000    0.05723    0.03724 =
         0.04919    0.00933    0.00217    0.00329
AFIX  13
H68   2    0.358561    0.766673    0.683198    11.00000   -1.20000
AFIX   0
C62   1    0.602610    0.891394    0.706007    11.00000    0.03150    0.07130 =
         0.05010   -0.00022   -0.00160    0.00106
AFIX  43
H62   2    0.668768    0.896067    0.718631    11.00000   -1.20000
AFIX   0
C14   1    0.616668    0.720268    0.415299    11.00000    0.04629    0.04882 =
         0.06906   -0.01561    0.02642   -0.00554
AFIX 137
H14A  2    0.630231    0.709481    0.381917    11.00000   -1.50000
H14B  2    0.604183    0.683658    0.433309    11.00000   -1.50000
H14C  2    0.671329    0.741383    0.435571    11.00000   -1.50000
AFIX   0
C66   1    0.374206    1.031623    0.658192    11.00000    0.06076    0.04266 =
         0.06596    0.00432    0.02402    0.00667
AFIX 137
H66A  2    0.335618    1.015529    0.681401    11.00000   -1.50000
H66B  2    0.337569    1.061781    0.635677    11.00000   -1.50000
H66C  2    0.431490    1.050336    0.678190    11.00000   -1.50000
AFIX   0
C25   1    0.053165    0.809539    0.342472    11.00000    0.04938    0.06865 =
         0.05236    0.00119    0.00503    0.01335
AFIX 137
H25A  2    0.003529    0.793963    0.314875    11.00000   -1.50000
H25B  2    0.087627    0.841901    0.329202    11.00000   -1.50000
H25C  2    0.024227    0.825254    0.370010    11.00000   -1.50000
AFIX   0
C53   1    0.082514    0.740601    0.664787    11.00000    0.06968    0.05024 =
         0.03912   -0.00276    0.01311   -0.02058
PART 1
AFIX  13
H53   2    0.117379    0.775295    0.683756    21.00000   -1.20000
AFIX  13
PART 2
H53A  2    0.112136    0.775207    0.686147   -21.00000   -1.20000
AFIX   0
PART 0
C40   1    0.246892    0.938164    0.290475    11.00000    0.05794    0.07844 =
         0.03509   -0.00285    0.00912   -0.00703
AFIX  43
H40   2    0.233982    0.937451    0.254143    11.00000   -1.20000
AFIX   0
C11   1    0.456384    0.673728    0.576050    11.00000    0.06370    0.04131 =
         0.05180    0.01313   -0.00029    0.00408
AFIX 137
H11A  2    0.387369    0.673967    0.572695    11.00000   -1.50000
H11B  2    0.485355    0.650135    0.606191    11.00000   -1.50000
H11C  2    0.472491    0.655708    0.545406    11.00000   -1.50000
AFIX   0
C41   1    0.290451    0.889422    0.317399    11.00000    0.05681    0.06442 =
         0.04946   -0.01568    0.01712   -0.00360
AFIX  43
H41   2    0.307806    0.855885    0.299223    11.00000   -1.20000
AFIX   0

C86   1    0.419487    0.479854    0.685444    11.00000    0.02961    0.08501 =
         0.05612    0.00929    0.01150   -0.00932
C57   1    0.081153    0.895037    0.463579    11.00000    0.03695    0.07151 =
         0.04520    0.01453    0.00165   -0.00319
AFIX 137
H57A  2    0.012639    0.895613    0.450040    11.00000   -1.50000
H57B  2    0.109504    0.860825    0.449011    11.00000   -1.50000
H57C  2    0.109301    0.932552    0.454360    11.00000   -1.50000
AFIX   0

B1    3    0.755502    0.541399    0.676104    11.00000    0.03191    0.03678 =
         0.03624    0.00051    0.00577    0.00081
C85   1    0.452710    0.535390    0.700964    11.00000    0.04064    0.06476 =
         0.08566    0.00811    0.02361    0.00754
C24   1    0.162201    0.731920    0.319574    11.00000    0.06330    0.08011 =
         0.06070    0.00878    0.02844    0.02085
AFIX 137
H24A  2    0.209556    0.701313    0.333256    11.00000   -1.50000
H24B  2    0.192054    0.763709    0.302874    11.00000   -1.50000
H24C  2    0.110937    0.713369    0.294596    11.00000   -1.50000
AFIX   0
C69   1    0.476549    0.720868    0.721190    11.00000    0.09695    0.05248 =
         0.05167    0.01573    0.02158    0.02492
AFIX 137
H69A  2    0.507830    0.716536    0.692032    11.00000   -1.50000
H69B  2    0.439262    0.684656    0.724240    11.00000   -1.50000
H69C  2    0.524540    0.726285    0.752594    11.00000   -1.50000
AFIX   0
C28   1    0.172165    0.628766    0.547793    11.00000    0.08163    0.05751 =
         0.05474    0.00524    0.00850   -0.00528
AFIX 137
H28A  2    0.194270    0.669668    0.543002    11.00000   -1.50000
H28B  2    0.218776    0.608136    0.574009    11.00000   -1.50000
H28C  2    0.111232    0.630654    0.558691    11.00000   -1.50000
AFIX   0
C70   1    0.367861    0.784348    0.759087    11.00000    0.09213    0.05052 =
         0.11043    0.01901    0.06339    0.00980
AFIX 137
H70A  2    0.418110    0.791761    0.789167    11.00000   -1.50000
H70B  2    0.332526    0.748121    0.764687    11.00000   -1.50000
H70C  2    0.324698    0.818888    0.753514    11.00000   -1.50000
AFIX   0
C27   1    0.123980    0.531266    0.505341    11.00000    0.06962    0.04706 =
         0.10927   -0.00121    0.02345   -0.00797
AFIX 137
H27A  2    0.063173    0.534069    0.516289    11.00000   -1.50000
H27B  2    0.170087    0.510396    0.531648    11.00000   -1.50000
H27C  2    0.115468    0.508783    0.473152    11.00000   -1.50000
AFIX   0
C54   1    0.153389    0.689004    0.669187    11.00000    0.16750    0.07083 =
         0.04851    0.01386   -0.00011    0.02167
AFIX 137
H54A  2    0.121194    0.652789    0.653443    11.00000   -1.50000
H54B  2    0.180102    0.681138    0.705356    11.00000   -1.50000
H54C  2    0.204450    0.699903    0.651592    11.00000   -1.50000
AFIX   0
PART 1
C55   1   -0.009662    0.731654    0.687125    21.00000    0.07797    0.11822 =
         0.04579   -0.00458    0.02895   -0.03991
AFIX 137
H55A  2   -0.047829    0.768483    0.681953    21.00000   -1.50000
H55B  2    0.008144    0.722846    0.723789    21.00000   -1.50000
H55C  2   -0.046670    0.698066    0.669534    21.00000   -1.50000
AFIX   0
PART 2
C55A  1    0.012205    0.710960    0.690201   -21.00000    0.10358    0.11110 =
         0.07048    0.00485    0.02851   -0.03991
AFIX 137
H55D  2   -0.043977    0.736624    0.687191   -21.00000   -1.50000
H55E  2    0.040208    0.704560    0.726433   -21.00000   -1.50000
H55F  2   -0.006086    0.672104    0.673776   -21.00000   -1.50000
AFIX   0
HKLF 4


REM  fd24_15_lct_38_dec_a.res in P2(1)/c
REM wR2 = 0.1350, GooF = S = 1.008, Restrained GooF = 1.008 for all data
REM R1 = 0.0488 for 10125 Fo > 4sig(Fo) and 0.0869 for all 15419 data
REM 1153 parameters refined using 0 restraints

END

WGHT      0.0645      2.4128

REM Highest difference peak  0.276,  deepest hole -0.303,  1-sigma level  0.049
Q1    1   0.7786  0.7266  0.8581  11.00000  0.05    0.28
Q2    1   0.4214  0.5796  0.7419  11.00000  0.05    0.20
;
_shelx_res_checksum                64590
_shelx_hkl_file
;
  -2   0   0  244.38   16.10
  -2   0   0  253.17   16.40
   2   0   0  277.77   21.70
  -2   0   0  253.27   21.60
  -3   0   0  481.65   39.90
  -3   0   0  513.95   32.80
   3   0   0  537.85   40.40
  -3   0   0  505.05   32.30
  -4   0   0    1.40    1.80
  -4   0   0   13.30    8.40
  -4   0   0    1.80    2.30
   4   0   0    6.20    7.90
  -5   0   0  617.04   40.70
  -5   0   0  663.73   52.49
  -5   0   0  620.84   41.30
   5   0   0  722.43   53.69
  -6   0   0  265.87   18.30
  -6   0   0  264.27   18.90
  -6   0   0  288.67   35.50
   6   0   0  325.47   32.20
   7   0   0  344.17   36.50
  -7   0   0  329.87   37.10
  -7   0   0  340.47   23.50
  -7   0   0  347.37   22.90
  -8   0   0  465.05   31.00
  -8   0   0  473.75   31.60
  -9   0   0    8.60    3.30
  -9   0   0    3.90    3.00
  10   0   0    5.40    3.00
 -10   0   0    0.40    3.10
 -10   0   0   -0.10    3.10
 -11   0   0   37.10    5.70
 -11   0   0   42.30    6.00
  11   0   0   37.20    5.30
  12   0   0    3.80    3.30
 -12   0   0   -0.60    3.60
 -12   0   0    1.90    3.60
 -13   0   0  445.96   30.20
 -13   0   0  458.65   34.40
  13   0   0  401.26   29.30
 -13   0   0  440.96   30.50
 -14   0   0  117.79   16.60
  14   0   0  134.69   11.30
 -14   0   0  131.19   12.30
 -14   0   0  160.48   13.40
 -15   0   0   10.10    8.00
 -15   0   0    0.30    4.80
 -15   0   0    1.90    3.90
  15   0   0    4.20    2.90
 -16   0   0   55.39   11.70
 -16   0   0   52.19    7.00
 -16   0   0   45.60    8.50
  16   0   0   46.10    4.70
 -17   0   0    1.20    6.20
   1  -1   0   -0.50    0.90
   2  -1   0   34.40    9.30
  -2  -1   0   54.19    8.60
  -2  -1   0   71.39    4.70
   2  -1   0   64.29    4.70
   2  -1   0   52.19    5.00
  -2   1   0   65.49    4.80
  -2   1   0   55.89   11.40
  -2   1   0   62.79    5.40
  -2   1   0   63.59    5.40
   2   1   0   70.49    9.00
  -3  -1   0 1701.53  113.59
   3  -1   0 1805.32  117.49
  -3  -1   0 1714.53  107.09
  -3  -1   0 1692.73  107.59
   3  -1   0 1626.04  107.89
   3  -1   0 1747.73  107.39
  -3   1   0 1734.63  107.99
   3   1   0 1734.33  113.59
  -3   1   0 1690.03  107.59
  -3   1   0 1651.13  116.99
   4  -1   0 2688.83  168.58
   4  -1   0 2742.93  167.78
  -4  -1   0 2640.74  168.28
  -4  -1   0 2625.94  176.08
   4  -1   0 2627.54  179.58
  -4  -1   0 2661.53  167.78
  -4   1   0 2669.23  168.18
  -4   1   0 2709.93  180.08
  -4   1   0 2666.13  168.68
   4   1   0 2693.43  176.28
  -5  -1   0  717.33   57.59
  -5  -1   0  744.33   47.20
   5  -1   0  705.13   48.00
   5  -1   0  786.32   61.39
  -5  -1   0  746.03   47.80
   5   1   0  773.92   58.29
  -5   1   0  731.23   47.70
  -5   1   0  787.82   61.79
  -5   1   0  762.82   48.20
  -6  -1   0 2091.59  140.79
  -6  -1   0 2030.90  127.99
   6  -1   0 2191.48  145.49
  -6  -1   0 1939.51  128.49
   6   1   0 2092.19  140.79
  -6   1   0 2006.40  128.39
  -6   1   0 1978.80  144.09
  -6   1   0 2025.30  128.89
  -7  -1   0  231.78   17.10
   7  -1   0  225.88   33.50
  -7  -1   0  245.28   16.60
  -7   1   0  230.78   16.90
  -7   1   0  258.67   37.00
   7   1   0  251.67   17.50
   7   1   0  279.17   30.10
  -7   1   0  244.78   17.70
  -8  -1   0    6.90    2.70
  -8  -1   0    6.70    3.00
   8  -1   0    1.40    1.80
  -8   1   0    7.30    3.40
   8   1   0    3.50    2.60
  -8   1   0    6.00    3.20
  -9  -1   0   18.50    4.10
  -9  -1   0   23.80    4.00
   9   1   0   24.40    3.90
  -9   1   0   25.80    4.70
  -9   1   0   31.10    4.70
 -10  -1   0  232.28   16.40
 -10  -1   0  200.08   15.80
  10   1   0  203.48   15.60
 -10   1   0  234.38   16.80
 -10   1   0  221.68   16.30
 -11  -1   0   37.10    5.40
 -11  -1   0   27.00    5.10
  11   1   0   37.30    4.80
 -11   1   0   33.60    5.70
 -11   1   0   40.80    8.70
 -12  -1   0  115.39   10.30
  12  -1   0  112.79   10.60
  12   1   0  107.79    9.40
 -12   1   0  106.59   13.80
 -12   1   0  109.29   10.70
 -12   1   0  106.49   10.80
 -13  -1   0   -5.30    3.70
 -13  -1   0    1.10    3.50
  13  -1   0    2.50    3.40
 -13   1   0   -4.50    6.40
 -13   1   0    1.10    3.90
 -13   1   0    1.70    4.10
  13   1   0    2.10    2.90
 -14  -1   0   36.40    6.60
 -14  -1   0   33.40    5.60
  14  -1   0   30.40    5.30
  14   1   0   40.30    4.60
 -14   1   0   31.30    6.00
 -14   1   0   39.60    9.60
 -14   1   0   21.30    6.20
 -15  -1   0   16.50    5.90
 -15  -1   0   18.20    4.60
  15  -1   0   21.90    4.60
 -15  -1   0   32.10    9.90
  15   1   0   22.70    3.20
 -15   1   0   27.40    5.70
 -15   1   0   20.40    9.40
 -15   1   0   26.80    6.60
  16  -1   0    5.90    3.30
 -16  -1   0    5.60    3.70
 -16  -1   0   12.60    8.80
 -16  -1   0    4.40    5.50
 -16   1   0    9.30    8.50
 -16   1   0    4.00    4.50
 -16   1   0    0.20    5.50
   0  -2   0  140.09   21.10
  -1  -2   0   80.49    5.90
   1  -2   0   93.79   14.50
  -1  -2   0   74.79    5.60
   1  -2   0   86.19    5.90
   1  -2   0   68.39    5.60
  -1  -2   0   78.09    5.50
  -1  -2   0   68.59   11.30
  -1   2   0   76.09   14.60
  -1   2   0   83.99    5.80
   1   2   0   79.49    5.40
  -1   2   0   79.89    5.80
  -1   2   0   76.29    6.20
   2  -2   0 1969.50  123.19
   2  -2   0 2009.00  123.29
   2  -2   0 1953.00  123.49
  -2  -2   0 1920.41  122.99
  -2  -2   0 1910.01  128.39
  -2  -2   0 1947.11  122.79
  -2  -2   0 1977.40  122.79
  -2   2   0 2025.20  123.49
  -2   2   0 1945.71  123.29
  -2   2   0 1913.21  133.09
  -2   2   0 1936.61  123.19
   2   2   0 1942.41  128.39
  -3  -2   0   21.80    2.00
   3  -2   0   32.90   12.20
  -3  -2   0   20.70    2.60
  -3  -2   0   22.40    2.00
  -3  -2   0   22.00    8.00
   3  -2   0   20.10    3.70
   3  -2   0   20.00    2.90
   3   2   0   24.30    8.30
  -3   2   0   19.00    3.60
  -3   2   0   19.70    3.80
  -3   2   0   15.20    3.20
  -3   2   0   16.20   11.50
   4  -2   0 2903.81  198.98
  -4  -2   0 2929.31  192.58
   4  -2   0 2940.71  184.98
  -4  -2   0 2940.21  184.98
  -4  -2   0 2968.20  184.58
   4  -2   0 2945.71  185.68
  -4   2   0 2937.21  199.58
  -4   2   0 2961.00  185.68
   4   2   0 2979.10  192.98
  -4   2   0 2962.60  185.28
  -4   2   0 2877.91  185.58
   5  -2   0   32.60    5.00
   5  -2   0   28.50   13.90
   5  -2   0   32.00    3.40
  -5  -2   0   34.70    3.20
  -5  -2   0   33.40    3.80
  -5  -2   0   26.70   10.40
  -5   2   0   33.10    4.30
   5   2   0   33.20    3.50
   5   2   0   67.79   14.00
  -5   2   0   21.30   13.30
  -5   2   0   34.70    4.90
   6  -2   0  148.19   27.90
  -6  -2   0  112.09    8.50
  -6  -2   0  134.09   20.80
   6  -2   0  116.59   10.30
  -6  -2   0  115.19    9.30
   6   2   0  114.39    8.90
  -6   2   0  114.39    9.60
  -6   2   0  126.69   10.40
  -6   2   0  143.19   26.20
  -6   2   0  125.89   11.30
   6   2   0  114.49   19.80
   7  -2   0  296.17   20.60
   7  -2   0  249.28   39.60
  -7  -2   0  266.27   30.80
  -7  -2   0  286.67   19.10
  -7  -2   0  270.97   19.60
   7   2   0  292.37   32.10
  -7   2   0  288.87   20.60
  -7   2   0  286.17   20.00
   7   2   0  300.47   19.40
  -7   2   0  284.07   21.60
  -7   2   0  309.47   41.00
   8  -2   0  113.09   10.30
  -8  -2   0   91.49    9.20
  -8  -2   0  113.29    8.80
   8   2   0  131.79    9.10
  -8   2   0  102.09    9.40
  -8   2   0  122.29   11.80
  -8   2   0  112.29   10.40
   9  -2   0   13.30    3.80
  -9  -2   0    0.10    2.80
  -9  -2   0    8.40    3.00
  -9   2   0    6.00    5.00
  -9   2   0    7.20    3.40
   9   2   0    3.10    2.40
  -9   2   0   15.50    4.00
 -10  -2   0    0.40    2.90
 -10  -2   0   -1.00    2.70
  10  -2   0    0.20    2.90
 -10   2   0   -0.80    3.50
  10   2   0   -1.80    2.30
 -10   2   0    1.70    3.40
 -10   2   0    5.40    5.10
 -11  -2   0   33.10    5.20
 -11  -2   0   28.70    4.90
 -11   2   0   49.99    8.60
 -11   2   0   40.20    6.20
 -11   2   0   38.80    6.10
  11   2   0   27.00    4.20
 -12  -2   0   -2.20    3.30
 -12  -2   0    6.30    3.40
 -12   2   0    5.00    6.30
 -12   2   0    2.20    4.40
 -12   2   0    0.00    4.10
  12   2   0   -3.30    2.40
 -13  -2   0    8.50    4.50
  13  -2   0   19.50    5.10
 -13  -2   0   21.70    4.40
 -13   2   0    7.60    7.40
 -13   2   0   13.40    4.90
 -13   2   0   17.00    5.60
  13   2   0   22.30    3.40
 -14  -2   0   -2.80    3.90
 -14  -2   0    0.90    3.20
  14  -2   0   -2.00    3.50
  14   2   0    1.10    2.00
 -14   2   0    5.70    7.10
 -14   2   0    0.00    3.90
 -14   2   0    3.00    5.10
  15  -2   0    2.60    4.40
 -15  -2   0    0.10    3.10
 -15  -2   0    5.30    4.90
 -15   2   0   17.90    8.30
 -15   2   0   14.70    5.20
 -15   2   0   12.40    5.70
 -16  -2   0    0.20    3.10
 -16  -2   0    5.20    5.30
 -16  -2   0   12.50    8.50
  16  -2   0    1.40    3.70
 -16   2   0    1.80    4.60
 -16   2   0    9.80    8.10
 -16   2   0    2.90    6.10
   0  -3   0   -0.30    1.80
   0  -3   0   -0.40    7.60
   0  -3   0    1.20    1.80
   0  -3   0    2.90    2.00
   0  -3   0    1.70    2.10
   0   3   0    1.10    1.60
   0   3   0   -1.60    1.80
   0   3   0   -6.70    5.60
   1  -3   0 2178.58  137.69
  -1  -3   0 2261.67  137.49
   1  -3   0 2097.99  148.09
   1  -3   0 2220.88  137.69
  -1  -3   0 2161.28  137.49
   1  -3   0 2200.48  137.89
  -1  -3   0 2220.48  146.29
  -1   3   0 2146.69  137.79
   1   3   0 2217.88  137.49
   1   3   0 2201.48  137.39
  -1   3   0 2118.29  148.69
  -1   3   0 2155.88  137.59
  -1   3   0 2174.78  137.89
  -1   3   0 2187.68  137.69
   2  -3   0  235.58   16.20
   2  -3   0  220.58   16.10
  -2  -3   0  238.28   15.20
   2  -3   0  238.28   34.10
  -2  -3   0  234.98   15.00
  -2  -3   0  227.78   15.00
  -2  -3   0  201.88   23.00
   2  -3   0  223.48   15.50
  -2   3   0  236.68   16.20
  -2   3   0  233.28   30.10
   2   3   0  219.68   14.70
  -2   3   0  224.28   15.40
  -2   3   0  203.68   15.40
   2   3   0  235.18   14.80
   2   3   0  245.78   24.10
  -3  -3   0    6.60    1.90
  -3  -3   0   12.80    8.80
  -3  -3   0    7.80    2.10
   3  -3   0    1.50    2.70
  -3  -3   0    4.00    1.70
   3  -3   0    4.30    3.30
   3  -3   0   10.40    3.20
   3   3   0    8.70    7.40
  -3   3   0   13.20   11.40
  -3   3   0    4.00    2.80
  -3   3   0    3.90    2.80
  -3   3   0   -1.00    3.20
  -4  -3   0  259.77   17.40
  -4  -3   0  260.57   16.90
   4  -3   0  249.18   35.00
  -4  -3   0  247.28   25.70
   4  -3   0  261.97   18.60
  -4  -3   0  255.27   16.90
   4  -3   0  262.17   17.70
  -4   3   0  270.97   18.10
  -4   3   0  250.47   18.50
  -4   3   0  256.17   18.20
  -4   3   0  290.37   37.60
   4   3   0  291.77   27.20
   5  -3   0   22.70    4.60
  -5  -3   0   19.60    9.10
  -5  -3   0   15.00    2.70
   5  -3   0   16.00   13.20
  -5  -3   0   14.90    2.30
   5  -3   0   21.10    3.10
  -5   3   0   11.20    3.70
  -5   3   0   36.40   16.90
  -5   3   0   16.70    4.20
  -5   3   0   14.80    3.50
   5   3   0    6.90    6.70
   5   3   0   13.70    2.50
  -6  -3   0  107.09    7.30
  -6  -3   0   98.19    8.10
   6  -3   0   61.29   21.40
  -6  -3   0  137.49   21.90
   6  -3   0   92.09    9.10
  -6   3   0   85.79    9.00
  -6   3   0  107.79    8.90
  -6   3   0   90.39   23.10
  -6   3   0   83.99    9.20
   6   3   0   91.09   16.90
   6   3   0   91.69    7.60
  -7  -3   0 1559.44  109.99
  -7  -3   0 1484.75   97.99
   7  -3   0 1537.55  119.59
   7  -3   0 1556.34   99.09
  -7  -3   0 1532.55   97.59
  -7   3   0 1511.25   98.99
  -7   3   0 1685.23  121.89
  -7   3   0 1557.44   98.59
   7   3   0 1574.84   97.79
  -7   3   0 1523.65   99.29
  -8  -3   0    5.80    2.70
  -8  -3   0   -0.50    2.10
   8  -3   0    2.40    3.20
  -8   3   0    2.50    3.40
  -8   3   0   -3.60    4.30
  -8   3   0    3.70    3.40
   8   3   0    4.00    2.10
  -9  -3   0   69.69    6.30
  -9  -3   0   65.89    6.60
   9  -3   0   45.50    7.00
  -9   3   0   64.09    7.30
   9   3   0   64.99    5.90
  -9   3   0   79.99    9.20
  -9   3   0   52.39    7.30
 -10  -3   0   14.10    3.60
 -10  -3   0   12.20    3.40
  10  -3   0   16.40    4.40
 -10   3   0    1.80    4.10
 -10   3   0   11.20    5.80
 -10   3   0   14.10    4.20
  10   3   0   11.50    2.90
  11  -3   0  121.49   12.00
 -11  -3   0  128.49   10.50
 -11  -3   0  125.39   10.60
 -11   3   0  123.69   12.00
 -11   3   0  124.99   13.60
 -11   3   0  117.09   11.80
 -12  -3   0   -1.70    3.30
 -12  -3   0   -0.80    2.90
  12  -3   0    4.30    3.80
 -12   3   0    8.90    4.50
  12   3   0    3.20    2.30
 -12   3   0    7.10    6.60
 -12   3   0   -2.30    4.20
 -13  -3   0   -4.70    3.70
 -13  -3   0    8.20    3.40
 -13   3   0    2.20    4.40
  13   3   0   -0.60    1.80
 -13   3   0    1.70    6.30
 -13   3   0    6.40    4.90
 -14  -3   0  -13.60    3.60
  14  -3   0    1.30    6.40
 -14  -3   0    4.70    3.10
 -14   3   0   -2.00    4.70
 -14   3   0   11.30    7.00
 -14   3   0    3.90    4.80
 -15  -3   0  125.29   12.40
 -15  -3   0  126.29   10.20
  15  -3   0  109.49   11.80
 -15   3   0  126.29   12.80
 -15   3   0  139.59   14.10
 -15   3   0  112.59   14.50
 -16  -3   0   -1.20    5.00
 -16  -3   0    9.90    3.70
 -16   3   0    0.60    6.60
 -16   3   0    9.30    5.50
 -16   3   0   10.80    7.50
   0  -4   0  789.92   49.30
   0  -4   0  764.42   49.00
   0  -4   0  835.12   51.09
   0  -4   0  738.93   49.10
   0   4   0  724.13   48.90
   0   4   0  747.73   60.69
  -1  -4   0  742.23   50.29
   1  -4   0  806.62   50.89
   1  -4   0  811.92   50.59
  -1  -4   0  790.72   50.29
   1  -4   0  770.62   63.89
   1  -4   0  834.72   50.59
   1  -4   0  822.52   50.69
   1   4   0  805.62   50.29
   1   4   0  795.32   50.29
  -1   4   0  738.43   50.59
  -1   4   0  791.42   50.59
  -1   4   0  757.52   50.49
  -1   4   0  728.93   63.49
   2  -4   0 1625.94  115.39
  -2  -4   0 1527.95   98.29
   2  -4   0 1535.15   98.59
   2  -4   0 1619.14   99.19
  -2  -4   0 1565.04  109.39
   2  -4   0 1538.65   98.69
  -2  -4   0 1511.95   98.49
  -2  -4   0 1589.34   98.29
  -2   4   0 1545.95   98.79
  -2   4   0 1563.84  114.89
   2   4   0 1466.65  108.79
   2   4   0 1571.54   98.19
  -2   4   0 1626.14   99.89
  -2   4   0 1501.85   98.49
   2   4   0 1589.04   98.19
  -3  -4   0 1331.87   82.09
  -3  -4   0 1299.37   82.09
  -3  -4   0 1263.67   92.59
   3  -4   0 1268.67   83.19
  -3  -4   0 1267.07   82.29
   3  -4   0 1309.17   82.69
   3  -4   0 1294.97   82.49
  -3   4   0 1266.17   83.79
   3   4   0 1317.67   81.59
  -3   4   0 1278.17   82.39
   3   4   0 1314.37   81.59
  -3   4   0 1251.57   82.69
   3   4   0 1421.46   93.69
  -3   4   0 1345.77  100.59
  -4  -4   0   70.29    5.60
   4  -4   0   94.89    8.40
   4  -4   0   59.49    6.30
   4  -4   0   63.89    6.40
  -4  -4   0   68.99    6.20
  -4  -4   0   65.19    5.60
  -4  -4   0   65.19   14.10
  -4   4   0   74.39    7.50
  -4   4   0   86.39   22.70
  -4   4   0   62.69    6.70
  -4   4   0   67.69    6.30
   4   4   0   53.29   14.50
  -5  -4   0  265.17   29.40
   5  -4   0  291.37   19.40
  -5  -4   0  267.47   18.50
   5  -4   0  321.17   45.50
  -5  -4   0  259.77   18.90
   5  -4   0  311.87   20.60
  -5  -4   0  277.87   18.50
  -5   4   0  302.07   20.60
   5   4   0  304.67   29.50
  -5   4   0  290.37   19.80
  -5   4   0  268.77   19.80
  -5   4   0  281.27   41.10
   6  -4   0 1139.79   97.09
   6  -4   0 1178.78   74.79
  -6  -4   0 1180.98   74.19
   6  -4   0 1156.28   75.89
  -6  -4   0 1136.69   85.79
  -6  -4   0 1194.78   74.69
   6   4   0 1194.28   74.39
  -6   4   0 1160.88   75.99
  -6   4   0 1185.18   75.59
  -6   4   0 1159.48   75.29
   6   4   0 1196.18   86.69
  -6   4   0 1064.29   95.69
  -7  -4   0  186.18   25.50
  -7  -4   0  140.19   11.50
   7  -4   0  132.29   30.30
   7  -4   0  148.59   11.30
   7  -4   0  176.58   13.70
  -7  -4   0  157.08   11.00
  -7   4   0  135.79   13.10
   7   4   0  159.18   23.80
  -7   4   0  124.29   30.50
  -7   4   0  155.78   12.60
  -7   4   0  175.68   13.70
   7   4   0  149.69   11.10
   8  -4   0  631.94   43.30
  -8  -4   0  622.64   41.40
  -8  -4   0  629.54   41.80
  -8   4   0  652.53   42.70
  -8   4   0  659.63   43.50
   8   4   0  637.54   41.40
  -8   4   0  663.13   43.30
   9  -4   0   36.70    6.20
  -9  -4   0   36.50    4.50
  -9  -4   0   43.40    5.00
   9   4   0   37.60    4.10
  -9   4   0   44.70    6.40
  -9   4   0   32.20    5.90
  -9   4   0   31.00    6.80
 -10  -4   0    1.50    2.80
 -10  -4   0   -2.80    2.50
  10  -4   0   -1.50    3.90
 -10   4   0   -5.10    3.90
  10   4   0    0.00    2.00
 -10   4   0    2.20    3.80
 -10   4   0   -1.30    4.80
  11  -4   0  157.88   14.80
 -11  -4   0  169.98   12.90
 -11  -4   0  154.98   12.70
 -11   4   0  176.88   15.00
 -11   4   0  156.38   14.20
  11   4   0  166.08   11.70
 -11   4   0  167.28   16.00
 -12  -4   0   59.79    6.40
 -12  -4   0   41.50    6.20
  12  -4   0   37.20    7.30
 -12   4   0   59.79    8.40
 -12   4   0   48.20    8.80
  12   4   0   58.99    5.00
 -12   4   0   48.60    7.90
  13  -4   0   16.20    5.90
 -13  -4   0   21.20    5.90
 -13  -4   0   25.50    4.40
 -13   4   0   29.00    6.30
 -13   4   0   22.00    7.60
 -13   4   0   33.90    6.80
 -14  -4   0   18.40    5.20
  14  -4   0    0.40    4.60
 -14  -4   0   10.70    3.50
 -14   4   0   13.70    5.60
 -14   4   0   16.20    7.10
 -14   4   0    4.10    5.70
 -15  -4   0    8.90    3.00
 -15  -4   0   29.80    6.10
 -15   4   0   17.10    7.70
 -15   4   0    7.20    5.50
 -15   4   0   19.40    7.10
 -16  -4   0   19.20    6.20
  16  -4   0   29.90    6.40
 -16   4   0   22.70    6.60
 -16   4   0    8.00    7.20
 -16   4   0   20.40    7.70
   0  -5   0    3.60    3.30
   0  -5   0   -2.20    3.10
   0  -5   0    0.40    2.80
   0  -5   0   -2.50    3.00
   0   5   0    9.00    3.00
   0   5   0   -1.90    3.10
   0   5   0   -2.00   11.40
   1  -5   0  505.45   34.60
   1  -5   0  574.84   51.59
   1  -5   0  495.95   34.50
  -1  -5   0  519.75   34.40
   1  -5   0  538.05   34.70
   1  -5   0  523.35   35.00
  -1  -5   0  538.75   34.40
  -1   5   0  513.55   34.90
  -1   5   0  536.05   34.60
   1   5   0  484.65   48.20
  -1   5   0  506.05   51.69
  -1   5   0  552.74   34.70
   1   5   0  529.25   34.20
   1   5   0  544.75   34.30
  -2  -5   0  116.69    9.10
   2  -5   0  125.79   10.70
  -2  -5   0  113.59   21.40
   2  -5   0  126.29    9.80
  -2  -5   0  109.89    9.30
  -2  -5   0  121.29    9.10
   2  -5   0  140.89   27.70
   2  -5   0  119.79    9.90
  -2   5   0  123.19    9.70
   2   5   0  116.49   20.00
  -2   5   0  110.29   10.40
  -2   5   0   97.99   23.00
   2   5   0  121.19    8.80
  -2   5   0  100.99    9.40
   2   5   0  112.19    8.80
  -2   5   0  120.19   10.60
   3  -5   0   30.40    4.80
  -3  -5   0   41.40    4.50
   3  -5   0   38.80    5.30
  -3  -5   0   45.70   14.20
   3  -5   0   22.50   13.80
   3  -5   0   45.10    6.20
  -3  -5   0   39.20    4.30
  -3   5   0   45.40    6.30
  -3   5   0   40.60   16.70
   3   5   0   30.00   13.20
   3   5   0   43.90    3.80
  -3   5   0   36.80    4.50
  -3   5   0   33.70    5.00
   3   5   0   44.10    3.80
  -4  -5   0 2171.88  139.79
   4  -5   0 2248.38  141.29
   4  -5   0 2194.58  140.39
  -4  -5   0 2172.68  139.89
   4  -5   0 2318.37  140.59
  -4  -5   0 2168.38  140.09
  -4  -5   0 2187.48  152.58
  -4   5   0 2179.58  140.09
   4   5   0 2147.69  152.68
  -4   5   0 2216.38  140.69
  -4   5   0 2377.06  141.29
  -4   5   0 2221.38  163.28
  -5  -5   0  692.23   58.79
   5  -5   0  740.33   47.30
  -5  -5   0  698.03   46.80
  -5  -5   0  730.13   46.50
   5  -5   0  737.03   48.30
   5  -5   0  728.63   47.30
  -5  -5   0  727.43   46.40
   5   5   0  746.43   59.39
  -5   5   0  714.53   47.60
  -5   5   0  733.13   47.10
  -5   5   0  764.62   70.59
  -5   5   0  713.63   48.10
   6  -5   0  241.68   17.60
  -6  -5   0  241.08   16.80
  -6  -5   0  269.87   32.30
   6  -5   0  224.98   40.10
   6  -5   0  251.37   19.30
  -6  -5   0  248.88   17.30
   6   5   0  224.28   30.50
  -6   5   0  255.57   43.40
  -6   5   0  280.27   21.60
   6   5   0  248.68   18.70
  -6   5   0  229.48   18.90
  -6   5   0  261.07   18.50
  -7  -5   0  306.87   36.80
  -7  -5   0  294.17   20.10
  -7  -5   0  293.07   20.50
   7  -5   0  255.27   46.60
   7  -5   0  282.17   20.60
   7  -5   0  307.67   22.40
  -7   5   0  310.67   22.30
   7   5   0  344.77   34.10
  -7   5   0  293.07   21.60
  -7   5   0  439.76   58.79
   7   5   0  313.77   20.20
  -7   5   0  287.07   21.60
  -8  -5   0    3.60    2.70
   8  -5   0   -5.70    3.70
  -8  -5   0    2.40    2.60
   8   5   0    2.10    2.10
  -8   5   0    4.70    3.70
  -8   5   0    5.60    4.10
  -8   5   0    1.40    4.60
  -9  -5   0  132.19   10.70
  -9  -5   0  142.09   11.10
   9  -5   0  135.99   13.50
  -9   5   0  139.89   13.10
   9   5   0  139.19   10.30
  -9   5   0  141.79   13.00
  -9   5   0  161.68   12.60
  10  -5   0   47.70    7.70
 -10  -5   0   65.59    6.40
 -10  -5   0   59.49    6.20
 -10   5   0   40.70    7.60
 -10   5   0   55.09    8.00
 -10   5   0   77.39    8.40
  11  -5   0    2.50    4.70
 -11  -5   0    3.60    3.00
 -11  -5   0    2.90    3.10
 -11   5   0    7.50    5.40
 -11   5   0   -1.30    4.50
  11   5   0   14.60    2.50
 -11   5   0    4.90    4.80
  12  -5   0  119.69   13.00
 -12  -5   0  119.49   10.40
 -12  -5   0  108.09   10.70
 -12   5   0  118.49   12.80
 -12   5   0  140.19   13.50
 -12   5   0  149.29   13.50
 -13  -5   0  200.58   19.40
 -13  -5   0  178.18   14.20
  13  -5   0  185.68   17.30
 -13   5   0  190.58   17.20
 -13   5   0  193.88   22.80
 -13   5   0  211.88   17.80
 -14  -5   0   26.60    5.90
 -14  -5   0   35.60    4.50
  14  -5   0   26.00    6.60
 -14   5   0   35.60    7.70
 -14   5   0   30.40    7.70
 -14   5   0   23.50    7.50
  15  -5   0    2.00    4.00
 -15  -5   0   17.50    3.70
 -15  -5   0   16.90    5.30
 -15   5   0   17.70    7.30
 -15   5   0   19.90    7.40
 -15   5   0   12.20    6.10
  16  -5   0    4.90    8.30
 -16  -5   0    8.10    5.30
 -16   5   0   12.80    7.00
 -16   5   0    3.90    6.60
 -16   5   0   -2.30    5.40
   0  -6   0  319.67   22.20
   0  -6   0  328.67   22.30
   0  -6   0  313.57   22.70
   0  -6   0  311.47   22.60
   0   6   0  326.27   42.90
   0   6   0  337.07   22.30
   0   6   0  326.07   22.20
   0   6   0  391.76   45.90
  -1  -6   0   49.20    6.50
   1  -6   0   57.79    6.70
  -1  -6   0   39.50    5.50
   1  -6   0   50.29    6.30
  -1  -6   0   42.40    5.40
   1  -6   0   79.89   22.90
  -1  -6   0   57.39    5.90
   1  -6   0   53.79    6.50
   1  -6   0   46.80    5.90
   1   6   0   62.29   17.70
   1   6   0   55.89    5.80
  -1   6   0   62.79    6.30
  -1   6   0   40.10   19.10
   1   6   0   72.19   18.50
  -1   6   0   49.50    6.40
  -1   6   0   57.09    6.00
   1   6   0   50.09    5.70
  -1   6   0   56.49    6.50
  -2  -6   0   22.30    4.10
   2  -6   0   24.40    4.80
   2  -6   0   38.70    6.20
   2  -6   0   32.00   17.40
  -2  -6   0   17.50   13.80
   2  -6   0   27.20    4.50
  -2  -6   0   17.50    3.80
  -2  -6   0   21.30    4.00
  -2   6   0   24.80    5.20
  -2   6   0   22.00    4.80
   2   6   0   28.40    3.80
  -2   6   0   26.50    4.30
   2   6   0   25.90    3.90
  -2   6   0   30.10    4.70
  -2   6   0   35.00   19.60
   2   6   0   39.90   13.60
   3  -6   0  127.29   10.70
  -3  -6   0  126.89    9.70
  -3  -6   0  108.09    9.90
   3  -6   0  187.98   35.90
   3  -6   0  128.49   11.60
   3  -6   0  132.09   10.60
  -3  -6   0  121.29   24.30
  -3  -6   0  121.59    9.70
  -3   6   0   84.09   27.00
   3   6   0  125.59    9.20
   3   6   0  121.59   25.00
  -3   6   0  121.39   10.80
  -3   6   0  106.19   10.80
   3   6   0  134.39    9.20
  -4  -6   0  148.09   25.40
  -4  -6   0  135.89   11.00
   4  -6   0  128.99   11.80
   4  -6   0  160.18   32.30
  -4  -6   0  146.19   11.00
  -4  -6   0  145.29   11.30
   4  -6   0  166.28   13.50
   4  -6   0  152.78   12.20
  -4   6   0  148.39   13.10
   4   6   0  207.38   29.00
  -4   6   0  175.08   12.30
  -4   6   0  122.29   29.20
   4   6   0  142.69    9.90
   4   6   0  146.79    9.90
  -4   6   0  146.89   11.60
   5  -6   0  338.07   24.00
  -5  -6   0  375.66   37.80
   5  -6   0  318.27   23.70
  -5  -6   0  341.27   22.90
   5  -6   0  316.87   24.90
  -5  -6   0  339.97   23.30
  -5  -6   0  385.36   23.00
  -5   6   0  345.47   24.80
  -5   6   0  325.97   24.10
  -5   6   0  343.57   25.00
  -5   6   0  367.26   53.29
   5   6   0  348.27   37.20
   6  -6   0  811.22   53.39
  -6  -6   0  805.62   52.59
   6  -6   0  791.22   53.29
   6  -6   0  845.82   54.79
  -6  -6   0  816.42   52.59
  -6  -6   0  832.22   52.99
  -6  -6   0  798.02   67.09
  -6   6   0  862.81   53.49
  -6   6   0  826.62   53.99
   6   6   0  819.52   67.09
  -6   6   0  809.52   80.79
  -6   6   0  791.82   54.39
  -7  -6   0  347.67   23.40
  -7  -6   0  354.06   23.00
   7  -6   0  347.17   25.60
   7  -6   0  335.17   23.70
  -7   6   0  338.77   24.60
  -7   6   0  327.07   25.10
  -7   6   0  338.87   23.90
  -8  -6   0    2.00    2.50
   8  -6   0   -1.30    2.80
  -8  -6   0   -3.50    2.30
   8  -6   0    1.90    4.10
  -8   6   0   -1.30    3.50
  -8   6   0    0.00    4.40
  -8   6   0   -7.00    3.80
   8   6   0   -1.00    2.00
   9  -6   0  492.85   34.10
  -9  -6   0  496.55   31.80
  -9  -6   0  449.76   31.50
  -9   6   0  489.55   33.30
  -9   6   0  478.15   32.60
  -9   6   0  453.75   33.60
  10  -6   0   57.49    8.40
 -10  -6   0   63.89    6.70
 -10  -6   0   60.79    6.60
 -10   6   0   59.19    8.40
 -10   6   0   71.89    8.20
 -10   6   0   67.99    8.70
 -11  -6   0   83.89    7.70
 -11  -6   0   70.39    7.50
  11  -6   0   71.29   10.00
 -11   6   0   82.49    9.30
 -11   6   0   74.19    9.60
 -11   6   0   60.69    9.10
 -12  -6   0  283.67   20.10
 -12  -6   0  273.37   19.50
  12  -6   0  244.18   22.10
 -12   6   0  270.57   21.60
 -12   6   0  283.27   22.60
 -12   6   0  306.37   22.50
  13  -6   0    0.50    5.40
 -13  -6   0   16.70    3.60
 -13  -6   0   15.40    4.50
 -13   6   0   19.00    6.20
 -13   6   0   22.50    6.70
 -13   6   0    3.20    5.50
 -14  -6   0    4.50    2.60
  14  -6   0   -1.20    4.90
 -14  -6   0    3.60    4.20
 -14   6   0    0.80    5.40
 -14   6   0    6.00    5.70
 -14   6   0    9.40    6.30
  15  -6   0   18.90    6.40
 -15  -6   0   11.00    5.00
 -15   6   0    2.50    5.90
 -15   6   0    8.20    6.00
 -15   6   0    5.10    6.20
 -16  -6   0    8.00    5.50
 -16  -6   0   30.00   11.10
  16  -6   0   -1.90    4.80
 -16   6   0    0.50    6.60
 -16   6   0   -3.20    5.60
   0  -7   0   -4.10    3.40
   0  -7   0   -1.10    3.10
   0  -7   0    5.90    3.60
   0  -7   0   -4.20    3.90
   0   7   0    9.90   15.70
   0   7   0   -0.40    3.30
   0   7   0  -12.80   11.90
   0   7   0   -2.60    3.70
   1  -7   0  290.27   41.40
  -1  -7   0  255.07   18.00
  -1  -7   0  230.68   17.30
  -1  -7   0  222.48   18.20
  -1  -7   0  238.98   17.50
   1  -7   0  238.88   18.30
   1  -7   0  229.68   18.00
   1  -7   0  266.67   18.20
   1  -7   0  258.77   17.70
  -1   7   0  243.58   18.00
  -1   7   0  245.28   18.30
   1   7   0  249.68   17.40
   1   7   0  240.28   36.40
  -1   7   0  257.87   17.90
   1   7   0  236.48   17.30
   1   7   0  213.08   36.80
  -1   7   0  224.88   38.00
   2  -7   0   43.90    6.00
   2  -7   0   43.00    6.10
   2  -7   0   20.10   16.10
   2  -7   0   31.90    5.50
  -2  -7   0   40.60    5.30
  -2  -7   0   44.80    5.30
  -2   7   0   45.90    5.70
  -2   7   0   44.40    6.40
  -2   7   0   45.00    6.10
  -2   7   0   50.59   21.10
  -2   7   0   38.90    6.10
   2   7   0   41.30    5.10
   2   7   0   45.10    5.10
   2   7   0   26.20   17.50
  -3  -7   0  161.38   12.10
  -3  -7   0  139.79   11.90
  -3  -7   0  143.59   27.50
   3  -7   0  147.69   12.70
  -3  -7   0  159.88   11.80
   3  -7   0  145.29   13.50
   3  -7   0  146.99   12.70
   3  -7   0  141.39   28.80
  -3   7   0  122.99   30.60
  -3   7   0  127.79   12.90
   3   7   0  160.18   29.70
  -3   7   0  140.09   13.30
   3   7   0  165.98   11.40
  -3   7   0  167.68   12.30
  -3   7   0  163.98   13.00
   3   7   0  171.88   11.50
  -4  -7   0  592.74   38.30
  -4  -7   0  597.64   38.30
   4  -7   0  596.14   40.00
  -4  -7   0  573.44   38.50
   4  -7   0  569.44   38.90
  -4  -7   0  575.74   55.59
   4  -7   0  590.14   39.00
   4  -7   0  545.05   61.39
   4   7   0  585.44   37.50
   4   7   0  544.65   54.99
  -4   7   0  629.34   63.89
  -4   7   0  572.24   38.40
  -4   7   0  573.74   39.20
   4   7   0  594.24   37.50
  -4   7   0  599.44   39.90
  -5  -7   0  123.59   10.60
  -5  -7   0  130.09   10.20
   5  -7   0  142.69   12.00
  -5  -7   0   93.19   23.60
   5  -7   0  130.29   12.70
  -5  -7   0  136.39   10.20
   5  -7   0  130.69   11.40
   5  -7   0  113.99   27.80
  -5   7   0  122.29   12.30
   5   7   0  139.19   27.00
  -5   7   0   86.89   26.90
  -5   7   0  135.19   11.10
   6  -7   0   76.79    8.70
   6  -7   0   83.79    8.80
  -6  -7   0   86.69    8.20
  -6  -7   0  103.49    8.10
   6  -7   0  111.59   11.30
  -6  -7   0  102.39    8.10
  -6  -7   0   88.69   20.60
  -6   7   0   81.69    9.90
   6   7   0   68.69   18.60
  -6   7   0   79.09    9.30
  -6   7   0  103.79    9.20
  -6   7   0   78.89   27.40
  -7  -7   0   13.20    3.30
   7  -7   0   16.60    4.30
  -7  -7   0    7.80    3.20
  -7  -7   0   21.80    3.60
   7  -7   0   16.90    5.50
  -7   7   0   26.10    6.20
  -7   7   0   18.00    4.40
  -7   7   0   13.50    4.80
  -8  -7   0  569.54   38.20
  -8  -7   0  589.44   38.50
   8  -7   0  577.84   40.80
   8  -7   0  586.24   38.90
  -8   7   0  586.94   40.50
  -8   7   0  585.94   39.90
  -8   7   0  585.14   38.90
   9  -7   0   18.60    6.50
  -9  -7   0    5.50    3.20
  -9  -7   0    8.10    3.10
  -9   7   0   16.30    4.60
  -9   7   0    8.10    5.10
  -9   7   0    8.20    4.90
 -10  -7   0   11.20    3.50
  10  -7   0   13.40    6.10
 -10  -7   0   12.60    3.80
 -10   7   0   19.30    5.20
 -10   7   0    9.80    5.20
 -10   7   0   10.40    5.50
 -11  -7   0    2.50    3.20
  11  -7   0    0.20    5.30
 -11  -7   0    3.40    3.40
 -11   7   0   -4.20    4.70
 -11   7   0    3.30    4.50
 -11   7   0   10.90    5.60
 -12  -7   0   -1.20    3.80
  12  -7   0    1.60    5.40
 -12  -7   0    0.50    2.80
 -12   7   0    5.80    5.70
 -12   7   0    6.30    4.90
 -12   7   0    3.10    5.50
  13  -7   0   41.80    8.70
 -13  -7   0   50.29    6.90
 -13  -7   0   49.20    5.60
 -13   7   0   56.89    9.10
 -13   7   0   33.60    7.00
 -13   7   0   54.89    9.30
  14  -7   0   47.70    8.80
 -14  -7   0   52.29    7.40
 -14  -7   0   54.19    5.30
 -14   7   0   45.10    9.10
 -14   7   0   49.90    9.50
 -14   7   0   43.40    7.50
  15  -7   0    8.70    6.20
 -15  -7   0    5.30    4.80
 -15   7   0    7.80    5.30
 -15   7   0    8.80    6.90
 -15   7   0   15.70    6.60
 -16  -7   0   -4.70    4.90
 -16  -7   0   20.40    8.80
  16  -7   0    9.60    6.40
 -16   7   0    2.70    5.00
   0  -8   0  240.98   18.30
   0  -8   0  229.08   17.50
   0  -8   0  239.98   18.10
   0  -8   0  229.18   17.30
   0   8   0  261.07   41.20
   0   8   0  237.38   40.20
   0   8   0  235.58   17.50
   0   8   0  238.48   17.40
  -1  -8   0   -3.20    3.40
  -1  -8   0   -3.20    3.50
  -1  -8   0   -3.20    3.40
   1  -8   0   -0.20    3.30
  -1  -8   0    0.50    4.10
   1  -8   0    8.10    4.70
   1  -8   0   -0.90    3.60
   1  -8   0   -1.00    3.60
  -1   8   0    4.60   17.00
   1   8   0   -6.10    3.10
   1   8   0    1.50    3.50
   1   8   0   17.50    9.40
  -1   8   0   -0.40    3.70
  -1   8   0   -0.70    3.40
   1   8   0  -14.90   12.60
   2  -8   0  112.39   11.30
  -2  -8   0  116.19    9.60
   2  -8   0  105.19   10.40
   2  -8   0  111.19   10.00
  -2  -8   0   97.79    9.40
  -2  -8   0   93.09    9.40
   2  -8   0  104.09   27.50
   2   8   0   96.49    8.90
  -2   8   0  107.29   10.30
  -2   8   0   86.09    9.20
   2   8   0  114.89   29.70
  -2   8   0   92.89   10.00
  -2   8   0  106.89   10.00
   2   8   0  110.89    9.20
  -2   8   0  125.49   30.70
  -3  -8   0  173.28   14.10
   3  -8   0  172.98   37.50
  -3  -8   0  191.28   14.20
   3  -8   0  184.38   15.00
   3  -8   0  191.18   16.00
   3  -8   0  201.68   15.30
  -3   8   0  189.28   15.10
   3   8   0  172.98   13.50
   3   8   0  193.48   13.70
  -3   8   0  146.39   34.30
  -3   8   0  203.18   14.60
  -3   8   0  187.98   15.20
  -3   8   0  167.68   15.60
   3   8   0  131.09   28.40
  -4  -8   0   22.50    4.40
   4  -8   0   10.60   11.80
   4  -8   0   29.20    5.90
  -4  -8   0   10.20    4.00
  -4  -8   0   16.50    4.20
   4  -8   0   17.50    5.10
  -4  -8   0   26.20   17.30
   4  -8   0   23.80    6.10
   4   8   0   25.00    3.40
   4   8   0    1.90   14.00
  -4   8   0   24.90    4.70
  -4   8   0   18.40    5.00
  -4   8   0    8.40    5.40
   4   8   0   18.80    3.30
  -4   8   0   22.80    6.00
  -4   8   0   11.90   20.40
   5  -8   0  286.37   25.20
  -5  -8   0  332.57   23.60
  -5  -8   0  343.07   23.50
  -5  -8   0  364.26   23.50
  -5  -8   0  413.16   49.99
   5  -8   0  351.96   24.50
   5  -8   0  318.47   24.20
   5  -8   0  271.07   48.50
  -5   8   0  384.46   25.00
  -5   8   0  342.27   25.40
   5   8   0  335.87   21.80
   5   8   0  374.36   41.30
  -5   8   0  289.37   48.70
  -5   8   0  328.77   23.60
   5   8   0  350.36   21.80
   6  -8   0  127.29   11.90
  -6  -8   0  117.59   10.40
   6  -8   0  128.99   11.60
   6  -8   0  130.39   13.30
  -6  -8   0  141.59   11.00
  -6  -8   0  125.99   10.40
  -6   8   0  130.79   11.00
  -6   8   0  141.69   13.10
  -6   8   0  119.69   12.00
   7  -8   0   47.50    6.90
  -7  -8   0   57.49    6.30
   7  -8   0   57.39    8.70
  -7  -8   0   52.69    6.20
   7  -8   0   81.19    8.10
  -7  -8   0   64.09    6.80
  -7   8   0   47.80    7.90
  -7   8   0   64.39    8.20
  -7   8   0   72.59    7.10
  -8  -8   0  245.78   17.00
  -8  -8   0  234.88   17.30
   8  -8   0  231.68   17.80
   8  -8   0  264.07   20.40
  -8   8   0  238.68   19.50
  -8   8   0  210.68   17.10
  -8   8   0  249.08   18.90
  -9  -8   0  163.68   12.30
   9  -8   0  152.18   15.30
   9  -8   0  139.69   12.40
  -9  -8   0  131.79   11.70
  -9   8   0  144.39   14.40
  -9   8   0  157.38   12.60
  -9   8   0  157.68   14.70
  10  -8   0   47.40    8.50
 -10  -8   0   43.00    5.90
 -10  -8   0   47.50    5.90
 -10   8   0   45.20    8.60
 -10   8   0   44.60    8.30
 -10   8   0   47.50    6.40
 -11  -8   0   49.10    6.30
 -11  -8   0   49.50    5.90
  11  -8   0   33.90    8.20
 -11   8   0   32.10    7.80
 -11   8   0   49.10    6.60
 -11   8   0   49.80    9.00
  12  -8   0   34.50    7.80
 -12  -8   0   31.00    5.00
 -12   8   0   31.10    7.80
 -12   8   0   31.10    5.90
 -12   8   0   24.20    7.50
  13  -8   0  117.09   14.30
 -13  -8   0  125.69   10.70
 -13  -8   0  132.59   12.10
 -13   8   0  140.99   15.10
 -13   8   0  154.68   15.30
 -13   8   0  128.09   12.10
 -14  -8   0    0.80    2.60
  14  -8   0    4.30    5.90
 -14  -8   0    4.80    4.40
 -14   8   0    1.00    6.50
 -14   8   0   13.40    7.20
 -14   8   0    5.10    4.50
  15  -8   0   13.00    6.80
 -15  -8   0    6.10    4.80
 -15   8   0    4.00    4.40
 -15   8   0    8.70    7.20
 -15   8   0    5.30    6.40
  16  -8   0    9.60    6.80
 -16  -8   0    6.60    5.60
 -16  -8   0   17.60    9.30
 -16   8   0    2.30    7.50
 -16   8   0    6.00    3.30
 -16   8   0    3.70    4.00
   0  -9   0   -3.00    4.30
   0  -9   0    0.40    4.60
   0  -9   0   -3.80    3.90
   0  -9   0   10.80    4.10
   0   9   0   20.70   17.20
   0   9   0    3.00    3.90
   0   9   0    0.60    4.20
   0   9   0   -4.70   15.70
  -1  -9   0   57.99    8.30
   1  -9   0   65.79    7.40
   1  -9   0   68.19    8.30
  -1  -9   0   70.09    7.70
   1  -9   0   50.79    7.60
  -1  -9   0   46.40    6.80
  -1  -9   0   73.99    7.90
   1  -9   0   72.99    8.70
  -1   9   0   61.29    7.40
   1   9   0  103.89   27.90
  -1   9   0  113.39   30.40
   1   9   0   70.99    7.40
   1   9   0   69.79    7.20
  -1   9   0   51.09    7.40
   1   9   0   29.80   22.50
  -2  -9   0  454.75   32.30
   2  -9   0  499.15   65.69
   2  -9   0  477.95   32.70
  -2  -9   0  501.65   34.10
  -2  -9   0  436.46   35.30
   2  -9   0  479.95   33.10
  -2  -9   0  460.35   32.20
   2  -9   0  498.25   33.80
   2   9   0  443.86   56.69
  -2   9   0  482.15   33.30
  -2   9   0  438.96   32.70
   2   9   0  490.55   32.00
  -2   9   0  611.34   62.89
   2   9   0  494.25   32.10
  -3  -9   0   10.00    4.30
  -3  -9   0   11.80    4.30
  -3  -9   0   21.30    4.70
   3  -9   0   26.60    5.70
   3  -9   0   29.00   20.10
   3  -9   0   18.40    5.60
   3  -9   0   18.70    5.50
  -3   9   0   27.00    6.50
   3   9   0    4.90   13.40
   3   9   0   23.10   16.40
   3   9   0   21.70    4.10
  -3   9   0   22.80    5.10
   3   9   0   13.80    4.00
  -3   9   0   30.20    6.10
  -3   9   0   32.40    5.20
  -3   9   0   32.90   21.30
   4  -9   0 1094.19   72.59
   4  -9   0 1107.19   72.49
   4  -9   0 1134.19  102.49
  -4  -9   0 1124.09   71.89
  -4  -9   0 1144.19   71.99
   4  -9   0 1139.89   73.69
  -4   9   0 1120.59   73.19
   4   9   0 1121.79   71.19
   4   9   0 1097.19   71.19
  -4   9   0 1085.19   72.79
  -4   9   0 1097.39   71.99
   4   9   0 1077.49   93.69
  -4   9   0 1153.88   73.49
  -4   9   0 1084.89  102.89
   5  -9   0   67.49    8.40
  -5  -9   0   46.70   18.60
  -5  -9   0   72.29    7.60
   5  -9   0   76.59   10.20
   5  -9   0   92.49   30.40
   5  -9   0   70.09    8.50
  -5  -9   0   66.59    7.50
  -5  -9   0   75.39    7.60
   5   9   0   61.49   19.00
   5   9   0   75.09    6.00
  -5   9   0   85.49   10.10
  -5   9   0   84.19    7.90
   5   9   0   63.59    5.90
  -5   9   0   82.79   28.80
  -5   9   0   76.79    8.70
  -5   9   0   68.49    9.40
  -6  -9   0  274.67   20.10
   6  -9   0  302.67   21.20
  -6  -9   0  271.77   19.80
  -6  -9   0  285.87   19.80
   6  -9   0  299.27   22.60
   6  -9   0  274.37   20.90
  -6   9   0  277.67   20.00
  -6   9   0  258.27   21.80
  -6   9   0  268.17   21.20
   7  -9   0    0.30    3.90
   7  -9   0   -1.10    5.30
  -7  -9   0    1.70    3.10
   7  -9   0    2.80    4.10
  -7  -9   0    4.40    3.30
  -7  -9   0    2.60    3.10
  -7   9   0   -1.70    3.10
  -7   9   0    3.40    4.70
  -7   9   0    0.50    4.10
   8  -9   0  205.98   17.40
   8  -9   0  166.98   14.60
  -8  -9   0  179.78   13.60
  -8  -9   0  195.18   14.20
  -8  -9   0  170.68   13.60
  -8   9   0  164.68   16.10
  -8   9   0  153.48   15.60
  -8   9   0  176.78   13.70
  -9  -9   0   86.79    8.70
  -9  -9   0   98.29    8.90
   9  -9   0   77.59    9.10
   9  -9   0   71.99   10.80
  -9   9   0   92.29   11.10
  -9   9   0   90.79    8.90
  -9   9   0   99.49   11.90
 -10  -9   0    3.30    3.60
  10  -9   0    6.50    6.00
 -10  -9   0    9.00    3.80
 -10   9   0    5.80    5.70
 -10   9   0    0.40    5.30
 -10   9   0    9.10    4.00
 -11  -9   0   11.00    4.10
  11  -9   0    7.50    6.20
 -11   9   0    6.00    4.10
 -11   9   0   11.10    6.20
 -11   9   0    5.20    6.10
 -12  -9   0   20.40    5.00
  12  -9   0   10.70    7.00
 -12  -9   0   12.70    3.80
 -12   9   0   -1.00    6.20
 -12   9   0   13.90    6.70
 -12   9   0    9.90    4.20
  13  -9   0   17.70    7.60
 -13  -9   0   11.70    3.90
 -13  -9   0   12.70    4.90
 -13   9   0    9.30    4.20
 -13   9   0   29.90    8.20
 -13   9   0   17.10    7.40
  14  -9   0    5.60    6.60
 -14  -9   0    1.00    4.40
 -14  -9   0    0.60    2.40
 -14  -9   0    3.20    2.90
 -14   9   0    0.30    6.20
 -14   9   0    7.70    3.70
 -14   9   0    0.80    6.40
  15  -9   0   10.60    7.40
 -15  -9   0   11.60    5.70
 -15  -9   0   15.90    9.10
 -15   9   0   10.70    8.30
 -16  -9   0   14.10    9.20
 -16  -9   0   18.90    6.30
  16  -9   0    7.40    7.40
 -16   9   0   29.50    9.80
   0 -10   0  476.45   33.00
   0 -10   0  468.45   33.70
   0 -10   0  483.85   33.40
   0 -10   0  496.05   34.10
   0  10   0  465.95   34.00
   0  10   0  489.15   33.10
   0  10   0  438.16   61.89
   0  10   0  488.05   67.39
   1 -10   0  164.98   12.80
  -1 -10   0  134.89   12.60
  -1 -10   0  117.79   12.50
   1 -10   0  154.48   14.60
   1 -10   0  139.69   13.20
   1 -10   0  140.89   13.80
   1  10   0  163.58   36.10
   1  10   0  125.19   12.30
  -1  10   0  124.19   12.40
  -1  10   0  164.68   37.60
   1  10   0  154.38   12.10
  -1  10   0  152.88   13.40
   1  10   0  203.18   37.80
  -2 -10   0  562.14   38.80
   2 -10   0  566.84   37.80
   2 -10   0  558.84   44.70
  -2 -10   0  548.75   37.20
   2 -10   0  517.85   37.90
  -2 -10   0  578.54   37.80
   2 -10   0  613.14   76.39
  -2 -10   0  540.55   37.40
  -2  10   0  534.95   37.90
  -2  10   0  551.94   76.29
   2  10   0  549.65   36.90
   2  10   0  562.74   67.99
  -2  10   0  532.45   37.50
   2  10   0  458.75   62.49
   2  10   0  578.84   37.10
  -3 -10   0   34.70    6.00
  -3 -10   0   37.90    6.00
   3 -10   0   37.00    6.70
   3 -10   0   18.60    5.60
  -3 -10   0   50.69    6.50
   3 -10   0   49.60   24.30
  -3 -10   0   44.50    6.30
  -3 -10   0   36.10    8.20
   3  10   0   38.40    5.40
  -3  10   0   37.60    6.30
  -3  10   0   37.90    7.30
  -3  10   0   37.20    7.00
   3  10   0   40.20    5.50
  -3  10   0   26.70    5.70
   3  10   0   75.99   21.80
  -3  10   0   36.30   21.10
   3  10   0   17.80   13.50
  -4 -10   0  470.05   30.60
   4 -10   0  451.55   31.40
  -4 -10   0  452.05   30.50
   4 -10   0  462.55   68.89
   4 -10   0  381.76   33.60
  -4 -10   0  429.76   30.60
   4 -10   0  438.36   31.20
   4  10   0  558.84   56.49
   4  10   0  456.25   29.80
  -4  10   0  433.96   31.40
  -4  10   0  439.16   30.70
  -4  10   0  356.16   61.39
  -4  10   0  432.26   31.90
   4  10   0  498.65   54.29
  -4  10   0  467.55   32.10
   4  10   0  435.76   29.70
  -5 -10   0  450.15   29.70
   5 -10   0  418.66   30.60
   5 -10   0  449.66   32.30
   5 -10   0  439.26   30.60
  -5 -10   0  448.46   29.70
  -5 -10   0  424.46   31.80
  -5  10   0  420.86   29.70
   5  10   0  435.26   28.40
  -5  10   0  399.66   30.80
  -5  10   0  441.66   31.00
   5  10   0  435.96   28.40
  -5  10   0  425.96   31.40
  -6 -10   0  161.98   12.80
   6 -10   0  175.68   14.50
   6 -10   0  151.48   15.50
   6 -10   0  147.99   13.80
  -6 -10   0  149.49   13.00
  -6 -10   0  158.58   12.90
  -6  10   0  185.48   16.40
  -6  10   0  152.38   12.90
  -6  10   0  150.38   13.90
  -6  10   0  157.88   14.40
  -7 -10   0  105.39   10.80
   7 -10   0  142.29   14.80
  -7 -10   0  125.39   11.00
   7 -10   0  150.68   12.60
   7 -10   0  114.99   11.90
  -7 -10   0  114.29   10.70
  -7  10   0  133.49   14.00
  -7  10   0  149.59   13.40
  -7  10   0  125.69   10.80
   8 -10   0   57.09    7.20
  -8 -10   0   49.10    6.80
   8 -10   0   42.70    7.30
  -8 -10   0   49.99    6.50
   8 -10   0   54.79    9.40
  -8 -10   0   59.69    7.00
  -8  10   0   57.39    6.50
  -8  10   0   44.00    8.10
  -8  10   0   45.50    8.80
   9 -10   0    7.20    4.50
  -9 -10   0    6.30    3.70
  -9 -10   0    4.50    4.20
   9 -10   0   13.10    6.80
  -9  10   0    5.50    5.70
  -9  10   0    6.00    3.80
  -9  10   0    7.80    5.60
 -10 -10   0  110.29   11.00
  10 -10   0   85.59   12.50
 -10 -10   0  100.89    9.80
 -10  10   0  109.29    9.60
 -10  10   0  109.29   12.60
 -10  10   0   64.99   11.40
 -11 -10   0    7.60    4.30
 -11 -10   0    3.50    3.80
  11 -10   0   -2.10    5.70
 -11  10   0   -1.20    5.70
 -11  10   0    5.20    3.70
 -11  10   0    8.80    6.30
 -12 -10   0   52.69    7.50
  12 -10   0   56.49   10.90
 -12 -10   0   47.00    6.60
 -12  10   0   80.59   11.30
 -12  10   0   54.99   10.00
 -12  10   0   62.19    6.50
 -13 -10   0    5.10    3.60
 -13 -10   0    2.20    4.40
  13 -10   0    0.40    6.20
 -13  10   0    7.70    6.70
 -13  10   0   -6.20    5.60
 -13  10   0    4.50    4.80
 -14 -10   0   -5.50    7.80
 -14 -10   0    1.50    2.60
 -14 -10   0   -4.00    4.30
  14 -10   0    7.80    7.40
 -14 -10   0   -0.20    2.90
 -14  10   0    5.60    6.90
 -15 -10   0    3.80    4.80
  15 -10   0    4.40    7.30
 -15 -10   0    2.60    8.90
 -15  10   0    0.40    7.40
   0 -11   0    4.10    4.50
   0 -11   0   -5.70    5.00
   0 -11   0    2.00    5.50
   0 -11   0   -0.70    5.00
   0  11   0   -1.60    3.80
   0  11   0   39.10   23.10
   0  11   0    5.80    4.40
   0  11   0   -5.00   14.90
  -1 -11   0  191.38   18.00
   1 -11   0  207.98   16.60
   1 -11   0  217.98   18.00
   1 -11   0  217.38   18.00
  -1 -11   0  218.08   17.30
  -1 -11   0  200.88   17.20
   1 -11   0  222.48   17.30
  -1 -11   0  204.38   16.60
  -1  11   0  131.99   36.80
  -1  11   0  195.08   16.70
   1  11   0  203.28   42.90
  -1  11   0  194.18   16.80
  -1  11   0  212.78   46.50
   1  11   0  219.78   17.90
   1  11   0  179.08   39.30
   1  11   0  212.08   16.50
   2 -11   0    4.10    5.10
  -2 -11   0    5.00    4.90
  -2 -11   0   14.00    4.60
  -2 -11   0   13.10    6.10
  -2 -11   0    8.30    5.00
   2 -11   0   17.60    6.80
   2 -11   0   17.30    6.20
   2  11   0   29.30   16.20
  -2  11   0   13.30    4.90
   2  11   0   17.70    4.60
  -2  11   0   -4.20    4.30
   2  11   0    5.80    4.00
   2  11   0   -5.60   16.50
   3 -11   0   17.20    5.60
  -3 -11   0    9.50    4.20
   3 -11   0   16.10    6.10
   3 -11   0   12.40    6.00
  -3 -11   0   11.70    4.70
   3 -11   0   27.00   17.40
  -3 -11   0   19.40    6.90
  -3 -11   0   11.30    4.60
  -3 -11   0   10.10    4.70
  -3  11   0   14.90    5.10
   3  11   0    7.70    3.70
  -3  11   0   25.60   22.60
  -3  11   0   11.50    5.60
   3  11   0   10.60    4.00
  -3  11   0    6.20    4.90
   3  11   0    2.50   16.50
  -4 -11   0   76.09   10.80
   4 -11   0   78.19    9.60
  -4 -11   0   64.29    8.20
   4 -11   0   96.89   11.50
  -4 -11   0   81.69    8.80
   4 -11   0   85.19    9.80
  -4 -11   0   94.29    9.60
  -4 -11   0   76.89    8.60
  -4  11   0   88.29    9.10
   4  11   0   74.49    7.70
  -4  11   0  104.69   11.10
  -4  11   0   65.79    9.20
  -4  11   0   63.09    9.20
   4  11   0   85.59    7.90
   5 -11   0  296.27   24.00
   5 -11   0  294.17   22.30
  -5 -11   0  293.47   21.80
  -5 -11   0  277.97   21.60
  -5 -11   0  297.77   21.50
   5 -11   0  281.67   22.50
  -5  11   0  287.57   22.40
  -5  11   0  307.97   23.00
   5  11   0  298.47   20.20
  -5  11   0  285.87   23.20
   5  11   0  306.37   20.20
  -5  11   0  299.87   21.60
   6 -11   0   36.20    8.10
  -6 -11   0   44.80    7.00
  -6 -11   0   38.70    6.70
   6 -11   0   56.59    7.80
  -6 -11   0   40.50    6.00
   6 -11   0   38.60    7.30
  -6  11   0   46.70    7.70
  -6  11   0   40.50    7.80
   6  11   0   42.70    3.90
  -6  11   0   35.60    7.50
  -6  11   0   48.20    6.30
   6  11   0   41.60    3.70
   7 -11   0   64.79    8.20
   7 -11   0   53.49    9.80
  -7 -11   0   43.60    6.60
   7 -11   0   48.90    7.30
  -7 -11   0   62.29    7.20
  -7 -11   0   53.79    7.00
  -7  11   0   75.09    9.40
  -7  11   0   52.69    8.90
  -7  11   0   46.60    6.30
  -7  11   0   44.80    8.70
   8 -11   0    3.00    4.10
  -8 -11   0    4.00    3.90
   8 -11   0   -3.20    4.60
  -8 -11   0   -1.30    3.60
   8 -11   0   -3.30    5.90
  -8 -11   0    0.60    3.40
  -8  11   0    2.00    5.90
  -8  11   0    5.40    3.50
  -8  11   0    2.20    5.50
  -8  11   0   -2.20    5.90
   9 -11   0  354.76   26.60
  -9 -11   0  375.96   25.90
   9 -11   0  362.66   29.30
  -9 -11   0  394.56   26.10
  -9  11   0  344.37   27.80
  -9  11   0  349.17   28.50
  -9  11   0  348.67   25.00
 -10 -11   0  290.47   20.20
 -10 -11   0  278.47   20.10
  10 -11   0  258.47   20.50
  10 -11   0  234.58   23.60
 -10  11   0  255.77   19.00
 -10  11   0  253.87   23.00
 -10  11   0  271.57   22.40
 -11 -11   0   -4.40    3.90
  11 -11   0   -4.20    5.90
 -11 -11   0    6.70    4.00
 -11  11   0   -0.60    3.20
 -11  11   0    4.70    6.40
 -11  11   0    7.60    6.20
 -12 -11   0   49.10    6.70
 -12 -11   0   65.79    7.90
  12 -11   0   55.39   10.90
 -12 -11   0   55.89    6.60
 -12  11   0   51.79   10.10
 -12  11   0   43.90    6.30
 -12  11   0   40.40    9.30
 -13 -11   0   18.10    4.30
 -13 -11   0   17.80    4.50
 -13 -11   0   14.20    5.30
 -13 -11   0   20.50    9.60
 -13  11   0   19.90    8.60
 -13  11   0   15.10    7.10
 -14 -11   0    7.70    3.20
  14 -11   0   10.70    7.70
 -14 -11   0    5.20    5.00
 -14 -11   0    1.20    8.90
 -14 -11   0    4.30    3.40
 -14  11   0   15.70    8.50
 -15 -11   0  -11.50    8.00
 -15 -11   0   -3.10    5.00
  15 -11   0   -0.10    7.20
 -15  11   0   -5.90    7.30
   0 -12   0   68.99    9.80
   0 -12   0   99.89   10.50
   0 -12   0   85.99   10.50
   0 -12   0   90.99   11.50
   0  12   0  110.89   10.70
   0  12   0  114.89   34.50
   0  12   0   80.49    9.70
   0  12   0   81.19   29.40
  -1 -12   0   62.39    8.40
   1 -12   0   57.09    9.00
  -1 -12   0   73.89    8.80
   1 -12   0   63.59    9.00
   1 -12   0   57.69    8.00
  -1 -12   0   71.39    9.10
   1 -12   0   68.29    8.90
  -1 -12   0   73.19    9.90
   1  12   0   59.79    7.80
  -1  12   0   63.09    8.50
  -1  12   0   41.00   22.10
   1  12   0   46.90    7.40
   1  12   0   57.79   24.00
   1  12   0   23.20   19.60
  -1  12   0   78.89    9.10
  -1  12   0   84.79   28.60
  -2 -12   0   34.20    7.00
   2 -12   0   46.90    9.30
  -2 -12   0   41.10    6.50
  -2 -12   0   61.89    9.50
   2 -12   0   42.70    7.10
  -2 -12   0   47.60    7.30
  -2 -12   0   37.20    6.90
   2 -12   0   49.50    8.50
   2  12   0   48.80    6.90
  -2  12   0   27.80    6.80
  -2  12   0   35.50    6.80
   2  12   0   56.59    7.00
   3 -12   0  973.50   64.69
   3 -12   0  968.50   64.99
  -3 -12   0  991.70   64.19
  -3 -12   0  954.60   64.29
  -3 -12   0  953.30   66.09
  -3 -12   0  973.00   64.49
  -3 -12   0  979.50   64.69
   3 -12   0  991.80   65.89
  -3  12   0 1015.60   65.19
   3  12   0  964.40   63.59
   3  12   0  974.30   63.59
  -3  12   0  978.20   64.79
   4 -12   0    1.20    5.30
  -4 -12   0    3.70    4.30
   4 -12   0    9.40    4.70
  -4 -12   0    4.30    4.20
   4 -12   0    9.00    6.00
  -4 -12   0    2.40    4.10
  -4 -12   0    6.80    4.40
  -4 -12   0    0.50    5.70
  -4  12   0    4.90    4.20
   4  12   0   11.20    3.90
   4  12   0   -3.10    3.00
  -4  12   0   -8.90    4.40
  -4  12   0    8.00    5.70
  -5 -12   0   76.59    9.90
   5 -12   0  123.69   11.90
   5 -12   0   98.09   12.40
  -5 -12   0  124.79   11.20
   5 -12   0  116.39   11.90
  -5 -12   0   93.79   13.10
  -5 -12   0   97.69   10.70
  -5 -12   0  126.09   11.30
   5  12   0  105.59    9.20
  -5  12   0  110.99   10.80
  -5  12   0  100.39   11.70
  -5  12   0  126.99   12.60
  -5  12   0  112.29   12.10
   5  12   0  105.69    9.20
   6 -12   0    2.40    5.00
   6 -12   0   -5.00    5.30
  -6 -12   0   -4.90    3.50
  -6 -12   0   -2.40    3.60
   6 -12   0   -6.70    4.10
  -6 -12   0    3.70    3.90
  -6 -12   0    3.50    3.90
  -6  12   0    3.30    6.00
  -6  12   0    1.90    3.60
  -6  12   0  -10.00    4.80
  -6  12   0    0.10    4.30
   6  12   0    0.60    2.10
  -7 -12   0    0.70    3.80
  -7 -12   0   -5.70    3.60
  -7 -12   0    4.70    3.90
   7 -12   0   10.00    6.30
  -7 -12   0   -0.20    3.70
   7 -12   0    0.70    4.70
   7 -12   0   -6.20    4.50
  -7  12   0    1.40    5.70
  -7  12   0    4.30    3.60
  -7  12   0   10.80    6.30
  -7  12   0    4.40    5.40
  -8 -12   0   18.90    5.00
   8 -12   0   20.10    7.80
  -8 -12   0   23.60    5.40
   8 -12   0   22.30    5.80
   8 -12   0   15.50    6.00
  -8 -12   0   19.30    5.20
  -8  12   0   18.60    4.60
  -8  12   0   12.20    6.50
  -8  12   0   17.20    6.80
  -8  12   0   26.90    7.50
   9 -12   0  131.99   16.20
   9 -12   0  148.29   14.00
  -9 -12   0  143.69   12.90
  -9 -12   0  129.29   12.80
   9 -12   0  132.89   12.80
  -9  12   0  143.49   11.80
  -9  12   0  167.78   16.70
  -9  12   0  155.48   15.60
  -9  12   0  130.69   15.50
  10 -12   0  113.79   14.60
 -10 -12   0  127.99   12.10
  10 -12   0  118.49   12.70
 -10 -12   0  134.49   12.10
 -10 -12   0  130.59   11.60
 -10  12   0  104.79   10.30
 -10  12   0  115.59   14.80
 -10  12   0  120.29   14.70
 -10  12   0  117.99   14.20
 -11 -12   0    1.40    4.00
  11 -12   0    8.80    7.50
 -11 -12   0   -3.90    4.40
 -11 -12   0    4.90    3.90
 -11  12   0    6.70    6.80
 -11  12   0   -3.40    6.30
 -11  12   0   -1.10    2.90
 -12 -12   0    4.60    4.10
 -12 -12   0    6.30    4.80
  12 -12   0   20.70    8.90
 -12 -12   0   12.30    8.40
 -12 -12   0    4.20    3.90
 -12  12   0   23.00    8.00
 -12  12   0  -15.70    6.10
 -13 -12   0   22.10    5.90
 -13 -12   0   13.30    4.70
  13 -12   0   17.30    8.90
 -13 -12   0   15.50    4.30
 -13 -12   0   54.09   12.70
 -13  12   0   19.90    8.40
 -14 -12   0    4.90    3.40
 -14 -12   0    1.20    8.50
 -14 -12   0   14.80    5.60
  14 -12   0    2.30    7.60
 -14 -12   0    1.60    3.60
 -14  12   0    7.40    7.50
 -15 -12   0   44.20   12.60
 -15 -12   0   41.90    7.90
  15 -12   0   23.80    9.70
 -15  12   0   42.00   11.30
 -15  12   0   35.30   12.60
   0 -13   0    2.60    5.60
   0 -13   0    2.00    5.00
   0 -13   0   -0.80    4.80
   0 -13   0    2.70    5.40
   0  13   0   -6.30    4.20
   0  13   0   -4.00    4.40
   1 -13   0   56.89    8.80
   1 -13   0   40.50    8.90
  -1 -13   0   37.80    6.70
  -1 -13   0   53.99    8.00
  -1 -13   0   37.00    8.40
  -1 -13   0   42.80    7.80
   1 -13   0   48.90    7.50
   1 -13   0   44.20    8.10
  -1  13   0   43.90    7.20
   1  13   0   53.29    7.60
   1  13   0   44.30    7.10
  -1  13   0   43.50    7.70
  -2 -13   0  219.18   19.70
   2 -13   0  257.87   21.00
  -2 -13   0  291.77   20.40
  -2 -13   0  251.37   19.30
   2 -13   0  206.58   20.50
  -2 -13   0  271.47   21.80
   2 -13   0  235.38   19.60
  -2 -13   0  274.57   20.50
   2  13   0  250.87   19.20
  -2  13   0  245.18   20.00
  -2  13   0  259.17   19.90
   2  13   0  241.58   19.10
  -3 -13   0   86.39    9.80
   3 -13   0   98.19   11.70
   3 -13   0   93.69   13.20
  -3 -13   0   91.59   10.00
  -3 -13   0   78.29    9.70
   3 -13   0   71.39    9.70
  -3 -13   0   86.19   10.40
  -3 -13   0  101.69   12.60
  -3  13   0  100.89   11.40
   3  13   0   74.09    8.80
   3  13   0   69.89    8.60
  -3  13   0   93.99   10.60
   4 -13   0   47.80    9.00
   4 -13   0   44.60    7.90
  -4 -13   0   59.79    7.90
  -4 -13   0   41.60    7.10
  -4 -13   0   42.80    7.10
  -4 -13   0   63.79   10.30
   4 -13   0   41.60    8.20
  -4 -13   0   43.30    7.40
  -4  13   0   54.59    8.60
   4  13   0   48.90    6.40
  -4  13   0   41.80    7.60
   4  13   0   58.29    6.70
  -5 -13   0   13.30    4.90
   5 -13   0   13.80    5.80
  -5 -13   0    8.20    4.50
  -5 -13   0    8.20    4.80
  -5 -13   0   13.90    5.00
   5 -13   0    5.20    5.70
  -5 -13   0    4.50    6.10
   5 -13   0    4.80    5.90
   5  13   0   13.60    3.90
  -5  13   0    7.50    5.80
   5  13   0   22.00    4.10
  -5  13   0   15.60    6.30
   6 -13   0    3.00    5.20
   6 -13   0    5.40    5.50
  -6 -13   0   -4.10    3.80
  -6 -13   0    6.80    4.30
  -6 -13   0  -11.90    5.10
   6 -13   0   -2.70    5.80
  -6 -13   0    5.70    4.20
  -6 -13   0    1.90    3.90
  -6  13   0   -3.80    5.10
   6  13   0    4.40    2.60
  -6  13   0   -6.20    5.90
   6  13   0    0.30    2.30
  -6  13   0   -0.30    5.00
  -7 -13   0    0.40    4.10
  -7 -13   0    4.80    6.90
  -7 -13   0   -0.40    4.10
  -7 -13   0   -5.50    3.90
   7 -13   0    1.50    6.20
   7 -13   0    6.50    5.30
   7 -13   0    3.40    5.40
  -7 -13   0   -4.70    4.10
  -7  13   0   -9.20    3.90
  -7  13   0    2.80    5.90
  -7  13   0    4.80    5.90
  -7  13   0   -3.90    3.50
  -8 -13   0  126.49   12.20
   8 -13   0  117.09   12.40
   8 -13   0  114.99   13.00
  -8 -13   0   96.99   14.70
  -8 -13   0  145.19   12.70
  -8 -13   0  121.49   11.70
  -8 -13   0  109.89   11.60
   8 -13   0  101.09   14.40
  -8  13   0  104.89   14.00
  -8  13   0   96.09   13.40
  -8  13   0  130.69   11.20
  -8  13   0  116.69   13.80
  -9 -13   0  148.09   17.70
  -9 -13   0  162.28   14.00
  -9 -13   0  171.38   14.20
  -9 -13   0  156.68   14.10
   9 -13   0  141.69   15.00
   9 -13   0  122.89   13.30
   9 -13   0  148.49   17.20
  -9  13   0  188.08   18.10
  -9  13   0  158.58   17.30
  -9  13   0  142.49   15.90
  -9  13   0  145.29   12.40
 -10 -13   0   58.89    8.20
 -10 -13   0   54.39   12.40
  10 -13   0   43.90    8.70
  10 -13   0   50.99   10.80
 -10 -13   0   65.39    8.10
 -10 -13   0   68.79    8.10
 -10  13   0   58.89    6.60
 -10  13   0   53.99   10.10
 -10  13   0   52.99   11.00
 -10  13   0   59.19   10.70
  11 -13   0   -2.30    7.40
 -11 -13   0    9.30    4.70
 -11 -13   0    7.50    9.20
 -11 -13   0   11.40    4.80
 -11 -13   0   14.00    5.60
 -11  13   0    7.70    7.20
 -11  13   0   11.70    8.10
 -11  13   0   -2.50    7.10
 -12 -13   0   28.70    6.60
  12 -13   0   14.30    8.70
 -12 -13   0   19.00    9.30
 -12 -13   0   20.70    5.50
 -12 -13   0   31.20    5.70
 -12  13   0   34.50   10.60
 -12  13   0   21.10    8.40
  13 -13   0   22.60    9.30
 -13 -13   0   13.30    4.50
 -13 -13   0   17.10    9.80
 -13 -13   0   13.90    4.90
 -13 -13   0   17.80    6.20
 -13  13   0    6.60    9.70
 -13  13   0   22.50    8.80
 -14 -13   0    9.40    9.00
 -14 -13   0   -7.50    4.90
  14 -13   0   -6.00    7.90
 -14 -13   0    0.60    3.50
 -14 -13   0    3.60    4.00
 -14  13   0   -3.40    7.90
 -14  13   0    3.50    9.90
   0 -14   0   24.10    7.30
   0 -14   0   24.60    6.50
   0 -14   0   46.30    8.30
   0 -14   0   32.40    7.40
   0  14   0   35.00    6.80
   0  14   0   24.50    6.40
   1 -14   0   -2.70    4.00
  -1 -14   0    6.90    5.30
  -1 -14   0    1.60    5.40
   1 -14   0    3.80    5.50
   1 -14   0   -1.90    5.00
  -1 -14   0   -2.00    4.00
  -1 -14   0   -6.20    5.40
   1 -14   0    4.40    5.90
  -1  14   0   -3.60    3.90
   1  14   0    2.80    4.60
  -1  14   0   -8.60    4.60
   1  14   0   -2.20    4.10
   2 -14   0   26.30    7.00
   2 -14   0   17.40    5.80
  -2 -14   0   10.90    5.20
   2 -14   0   28.30    7.50
  -2 -14   0   20.70    5.80
  -2 -14   0   23.30    7.70
  -2 -14   0   21.10    6.10
  -2 -14   0   14.00    5.40
   2  14   0   13.10    5.30
  -2  14   0   22.70    6.20
  -2  14   0   21.70    6.70
   2  14   0   30.90    6.00
  -3 -14   0   57.29   10.50
  -3 -14   0   46.80    8.40
  -3 -14   0   50.69    8.20
  -3 -14   0   86.19    9.90
   3 -14   0   64.39   10.50
   3 -14   0   62.89    9.30
   3 -14   0   67.69    9.80
  -3 -14   0   72.79    9.60
   3  14   0   65.79    8.10
   3  14   0   73.79    8.50
  -3  14   0   56.09    9.10
  -3  14   0   96.29   11.30
   4 -14   0   -7.00    5.00
  -4 -14   0    9.50    6.70
  -4 -14   0   -5.10    4.20
   4 -14   0   -4.90    5.40
  -4 -14   0  -10.10    4.10
  -4 -14   0    2.00    4.50
  -4 -14   0    4.00    4.80
   4 -14   0   14.10    6.60
   4  14   0    2.70    4.30
   4  14   0    3.50    3.80
  -4  14   0   -1.60    5.00
  -4  14   0    4.80    5.00
  -5 -14   0   -0.40    5.70
  -5 -14   0    0.30    4.30
  -5 -14   0    6.90    4.70
  -5 -14   0    5.50    4.50
  -5 -14   0   -1.90    4.50
   5 -14   0    4.60    6.00
   5 -14   0    5.30    6.30
  -5  14   0   -4.00    5.20
  -5  14   0   13.20    6.10
   5  14   0    2.70    3.40
   5  14   0    5.40    3.50
   6 -14   0  362.96   28.30
  -6 -14   0  277.77   24.50
  -6 -14   0  308.37   27.70
  -6 -14   0  326.07   25.20
   6 -14   0  357.96   26.20
   6 -14   0  384.56   26.50
  -6 -14   0  319.27   25.30
  -6 -14   0  300.77   24.90
   6  14   0  337.07   22.90
  -6  14   0  363.06   27.30
  -6  14   0  367.26   26.60
   6  14   0  346.27   23.00
  -7 -14   0   14.50    5.80
  -7 -14   0    7.10    5.00
  -7 -14   0    7.40    7.80
  -7 -14   0    5.50    4.60
  -7 -14   0    8.10    5.20
   7 -14   0    4.30    5.70
   7 -14   0   10.90    6.00
   7 -14   0    6.50    7.10
  -7  14   0    4.30    6.00
  -7  14   0   11.80    7.30
  -7  14   0   -2.60    5.80
  -8 -14   0   -4.10    6.60
  -8 -14   0    0.80    4.30
   8 -14   0   -2.60    7.40
  -8 -14   0    7.00    4.90
   8 -14   0   -1.80    5.70
  -8 -14   0    6.00    5.00
   8 -14   0   -0.90    5.80
  -8 -14   0    9.30    5.30
  -8  14   0    6.20    6.00
  -8  14   0    6.60    7.40
  -8  14   0    4.70    6.50
   9 -14   0   23.40    8.70
  -9 -14   0    7.50    4.90
  -9 -14   0    9.50    4.90
  -9 -14   0   -9.00    6.90
   9 -14   0    5.10    5.90
   9 -14   0   15.50    5.60
  -9 -14   0    8.00    5.50
  -9  14   0    7.90    7.30
  -9  14   0   19.80    8.40
  -9  14   0    6.10    6.60
  10 -14   0   89.69   11.20
 -10 -14   0   78.59    9.60
 -10 -14   0   70.89    9.80
  10 -14   0   78.79   13.60
 -10 -14   0   90.59   10.00
 -10  14   0   68.39   11.90
 -10  14   0   76.59   13.30
 -11 -14   0   -4.40    4.60
 -11 -14   0   10.30    8.30
 -11 -14   0    1.30    4.30
  11 -14   0    9.10    8.30
 -11 -14   0    3.00    4.10
 -11  14   0    4.40    8.30
 -11  14   0    8.30    7.50
 -12 -14   0   26.70   10.90
 -12 -14   0   20.40    5.30
 -12 -14   0   10.10    5.30
 -12 -14   0   19.00    6.10
  12 -14   0   29.00   10.10
 -12  14   0   41.10   10.60
 -12  14   0   30.10    9.70
 -13 -14   0   29.70    5.90
 -13 -14   0   30.70    7.10
 -13 -14   0   25.30    5.90
 -13 -14   0   39.20   11.80
  13 -14   0   40.70   10.70
 -13  14   0   28.50    9.30
 -14 -14   0    1.20    4.30
  14 -14   0  -13.90    7.70
 -14 -14   0    2.80    5.70
 -14 -14   0  -10.70    8.70
 -14 -14   0    3.40    3.90
 -14  14   0    9.80    9.20
 -14  14   0   19.30   11.20
   0 -15   0    4.00    5.80
   0 -15   0   -0.30    5.00
   0 -15   0   -5.30    5.30
   0 -15   0    3.70    5.30
   0  15   0   -1.50    4.00
   0  15   0    6.40    4.90
  -1 -15   0   -1.70    4.30
  -1 -15   0   11.40    5.80
  -1 -15   0    4.40    5.40
   1 -15   0    2.00    5.30
  -1 -15   0   10.80    6.70
   1 -15   0    4.10    5.70
   1 -15   0    6.60    6.10
  -1  15   0   -1.00    4.80
   1  15   0   -0.70    4.60
   1  15   0    1.20    4.40
  -1  15   0    4.70    4.90
   2 -15   0  215.08   20.00
  -2 -15   0  266.37   20.10
  -2 -15   0  227.08   19.10
  -2 -15   0  232.38   21.10
  -2 -15   0  191.58   18.30
   2 -15   0  222.48   19.00
  -2 -15   0  244.28   19.60
   2 -15   0  214.58   20.90
   2  15   0  222.98   18.20
  -2  15   0  223.48   19.30
   2  15   0  226.88   18.50
  -3 -15   0   14.60    5.60
  -3 -15   0   22.00    6.00
  -3 -15   0    8.30    5.40
  -3 -15   0   -0.40    4.80
   3 -15   0    7.50    6.50
   3 -15   0    2.80    5.60
   3 -15   0    7.30    6.80
  -3 -15   0   11.70    6.80
  -3  15   0   12.40    6.60
   3  15   0   17.90    5.20
  -3  15   0   28.60    7.40
   3  15   0   15.40    5.00
   4 -15   0  147.29   16.00
   4 -15   0  160.28   17.30
  -4 -15   0  140.69   14.60
  -4 -15   0  175.18   16.10
  -4 -15   0  141.49   15.00
  -4 -15   0  151.08   15.30
  -4 -15   0  211.68   19.50
   4 -15   0  183.68   16.60
   4  15   0  161.98   13.50
  -4  15   0  145.39   16.10
   4  15   0  159.18   13.70
  -4  15   0  144.19   15.50
   5 -15   0   65.89    9.90
   5 -15   0   60.19   10.70
  -5 -15   0   46.90    8.20
   5 -15   0   54.59    9.30
  -5 -15   0   57.49   11.10
  -5 -15   0   60.89    8.50
  -5 -15   0   48.80    8.10
  -5 -15   0   36.00    7.50
   5  15   0   51.69    6.70
  -5  15   0   49.99    8.80
   5  15   0   47.40    6.80
  -5  15   0   62.99    9.80
   6 -15   0   22.60    8.40
  -6 -15   0   -2.30    4.70
  -6 -15   0   21.90    6.00
  -6 -15   0   17.10    5.90
  -6 -15   0    9.80    7.30
   6 -15   0    2.60    6.10
   6 -15   0    5.40    6.60
  -6 -15   0   10.70    5.20
   6  15   0   14.00    3.80
  -6  15   0    4.70    5.50
   6  15   0   11.60    3.80
  -6  15   0    3.70    6.00
   7 -15   0   28.50    7.60
   7 -15   0   22.70    9.10
  -7 -15   0   21.20   10.00
  -7 -15   0   45.90    7.50
  -7 -15   0   28.60    6.80
  -7 -15   0   34.10    7.10
   7 -15   0   38.50    8.30
  -7 -15   0   27.30    6.70
  -7  15   0   24.20    9.00
  -7  15   0   27.20    7.70
   7  15   0   28.50    3.20
   7  15   0   31.90    3.30
  -8 -15   0   -2.90    4.50
  -8 -15   0   -0.80    4.80
  -8 -15   0   -3.60    4.50
   8 -15   0   -2.70    5.80
  -8 -15   0   11.10    8.40
  -8 -15   0    9.80    5.50
   8 -15   0    3.80    6.00
   8 -15   0   -2.00    7.20
  -8  15   0  -11.10    6.10
  -8  15   0    4.40    7.20
  -9 -15   0   37.70   17.30
   9 -15   0   28.90    8.00
   9 -15   0   34.60   10.70
   9 -15   0   29.60    7.00
  -9 -15   0   38.60    7.70
  -9 -15   0   33.70    7.40
  -9 -15   0   42.50    7.00
  -9  15   0   34.10    9.40
  -9  15   0   24.00    9.60
 -10 -15   0   -2.80    4.70
 -10 -15   0    0.80    4.70
 -10 -15   0    2.00    4.80
  10 -15   0    1.30    5.90
  10 -15   0    2.10    7.70
 -10 -15   0   -2.20    7.30
 -10  15   0    2.70    7.10
 -10  15   0   -7.00    6.30
 -11 -15   0    6.30    8.70
 -11 -15   0    1.20    4.60
 -11 -15   0   -0.90    4.80
 -11 -15   0    5.00    5.50
  11 -15   0   15.30    9.20
 -11  15   0   -2.40    6.90
 -11  15   0   18.50    9.90
 -12 -15   0    7.30    9.50
 -12 -15   0    2.70    4.50
 -12 -15   0   -5.50    5.30
 -12 -15   0   -3.40    4.30
  12 -15   0   11.10    9.00
 -12  15   0   -2.40    7.60
 -13 -15   0   15.70    6.60
 -13 -15   0    0.80    9.70
 -13 -15   0   20.60    5.60
  13 -15   0   23.70    9.90
 -13 -15   0   10.50    5.40
 -13  15   0   11.80   10.10
 -13  15   0    9.00    8.70
 -14 -15   0   11.10    5.10
 -14 -15   0   14.60   11.10
 -14 -15   0   11.70    6.90
  14 -15   0   25.30   10.90
 -14 -15   0    7.50    4.60
 -14  15   0   -1.30    9.00
 -14  15   0    9.10   10.40
   0 -16   0   -5.20    5.70
   0 -16   0   -7.20    4.90
   0 -16   0   -0.80    5.30
   0 -16   0   -6.80    5.70
   0  16   0   -0.40    5.00
   0  16   0    2.40    5.40
   1 -16   0  141.69   15.30
  -1 -16   0  101.29   13.20
  -1 -16   0  129.99   15.20
   1 -16   0  126.09   14.60
   1 -16   0  131.49   13.60
  -1 -16   0  101.59   13.60
   1 -16   0  154.68   15.50
  -1 -16   0  127.19   13.50
  -1  16   0  115.39   13.00
   1  16   0  112.79   12.60
   1  16   0  123.09   12.90
  -1  16   0  112.89   13.30
   2 -16   0   -6.40    4.40
   2 -16   0    0.80    6.30
  -2 -16   0   -0.50    5.00
  -2 -16   0    4.60    6.70
  -2 -16   0    6.30    5.80
  -2 -16   0    2.50    5.20
   2 -16   0   -9.40    5.30
  -2 -16   0    2.50    4.90
  -2  16   0   12.40    5.60
   2  16   0    0.30    4.70
   2  16   0   -4.50    4.50
  -2  16   0    4.70    5.40
   3 -16   0   49.60    9.60
   3 -16   0   69.59   10.00
  -3 -16   0   47.90    8.70
   3 -16   0   47.50   10.00
  -3 -16   0   53.09    8.90
  -3 -16   0   50.09    9.10
  -3 -16   0   52.69   10.50
  -3  16   0   72.09   10.20
   3  16   0   60.79    8.30
   3  16   0   50.29    7.90
  -3  16   0   52.99    9.40
   4 -16   0  178.58   18.50
  -4 -16   0  131.09   15.70
   4 -16   0  137.89   16.00
  -4 -16   0  163.68   15.80
  -4 -16   0  151.18   16.10
  -4 -16   0  186.48   18.80
   4 -16   0  170.98   16.90
  -4  16   0  177.68   17.20
   4  16   0  161.88   14.30
  -4  16   0  161.38   16.40
   4  16   0  173.88   14.20
  -5 -16   0  211.58   19.30
   5 -16   0  209.38   19.90
   5 -16   0  247.38   21.30
  -5 -16   0  209.88   22.50
  -5 -16   0  229.68   20.10
   5 -16   0  202.28   21.60
  -5 -16   0  252.57   20.20
  -5  16   0  223.48   20.80
   5  16   0  245.18   17.80
   5  16   0  233.08   17.70
  -5  16   0  214.18   20.00
  -6 -16   0   -6.80    5.10
   6 -16   0   -3.40    6.20
  -6 -16   0   10.30    5.60
  -6 -16   0    4.20    5.50
   6 -16   0   -0.90    7.30
   6 -16   0    2.10    5.50
  -6 -16   0   -7.30    7.00
   6  16   0   -4.10    3.10
  -6  16   0   14.70    7.70
   6  16   0   -2.70    3.30
  -6  16   0    1.20    6.10
  -7 -16   0   12.90    8.50
  -7 -16   0   -8.00    4.30
  -7 -16   0    3.80    5.20
   7 -16   0   -5.50    6.00
   7 -16   0   -0.20    7.80
   7 -16   0   -1.00    6.40
  -7 -16   0    0.20    5.40
   7  16   0    3.20    2.50
  -7  16   0   -5.50    6.20
  -7  16   0    2.80    6.50
   8 -16   0  153.88   19.00
  -8 -16   0  169.68   21.50
   8 -16   0  174.18   17.50
   8 -16   0  154.48   16.20
  -8 -16   0  151.88   15.30
  -8 -16   0  124.29   14.30
  -8 -16   0  148.69   15.00
  -8  16   0  158.78   17.90
  -8  16   0  126.29   16.10
  -9 -16   0   16.30    6.90
  -9 -16   0   19.10    6.10
  -9 -16   0   15.30    6.40
  -9 -16   0    4.60    8.90
   9 -16   0   19.20    7.30
   9 -16   0   -2.30    8.10
  -9 -16   0   13.20    5.70
   9 -16   0   12.90    6.60
  -9  16   0   32.70    9.80
  -9  16   0    9.10    7.60
 -10 -16   0    3.60    5.00
  10 -16   0   -5.20    5.90
  10 -16   0    7.70    8.50
 -10 -16   0   -3.80    4.60
  10 -16   0    2.80    4.70
 -10 -16   0    3.70    5.70
 -10 -16   0    6.50    9.30
 -10  16   0   -5.80    8.20
 -10  16   0   -1.50    6.90
 -11 -16   0    4.40    5.40
 -11 -16   0   10.60    5.50
  11 -16   0   10.10    9.50
 -11 -16   0   11.00    6.50
 -11 -16   0   -2.20    9.00
 -11  16   0    5.80   10.60
 -11  16   0    4.10    7.60
  12 -16   0   -3.60    9.10
 -12 -16   0    3.20    9.30
 -12 -16   0    5.00    6.10
 -12 -16   0    4.00    5.10
 -12  16   0   10.50    9.80
 -12  16   0   16.90    9.00
 -13 -16   0   21.70    7.30
 -13 -16   0   27.70   12.20
 -13 -16   0   19.60    5.90
 -13 -16   0   12.60    5.70
  13 -16   0   11.50    9.90
 -13  16   0   30.10   10.20
 -13  16   0   12.80   10.90
   0 -17   0   -3.70    6.70
   0 -17   0    2.70    5.10
   0 -17   0  -10.40    5.20
   0 -17   0    4.40    6.20
   0  17   0   -0.40    5.50
   0  17   0    1.60    5.40
  -1 -17   0   15.00    7.30
   1 -17   0    1.70    6.60
  -1 -17   0    8.20    6.00
  -1 -17   0    3.80    6.80
   1 -17   0   -3.00    4.70
  -1 -17   0    6.70    5.90
   1 -17   0   13.30    6.60
   1 -17   0   -6.80    5.90
  -1 -17   0    2.80    5.70
  -1  17   0    1.30    5.10
   1  17   0    6.10    5.50
  -1  17   0    6.80    6.10
   2 -17   0    0.80    6.60
  -2 -17   0    1.30    6.00
  -2 -17   0   -4.00    5.30
  -2 -17   0    3.40    5.70
   2 -17   0   -8.80    6.10
  -2 -17   0   -3.30    6.60
  -2 -17   0    3.30    5.60
   2 -17   0    2.40    5.40
   2  17   0    6.00    5.20
  -2  17   0    4.80    6.00
  -2  17   0   -9.60    4.20
   2  17   0    0.00    5.00
   3 -17   0   13.50    7.70
  -3 -17   0   25.80    9.00
   3 -17   0    7.40    7.10
  -3 -17   0    2.40    5.60
  -3 -17   0    2.30    5.20
  -3 -17   0   -5.30    5.00
  -3 -17   0    7.20    6.40
   3 -17   0   -7.40    5.10
  -3  17   0   -0.80    5.40
   3  17   0    1.40    5.00
  -3  17   0    5.40    6.90
   3  17   0    0.20    4.80
  -4 -17   0    0.90    5.60
  -4 -17   0    7.30    6.40
  -4 -17   0   -2.20    7.30
  -4 -17   0   -2.90    5.30
   4 -17   0    9.90    7.40
   4 -17   0   12.50    6.50
   4 -17   0    2.50    7.50
  -4 -17   0    4.90    5.60
   4  17   0   -6.00    4.10
   4  17   0    6.60    4.90
  -4  17   0   12.50    7.00
  -4  17   0   -3.00    4.90
  -5 -17   0   -3.40    4.80
  -5 -17   0   -7.10    5.20
  -5 -17   0   -9.80    5.30
   5 -17   0   -4.50    7.10
   5 -17   0   -2.70    6.00
  -5 -17   0    2.10    5.20
  -5 -17   0   -2.10    7.50
   5 -17   0    9.70    7.10
   5  17   0    3.60    4.40
  -5  17   0   11.20    7.40
  -5  17   0   -3.60    5.20
   5  17   0   -2.00    3.80
  -6 -17   0   18.00    7.30
  -6 -17   0   25.70    7.20
   6 -17   0   43.10    9.20
  -6 -17   0   12.60    6.30
  -6 -17   0   15.60    9.60
   6 -17   0   23.70    8.10
  -6 -17   0   10.00    6.10
   6 -17   0   14.60    8.50
   6  17   0   16.50    4.70
  -6  17   0   39.70    9.30
   6  17   0   15.90    4.50
  -6  17   0   13.60    8.20
  -7 -17   0   44.70    8.20
   7 -17   0   23.40    8.30
   7 -17   0   29.20    8.10
   7 -17   0   24.80   10.00
  -7 -17   0   24.50    9.70
  -7 -17   0   25.70    7.10
  -7 -17   0   35.70    8.10
  -7 -17   0   23.70    7.20
  -7  17   0    7.30    7.40
   7  17   0   25.50    4.10
  -7  17   0   23.90    8.40
   7  17   0   18.70    3.80
   8 -17   0   39.00    8.30
   8 -17   0   30.20    8.90
  -8 -17   0   41.90   11.70
  -8 -17   0   34.00    7.40
  -8 -17   0   20.00    7.10
   8 -17   0   34.30   10.60
  -8 -17   0   27.20    7.40
  -8 -17   0   30.30    7.70
  -8  17   0   40.50   10.50
  -8  17   0   19.00    9.00
  -9 -17   0  126.49   14.30
   9 -17   0  130.99   15.40
  -9 -17   0  139.09   14.40
  -9 -17   0  138.59   14.70
  -9 -17   0  125.99   13.90
  -9 -17   0  125.09   18.20
   9 -17   0  125.29   17.50
   9 -17   0  144.79   14.70
  -9  17   0  122.09   15.80
  -9  17   0  124.69   16.30
 -10 -17   0   56.99   12.80
  10 -17   0   62.09   13.20
 -10 -17   0   46.20    9.10
  10 -17   0   70.59   11.30
 -10 -17   0   50.49    8.70
  10 -17   0   42.30    7.60
 -10  17   0   29.40    9.80
  11 -17   0   -5.60    9.00
 -11 -17   0    4.20    5.70
 -11 -17   0   -0.50    5.30
 -11 -17   0    4.60    9.80
 -11 -17   0   -2.70    6.00
 -11  17   0   -1.10    7.90
 -11  17   0    8.90    9.40
 -12 -17   0    7.20    5.50
 -12 -17   0    8.40    5.50
  12 -17   0   21.80   10.70
 -12 -17   0    5.40    6.70
 -12 -17   0    1.70    9.90
 -12  17   0    4.90    9.80
 -12  17   0   -0.50    8.20
  13 -17   0    8.60    9.90
 -13 -17   0    8.80   11.30
 -13 -17   0    9.00    7.00
 -13 -17   0    6.00    5.80
 -13 -17   0    8.60    5.60
 -13  17   0    0.00    9.30
   0 -18   0   24.00    7.90
   0 -18   0   14.80    6.40
   0 -18   0   13.70    7.10
   0 -18   0    6.40    7.40
   0  18   0   -0.10    5.20
   0  18   0   10.70    6.40
   1 -18   0   34.20    8.10
   1 -18   0   43.70   10.20
  -1 -18   0   47.20    9.60
  -1 -18   0   56.99   11.00
  -1 -18   0   43.50   10.60
  -1 -18   0   55.39   10.50
   1 -18   0   34.60    9.50
  -1 -18   0   59.09    9.80
   1  18   0   54.19    9.40
   1  18   0   38.70    8.30
  -1  18   0   58.79    9.60
  -1  18   0   68.29   10.60
  -2 -18   0   86.29   13.40
   2 -18   0   55.09   11.90
  -2 -18   0   70.49   10.80
  -2 -18   0   80.29   11.90
  -2 -18   0   67.19   10.80
   2 -18   0   60.29   11.70
  -2 -18   0   96.49   12.30
   2 -18   0   64.09   10.50
   2  18   0   70.89   11.50
  -2  18   0   42.00    9.80
   2  18   0   83.79   10.40
  -2  18   0   68.49   11.00
  -3 -18   0    9.90    6.90
   3 -18   0   -7.00    6.90
   3 -18   0    3.00    6.00
   3 -18   0    3.30    7.20
  -3 -18   0    1.40    6.80
  -3 -18   0   13.20    6.80
  -3 -18   0   19.90    7.00
  -3 -18   0   12.10    8.10
   3  18   0   21.40    6.50
  -3  18   0   11.90    7.00
   3  18   0    4.30    5.30
  -3  18   0   20.60    6.90
  -4 -18   0   36.50   10.30
  -4 -18   0   29.10    8.30
   4 -18   0   43.40   10.10
  -4 -18   0   26.90    7.80
  -4 -18   0   20.40    7.60
   4 -18   0   42.90   11.00
   4 -18   0   33.40    8.50
  -4 -18   0   46.10    9.50
   4  18   0   25.30    6.70
  -4  18   0   52.49   10.00
   4  18   0   41.60    7.40
  -4  18   0   61.09   10.90
  -5 -18   0   -3.80    5.30
   5 -18   0   10.00    7.70
   5 -18   0    6.90    7.70
  -5 -18   0   -8.90    5.40
  -5 -18   0   -0.70    5.60
  -5 -18   0    1.30    6.40
  -5 -18   0    4.50    7.60
   5 -18   0   -0.30    5.70
   5  18   0   -0.50    4.30
  -5  18   0    8.30    7.20
  -5  18   0    0.60    6.00
   5  18   0   -2.10    4.10
   6 -18   0   69.39   11.50
  -6 -18   0   72.89   11.30
  -6 -18   0   61.89   11.00
  -6 -18   0   83.09   11.70
   6 -18   0   61.69   11.50
  -6 -18   0   86.49   12.00
   6 -18   0  109.29   15.80
  -6 -18   0   83.09   16.70
  -6  18   0  110.79   16.30
   6  18   0  107.69    9.50
  -7 -18   0    0.90    5.50
  -7 -18   0    0.70    5.70
   7 -18   0   -6.50    6.40
  -7 -18   0  -15.30    7.10
  -7 -18   0    6.90    6.40
   7 -18   0   -1.00    6.90
  -7 -18   0    1.70    6.10
   7 -18   0   -7.00    7.90
   7  18   0    3.00    3.30
  -7  18   0   -0.10    7.40
  -7  18   0   -1.40    6.10
   7  18   0    0.70    3.00
  -8 -18   0    5.60    6.50
   8 -18   0    4.50    7.00
   8 -18   0    4.40    8.90
  -8 -18   0    3.30    6.20
  -8 -18   0   15.40   10.00
   8 -18   0   17.00    7.60
  -8 -18   0   10.80    6.50
  -8  18   0   12.50    7.60
  -8  18   0    5.60    7.50
   9 -18   0   53.89   13.10
   9 -18   0   50.49   10.60
  -9 -18   0   76.89   10.80
  -9 -18   0   73.79   14.70
  -9 -18   0   51.09    9.30
  -9 -18   0   45.50    9.50
   9 -18   0   60.19    9.90
  -9  18   0   62.89   12.20
  10 -18   0   -8.50    6.80
 -10 -18   0    0.60    9.60
 -10 -18   0    2.30    6.40
 -10 -18   0    3.70    5.40
  10 -18   0   -9.70    8.70
  10 -18   0    3.10    5.30
 -10 -18   0   -0.50    5.60
 -10  18   0   -5.80    7.50
 -10  18   0   12.00    8.70
 -11 -18   0   16.30    7.00
  11 -18   0   30.50   11.80
 -11 -18   0   39.00    8.90
 -11 -18   0   31.50   11.80
 -11 -18   0   40.70    9.00
 -11  18   0   26.40   11.40
 -11  18   0   41.40   11.30
  12 -18   0   19.50   10.70
 -12 -18   0    2.60    7.20
 -12 -18   0   10.20    6.10
 -12 -18   0   17.20   11.90
 -12 -18   0   14.40    7.00
 -12  18   0   -0.10    8.90
   0 -19   0  -10.80    5.50
   0 -19   0    3.30    5.80
   0 -19   0   18.00    8.20
   0 -19   0   12.30    8.10
   0  19   0    2.20    6.40
   0  19   0    0.60    5.60
  -1 -19   0   11.90    7.40
  -1 -19   0    9.10    6.90
  -1 -19   0   19.80    8.60
   1 -19   0    1.00    6.50
   1 -19   0    6.10    7.40
  -1 -19   0   21.60    7.70
   1 -19   0    2.90    7.10
  -1 -19   0    4.70    6.60
  -1  19   0   22.60    7.80
  -1  19   0   20.40    7.70
   1  19   0   16.60    6.90
   1  19   0   16.60    6.80
   2 -19   0   42.30   10.70
   2 -19   0   26.20    9.60
  -2 -19   0   30.80    8.50
  -2 -19   0   41.70    9.60
  -2 -19   0   56.39   10.50
  -2 -19   0   37.70   10.00
  -2 -19   0   51.09   11.50
   2 -19   0   41.50    9.00
  -2  19   0   23.70    8.50
  -2  19   0   44.70    9.50
   2  19   0   43.80    8.60
   2  19   0   36.70    8.10
   3 -19   0   -2.10    5.80
  -3 -19   0    5.10    6.70
  -3 -19   0   24.90    7.90
   3 -19   0    5.80    8.00
  -3 -19   0   10.60    6.80
  -3 -19   0    7.20    7.20
  -3 -19   0    6.70    8.10
   3 -19   0   -3.80    7.00
  -3  19   0    5.90    7.10
  -3  19   0    6.50    6.90
   3  19   0   14.30    6.10
   3  19   0    2.00    6.20
   4 -19   0  175.28   18.70
  -4 -19   0  195.08   21.50
  -4 -19   0  169.18   18.20
  -4 -19   0  131.19   17.00
  -4 -19   0  177.48   18.10
   4 -19   0  192.08   19.80
  -4 -19   0  172.18   18.30
   4 -19   0  233.88   22.70
  -4  19   0  174.58   18.50
   4  19   0  166.38   16.10
   4  19   0  170.88   16.10
  -4  19   0  173.58   18.90
  -5 -19   0  171.68   17.10
   5 -19   0  136.09   16.60
   5 -19   0  176.08   19.70
  -5 -19   0  177.08   17.40
  -5 -19   0  151.68   16.40
   5 -19   0  120.29   16.30
  -5 -19   0  127.49   16.30
   5  19   0  160.98   14.40
  -5  19   0  127.69   17.10
   5  19   0  142.69   14.00
  -6 -19   0   72.69   11.00
  -6 -19   0   58.49   10.40
  -6 -19   0   42.40   10.00
  -6 -19   0   79.49   13.80
   6 -19   0   35.80   11.70
   6 -19   0   65.29   11.50
  -6  19   0   79.79   12.40
   6  19   0   80.09    8.70
  -6  19   0   38.10   10.30
   6  19   0   59.69    7.80
   7 -19   0  180.58   18.20
   7 -19   0  128.69   19.00
  -7 -19   0  156.28   17.40
  -7 -19   0  179.98   17.50
  -7 -19   0  186.28   18.20
   7 -19   0  180.78   19.20
  -7 -19   0  158.18   21.00
  -7 -19   0  178.58   18.30
  -7  19   0  149.99   18.40
   7  19   0  164.78   13.10
   7  19   0  159.08   13.00
  -7  19   0  173.48   18.90
  -8 -19   0    2.70    9.20
  -8 -19   0    7.00    7.10
   8 -19   0    8.60    9.40
   8 -19   0    2.10    7.00
   8 -19   0    2.50    7.40
  -8 -19   0   -2.00    6.40
  -8 -19   0    7.00    6.60
  -8 -19   0   -9.10    5.30
  -8  19   0    0.50    7.30
   9 -19   0   -7.10    9.40
   9 -19   0    9.90    8.00
  -9 -19   0   15.30    6.80
  -9 -19   0   -5.50    9.00
   9 -19   0    4.70    6.60
  -9 -19   0    1.20    6.70
  -9 -19   0   13.70    6.90
  -9  19   0   18.80    9.20
  -9  19   0    9.50    7.90
 -10 -19   0    0.50    6.30
 -10 -19   0    3.70    7.00
  10 -19   0    5.60   10.10
 -10 -19   0    3.60   10.10
 -10 -19   0   -5.30    6.00
  10 -19   0   -9.20    6.90
 -10  19   0  -11.50    7.50
 -10  19   0   -5.20    7.80
  11 -19   0   -4.70   10.00
 -11 -19   0   -3.50    5.70
 -11 -19   0   -2.50    5.80
 -11 -19   0   -3.10   10.00
 -11 -19   0   10.80    7.40
 -11  19   0    4.70    9.20
 -12 -19   0    8.70    6.60
 -12 -19   0    7.60   12.10
 -12 -19   0    2.40    8.10
 -12 -19   0    3.40    6.00
 -12  19   0   -8.70    7.90
   0 -20   0   -2.90    6.30
   0 -20   0   -9.00    6.60
   0 -20   0    5.70    8.10
   0 -20   0   -2.50    6.30
   0 -20   0    5.50    7.80
   0  20   0   -1.40    6.30
   0  20   0   -9.10    6.10
   1 -20   0   30.40    9.40
  -1 -20   0   30.20   10.50
  -1 -20   0   20.30    9.30
  -1 -20   0    8.10    7.70
   1 -20   0   24.40    9.20
  -1 -20   0   32.40    8.90
   1 -20   0   27.30    9.30
  -1 -20   0    1.20    7.20
  -1  20   0   18.40    7.50
   1  20   0   20.60    7.30
   1  20   0   21.00    7.70
  -1  20   0   24.80    7.80
  -2 -20   0   95.89   13.70
  -2 -20   0   55.19   11.90
  -2 -20   0   67.79   12.70
   2 -20   0  125.19   23.40
  -2 -20   0   84.39   12.60
   2 -20   0  106.89   14.80
  -2 -20   0   62.99   13.70
   2 -20   0   84.79   13.70
   2  20   0  101.99   12.20
   2  20   0   98.29   12.00
  -2  20   0   77.99   11.90
  -2  20   0   87.79   13.20
  -3 -20   0   52.19   19.20
   3 -20   0   10.00    8.40
   3 -20   0   21.90    8.10
  -3 -20   0   29.40    8.90
  -3 -20   0    8.90    7.80
   3 -20   0   25.10   10.30
  -3 -20   0    8.50   10.10
  -3 -20   0   24.60    8.20
  -3  20   0   25.30    9.00
   3  20   0   13.60    6.80
   3  20   0   12.70    6.70
   4 -20   0  185.58   19.00
   4 -20   0  149.59   18.20
  -4 -20   0  134.09   16.90
  -4 -20   0  157.88   17.70
   4 -20   0  203.48   21.40
  -4 -20   0  164.28   17.70
  -4 -20   0  173.08   23.60
  -4 -20   0  120.39   16.60
  -4  20   0  198.58   19.60
   4  20   0  167.58   15.90
  -4  20   0  159.98   18.40
  -5 -20   0    5.20    7.10
  -5 -20   0    0.40    6.90
  -5 -20   0    6.50    7.30
   5 -20   0   12.70    8.50
  -5 -20   0    2.10    9.10
   5 -20   0    4.50    8.30
   5 -20   0   -0.30    8.70
  -5 -20   0    9.10    7.10
   5  20   0   -0.20    5.00
   5  20   0    6.80    5.20
  -5  20   0  -10.70    7.20
  -5  20   0   -2.30    6.40
  -6 -20   0   -0.40    6.30
  -6 -20   0   -2.30    6.70
   6 -20   0    0.40    7.60
   6 -20   0  -15.40    7.20
  -6 -20   0   -3.10    6.50
  -6 -20   0    3.40    7.00
  -6 -20   0  -11.10    8.00
   6 -20   0    1.70    8.60
  -6  20   0   -6.60    7.40
  -6  20   0   17.70    8.70
   6  20   0    3.50    4.60
   6  20   0   -1.20    4.30
  -7 -20   0   21.60    8.20
  -7 -20   0   29.00    8.40
   7 -20   0   22.50    9.10
  -7 -20   0    5.40    9.60
   7 -20   0    8.30    8.40
   7 -20   0   18.30   11.00
  -7 -20   0   22.00    8.30
  -7 -20   0   29.30    8.60
  -7  20   0   15.90    9.10
   7  20   0   35.80    5.30
  -7  20   0   14.20    8.50
   7  20   0   20.90    4.60
  -8 -20   0   53.09    9.90
   8 -20   0   38.90   10.10
   8 -20   0   52.99   11.40
  -8 -20   0   39.80    9.50
   8 -20   0   39.80   12.90
  -8 -20   0   34.60    9.50
  -8 -20   0   44.30    9.50
  -8 -20   0   57.09   14.20
  -8  20   0   57.59   12.20
  -8  20   0   63.19   13.30
  -9 -20   0   -3.50    7.50
   9 -20   0    0.00    6.80
  -9 -20   0   -6.60    6.30
  -9 -20   0    2.60    6.30
   9 -20   0  -16.10    8.20
   9 -20   0    2.00    8.20
  -9 -20   0    1.40    9.50
  -9  20   0  -14.40    7.10
  -9  20   0   14.30    9.40
 -10 -20   0   14.10    6.90
  10 -20   0   13.60    6.80
  10 -20   0   -2.90    8.30
 -10 -20   0   -2.10   10.90
 -10 -20   0    3.60    6.40
  10 -20   0   31.60   12.10
 -10  20   0   23.40   10.40
 -11 -20   0    5.20    6.70
 -11 -20   0    1.30    6.10
 -11 -20   0    4.80    7.80
 -11 -20   0  -11.80    9.70
  11 -20   0   19.20   11.70
  11 -20   0    7.60    4.80
 -11  20   0    5.70    8.60
   0 -21   0    4.40    7.50
   0 -21   0   -1.30    7.30
   0 -21   0  -12.00    6.50
   0 -21   0    4.20    8.80
   0  21   0   -2.30    5.90
   0  21   0    9.00    7.20
  -1 -21   0    1.10    7.40
  -1 -21   0   19.30    8.70
   1 -21   0    2.90    8.70
  -1 -21   0   11.20    7.90
  -1 -21   0   -3.40    6.40
  -1 -21   0   -8.30    7.60
   1 -21   0   -3.00    6.90
   1 -21   0    6.90    8.10
   1 -21   0   -0.80    7.30
   1  21   0    1.20    6.60
   1  21   0    9.40    6.90
  -1  21   0    9.90    7.70
  -1  21   0   -8.20    6.40
   2 -21   0    5.30    7.20
  -2 -21   0    5.00    9.00
  -2 -21   0   25.00    9.10
  -2 -21   0   -2.50    8.10
  -2 -21   0    2.10    7.00
   2 -21   0   27.00   11.60
  -2 -21   0   17.70    7.60
   2 -21   0    9.30    9.30
   2  21   0   -0.10    6.20
  -2  21   0   15.30    8.40
   2  21   0   11.30    6.70
  -3 -21   0   21.50   10.40
  -3 -21   0    5.50    8.50
   3 -21   0   15.10    8.10
   3 -21   0   14.90    9.80
  -3 -21   0   15.40    9.50
   3 -21   0   -0.90   13.30
  -3 -21   0   15.90    7.60
   3  21   0   15.40    6.90
  -3  21   0   19.40    8.60
   3  21   0   19.50    7.10
  -3  21   0   25.20    9.60
   4 -21   0   18.50    9.80
  -4 -21   0    5.80    7.40
  -4 -21   0   -7.60    6.70
   4 -21   0    3.60    8.20
  -4 -21   0   -1.30   10.80
  -4 -21   0  -15.10    7.20
  -4  21   0    2.60    7.10
   4  21   0    9.00    5.90
  -4  21   0  -10.20    6.10
   4  21   0    2.70    5.90
   5 -21   0   26.20    9.70
  -5 -21   0   25.30   13.80
  -5 -21   0   18.70    8.00
  -5 -21   0   13.60    8.40
   5 -21   0   16.00    9.20
  -5 -21   0   20.00   11.00
   5  21   0   22.90    6.70
  -5  21   0   12.20    8.40
   5  21   0   16.30    6.40
  -5  21   0   14.10   10.90
   6 -21   0   -7.50    7.40
  -6 -21   0   -9.80    7.10
   6 -21   0   -6.10   11.30
  -6 -21   0   -0.80    6.80
  -6 -21   0   17.10   11.40
  -6 -21   0    3.20    9.40
  -6 -21   0   -0.90    6.90
   6 -21   0    7.70    8.60
   6  21   0    7.40    5.10
  -6  21   0   -4.10    8.20
   6  21   0    4.10    5.20
  -6  21   0  -10.10    6.80
   7 -21   0   41.90   19.10
  -7 -21   0   11.20    7.80
  -7 -21   0   28.00    8.90
   7 -21   0    6.60   11.30
   7 -21   0   17.50    9.90
  -7 -21   0   17.40    8.50
  -7 -21   0   15.20   10.70
  -7 -21   0    9.80    8.10
  -7  21   0   23.50    9.90
   7  21   0   13.70    4.60
  -7  21   0   20.80   10.50
   7  21   0   17.20    5.10
  -8 -21   0   -5.70    7.10
  -8 -21   0   -2.30    7.60
  -8 -21   0    4.80    7.00
   8 -21   0   -5.90    9.50
   8 -21   0   -2.20    9.40
  -8 -21   0   -9.90    9.30
   8 -21   0   -2.30    7.30
  -8 -21   0    1.20    6.80
  -8  21   0   12.00   10.10
  -8  21   0    3.30    8.60
   9 -21   0  -11.40    9.10
   9 -21   0   25.50    8.60
  -9 -21   0    8.20    7.90
  -9 -21   0   -1.70    7.00
  -9 -21   0    6.10    7.40
   9 -21   0    9.00    9.10
  -9 -21   0   -2.90   10.40
  -9  21   0    1.00    8.90
  10 -21   0    4.00    6.40
 -10 -21   0    3.50    7.60
 -10 -21   0    8.70    7.30
  10 -21   0    8.20   11.60
  10 -21   0   -8.20    8.50
 -10 -21   0   -0.70    6.90
 -10 -21   0   -8.50   10.70
 -10  21   0   -2.70    9.10
   0 -22   0   56.59   13.40
   0 -22   0   60.69   12.10
   0 -22   0   70.09   13.00
   0 -22   0   70.49   12.70
   0  22   0   47.60   10.60
  -1 -22   0    2.70    6.70
   1 -22   0   13.00    8.80
  -1 -22   0    2.20    7.50
  -1 -22   0  -12.30    6.90
  -1 -22   0  -16.70    8.20
   1 -22   0    1.70    8.80
   1 -22   0    3.50    7.90
   1 -22   0    2.80    8.10
  -1  22   0    7.10    7.90
   1  22   0   -2.60    6.50
   1  22   0    5.50    7.10
  -1  22   0   -5.30    7.10
   2 -22   0   -2.50    8.20
  -2 -22   0   -1.00    7.30
   2 -22   0   -0.20    6.80
  -2 -22   0   -4.30    6.70
  -2 -22   0  -10.40    6.80
   2 -22   0   -2.00    8.80
  -2 -22   0   -9.80    7.90
  -2 -22   0    6.90    9.30
  -2  22   0   14.10    8.20
   2  22   0    9.00    7.20
   2  22   0   -1.90    6.10
  -2  22   0   -5.30    7.10
  -3 -22   0   14.40    9.30
  -3 -22   0   32.20    9.50
   3 -22   0   15.80   10.30
  -3 -22   0    2.70    9.50
  -3 -22   0   30.50    9.90
  -3 -22   0   20.50    9.40
   3 -22   0   35.00   11.20
  -3  22   0   16.40    9.10
   3  22   0   43.50    9.00
   3  22   0   21.40    7.50
  -3  22   0   14.30    7.90
  -4 -22   0    2.80    9.90
   4 -22   0   20.70   10.80
  -4 -22   0   37.50   10.00
  -4 -22   0   22.00    9.50
  -4 -22   0   14.40    8.30
   4 -22   0    9.20   10.40
   4 -22   0    8.80    9.70
   4  22   0   21.00    7.30
  -4  22   0   10.50    9.70
   4  22   0    9.70    6.30
  -4  22   0   16.90    8.10
   5 -22   0   44.40   12.40
  -5 -22   0   35.70   10.30
   5 -22   0   19.60    9.50
  -5 -22   0   39.70   10.50
  -5 -22   0   23.20    9.40
   5 -22   0   36.00   11.30
  -5 -22   0   42.00   12.50
  -5 -22   0   29.20    9.50
  -5  22   0   39.00   11.20
   5  22   0   53.99    9.10
   5  22   0   37.70    8.00
  -5  22   0   10.60    9.30
  -6 -22   0   -5.70    6.90
  -6 -22   0   -0.20    8.00
   6 -22   0    3.90    8.90
  -6 -22   0    4.40    8.00
  -6 -22   0   -3.80    9.90
   6 -22   0   -1.70    8.50
  -6 -22   0   17.00    8.90
   6 -22   0   -7.10    8.90
  -6  22   0   -4.80    8.00
   6  22   0   -5.80    4.90
  -6  22   0   -7.50    7.40
   6  22   0   -3.60    5.10
   7 -22   0   13.50    9.60
  -7 -22   0    0.00    7.00
  -7 -22   0   20.60   11.70
  -7 -22   0    5.60    7.80
  -7 -22   0    3.50    7.30
   7 -22   0   -6.90    8.90
  -7 -22   0   16.90    8.60
   7 -22   0   13.00    9.40
  -7  22   0    0.40    8.80
  -7  22   0   11.10    8.90
   7  22   0   11.00    4.70
   8 -22   0   11.90   11.40
  -8 -22   0    8.30   11.70
  -8 -22   0   -3.50    7.30
  -8 -22   0    3.60    7.70
  -8 -22   0    0.40    7.40
   8 -22   0    2.20    9.70
   8 -22   0   -2.60    8.10
  -8 -22   0    8.60    8.10
  -8  22   0   16.90    9.80
   9 -22   0    6.30    7.50
  -9 -22   0   -0.70    7.90
   9 -22   0    3.90    9.50
   9 -22   0    6.60   11.80
  -9 -22   0  -22.00    9.60
  -9 -22   0    6.20    8.30
  -9 -22   0   -4.00    7.20
  -9  22   0   -1.10    8.50
   0 -23   0   -4.60    7.90
   0 -23   0   -1.60    7.90
   0 -23   0    2.40    8.90
   0 -23   0   -4.30    8.80
   0  23   0    0.80    7.60
   0  23   0    1.50    7.40
   1 -23   0   -2.40    8.90
   1 -23   0   -6.40    9.10
   1 -23   0   15.70    9.50
   1 -23   0  -15.10    7.50
  -1 -23   0   -6.00    7.00
  -1 -23   0   -1.30    9.10
  -1 -23   0    5.50    9.30
  -1 -23   0   -1.80    8.40
  -1 -23   0   -8.40    8.30
   1  23   0   -0.50    7.30
   1  23   0    5.30    8.90
  -1  23   0   -1.20    6.90
  -1  23   0   -5.90    6.90
  -2 -23   0   17.90   11.30
   2 -23   0   38.30   11.10
  -2 -23   0   37.60   11.30
   2 -23   0   18.30    9.90
   2 -23   0   16.30    8.70
   2 -23   0   27.40   11.90
  -2 -23   0   46.70   11.70
  -2 -23   0   30.40   11.20
   2  23   0   33.60    9.10
  -2  23   0   29.00    9.30
   2  23   0   26.00    8.70
  -2  23   0   16.90    9.60
   3 -23   0   18.70    9.20
   3 -23   0   22.60   10.80
  -3 -23   0   28.10    9.70
  -3 -23   0   34.90   12.40
   3 -23   0   32.10   11.50
  -3 -23   0   23.30    9.40
  -3 -23   0   17.30   10.20
  -3  23   0   38.60   10.80
  -3  23   0   20.50    9.30
   3  23   0   17.10    8.00
   3  23   0   35.10    8.80
  -4 -23   0    8.10    8.10
  -4 -23   0   13.80   11.10
   4 -23   0   -7.90    8.80
  -4 -23   0   -6.20    7.30
   4 -23   0   -6.70    8.60
   4 -23   0   10.70   10.60
  -4 -23   0  -13.20    7.60
   4  23   0   12.30    6.90
  -4  23   0    5.60    8.30
  -4  23   0   13.50    9.50
   4  23   0   -7.40    5.70
  -5 -23   0   -1.40   10.10
  -5 -23   0    2.00    7.60
   5 -23   0    2.20   10.40
   5 -23   0   -3.90    9.30
  -5 -23   0   10.80    8.40
   5 -23   0   -8.00    8.30
  -5 -23   0   11.30    9.50
   5  23   0   -2.40    6.00
  -5  23   0    4.90    8.80
   5  23   0    2.50    5.80
  -5  23   0   17.00   10.50
  -6 -23   0   -6.00    9.00
   6 -23   0   -5.70    9.60
  -6 -23   0   -6.40    7.50
   6 -23   0   -2.70    9.30
  -6 -23   0    8.20   11.40
  -6 -23   0   16.80    9.00
  -6 -23   0    5.20    8.10
   6 -23   0    4.00    9.70
  -6  23   0    7.70    9.40
   6  23   0    9.60    6.00
   6  23   0    8.40    5.70
  -7 -23   0   -3.10    8.10
  -7 -23   0    5.90   11.20
  -7 -23   0    9.90    8.30
  -7 -23   0    0.80    8.70
   7 -23   0    4.00   10.60
  -7 -23   0    4.80    8.50
   7 -23   0    2.80    8.90
   7 -23   0    1.10    9.00
   7  23   0   10.50    5.30
  -7  23   0    3.30    9.20
   7  23   0    2.40    4.50
   8 -23   0    4.20   11.10
  -8 -23   0   -3.80    7.50
  -8 -23   0  -13.40   10.60
  -8 -23   0   -7.00    7.60
   8 -23   0  -10.60    8.00
   8 -23   0   -0.30    9.60
  -8 -23   0    6.70    8.30
  -8  23   0    0.20    8.50
   0 -24   0   18.40    9.90
   0 -24   0    5.90    8.50
   0 -24   0    5.40   10.60
   0  24   0   17.90    8.70
   0  24   0   14.40    8.90
   1 -24   0   23.70   10.60
  -1 -24   0    2.10    8.80
   1 -24   0    0.60   10.40
  -1 -24   0    2.10    8.70
  -1 -24   0   10.50    9.10
  -1 -24   0   -7.50    9.60
   1 -24   0    3.00    8.70
   1 -24   0   -3.00    7.90
   1  24   0   12.90    8.30
   1  24   0   14.80    8.20
  -1  24   0    4.40    8.30
   2 -24   0   22.30   11.30
   2 -24   0    7.30   18.80
  -2 -24   0   19.40   10.40
   2 -24   0    7.00    9.70
  -2 -24   0   -8.80    9.00
  -2 -24   0    2.60    8.50
   2 -24   0   -4.30    8.60
  -2 -24   0    3.80    9.00
  -2 -24   0    8.50    8.70
  -2  24   0   -0.40    7.90
   2  24   0    3.40    9.50
  -2  24   0   -5.00    7.70
   2  24   0    3.30    7.70
  -3 -24   0    2.60    9.00
  -3 -24   0   -4.10    8.90
   3 -24   0    2.20    9.80
  -3 -24   0  -14.90    8.70
   3 -24   0   -9.80    8.40
  -3 -24   0   -2.70    8.10
  -3 -24   0  -11.50    7.70
   3 -24   0    4.10    8.00
   3  24   0   14.70    7.70
  -3  24   0   13.40    9.10
  -3  24   0    9.10    8.90
   3  24   0   -2.10    6.90
   4 -24   0   13.10   10.50
   4 -24   0   -1.00   10.20
  -4 -24   0   21.50    9.80
   4 -24   0    0.20    9.50
   4 -24   0    0.30    9.60
  -4 -24   0    4.10    8.40
  -4 -24   0   -0.40    8.20
  -4 -24   0   -4.50    8.70
  -4 -24   0   -7.40    9.20
   4  24   0    9.50    7.30
  -4  24   0    0.40    9.10
   4  24   0    8.10    7.10
  -4  24   0    2.10    9.10
  -5 -24   0   37.60   13.40
   5 -24   0   32.00   12.60
  -5 -24   0   13.70    9.50
  -5 -24   0    8.20    9.70
  -5 -24   0   33.00   10.40
   5 -24   0   -4.80    9.90
  -5 -24   0   12.80    9.50
  -5  24   0   36.30   11.10
   5  24   0   20.30    7.40
   5  24   0   24.90    7.60
  -6 -24   0   18.80    9.70
  -6 -24   0   35.60   10.80
  -6 -24   0   33.10   11.10
  -6 -24   0    3.50   11.70
   6 -24   0   17.80   11.00
   6 -24   0   17.90   12.10
  -6 -24   0   27.20   10.70
   6  24   0   21.80    7.00
  -6  24   0   18.60   10.70
   7 -24   0  -12.10    9.00
  -7 -24   0    2.80    8.60
  -7 -24   0    6.80    9.60
  -7 -24   0   -5.90   10.40
   7 -24   0    3.80   10.30
  -7 -24   0    5.10    8.20
  -7 -24   0    5.60    8.50
  -7  24   0    4.30    9.80
   7  24   0   -0.30    4.50
   7  24   0   -4.20    4.50
   0 -25   0   12.60   10.00
   0 -25   0   -8.90    9.50
   0 -25   0    0.00    8.90
   0  25   0    3.90    7.70
   0  25   0    6.60    9.00
  -1 -25   0   16.80   11.60
   1 -25   0    0.00    9.80
   1 -25   0   13.00   10.40
  -1 -25   0    3.60    8.70
  -1 -25   0   -5.80   10.40
   1 -25   0    9.50   11.30
  -1 -25   0    8.80   11.30
  -1  25   0    3.10    8.10
   1  25   0    9.50    8.50
  -1  25   0   21.00   10.00
   1  25   0    7.90    8.50
  -2 -25   0   22.90   11.90
   2 -25   0    6.00   10.80
  -2 -25   0   10.30   10.10
  -2 -25   0  -12.80    7.70
   2 -25   0    0.10   10.10
  -2 -25   0   32.60   11.40
  -2 -25   0   -4.50   10.30
   2 -25   0    7.00   10.40
   2  25   0   12.20    8.60
  -2  25   0    7.70    8.90
  -2  25   0   11.00    9.80
   2  25   0    6.30    8.40
  -3 -25   0   21.40   10.40
  -3 -25   0    5.50    8.90
  -3 -25   0    7.80   11.20
   3 -25   0    6.70   10.10
   3 -25   0   -2.30    9.80
   3 -25   0   -8.10    9.90
  -3 -25   0   -6.70    7.80
  -3 -25   0   -3.10    9.70
  -3  25   0    2.70   10.50
  -3  25   0   -3.00    8.70
   3  25   0   10.70    9.40
   3  25   0   -8.70    8.10
  -4 -25   0   -3.00    8.30
  -4 -25   0   -7.20    8.90
   4 -25   0  -14.30   18.40
  -4 -25   0   -1.00    8.90
  -4 -25   0   13.90    9.60
  -4 -25   0   -4.80   10.00
   4 -25   0  -16.00   10.10
   4 -25   0    0.50   10.20
  -4  25   0   10.80    9.40
   4  25   0   -7.60    6.80
   4  25   0   -0.90    6.80
  -5 -25   0   13.50    9.40
  -5 -25   0   31.40   11.10
   5 -25   0   19.90   11.90
  -5 -25   0   19.90   10.40
  -5 -25   0    3.70   14.40
   5 -25   0   28.10   12.60
  -5 -25   0   14.90   12.30
   5  25   0   24.20    8.20
   5  25   0   10.90    7.20
  -5  25   0   26.90   10.70
   6 -25   0   27.60   13.60
  -6 -25   0   15.20   10.30
   6 -25   0   21.90   12.00
  -6 -25   0   17.20   10.00
  -6 -25   0   14.10   12.00
  -6 -25   0   22.60   10.10
   6  25   0   24.40    7.60
   6  25   0   24.90    7.40
  -6  25   0   24.60   12.00
   0 -26   0    5.90   10.60
   0 -26   0   -3.00    9.50
   0 -26   0   -0.50   10.80
   0  26   0    3.60    9.20
   0  26   0    3.60    9.00
  -1 -26   0    5.80   10.10
   1 -26   0   -7.00   10.70
   1 -26   0   15.20   11.30
   1 -26   0  -10.90    9.40
  -1 -26   0    6.50   10.20
  -1 -26   0   -3.20   11.10
  -1  26   0   12.40    9.60
   1  26   0    4.30    8.40
  -1  26   0   11.60    9.80
   1  26   0    6.90    8.70
   2 -26   0   26.80   12.40
  -2 -26   0   33.20   12.10
   2 -26   0    8.70   11.10
  -2 -26   0    8.70   11.70
  -2 -26   0   19.40   10.90
   2 -26   0   24.70   12.60
   2  26   0   13.50    9.00
  -2  26   0   27.00   11.00
   2  26   0   20.40    9.70
  -3 -26   0    1.80    9.60
  -3 -26   0   11.60    9.90
  -3 -26   0    4.20   10.20
  -3 -26   0   -9.80   10.80
   3 -26   0    0.20   10.70
   3 -26   0   -4.20   10.70
   3 -26   0    1.80   11.60
   3  26   0   -0.10    7.90
  -3  26   0   11.90   10.00
   3  26   0   11.30    8.40
   4 -26   0   27.80   13.20
  -4 -26   0   21.30   10.40
   4 -26   0   12.80   11.60
  -4 -26   0   13.20   10.30
  -4 -26   0   15.90   11.10
  -4 -26   0   30.10   13.50
   4  26   0   25.40    8.80
  -4  26   0   12.70   10.80
 -17   0   1    7.80    8.30
 -17   0   1    5.20    6.70
 -17   0   1    2.50    5.90
 -16   0   1    3.90    5.30
 -16   0   1    3.70    5.80
  15   0  -1    1.20    2.10
  15   0  -1   -1.10    2.10
 -15   0   1   -3.70    3.10
 -15   0   1    5.50    4.70
 -15   0   1   -1.70    7.10
 -14   0   1   -3.20    4.00
 -14   0   1    3.10    3.50
 -14   0   1    3.80    6.90
  14   0  -1   -0.40    2.60
 -13   0   1   -3.20    3.80
  13   0  -1   -0.30    2.60
 -13   0   1    0.30    3.30
 -12   0   1    1.80    3.50
 -12   0   1   -0.30    3.10
  12   0  -1    0.60    2.70
  11   0  -1    0.70    2.50
 -11   0   1    2.70    3.00
 -11   0   1   -0.80    3.00
 -10   0   1    1.60    2.80
 -10   0   1    0.40    2.90
  10   0  -1    1.20    2.40
   9   0  -1   -0.60    2.40
  -9   0   1    0.20    2.60
  -9   0   1   -2.90    2.50
   8   0  -1   -1.40    2.20
  -8   0   1    1.40    2.30
  -8   0   1    2.20    2.80
   7   0  -1    1.50    9.50
  -7   0   1    3.00    2.90
  -7   0   1   -4.80    2.10
   7   0  -1    2.00    2.50
  -6   0   1    0.20    1.90
  -6   0   1    4.70    8.70
   6   0  -1   13.90   10.00
  -6   0   1   -3.20    2.40
   6   0  -1   -3.90    2.50
  -5   0   1   -1.40    1.40
  -5   0   1   -0.50    2.10
  -5   0   1   -4.90    7.20
   5   0  -1    5.50    7.90
   4   0  -1  -10.40    6.20
  -4   0   1   -0.90    2.00
  -4   0   1    0.80    1.10
  -4   0   1    4.80    7.60
   3   0  -1   -9.50    5.00
  -3   0   1    8.70    6.80
  -3   0   1    0.00    1.50
  -2   0   1   -1.30    3.20
  -2   0   1   -0.80    0.90
   2   0  -1   -1.40    3.10
   1   0   1   -0.30    0.80
   2   0   1    0.90    1.40
  -2   0  -1    1.40    1.90
  -2   0  -1   -0.10    1.50
  -2   0  -1    9.10    7.80
   2   0   1    1.50    6.00
   2   0   1   -0.90    1.60
  -3   0  -1   -5.00    8.00
   3   0   1    2.10    2.10
  -3   0  -1   -1.40    1.90
   3   0   1    1.70    1.60
   3   0   1   -7.60    7.20
  -3   0  -1   -0.20    2.20
   4   0   1    2.30    2.10
  -4   0  -1   -0.20    8.50
  -4   0  -1   -0.70    2.80
   4   0   1   -0.30    1.40
  -4   0  -1   -1.50    2.10
   4   0   1   -6.00    7.70
  -5   0  -1   -2.80    2.70
  -5   0  -1   -6.20    7.50
   5   0   1   -5.00    2.00
   5   0   1  -12.40    7.50
  -5   0  -1   -1.90    2.20
  -6   0  -1    0.40    3.00
  -6   0  -1    3.20    2.70
  -6   0  -1   -9.20    8.80
   6   0   1    1.80    2.70
   6   0   1    8.50   11.50
  -7   0  -1   -6.90   10.00
  -7   0  -1   -3.50    2.60
   7   0   1   -2.50    2.10
   7   0   1   10.90   11.60
  -7   0  -1   -2.10    2.90
  -8   0  -1    0.20    3.00
  -8   0  -1   -3.70    2.60
   8   0   1    1.30    1.80
  -9   0  -1   -1.40    2.90
  -9   0  -1   -0.80    3.10
 -10   0  -1   -2.20    3.20
 -10   0  -1    2.20    3.50
 -11   0  -1    1.00    5.60
 -11   0  -1    1.40    3.70
 -12   0  -1    3.70    6.40
 -12   0  -1    2.40    4.00
 -12   0  -1   -5.90    3.50
  12   0   1   -2.70    3.10
 -13   0  -1   -0.10    4.00
  13   0   1    2.10    3.40
 -13   0  -1    0.00    4.00
 -13   0  -1   -8.70    6.40
 -14   0  -1   -1.10    7.20
 -14   0  -1    5.30    4.80
 -14   0  -1    3.30    4.20
  14   0   1   -0.60    3.30
 -15   0  -1    5.60    5.40
 -15   0  -1    3.90    4.30
  15   0   1    5.30    3.60
 -15   0  -1   11.90    8.30
 -16   0  -1   -2.90    4.10
 -16   0  -1    1.10    7.90
  16   0   1    4.90    3.30
 -16   0  -1    3.20    5.70
 -17  -1   1    6.40    6.70
 -17  -1   1    1.30    5.80
 -17  -1   1    6.60    8.50
 -17   1   1    5.20   10.00
 -17   1   1    8.30    6.50
 -17   1   1    7.50    6.30
 -16  -1   1    1.90    5.20
  16  -1  -1    7.40    4.20
 -16  -1   1    5.60    8.20
  16  -1  -1    8.80    2.70
 -16  -1   1    6.80    6.50
 -16   1   1    9.50    7.80
 -16   1   1   12.40    6.40
 -16   1   1   11.60    5.90
 -15  -1   1   -3.70    2.70
  15  -1  -1    0.40    2.90
 -15  -1   1   -0.10    4.60
 -15   1   1    1.50    3.90
 -15   1   1    6.50    4.90
 -15   1   1    1.20    6.90
  14  -1  -1    3.20    3.10
 -14  -1   1   -1.60    4.10
 -14  -1   1   -0.60    3.00
  14   1  -1    1.30    1.80
 -14   1   1    3.00    3.70
 -14   1   1    0.50    4.30
 -14   1   1   -3.70    5.90
  13  -1  -1   -0.80    3.10
 -13  -1   1    2.50    3.10
 -13  -1   1    1.30    3.70
  13   1  -1    3.10    2.30
 -13   1   1    1.70    3.80
 -13   1   1    0.60    4.10
 -13   1   1   -0.10    6.30
 -12  -1   1    0.10    3.30
  12  -1  -1    8.50    3.70
 -12  -1   1    1.10    2.90
 -12   1   1    4.60    3.70
 -12   1   1    0.40    6.00
 -12   1   1   14.10    4.40
  12   1  -1    2.70    2.60
 -11  -1   1   98.09    8.60
  11  -1  -1   74.29    8.20
 -11  -1   1   81.09    8.00
  11   1  -1   80.59    7.70
 -11   1   1   88.09    8.70
 -11   1   1  107.29    9.20
  10  -1  -1   87.39    8.10
 -10  -1   1   76.89    7.40
 -10  -1   1   76.69    7.50
  10   1  -1   77.69    7.10
 -10   1   1   81.09    8.00
 -10   1   1   79.59    8.10
  -9  -1   1    3.80    2.80
  -9  -1   1    7.10    2.60
  -9   1   1    9.90    3.40
  -9   1   1    1.80    2.80
   9   1  -1    6.50    2.50
  -8  -1   1   25.60    3.40
  -8  -1   1   32.40    4.10
  -8   1   1   23.60    4.00
  -8   1   1   24.50    4.50
   8   1  -1   28.30    3.50
  -7  -1   1   90.19    7.10
  -7  -1   1  115.69   20.60
  -7  -1   1   92.39    8.00
   7  -1  -1  100.89   20.40
   7   1  -1   94.49    7.60
  -7   1   1  102.59    8.00
  -7   1   1   83.19    8.10
  -7   1   1  119.69   23.50
  -6  -1   1   90.39   15.10
  -6  -1   1   74.69    6.20
   6  -1  -1   44.90   13.60
  -6  -1   1   60.99    5.00
  -6   1   1   61.19    6.30
   6   1  -1   68.59    5.80
  -6   1   1   61.39   16.20
   6   1  -1   64.99   14.30
  -6   1   1   70.69    6.10
  -5  -1   1  862.31   61.39
   5  -1  -1  886.81   65.89
  -5  -1   1  863.91   53.89
  -5   1   1  861.41   66.09
  -5   1   1  816.62   54.29
   5   1  -1  842.82   53.69
  -5   1   1  822.12   53.79
   5   1  -1  860.91   61.39
  -4  -1   1  102.99    7.20
   4  -1  -1  104.69   17.20
  -4  -1   1  102.49   12.90
   4   1  -1   99.19    7.00
  -4   1   1   90.19    7.80
  -4   1   1   96.39    7.30
  -4   1   1   79.09   16.50
   4   1  -1  118.89   14.20
   3  -1  -1   81.29   13.60
  -3  -1   1   74.39    5.40
  -3  -1   1   99.59   10.20
   3   1  -1   78.29    5.30
  -3   1   1   84.19   13.90
   3   1  -1   98.09   10.20
  -3   1   1   61.69    6.30
  -3   1   1   71.79    5.70
   2  -1  -1   -1.30    0.80
   2  -1  -1   -6.10    4.40
  -2   1   1    1.40    1.60
  -2   1   1    1.40    1.30
  -2   1   1    6.30    6.10
  -2  -1  -1  466.95   30.10
   2  -1   1  483.45   30.70
  -2  -1  -1  461.25   37.10
   2  -1   1  487.15   30.30
  -2  -1  -1  443.66   30.40
  -2   1  -1  496.25   30.40
   2   1   1  473.75   37.20
   2   1   1  476.95   30.00
  -2   1  -1  507.95   39.90
  -2   1  -1  459.75   30.70
  -2   1  -1  460.05   31.00
   3  -1   1 1515.25   93.09
  -3  -1  -1 1472.75   92.99
  -3  -1  -1 1472.65   93.39
  -3  -1  -1 1536.55  102.59
   3  -1   1 1528.45   93.69
   3  -1   1 1453.95  104.59
  -3   1  -1 1408.36   93.59
   3   1   1 1498.35   92.69
  -3   1  -1 1373.76  104.09
  -3   1  -1 1474.55   93.29
   3   1   1 1491.85  102.19
  -3   1  -1 1455.35   93.99
  -4  -1  -1 1485.85   93.19
   4  -1   1 1426.36  106.59
  -4  -1  -1 1457.45   93.49
   4  -1   1 1484.65   93.09
  -4  -1  -1 1477.95  104.39
   4  -1   1 1514.85   93.89
  -4   1  -1 1394.36  106.19
  -4   1  -1 1503.45   93.39
  -4   1  -1 1435.76   93.79
   4   1   1 1531.35  104.49
  -5  -1  -1   45.10   13.80
   5  -1   1   33.50   14.20
  -5  -1  -1   46.60    5.30
   5  -1   1   52.99    5.70
   5  -1   1   48.80    4.50
  -5  -1  -1   56.39    5.00
  -5   1  -1   34.70   14.30
   5   1   1   56.59   16.20
  -5   1  -1   52.69    5.30
  -5   1  -1   56.09    5.80
   6  -1   1    5.10    3.30
  -6  -1  -1   11.50   11.30
  -6  -1  -1    4.30    2.60
   6  -1   1    1.30    1.40
  -6  -1  -1   -1.10    2.70
   6  -1   1    5.90   11.30
   6   1   1    4.20   10.40
  -6   1  -1   -1.00    3.30
  -6   1  -1   13.10    8.90
  -6   1  -1   -4.30    2.50
   7  -1   1   43.50   17.20
  -7  -1  -1   26.00    4.20
   7  -1   1   15.90    4.10
  -7  -1  -1   27.70    4.00
  -7  -1  -1   23.30   13.80
  -7   1  -1   42.50   14.40
  -7   1  -1   14.00    4.30
  -7   1  -1   27.30    4.20
   7   1   1    7.00   12.50
   8  -1   1   33.20    5.20
  -8  -1  -1   45.10    5.40
  -8  -1  -1   33.20    4.60
  -8   1  -1   38.60    5.10
  -8   1  -1   28.10    5.30
  -9  -1  -1   20.20    4.20
  -9  -1  -1   14.20    3.70
   9  -1   1   16.30    4.20
  -9   1  -1   17.20    4.40
  -9   1  -1   20.10    4.40
 -10  -1  -1    1.80    3.10
 -10  -1  -1   -1.10    3.20
  10  -1   1    4.50    3.00
 -10   1  -1   -1.80    5.60
 -10   1  -1    7.80    3.60
  10   1   1   -2.60    2.90
 -10   1  -1    6.20    4.00
 -11  -1  -1   22.50    4.70
 -11  -1  -1   17.30    4.60
 -11   1  -1   28.30    5.40
  11   1   1   13.50    4.10
 -11   1  -1   27.80    8.00
 -11   1  -1   21.00    5.20
 -12  -1  -1    7.20    4.10
 -12  -1  -1    4.30    3.90
 -12   1  -1    2.30    3.90
 -12   1  -1   15.80    7.20
  12   1   1    2.70    3.30
 -12   1  -1   -0.30    4.10
  13  -1   1   15.00    4.80
 -13  -1  -1   25.50    5.20
 -13  -1  -1   26.10    5.90
 -13   1  -1   13.30    5.60
 -13   1  -1   24.30    8.70
 -13   1  -1    9.00    4.70
  13   1   1   27.80    4.70
 -14  -1  -1   19.70   15.60
 -14  -1  -1    9.50    4.50
  14  -1   1   10.40    4.30
 -14  -1  -1    3.60    4.90
 -14   1  -1   17.60    5.20
 -14   1  -1   22.90    8.70
  14   1   1    6.00    3.40
 -14   1  -1    5.80    5.10
 -15  -1  -1    1.30    4.20
 -15  -1  -1   -2.20    4.70
 -15  -1  -1    4.30    8.00
  15   1   1    1.90    2.90
 -15   1  -1    8.10    8.00
 -15   1  -1    6.60    4.90
 -15   1  -1    1.60    5.20
 -16  -1  -1    0.50    8.40
  16  -1   1    1.00    3.60
 -16  -1  -1    6.30    5.70
 -16  -1  -1   -0.40    3.80
  16   1   1    1.90    2.40
 -16   1  -1   -3.40    8.00
 -16   1  -1    3.60    4.60
 -16   1  -1    1.90    6.00
  17  -2  -1    0.60    2.60
  17  -2  -1    0.40    2.60
 -17  -2   1    3.30    5.70
 -17  -2   1    4.70    6.70
 -17  -2   1   10.50    9.20
 -17   2   1   -3.80    5.60
 -17   2   1    2.60    6.50
 -17   2   1    4.30    7.70
  16  -2  -1    4.20    3.40
 -16  -2   1    2.70    5.10
 -16  -2   1    8.20    8.30
  16  -2  -1    4.20    3.50
 -16  -2   1    9.70    6.50
 -16   2   1    3.60    5.00
 -16   2   1    0.30    7.40
 -16   2   1   -2.30    5.30
 -15  -2   1    1.80    2.70
  15  -2  -1   -3.00    3.20
 -15  -2   1    2.90    4.50
 -15   2   1   12.60    7.50
 -15   2   1    7.60    4.40
 -15   2   1    5.20    5.30
  14  -2  -1    1.10    3.30
 -14  -2   1    4.80    4.10
 -14  -2   1   -1.80    2.60
 -14   2   1   -5.00    4.30
 -14   2   1    0.10    4.00
 -14   2   1    6.20    6.60
  13  -2  -1   -6.40    3.10
 -13  -2   1    1.30    4.20
 -13  -2   1   -0.50    2.60
 -13   2   1    4.80    4.30
 -13   2   1    3.30    3.80
 -13   2   1    6.50    6.30
 -12  -2   1  209.38   15.30
 -12  -2   1  201.28   15.80
  12  -2  -1  221.88   16.60
 -12   2   1  208.68   16.80
 -12   2   1  205.88   16.60
  12   2  -1  210.38   14.30
 -12   2   1  222.88   19.40
 -11  -2   1   68.09    7.00
 -11  -2   1   71.29    6.90
 -11   2   1   75.69   10.20
  11   2  -1   67.79    6.10
 -11   2   1   68.89    7.80
 -10  -2   1   72.09    7.20
 -10  -2   1   78.69    7.20
 -10   2   1   76.09    9.60
 -10   2   1   89.09    8.80
 -10   2   1   83.69    8.30
  -9  -2   1   22.40    3.50
  -9  -2   1   21.90    3.70
  -9   2   1   27.80    4.40
  -9   2   1   21.80    5.70
  -9   2   1   27.30    4.90
   9   2  -1   28.00    3.30
   8  -2  -1   36.30    5.30
  -8  -2   1   55.19    4.70
  -8  -2   1   47.30    5.10
  -8   2   1   55.29    5.80
  -8   2   1   60.49    6.20
   8   2  -1   44.20    4.50
  -7  -2   1  128.99   19.20
   7  -2  -1   87.89   22.50
  -7  -2   1   96.99    7.30
  -7  -2   1   94.19    8.10
   7  -2  -1   92.29    8.90
  -7   2   1   74.59   21.50
  -7   2   1  100.29    8.60
  -7   2   1  122.79    9.60
   7   2  -1  110.29    7.70
   7   2  -1  108.39   17.10
   6  -2  -1   32.10   16.10
  -6  -2   1   46.60    3.30
   6  -2  -1   32.00    4.80
  -6  -2   1   44.00    4.30
   6   2  -1   43.80    3.90
  -6   2   1   38.30    4.80
   6   2  -1   48.40   11.30
  -6   2   1   38.70    5.10
  -6   2   1   61.19   18.50
  -5  -2   1  615.54   40.00
  -5  -2   1  646.04   46.60
   5  -2  -1  618.94   54.39
   5  -2  -1  620.14   40.90
  -5   2   1  621.34   40.80
   5   2  -1  650.73   46.90
   5   2  -1  624.24   39.80
  -5   2   1  648.34   40.50
  -5   2   1  574.44   53.69
  -4  -2   1 7473.65  476.45
  -4  -2   1 7600.04  481.25
   4  -2  -1 7907.01  490.65
   4  -2  -1 7622.44  477.35
   4   2  -1 7609.54  481.35
  -4   2   1 7493.75  476.85
   4   2  -1 7647.13  476.35
  -4   2   1 7439.16  489.55
  -4   2   1 7588.64  477.25
  -4   2   1 7673.23  477.05
   3  -2  -1 1215.48   75.39
   3  -2  -1 1185.98   75.79
  -3  -2   1 1201.88   75.09
   3  -2  -1 1172.48   86.19
  -3  -2   1 1146.59   78.79
  -3   2   1 1188.48   75.29
  -3   2   1 1193.18   75.49
  -3   2   1 1216.68   75.79
   3   2  -1 1170.68   78.89
   3   2  -1 1194.18   74.99
  -3   2   1 1225.78   86.79
   2  -2  -1 4938.11  306.27
  -2  -2   1 4723.43  309.57
  -2  -2   1 4917.11  305.67
   2  -2  -1 4989.70  305.97
  -2   2   1 4741.33  315.17
  -2   2   1 4907.01  306.17
  -2   2   1 4888.71  306.07
   2   2  -1 4874.51  309.57
   1  -2  -1 1054.59   69.29
  -1  -2   1 1102.39   69.49
  -1  -2   1 1107.09   69.09
   1  -2  -1 1113.39   69.19
  -1  -2   1 1079.59   68.99
  -1  -2   1 1093.29   73.99
  -1  -2   1 1068.49   68.99
  -1   2   1 1110.39   69.19
  -1   2   1 1098.69   69.29
   1   2  -1 1131.49   69.59
   1   2  -1 1113.89   68.89
  -1   2   1 1110.09   77.29
   1   2  -1 1004.40   73.69
   1   2  -1 1127.99   69.09
  -1  -2  -1  498.85   35.80
  -1  -2  -1  432.36   28.20
  -1  -2  -1  441.06   28.00
   1  -2   1  430.16   28.50
   1  -2   1  437.56   36.90
   1  -2   1  434.76   28.40
  -1  -2  -1  427.26   28.10
   1  -2   1  430.66   28.20
   1   2   1  462.35   28.00
  -1   2  -1  427.06   28.40
  -1   2  -1  437.46   28.30
   1   2   1  448.86   28.00
   1   2   1  454.05   28.20
  -1   2  -1  418.16   36.90
  -1   2  -1  414.86   28.50
   2  -2   1  279.97   18.90
   2  -2   1  286.07   18.40
   2  -2   1  278.07   18.90
  -2  -2  -1  272.57   18.30
  -2  -2  -1  279.17   18.00
  -2  -2  -1  291.07   26.50
  -2   2  -1  281.97   18.90
  -2   2  -1  276.67   19.00
   2   2   1  275.27   17.90
  -2   2  -1  327.27   30.70
   2   2   1  308.57   26.90
   2   2   1  273.87   17.80
   2   2   1  254.17   18.10
  -2   2  -1  266.27   18.40
   3  -2   1    9.40    6.60
   3  -2   1    7.40    2.60
   3  -2   1    2.50    3.30
  -3  -2  -1    8.40    2.30
   3  -2   1    7.80    3.50
  -3  -2  -1    4.10    8.40
  -3  -2  -1    4.30    1.90
  -3   2  -1    2.40    2.70
  -3   2  -1    7.60    3.50
   3   2   1    5.00    1.10
  -3   2  -1    6.40    3.80
  -3   2  -1   -0.50   11.00
   3   2   1    2.70    8.50
   3   2   1    5.00    1.20
  -4  -2  -1 3517.95  216.58
   4  -2   1 3500.35  232.98
  -4  -2  -1 3298.37  226.98
  -4  -2  -1 3404.36  216.88
   4  -2   1 3437.86  217.28
   4  -2   1 3462.15  217.48
  -4   2  -1 3530.55  217.48
   4   2   1 3371.56  227.38
  -4   2  -1 3427.96  218.58
  -4   2  -1 3507.95  233.48
  -4   2  -1 3442.96  217.08
   5  -2   1  317.47   22.00
  -5  -2  -1  307.47   20.70
   5  -2   1  303.07   22.10
  -5  -2  -1  315.37   21.30
  -5  -2  -1  298.97   32.30
   5  -2   1  353.66   38.00
  -5   2  -1  323.57   22.70
  -5   2  -1  309.57   22.00
   5   2   1  324.47   32.60
  -5   2  -1  302.37   39.60
  -5   2  -1  318.87   21.40
   6  -2   1    3.90    3.80
  -6  -2  -1    0.60    2.40
  -6  -2  -1    6.70   10.50
   6  -2   1   -3.30    9.50
   6  -2   1   -4.00    2.00
  -6  -2  -1   -0.30    2.80
  -6   2  -1    0.80    3.00
  -6   2  -1    1.90    3.60
  -6   2  -1   -4.70    8.10
   6   2   1    8.20   11.50
  -6   2  -1   -1.40    4.70
   7  -2   1  418.36   49.10
  -7  -2  -1  457.95   46.10
   7  -2   1  477.55   33.30
  -7  -2  -1  503.35   32.10
  -7  -2  -1  500.95   32.60
  -7   2  -1  494.55   52.39
  -7   2  -1  481.75   32.70
  -7   2  -1  500.25   33.40
  -7   2  -1  485.75   34.40
   7   2   1  514.65   47.30
  -8  -2  -1   75.29    7.50
  -8  -2  -1   75.49    7.20
   8  -2   1   93.89    8.70
  -8   2  -1   82.99    8.10
  -8   2  -1   90.29   10.20
  -8   2  -1   61.69    8.00
  -9  -2  -1   28.60    4.90
  -9  -2  -1   35.20    4.90
   9  -2   1   25.50    5.30
  -9   2  -1   38.90    7.80
  -9   2  -1   47.80    6.20
  -9   2  -1   42.20    6.30
   9   2   1   30.40    4.40
 -10  -2  -1   31.90    5.00
  10  -2   1   26.20    5.10
 -10  -2  -1   29.70    4.70
 -10   2  -1   19.60    4.90
 -10   2  -1   25.30    6.60
 -10   2  -1   14.10    4.80
  10   2   1   22.30    4.00
 -11  -2  -1    4.40    3.50
  11  -2   1   -2.00    3.70
 -11  -2  -1    9.10    3.80
 -11   2  -1   -6.80    5.70
  11   2   1   -1.50    2.70
 -11   2  -1    2.30    4.20
 -11   2  -1    5.10    4.30
 -12  -2  -1    5.80    3.90
  12  -2   1    1.80    2.90
 -12  -2  -1    2.50    3.90
 -12   2  -1    8.40    4.70
 -12   2  -1    4.20    4.70
 -12   2  -1   -3.20    6.70
  12   2   1   -0.70    2.90
 -13  -2  -1   76.59    8.20
 -13  -2  -1   69.79    8.40
 -13   2  -1   56.29   10.90
 -13   2  -1   54.19    8.60
 -13   2  -1   56.39    8.40
  13   2   1   76.79    9.60
 -14  -2  -1    1.80    3.80
 -14  -2  -1   14.00    5.30
  14  -2   1    6.30    4.40
  14   2   1    7.00    3.10
 -14   2  -1    5.40    4.80
 -14   2  -1    1.00    7.20
 -14   2  -1    6.90    5.20
 -15  -2  -1   19.40    9.70
 -15  -2  -1    9.30    5.60
  15  -2   1    8.80    4.60
 -15  -2  -1    0.70    3.60
 -15   2  -1   22.90    9.00
 -15   2  -1    6.70    5.80
 -15   2  -1    9.70    5.20
  15   2   1    7.40    2.70
 -16  -2  -1    0.00    3.70
 -16  -2  -1   -3.50    5.10
 -16  -2  -1   13.70    9.70
  16  -2   1    0.60    4.80
 -16   2  -1   -4.00    4.60
 -16   2  -1    1.00    6.20
 -16   2  -1   -1.20    7.90
 -17  -3   1    9.40    7.20
 -17   3   1   -3.00    5.20
 -16  -3   1   13.00    7.10
 -16  -3   1   10.00    5.60
  16  -3  -1   14.90    4.60
 -16   3   1   22.50    7.70
 -16   3   1   16.40    6.10
 -16   3   1   31.70    7.70
  15  -3  -1   15.90    4.80
 -15  -3   1   18.60    5.20
 -15   3   1   15.80    6.50
 -15   3   1   20.00    7.70
 -15   3   1    5.10    4.60
  14  -3  -1    5.30    4.30
 -14  -3   1    9.10    4.40
 -14  -3   1    8.20    2.80
 -14   3   1   10.70    6.90
 -14   3   1   14.30    4.90
 -14   3   1   -6.20    4.40
 -13  -3   1   26.00    4.90
 -13  -3   1   14.60    3.50
 -13   3   1   26.80    7.60
 -13   3   1   19.10    5.30
 -13   3   1   16.00    5.50
 -12  -3   1    1.70    3.10
 -12  -3   1    0.80    2.60
 -12   3   1    8.50    4.70
 -12   3   1    6.60    4.10
 -12   3   1   -3.80    5.70
 -11  -3   1  130.69   10.10
 -11  -3   1  118.59    9.80
 -11   3   1  113.89   11.70
 -11   3   1  133.99   11.80
  11   3  -1  121.79    8.70
 -11   3   1  124.59   12.90
 -10  -3   1   56.99    5.80
  10  -3  -1   46.50    6.80
 -10  -3   1   54.79    5.70
 -10   3   1   64.89    7.70
  10   3  -1   56.49    5.00
 -10   3   1   62.89    8.50
 -10   3   1   64.59    8.20
  -9  -3   1   -3.10    2.00
  -9  -3   1   -1.90    2.00
   9  -3  -1    2.50    3.30
  -9   3   1    4.30    4.30
  -9   3   1   -0.20    3.00
  -9   3   1    0.60    3.30
  -8  -3   1 2015.90  124.59
   8  -3  -1 1927.41  126.09
  -8  -3   1 1996.40  124.89
  -8   3   1 1993.30  126.39
  -8   3   1 1946.01  125.99
  -8   3   1 1925.11  125.69
   8   3  -1 2008.00  124.49
  -7  -3   1   10.80    2.00
   7  -3  -1   32.10   16.60
  -7  -3   1   13.90    9.40
  -7  -3   1   12.20    2.70
   7  -3  -1   11.30    4.00
  -7   3   1   15.20    3.90
   7   3  -1   12.20    2.20
  -7   3   1   17.30    4.70
  -7   3   1    9.50    4.00
  -7   3   1   17.80   15.40
   7   3  -1   27.80    9.20
   6  -3  -1  354.96   40.50
   6  -3  -1  368.26   25.60
  -6  -3   1  371.16   24.20
  -6  -3   1  374.96   23.50
  -6  -3   1  392.96   32.50
  -6  -3   1  373.96   23.50
  -6   3   1  334.77   25.20
  -6   3   1  363.96   24.90
  -6   3   1  370.96   25.50
   6   3  -1  369.66   23.80
  -6   3   1  391.26   43.00
   6   3  -1  377.26   32.10
  -5  -3   1  108.49    7.90
  -5  -3   1  117.19   16.00
   5  -3  -1   86.29    8.90
   5  -3  -1  105.19   24.30
  -5   3   1  108.79   23.90
  -5   3   1  121.79    9.80
  -5   3   1  109.59    8.80
   5   3  -1   93.89   14.90
  -5   3   1  115.09    9.20
   5   3  -1  104.09    7.50
   4  -3  -1 2864.21  178.98
  -4  -3   1 2785.22  177.88
   4  -3  -1 2853.51  179.48
  -4  -3   1 2785.12  184.08
   4  -3  -1 2847.52  194.18
   4   3  -1 2839.12  177.78
   4   3  -1 2794.12  184.08
  -4   3   1 2813.22  178.18
  -4   3   1 2880.91  178.88
  -4   3   1 2858.21  178.48
  -4   3   1 2822.82  194.68
   3  -3  -1 1176.18   71.09
   3  -3  -1 1164.38   71.89
  -3  -3   1 1061.09   77.09
  -3  -3   1 1106.69   70.59
  -3  -3   1 1146.69   70.99
   3  -3  -1 1088.09   71.89
  -3  -3   1 1113.89   70.59
  -3   3   1 1136.59   71.79
  -3   3   1 1102.29   70.89
  -3   3   1 1151.48   71.49
  -3   3   1 1073.19   84.39
   3   3  -1 1119.59   77.29
  -2  -3   1  867.91   54.29
  -2  -3   1  877.91   54.29
   2  -3  -1  847.22   54.39
   2  -3  -1  858.51   54.89
   2  -3  -1  845.32   55.19
  -2   3   1  873.31   55.19
   2   3  -1  871.81   61.59
  -2   3   1  855.61   67.49
  -2   3   1  844.42   54.89
   2   3  -1  871.11   61.69
  -2   3   1  855.01   54.39
   1  -3  -1  553.54   35.90
  -1  -3   1  566.54   35.50
   1  -3  -1  568.14   35.80
  -1  -3   1  470.85   42.70
   1  -3  -1  555.44   35.80
  -1  -3   1  556.44   35.70
  -1  -3   1  571.14   36.20
  -1  -3   1  529.55   35.50
   1  -3  -1  576.14   35.50
  -1   3   1  515.45   45.90
   1   3  -1  567.04   35.50
   1   3  -1  542.85   36.20
  -1   3   1  554.74   46.90
   1   3  -1  577.74   35.50
  -1   3   1  593.64   35.90
   1   3  -1  562.74   35.60
  -1   3   1  520.65   35.80
   1   3  -1  527.65   43.30
   0  -3   1 1815.32  110.99
   0  -3  -1 1779.52  110.69
   0  -3  -1 1761.12  120.69
   0  -3   1 1716.13  110.69
   0  -3   1 1869.41  121.39
   0  -3   1 1737.83  110.59
   0  -3   1 1745.83  110.79
   0  -3  -1 1753.22  110.59
   0  -3  -1 1759.02  110.69
   0   3   1 1765.02  120.39
   0   3  -1 1758.02  110.69
   0   3  -1 1713.93  110.79
   0   3   1 1740.53  110.69
   0   3  -1 1684.03  119.99
   0   3  -1 1776.72  110.59
   0   3   1 1759.82  110.59
   0   3  -1 1711.03  110.89
   1  -3   1 3782.32  238.98
  -1  -3  -1 3734.33  238.58
  -1  -3  -1 3823.72  248.28
   1  -3   1 3795.72  238.88
   1  -3   1 3808.42  238.78
  -1  -3  -1 3651.63  238.68
   1  -3   1 3884.11  250.77
  -1  -3  -1 3858.51  238.58
   1   3   1 3825.42  238.58
  -1   3  -1 3763.92  238.88
   1   3   1 3769.92  238.48
  -1   3  -1 3787.92  250.67
  -1   3  -1 3905.31  238.78
  -1   3  -1 3709.33  238.98
   1   3   1 3901.11  238.68
   2  -3   1  315.57   23.00
   2  -3   1  346.27   23.60
  -2  -3  -1  333.47   22.60
   2  -3   1  362.56   35.80
  -2  -3  -1  337.47   22.80
   2  -3   1  361.16   23.40
  -2  -3  -1  356.36   22.60
  -2  -3  -1  340.47   32.40
   2   3   1  345.27   22.80
  -2   3  -1  346.57   23.30
  -2   3  -1  354.26   23.10
  -2   3  -1  366.46   23.70
  -2   3  -1  356.06   37.30
   2   3   1  346.27   22.40
   2   3   1  342.67   22.40
   2   3   1  381.86   33.30
  -3  -3  -1 2873.01  183.58
  -3  -3  -1 2909.61  183.88
   3  -3   1 3010.80  184.38
   3  -3   1 2953.40  183.98
  -3  -3  -1 2807.72  193.98
   3  -3   1 3025.30  184.58
  -3  -3  -1 2895.11  183.58
   3   3   1 2883.91  193.88
  -3   3  -1 2933.41  200.48
  -3   3  -1 2950.10  184.48
  -3   3  -1 2939.01  184.08
   3   3   1 2765.82  183.78
   3   3   1 2966.80  183.28
   3   3   1 2938.41  183.28
  -3   3  -1 2923.01  184.28
  -4  -3  -1  147.59   10.60
  -4  -3  -1  139.39   10.00
  -4  -3  -1  138.99   22.00
   4  -3   1  131.79   10.60
   4  -3   1  156.28   11.90
   4   3   1  136.39   21.40
  -4   3  -1  129.79   10.90
  -4   3  -1  149.49   11.80
  -4   3  -1  132.89   11.70
  -4   3  -1  143.79   26.70
   5  -3   1  197.98   14.90
  -5  -3  -1  172.58   13.50
  -5  -3  -1  185.78   13.00
   5  -3   1  236.08   36.10
  -5  -3  -1  244.28   30.30
   5  -3   1  194.48   13.50
  -5   3  -1  185.58   14.80
  -5   3  -1  181.18   15.10
   5   3   1  206.48   28.80
  -5   3  -1  203.68   32.90
  -5   3  -1  182.48   14.00
   6  -3   1  208.88   16.10
   6  -3   1  210.78   17.60
  -6  -3  -1  244.48   16.70
   6  -3   1  212.18   37.00
  -6  -3  -1  249.08   16.10
  -6  -3  -1  270.17   32.10
  -6   3  -1  240.28   17.90
   6   3   1  233.28   32.00
  -6   3  -1  195.78   34.70
  -6   3  -1  262.57   17.30
  -6   3  -1  233.68   18.60
   7  -3   1  149.39   10.40
  -7  -3  -1  135.39   11.20
   7  -3   1  147.69   12.50
  -7  -3  -1  140.99   10.60
   7  -3   1  139.19   31.20
   7   3   1  117.09   22.20
  -7   3  -1  139.39   13.80
  -7   3  -1  123.99   12.30
  -7   3  -1  178.08   33.00
  -7   3  -1  138.09   11.60
   8  -3   1  233.48   18.30
  -8  -3  -1  231.08   16.60
  -8  -3  -1  243.28   17.20
  -8   3  -1  218.68   18.10
  -8   3  -1  246.28   19.40
  -8   3  -1  251.97   17.70
   8   3   1  233.98   16.70
  -9  -3  -1   22.80    3.90
  -9  -3  -1   16.20    3.90
   9  -3   1   15.50    4.90
   9   3   1   18.40    3.50
  -9   3  -1    9.30    4.50
  -9   3  -1   15.30    5.90
 -10  -3  -1    2.10    2.90
  10  -3   1   -6.20    3.50
 -10  -3  -1   -0.50    2.90
  10   3   1   -2.50    2.20
 -10   3  -1    1.30    5.30
 -10   3  -1    2.30    3.70
 -10   3  -1   -7.00    3.30
 -11  -3  -1   36.30    5.60
 -11  -3  -1   44.20    6.00
  11  -3   1   51.19    7.10
 -11   3  -1   29.10    6.20
 -11   3  -1   50.99    7.20
 -11   3  -1   39.60    8.70
  11   3   1   35.00    4.90
 -12  -3  -1  177.88   14.20
 -12  -3  -1  186.98   17.30
  12  -3   1  151.78   15.00
  12   3   1  172.48   14.10
 -12   3  -1  168.08   15.30
 -12   3  -1  191.88   18.10
 -12   3  -1  165.88   15.40
  13  -3   1   35.50    7.20
 -13  -3  -1   57.59    7.10
 -13  -3  -1   58.19    7.80
 -13   3  -1   71.99   11.00
 -13   3  -1   68.59    9.00
  13   3   1   51.39    5.70
 -13   3  -1   53.69    8.30
 -14  -3  -1    9.80    5.20
 -14  -3  -1   24.40    5.00
 -14   3  -1   13.20    5.60
 -14   3  -1   24.10    8.20
  14   3   1   13.50    3.10
 -14   3  -1    6.90    5.50
 -15  -3  -1   -0.30    3.50
  15  -3   1    1.80    4.60
 -15  -3  -1    8.90    5.30
 -15   3  -1    1.90    6.10
 -15   3  -1    5.50    7.30
 -15   3  -1    0.90    5.10
 -16  -3  -1   25.40   10.80
 -16  -3  -1   12.20    4.00
 -16  -3  -1   14.50    6.00
  16  -3   1    7.60    4.80
 -16   3  -1   24.30    8.90
 -16   3  -1   15.70    7.20
 -16   3  -1   10.90    5.90
 -16  -4   1    0.60    4.80
 -16  -4   1    1.40    6.70
  16  -4  -1   -1.40    4.60
 -16   4   1   -1.90    6.00
 -16   4   1   -5.10    6.10
 -16   4   1    0.10    4.60
  15  -4  -1   -1.10    4.10
 -15  -4   1    2.40    4.30
 -15   4   1    5.90    6.30
 -15   4   1    5.20    5.00
 -15   4   1   -1.80    5.50
 -14  -4   1   12.60    2.60
 -14  -4   1    6.40    4.30
 -14   4   1    7.10    6.30
 -14   4   1   18.80    6.10
 -14   4   1   12.50    5.40
 -13  -4   1    3.30    3.60
 -13  -4   1   -2.00    2.10
  13  -4  -1    2.10    3.00
 -13   4   1   10.30    6.30
 -13   4   1   -2.60    4.20
 -13   4   1    0.00    4.80
 -12  -4   1   25.00    4.60
  12  -4  -1   33.40    6.20
 -12  -4   1   23.10    3.70
 -12   4   1   33.10    6.40
 -12   4   1   36.50    7.50
 -12   4   1   14.70    5.40
  11  -4  -1   -2.80    3.90
 -11  -4   1   -0.30    2.30
 -11  -4   1    0.50    2.70
 -11   4   1    3.30    4.20
 -11   4   1   -4.50    4.70
 -11   4   1   -0.50    4.10
  10  -4  -1   97.39   10.50
 -10  -4   1   93.19    8.60
 -10  -4   1  111.79    8.80
 -10   4   1  121.29   11.40
  10   4  -1  116.39    7.60
 -10   4   1  106.99   10.50
 -10   4   1   94.79   10.40
  -9  -4   1  192.58   13.50
  -9  -4   1  188.98   13.80
   9  -4  -1  206.88   16.00
   9   4  -1  190.28   13.10
  -9   4   1  198.88   16.10
  -9   4   1  194.68   16.00
  -9   4   1  196.58   15.70
   8  -4  -1    4.20    3.80
  -8  -4   1   -0.80    2.00
  -8  -4   1   -0.50    1.70
  -8   4   1   -0.70    3.30
   8   4  -1   -1.70    1.50
  -8   4   1   -6.00    3.30
  -8   4   1   -4.70    3.70
  -7  -4   1 1088.39   67.59
  -7  -4   1 1063.49   67.59
   7  -4  -1 1056.89   69.59
   7  -4  -1 1066.39   91.09
  -7  -4   1 1057.69   77.19
  -7  -4   1 1027.30   67.99
  -7   4   1 1138.49   92.79
  -7   4   1 1049.70   68.99
  -7   4   1 1080.89   69.49
   7   4  -1 1111.79   77.79
   7   4  -1 1075.29   67.69
   6  -4  -1  188.28   14.90
   6  -4  -1  176.58   32.70
  -6  -4   1  179.38   12.20
  -6  -4   1  187.98   12.20
  -6  -4   1  183.68   12.90
  -6  -4   1  212.58   24.60
  -6   4   1  179.48   14.60
   6   4  -1  184.48   12.50
  -6   4   1  207.98   35.90
  -6   4   1  182.08   14.00
  -6   4   1  177.08   14.00
   6   4  -1  184.38   22.90
  -5  -4   1  237.38   16.90
   5  -4  -1  254.57   38.50
   5  -4  -1  265.57   18.70
  -5  -4   1  254.47   16.40
  -5  -4   1  251.77   16.40
   5  -4  -1  245.08   17.50
  -5  -4   1  279.37   25.60
  -5   4   1  268.97   40.00
   5   4  -1  269.57   25.80
  -5   4   1  267.27   18.00
  -5   4   1  248.28   18.50
  -5   4   1  250.87   17.40
  -4  -4   1   20.80    7.80
  -4  -4   1   13.90    2.40
   4  -4  -1   10.70    2.80
   4  -4  -1   12.00    3.30
   4  -4  -1    6.80    3.60
  -4  -4   1   15.60    2.00
  -4  -4   1   11.60    1.90
  -4   4   1   15.90   11.80
  -4   4   1   11.70    3.60
   4   4  -1   11.60    8.10
  -4   4   1    9.20    3.30
  -4   4   1   11.00    2.90
   3  -4  -1  310.27   21.80
  -3  -4   1  372.36   32.00
  -3  -4   1  329.97   21.00
   3  -4  -1  323.47   21.40
  -3  -4   1  334.57   21.30
   3  -4  -1  346.37   22.60
  -3  -4   1  324.37   21.00
  -3   4   1  322.87   21.20
  -3   4   1  292.07   22.20
  -3   4   1  286.67   39.60
   3   4  -1  329.77   30.70
  -3   4   1  319.67   21.90
  -2  -4   1 1452.95   93.99
  -2  -4   1 1487.55   93.79
   2  -4  -1 1473.45   94.59
  -2  -4   1 1501.05   93.79
   2  -4  -1 1470.55   94.29
   2  -4  -1 1529.25  109.79
   2  -4  -1 1479.25   93.89
  -2   4   1 1510.35   93.79
  -2   4   1 1406.16  109.09
   2   4  -1 1485.55   93.59
  -2   4   1 1404.36   94.39
  -2   4   1 1512.95   94.59
   2   4  -1 1500.45  103.99
  -2   4   1 1521.35   94.29
   2   4  -1 1533.05   93.59
   2   4  -1 1476.45  103.69
   1  -4  -1    4.10    2.80
  -1  -4   1    4.70    3.30
   1  -4  -1    3.90    3.20
  -1  -4   1    0.70    2.50
   1  -4  -1    0.60    2.80
   1  -4  -1    2.80    2.20
  -1  -4   1   -3.60    9.00
  -1  -4   1    3.30    2.60
  -1  -4   1    0.30    2.40
   1   4  -1   -2.80    2.20
  -1   4   1   -4.90    3.30
   1   4  -1    1.30    2.60
  -1   4   1   -0.70    9.60
   1   4  -1   -2.40    9.80
  -1   4   1    5.90   10.60
   1   4  -1   -0.60    2.10
  -1   4   1    5.40    2.80
   0  -4   1   -0.40    2.50
   0  -4  -1   -1.00    2.90
   0  -4  -1   -4.00    2.30
   0  -4   1   -3.10    3.30
   0  -4  -1   19.20   11.90
   0  -4   1    7.10    3.20
   0  -4   1  -15.00    7.60
   0  -4   1    0.60    3.20
   0   4   1    0.60    3.10
   0   4   1    3.90    2.60
   0   4   1   -3.10    8.80
   0   4  -1   -3.90    3.70
   0   4  -1    6.90   11.10
   0   4  -1   -3.10    2.80
   0   4  -1    0.20    2.20
   1  -4   1  489.15   44.70
   1  -4   1  413.36   28.80
   1  -4   1  440.86   28.60
  -1  -4  -1  434.56   28.60
  -1  -4  -1  376.56   40.10
   1  -4   1  426.56   29.00
  -1  -4  -1  437.76   28.40
   1   4   1  456.75   28.30
  -1   4  -1  434.66   28.80
  -1   4  -1  432.36   42.40
  -1   4  -1  404.96   29.00
   1   4   1  452.55   28.40
  -1   4  -1  433.36   28.60
  -2  -4  -1  153.78   11.10
   2  -4   1  144.89   12.60
   2  -4   1  153.08   27.30
   2  -4   1  157.28   11.70
  -2  -4  -1  176.28   25.90
  -2  -4  -1  147.39   11.20
   2  -4   1  169.78   12.40
  -2  -4  -1  149.99   11.50
  -2   4  -1  155.48   12.10
  -2   4  -1  172.08   29.60
   2   4   1  155.98   11.40
   2   4   1  151.18   11.00
   2   4   1  179.58   25.60
  -2   4  -1  168.28   12.70
  -2   4  -1  165.08   12.00
   2   4   1  152.48   11.00
   3  -4   1 1004.50   79.19
  -3  -4  -1  974.10   60.99
   3  -4   1  932.31   61.69
   3  -4   1  953.40   61.49
  -3  -4  -1  929.91   60.89
  -3  -4  -1  924.41   73.19
   3  -4   1  931.41   62.09
  -3  -4  -1  985.10   61.29
   3   4   1  950.20   60.59
  -3   4  -1  940.61   61.49
  -3   4  -1  945.21   61.59
   3   4   1  970.40   61.19
   3   4   1  931.21   73.09
  -3   4  -1  990.40   62.19
   3   4   1  975.50   60.69
  -3   4  -1 1052.49   80.99
  -4  -4  -1 1630.94  116.49
   4  -4   1 1649.13  104.39
   4  -4   1 1663.73  104.79
  -4  -4  -1 1630.84  103.79
  -4  -4  -1 1653.73  103.89
  -4  -4  -1 1710.33  104.19
   4  -4   1 1700.33  105.19
  -4   4  -1 1698.63  104.79
  -4   4  -1 1601.54  105.19
   4   4   1 1655.63  116.99
   4   4   1 1520.05  103.99
  -4   4  -1 1663.83  104.59
  -4   4  -1 1504.85  123.49
   5  -4   1  366.96   26.80
   5  -4   1  379.36   25.70
  -5  -4  -1  384.96   25.20
   5  -4   1  301.87   45.80
  -5  -4  -1  410.76   38.60
  -5  -4  -1  390.46   25.70
   5   4   1  381.36   38.50
  -5   4  -1  435.76   54.49
  -5   4  -1  389.26   26.70
  -5   4  -1  385.36   26.20
  -5   4  -1  380.76   26.90
   6  -4   1    4.10    4.20
  -6  -4  -1    8.80    2.90
   6  -4   1   12.70    3.40
  -6  -4  -1    5.10   10.80
  -6  -4  -1   15.60    3.40
   6  -4   1   26.50   15.70
  -6   4  -1   16.70    4.20
  -6   4  -1   16.20   13.40
   6   4   1   26.00   15.60
  -6   4  -1   15.40    4.70
  -6   4  -1   11.80    5.00
   7  -4   1   73.19    8.80
   7  -4   1   47.90   19.00
   7  -4   1   81.19    7.50
  -7  -4  -1  121.29   24.20
  -7  -4  -1   86.59    8.10
  -7  -4  -1   86.89    7.50
  -7   4  -1   90.09    8.80
   7   4   1   91.29   20.80
  -7   4  -1   96.89    9.80
  -7   4  -1   88.69    9.50
  -7   4  -1   90.09   28.40
   8  -4   1   53.19    5.40
  -8  -4  -1   49.40    6.00
   8  -4   1   64.49    7.70
  -8  -4  -1   44.50    5.50
   8   4   1   67.99    5.90
  -8   4  -1   55.09    9.90
  -8   4  -1   55.59    8.20
  -8   4  -1   60.99    7.80
   9  -4   1   62.49    8.10
  -9  -4  -1   50.39    6.10
  -9  -4  -1   54.79    6.50
  -9   4  -1   60.69    7.60
  -9   4  -1   87.99    9.00
   9   4   1   62.79    6.10
  -9   4  -1   58.09    8.80
 -10  -4  -1   21.50    4.60
 -10  -4  -1   25.20    4.60
  10  -4   1   25.20    5.90
 -10   4  -1   25.40    7.00
  10   4   1   34.30    4.30
 -10   4  -1   37.80    6.20
 -10   4  -1   27.60    6.00
  11  -4   1    3.10    4.90
 -11  -4  -1   20.50    4.30
 -11  -4  -1   14.30    3.90
 -11   4  -1    6.30    5.60
 -11   4  -1    9.80    6.40
 -11   4  -1    6.20    4.70
  11   4   1   14.40    3.30
 -12  -4  -1   32.00    5.30
  12  -4   1   24.80    6.30
  12   4   1   28.60    4.10
 -12   4  -1   30.60    8.20
 -12   4  -1   22.90    6.30
 -13  -4  -1   34.40    5.70
 -13  -4  -1   48.60    7.00
  13  -4   1   24.60    6.60
  13   4   1   42.70    4.70
 -13   4  -1   43.70    9.00
 -13   4  -1   43.30    8.70
 -13   4  -1   55.19    8.40
 -14  -4  -1   19.90    4.50
 -14  -4  -1   19.50    5.60
  14  -4   1   21.30    6.10
 -14   4  -1   20.90    6.50
 -14   4  -1   20.50    8.00
 -14   4  -1   22.60    7.10
  14   4   1   17.20    2.70
 -15  -4  -1   25.80    6.60
 -15  -4  -1   23.90    4.70
 -15   4  -1   39.00    7.60
 -15   4  -1   21.70    7.60
 -15   4  -1   27.80    8.70
 -16  -4  -1   32.00    7.20
 -16  -4  -1   25.90    4.40
  16  -4   1   19.70    6.10
 -16   4  -1   31.50    9.00
 -16   4  -1   32.80    8.50
 -16   4  -1   14.30    6.50
 -16  -5   1   19.90    5.80
 -16  -5   1   24.00    8.80
  16  -5  -1   10.70    5.60
 -16   5   1   20.00    5.30
 -16   5   1   23.20    8.00
 -16   5   1   21.30    7.00
 -15  -5   1   -0.40    4.00
 -15   5   1   14.90    6.30
 -15   5   1    9.50    6.60
  14  -5  -1    5.40    4.60
 -14  -5   1   13.90    4.50
 -14   5   1    6.20    5.20
 -14   5   1    6.70    5.70
 -14   5   1   10.10    6.00
 -13  -5   1   11.60    2.60
  13  -5  -1   12.20    5.40
 -13  -5   1    5.30    3.80
 -13   5   1    8.90    5.70
 -13   5   1    2.60    5.10
 -13   5   1   16.10    5.40
 -12  -5   1  118.99   10.30
 -12  -5   1  121.99    9.40
  12  -5  -1  107.39   12.30
 -12   5   1  128.89   12.60
 -12   5   1  115.49   12.40
 -12   5   1  130.69   13.10
 -11  -5   1  357.66   22.80
 -11  -5   1  343.57   23.00
  11  -5  -1  313.87   25.10
 -11   5   1  311.87   24.60
 -11   5   1  339.27   25.00
  10  -5  -1   84.19   10.00
 -10  -5   1   96.19    7.60
 -10  -5   1   83.49    7.40
 -10   5   1   74.69    8.90
 -10   5   1   76.29   10.30
 -10   5   1   88.89    9.70
   9  -5  -1    5.70    4.20
  -9  -5   1    1.60    2.40
  -9  -5   1    2.20    2.20
  -9   5   1    3.90    4.10
  -9   5   1   -1.50    3.90
  -9   5   1    0.00    3.60
   8  -5  -1  208.68   17.10
  -8  -5   1  208.48   15.00
  -8  -5   1  206.08   14.50
  -8   5   1  225.78   16.20
  -8   5   1  231.88   20.00
  -8   5   1  213.88   16.90
  -7  -5   1    0.70    2.30
  -7  -5   1   -2.20    1.80
  -7  -5   1    0.40    1.80
   7  -5  -1    5.20   11.80
   7  -5  -1    3.30    4.10
  -7  -5   1   -2.70    7.60
  -7   5   1    2.00    3.60
   7   5  -1   -7.20    8.80
  -7   5   1   -6.60   12.50
  -7   5   1    3.50    3.80
  -7   5   1   -1.40    3.40
  -6  -5   1  346.17   23.40
   6  -5  -1  360.36   23.90
   6  -5  -1  244.68   41.80
  -6  -5   1  353.86   22.90
  -6  -5   1  385.16   34.90
  -6  -5   1  355.96   22.90
   6  -5  -1  333.67   25.30
  -6   5   1  367.96   24.50
  -6   5   1  344.97   23.80
  -6   5   1  358.56   25.10
   6   5  -1  345.07   33.80
  -6   5   1  390.76   53.59
  -5  -5   1    7.80    8.10
   5  -5  -1    3.10    2.70
  -5  -5   1    1.60    1.90
  -5  -5   1    3.10    1.90
  -5  -5   1    8.00    2.30
   5  -5  -1    3.70    3.10
   5  -5  -1    7.60    4.20
   5  -5  -1    0.90    8.90
  -5   5   1    5.20    2.70
  -5   5   1    4.10   13.50
   5   5  -1   -2.90    8.50
  -5   5   1    1.50    3.60
  -5   5   1   -0.70    3.10
  -4  -5   1 2249.57  152.98
  -4  -5   1 2279.37  141.09
  -4  -5   1 2253.87  140.99
  -4  -5   1 2146.09  141.29
   4  -5  -1 2261.57  142.59
   4  -5  -1 2238.48  141.79
   4  -5  -1 2247.08  141.39
  -4   5   1 2181.18  162.98
  -4   5   1 2227.78  141.99
   4   5  -1 2263.17  152.38
  -4   5   1 2310.47  142.49
  -4   5   1 2208.28  141.09
  -3  -5   1    4.70    2.40
   3  -5  -1    4.10   12.50
  -3  -5   1    2.10    2.20
  -3  -5   1    4.70    2.30
   3  -5  -1   -1.40    3.90
   3  -5  -1    2.10    3.10
   3  -5  -1    3.30    2.90
   3   5  -1   -1.70    9.50
  -3   5   1   -3.50    3.60
   3   5  -1   -1.10    1.40
  -3   5   1   12.60    9.30
  -3   5   1   -2.70    3.50
  -3   5   1   -1.90    3.20
  -3   5   1   -1.00    2.10
   3   5  -1   -1.30    6.90
   3   5  -1   -0.30    1.40
   2  -5  -1 1217.18   93.69
  -2  -5   1 1132.69   75.39
   2  -5  -1 1172.48   76.09
  -2  -5   1 1211.48   75.29
   2  -5  -1 1216.08   75.69
   2  -5  -1 1160.88   75.39
  -2  -5   1 1197.78   76.49
  -2   5   1 1147.89   75.99
   2   5  -1 1209.38   75.09
   2   5  -1 1209.58   88.59
  -2   5   1 1194.78   75.89
  -2   5   1 1192.78   93.89
   2   5  -1 1156.88   87.49
  -2   5   1 1184.18   75.29
  -2   5   1 1150.78   75.69
   2   5  -1 1220.48   75.09
  -1  -5   1   30.20   14.60
   1  -5  -1   31.50    4.80
   1  -5  -1   41.50    4.80
   1  -5  -1   33.80    4.60
  -1  -5   1   33.50    4.70
   1  -5  -1   28.70    4.70
  -1  -5   1   38.70    5.90
  -1  -5   1   31.00    4.50
  -1  -5   1   33.70    4.30
  -1   5   1   45.90   17.10
   1   5  -1   40.00   15.00
  -1   5   1   29.70    4.70
   1   5  -1   34.30    4.40
  -1   5   1   50.69   19.10
   1   5  -1   48.50    4.80
  -1   5   1   38.00    4.90
   0  -5   1  182.78   12.70
   0  -5   1  171.88   27.30
   0  -5  -1  136.39   25.80
   0  -5  -1  153.68   12.20
   0  -5  -1  155.68   11.90
   0  -5   1  149.69   12.10
   0  -5   1  173.88   12.40
   0  -5   1  164.28   12.80
   0   5  -1  160.38   27.90
   0   5  -1  165.98   12.10
   0   5  -1  171.38   12.60
   0   5   1  154.88   11.70
   0   5   1  153.38   12.20
   0   5   1  121.99   25.20
   0   5  -1  153.38   11.90
   1  -5   1  846.82   52.89
   1  -5   1  812.42   52.39
  -1  -5  -1  804.92   52.19
  -1  -5  -1  876.51   68.29
   1  -5   1  799.22   52.69
   1  -5   1  853.71   69.79
  -1  -5  -1  807.02   52.39
  -1  -5  -1  759.42   52.19
  -1   5  -1  786.62   52.59
  -1   5  -1  773.52   68.69
  -1   5  -1  841.12   52.59
  -1   5  -1  837.82   52.89
   1   5   1  813.82   52.19
   1   5   1  790.62   52.09
   1   5   1  856.31   68.99
  -1   5  -1  824.92   52.39
   2  -5   1  149.59   31.30
  -2  -5  -1  143.29   11.20
  -2  -5  -1  144.49   11.40
   2  -5   1  145.59   12.40
   2  -5   1  149.29   11.60
  -2  -5  -1  171.18   25.60
  -2  -5  -1  153.08   11.30
   2  -5   1  150.48   12.20
  -2   5  -1  127.69   12.30
   2   5   1  155.28   10.90
   2   5   1  153.28   11.40
  -2   5  -1  112.19   26.70
  -2   5  -1  164.98   11.70
  -3  -5  -1   27.00    3.90
   3  -5   1   55.59   20.20
   3  -5   1   31.10    4.60
  -3  -5  -1   33.90    4.20
  -3  -5  -1   27.10   14.40
   3  -5   1   36.70    5.60
   3  -5   1   35.60    5.40
  -3  -5  -1   28.90    4.00
   3   5   1   25.30   14.90
   3   5   1   31.10    3.60
  -3   5  -1   30.90    5.10
   3   5   1   32.90    4.30
  -3   5  -1   78.09   24.90
  -3   5  -1   31.20    5.70
   3   5   1   35.50    3.60
  -4  -5  -1 1667.43  104.29
   4  -5   1 1641.64  105.09
   4  -5   1 1666.53  104.89
   4  -5   1 1579.04  105.59
   4  -5   1 1618.14  127.69
  -4  -5  -1 1642.84  104.59
  -4  -5  -1 1657.33  104.29
  -4  -5  -1 1571.04  118.49
   4   5   1 1668.83  103.59
   4   5   1 1669.63  103.59
  -4   5  -1 1543.85  126.59
  -4   5  -1 1646.94  105.09
  -4   5  -1 1557.94  105.39
  -4   5  -1 1779.02  105.69
   4   5   1 1645.94  118.89
   4   5   1 1652.63  104.49
  -5  -5  -1 1424.56  102.59
  -5  -5  -1 1378.66   86.59
   5  -5   1 1360.36   87.69
   5  -5   1 1347.87   87.19
   5  -5   1 1375.06   88.29
  -5  -5  -1 1368.16   86.99
  -5   5  -1 1318.87   87.99
  -5   5  -1 1308.37  112.09
  -5   5  -1 1371.66   87.39
  -5   5  -1 1341.77   87.49
   5   5   1 1421.96  102.59
   6  -5   1   38.80   18.60
  -6  -5  -1   52.79   15.80
   6  -5   1   29.90    6.10
  -6  -5  -1   28.80    4.50
  -6  -5  -1   28.80    4.20
   6  -5   1   33.80    5.00
  -6   5  -1   64.49   23.20
  -6   5  -1   24.20    6.10
  -6   5  -1   32.70    5.60
   6   5   1   44.10   16.30
  -6   5  -1   31.00    6.20
  -7  -5  -1   94.89   21.60
   7  -5   1   79.79    9.70
  -7  -5  -1   81.89    8.20
   7  -5   1  125.69   30.90
   7  -5   1   93.99    8.70
  -7  -5  -1   87.19    8.00
  -7   5  -1  103.79   26.70
   7   5   1  132.29   23.20
  -7   5  -1  118.29   10.60
  -7   5  -1  109.99   13.30
  -7   5  -1  115.89   10.90
  -8  -5  -1    2.60    2.70
  -8  -5  -1   -3.30    2.70
   8  -5   1    8.30    3.00
   8  -5   1    5.50    4.50
  -8   5  -1   -1.50    4.80
  -8   5  -1    3.10    3.80
   8   5   1    1.40    2.30
  -8   5  -1    1.20    4.10
   9  -5   1  279.87   22.60
  -9  -5  -1  314.17   20.60
  -9  -5  -1  272.47   20.80
  -9   5  -1  319.07   22.80
   9   5   1  285.87   20.30
  -9   5  -1  293.07   22.00
  -9   5  -1  309.37   22.70
  10  -5   1    0.90    4.20
 -10  -5  -1    2.30    3.10
 -10  -5  -1    6.30    3.30
 -10   5  -1   -2.30    3.70
  10   5   1   -1.10    2.20
 -10   5  -1    9.60    5.70
 -10   5  -1   10.20    5.10
 -11  -5  -1  342.37   23.60
 -11  -5  -1  328.17   23.50
  11  -5   1  363.76   26.00
 -11   5  -1  353.06   26.10
 -11   5  -1  346.97   25.30
  11   5   1  304.77   22.60
 -11   5  -1  332.37   25.60
  12  -5   1   20.70    6.50
 -12  -5  -1   23.80    5.00
 -12   5  -1   36.40    7.40
 -12   5  -1   42.90    7.70
  12   5   1   30.40    4.00
 -12   5  -1   28.80    7.70
 -13  -5  -1   10.20    4.60
  13  -5   1   12.40    5.80
 -13  -5  -1   14.00    4.10
  13   5   1   12.40    2.70
 -13   5  -1   17.50    7.30
 -13   5  -1    8.60    5.50
 -13   5  -1    7.20    6.00
  14  -5   1   18.50    6.20
 -14  -5  -1   19.60    4.40
 -14  -5  -1   19.00    5.30
 -14   5  -1   26.80    6.90
 -14   5  -1   17.60    6.90
 -14   5  -1   28.50    7.90
 -15  -5  -1    8.90    5.60
 -15  -5  -1   11.20    3.70
  15  -5   1    9.60    5.70
 -15   5  -1   22.50    7.60
 -15   5  -1   13.70    6.80
 -16  -5  -1   -9.80    4.80
 -16   5  -1   -4.30    6.40
 -16   5  -1   -6.20    5.70
 -16   5  -1   -2.90    7.00
 -16  -6   1   12.90    5.40
 -16  -6   1   15.40    8.50
 -16   6   1   14.90    7.50
 -16   6   1   11.50    4.40
 -16   6   1   16.10    5.50
  15  -6  -1  118.49   12.90
 -15  -6   1  130.69   11.50
 -15  -6   1  135.59   16.40
 -15   6   1   95.89   11.10
 -15   6   1   91.79   12.80
 -14  -6   1    2.90    3.90
  14  -6  -1   -5.30    4.60
 -14   6   1    7.80    5.60
 -14   6   1    3.50    5.60
 -14   6   1    5.80    5.10
 -13  -6   1   42.30    4.20
 -13  -6   1   38.50    5.70
  13  -6  -1   30.50    7.30
 -13   6   1   50.09    7.40
 -13   6   1   32.70    7.40
 -13   6   1   42.80    8.30
 -12  -6   1  136.49   10.70
 -12  -6   1  116.29    9.50
  12  -6  -1  120.29   13.00
 -12   6   1  129.89   13.10
 -12   6   1  131.69   12.50
 -12   6   1  107.19   12.50
  11  -6  -1   39.40    7.30
 -11  -6   1   37.10    4.60
 -11  -6   1   42.40    5.10
 -11   6   1   38.50    7.20
 -11   6   1   29.70    6.10
 -11   6   1   57.99    7.90
  10  -6  -1   29.00    6.60
 -10  -6   1   31.70    4.30
 -10  -6   1   28.20    4.00
 -10   6   1   32.50    6.10
 -10   6   1   29.50    5.50
 -10   6   1   20.40    5.90
   9  -6  -1   80.99    9.90
  -9  -6   1   76.59    6.80
  -9  -6   1   75.49    6.90
  -9   6   1   63.79    8.50
  -9   6   1   76.29    7.70
  -9   6   1   93.09    9.80
  -8  -6   1  452.75   29.50
   8  -6  -1  447.16   31.80
  -8  -6   1  429.36   29.10
  -8  -6   1  436.56   29.10
  -8   6   1  480.55   31.70
  -8   6   1  442.56   31.00
  -7  -6   1 1306.47   81.39
  -7  -6   1 1310.17   82.69
  -7  -6   1 1238.28   81.59
   7  -6  -1 1296.97   82.19
   7  -6  -1 1290.47   83.59
  -7   6   1 1262.57   81.69
  -7   6   1 1269.27   83.29
   6  -6  -1   16.20    5.60
   6  -6  -1   22.50   12.40
  -6  -6   1   20.60    3.40
   6  -6  -1   13.70    4.10
  -6  -6   1   13.40    3.00
  -6   6   1   26.40    4.00
  -6   6   1   30.60   18.90
   6   6  -1   10.70   10.10
  -6   6   1   18.10    4.80
  -6   6   1   21.50    5.70
  -5  -6   1  178.28   12.20
   5  -6  -1  175.98   14.80
  -5  -6   1  163.78   12.50
  -5  -6   1  203.78   29.30
   5  -6  -1  167.78   13.50
   5  -6  -1  159.78   13.00
  -5   6   1  175.78   14.40
  -5   6   1  172.78   13.80
  -5   6   1  171.88   12.50
   5   6  -1  227.48   30.90
  -5   6   1  157.08   33.40
  -4  -6   1 3690.53  234.18
   4  -6  -1 3793.12  234.38
   4  -6  -1 3621.04  258.17
  -4  -6   1 3663.23  234.38
  -4  -6   1 3724.43  234.18
   4  -6  -1 3783.22  235.68
   4  -6  -1 3734.23  234.88
  -4   6   1 3729.93  235.48
   4   6  -1 3734.03  248.78
  -4   6   1 3718.53  235.08
  -4   6   1 3732.33  234.18
  -4   6   1 3696.73  259.47
   3  -6  -1  110.79   11.00
  -3  -6   1  150.18   10.00
   3  -6  -1  118.49   10.70
   3  -6  -1  122.29   10.30
  -3  -6   1  132.59    9.80
  -3  -6   1  117.49   10.00
   3  -6  -1  135.39   29.20
   3   6  -1  112.89   22.20
  -3   6   1  136.99   11.70
   3   6  -1  112.09   22.90
   3   6  -1  126.79    9.20
   3   6  -1  138.09    9.20
  -3   6   1  133.39   11.10
  -3   6   1  120.19    9.80
  -3   6   1  133.49   11.00
  -3   6   1   90.39   25.90
  -2  -6   1   87.39    7.70
  -2  -6   1   84.29    7.90
   2  -6  -1   85.59    8.00
   2  -6  -1   81.69    8.10
  -2  -6   1   94.49    7.80
  -2  -6   1   81.29    8.90
   2  -6  -1   84.69    8.80
   2   6  -1   81.09    7.40
   2   6  -1   90.09   19.60
  -2   6   1   98.19    8.90
  -2   6   1   93.69    8.50
  -2   6   1  102.79   26.30
   2   6  -1   70.19   18.10
   2   6  -1   90.69    7.50
   1  -6  -1  129.19   10.90
   1  -6  -1  124.49   10.50
   1  -6  -1  122.09   10.60
  -1  -6   1  115.19   11.10
   1  -6  -1  141.49   11.30
  -1  -6   1  141.09   10.90
  -1  -6   1  119.99   10.10
  -1  -6   1  116.69   10.10
  -1   6   1  114.99   10.10
   1   6  -1  139.59   27.10
   1   6  -1  126.19    9.90
  -1   6   1  134.79   27.20
  -1   6   1  111.09   26.50
   1   6  -1  130.29   10.00
  -1   6   1  119.59   10.90
   0  -6  -1 1331.87   86.99
   0  -6   1 1367.66   87.49
   0  -6   1 1409.96   87.69
   0  -6  -1 1372.66   87.19
   0  -6   1 1347.47   87.19
   0  -6   1 1405.06  105.69
   0  -6   1 1400.56   87.09
   0   6   1 1340.97   87.09
   0   6   1 1391.56   87.09
   0   6   1 1371.16  105.59
   0   6  -1 1358.56   87.29
   0   6  -1 1346.97   87.09
   0   6  -1 1376.56   87.09
   0   6  -1 1318.57  105.29
   0   6  -1 1341.27   87.49
   0   6   1 1342.17  105.49
   1  -6   1   14.40    4.00
   1  -6   1   14.80    4.10
  -1  -6  -1   11.40    3.40
   1  -6   1   16.90    4.50
  -1  -6  -1   11.90    3.80
   1  -6   1   31.50   14.00
  -1  -6  -1    8.80   12.20
  -1  -6  -1   16.10    3.90
  -1   6  -1   22.70   15.90
  -1   6  -1   13.00    4.30
  -1   6  -1   13.40    3.90
   1   6   1   10.40    3.40
  -1   6  -1   17.30    4.50
  -1   6  -1   14.50    4.60
   1   6   1   14.90   13.50
   1   6   1   10.20    3.40
  -2  -6  -1  319.47   21.40
  -2  -6  -1  330.27   21.50
  -2  -6  -1  378.66   44.40
   2  -6   1  314.27   22.00
   2  -6   1  397.76   48.50
   2  -6   1  313.47   22.80
   2  -6   1  293.87   22.00
  -2  -6  -1  306.47   21.60
   2   6   1  302.07   21.20
  -2   6  -1  256.17   41.60
  -2   6  -1  312.77   22.50
  -2   6  -1  343.87   22.00
   2   6   1  312.07   21.20
  -2   6  -1  300.07   21.90
  -2   6  -1  317.47   22.10
  -3  -6  -1   84.19    8.00
   3  -6   1   98.79    9.40
   3  -6   1   87.09    9.50
  -3  -6  -1   90.69    8.10
   3  -6   1   92.19   26.80
   3  -6   1   93.29    9.00
  -3  -6  -1   80.69   19.20
  -3  -6  -1   90.59    8.10
   3   6   1   83.19    7.40
  -3   6  -1   81.89    8.60
  -3   6  -1  113.79    9.30
  -3   6  -1   85.49    9.10
  -3   6  -1  115.99   30.10
   3   6   1   90.69    7.40
   3   6   1  119.89   23.40
   4  -6   1  150.48   32.90
  -4  -6  -1  171.88   29.00
  -4  -6  -1  191.18   13.90
   4  -6   1  173.28   14.90
  -4  -6  -1  193.18   13.60
   4  -6   1  169.28   15.40
   4  -6   1  189.98   14.40
  -4  -6  -1  183.48   13.50
   4   6   1  194.58   13.80
   4   6   1  184.08   12.70
  -4   6  -1  169.68   15.20
   4   6   1  190.58   12.80
   4   6   1  186.18   28.10
  -4   6  -1  194.18   14.60
  -4   6  -1  244.28   43.70
  -4   6  -1  188.58   14.60
   5  -6   1  195.38   17.40
   5  -6   1  213.08   16.20
  -5  -6  -1  218.98   15.20
  -5  -6  -1  205.98   15.10
   5  -6   1  262.07   51.29
  -5  -6  -1  215.78   15.60
   5  -6   1  204.28   16.90
  -5  -6  -1  254.77   33.80
   5   6   1  177.68   30.20
  -5   6  -1  211.98   16.50
  -5   6  -1  199.88   41.20
  -5   6  -1  211.18   16.20
  -5   6  -1  226.78   17.40
   5   6   1  220.18   15.40
  -6  -6  -1   26.80    3.80
   6  -6   1   14.30    5.10
   6  -6   1   17.60    5.60
  -6  -6  -1   27.10    4.50
  -6  -6  -1   -1.90   11.60
   6  -6   1   24.40    4.90
  -6   6  -1   43.40   21.40
  -6   6  -1   17.70    5.80
  -6   6  -1   27.60    5.60
   6   6   1   13.80   14.70
  -7  -6  -1  590.44   39.70
  -7  -6  -1  619.74   40.10
   7  -6   1  621.94   40.30
   7  -6   1  575.34   41.70
  -7   6  -1  588.24   41.50
  -7   6  -1  623.84   40.90
  -7   6  -1  619.84   41.10
   8  -6   1   89.49   10.40
  -8  -6  -1   70.79    7.90
  -8  -6  -1   92.19    8.00
   8  -6   1   92.89    8.50
  -8   6  -1   92.49    9.70
  -8   6  -1   93.99    9.70
   8   6   1   74.09    7.90
  -8   6  -1  109.69   10.80
  -9  -6  -1  116.79   10.10
   9  -6   1  104.09   12.60
   9  -6   1  109.19    9.60
  -9  -6  -1  116.79    9.60
  -9   6  -1  109.89   12.00
   9   6   1  108.49    9.10
  -9   6  -1  118.09   11.40
  -9   6  -1  103.69   11.30
 -10  -6  -1  141.69   11.70
  10  -6   1  119.99   13.40
 -10  -6  -1  135.49   11.40
 -10   6  -1  141.09   13.60
 -10   6  -1  128.19   13.70
  10   6   1  135.79   10.70
 -10   6  -1  159.28   14.10
 -11  -6  -1   14.50    4.30
  11  -6   1   20.60    6.20
 -11  -6  -1   25.60    5.00
 -11   6  -1   19.20    6.30
 -11   6  -1   22.10    6.80
  11   6   1   20.90    4.30
 -11   6  -1   23.70    6.30
 -12  -6  -1   82.09    8.00
  12  -6   1   60.49    9.30
 -12  -6  -1   66.99    8.30
 -12   6  -1   62.69    9.60
 -12   6  -1   52.99    9.20
 -12   6  -1   74.19   10.00
  13  -6   1    5.70    5.70
 -13  -6  -1   -4.50    3.10
 -13  -6  -1    1.00    4.30
 -13   6  -1   -0.70    5.70
 -13   6  -1    1.50    5.80
 -13   6  -1    1.90    5.70
 -14  -6  -1   27.20    5.90
  14  -6   1   28.20    7.20
 -14  -6  -1   23.30    4.60
 -14   6  -1   17.00    6.90
 -14   6  -1   30.20    7.60
 -14   6  -1   43.70    8.60
  15  -6   1   29.60    7.70
 -15  -6  -1   33.70    4.80
 -15  -6  -1   39.30    7.10
 -15   6  -1   45.00    8.70
 -15   6  -1   25.90    7.80
 -15   6  -1   25.40    8.30
 -16  -6  -1    2.50    5.40
  16  -6   1   -2.60    5.50
 -16  -6  -1    4.90    2.50
 -16   6  -1   -2.20    6.80
 -16   6  -1    0.30    6.30
 -16   6  -1    8.50    6.70
  16  -7  -1   -2.30    5.40
 -16  -7   1    6.50    7.50
 -16  -7   1    3.50    5.00
 -16   7   1   -7.40    6.30
 -16   7   1   -5.20    2.90
 -16   7   1   -3.30    4.50
 -15  -7   1    5.90    4.50
 -15  -7   1   -0.50    6.60
  15  -7  -1   -0.80    5.50
 -15   7   1    2.70    6.40
 -15   7   1    8.80    4.50
 -15   7   1    5.80    3.30
  14  -7  -1   38.90    7.80
 -14  -7   1   48.70    6.60
 -14   7   1   25.80    7.40
 -14   7   1   35.50    5.90
 -14   7   1   49.40    8.90
  13  -7  -1   47.00    8.80
 -13  -7   1   49.80    6.70
 -13  -7   1   60.89    5.10
 -13   7   1   48.30    8.80
 -13   7   1   56.09    7.10
 -13   7   1   31.70    8.30
 -12  -7   1  126.39   10.90
  12  -7  -1  126.89   13.50
 -12  -7   1  114.79    9.70
 -12   7   1  178.58   15.00
 -12   7   1  119.09   13.60
 -12   7   1  123.39   11.50
  11  -7  -1  465.65   30.50
 -11  -7   1  398.86   26.90
 -11  -7   1  394.06   26.50
 -11   7   1  393.96   29.00
 -11   7   1  382.36   27.10
 -11   7   1  360.06   29.10
 -10  -7   1  183.38   14.00
  10  -7  -1  187.98   17.30
 -10  -7   1  179.18   14.00
 -10   7   1  183.38   16.70
 -10   7   1  207.68   16.70
 -10   7   1  210.58   14.80
  -9  -7   1  505.25   33.30
   9  -7  -1  506.45   36.20
  -9  -7   1  502.65   33.50
  -9   7   1  507.75   35.30
  -9   7   1  502.05   33.80
  -9   7   1  524.35   35.90
   8  -7  -1   55.39    8.60
  -8  -7   1   47.70    5.50
  -8  -7   1   48.40    5.40
  -8  -7   1   62.39    6.00
  -8   7   1   58.29    7.50
  -8   7   1   78.39    8.90
   7  -7  -1    8.00    3.80
  -7  -7   1    2.70    2.60
  -7  -7   1    5.90    2.70
  -7  -7   1   12.20    2.80
   7  -7  -1   12.00    5.10
  -7   7   1   12.70    4.50
  -7   7   1   12.50    3.40
  -7   7   1   10.90    4.90
   6  -7  -1  100.89   10.90
  -6  -7   1   98.99    9.10
  -6  -7   1  111.89    8.90
   6  -7  -1  117.19    9.80
  -6  -7   1  120.69    9.00
   6  -7  -1  113.09   10.30
  -6  -7   1   97.59   25.30
  -6   7   1   98.19   10.40
  -6   7   1  111.59   11.30
   6   7  -1  144.89   23.10
  -6   7   1  104.89   29.00
  -6   7   1  109.59    9.20
   5  -7  -1   25.90    5.10
   5  -7  -1   23.60    4.80
  -5  -7   1   26.50    4.00
  -5  -7   1   29.90    4.30
   5  -7  -1   77.49   23.40
   5  -7  -1   20.80    5.70
  -5  -7   1   31.90    4.10
  -5   7   1   30.30    4.20
  -5   7   1   13.00    5.20
  -5   7   1   34.30    5.80
   5   7  -1   33.70   13.20
  -5   7   1    3.20   16.80
   4  -7  -1  144.59   12.30
  -4  -7   1  160.88   11.60
  -4  -7   1  153.38   11.40
   4  -7  -1  111.39   31.00
   4  -7  -1  148.89   12.60
  -4  -7   1  144.39   11.60
   4  -7  -1  177.08   14.00
   4   7  -1  135.59   25.20
  -4   7   1  150.88   13.50
  -4   7   1  158.68   12.60
  -4   7   1  148.29   12.30
   4   7  -1  193.98   30.50
   4   7  -1  149.39   10.30
   4   7  -1  143.59   10.30
  -4   7   1  161.68   13.50
  -4   7   1  182.88   35.10
   3  -7  -1   -6.00    9.00
  -3  -7   1   -3.50    2.80
  -3  -7   1   -8.40    4.00
  -3  -7   1    0.40    2.80
   3  -7  -1   -0.60    4.70
  -3  -7   1   -1.50    2.60
  -3  -7   1    3.30    3.10
   3  -7  -1    3.60    3.40
   3  -7  -1   -9.70    3.50
   3   7  -1    0.70    2.20
  -3   7   1    1.40    3.00
  -3   7   1   20.70   16.10
  -3   7   1   -3.20    4.20
   3   7  -1   -1.70    8.80
  -3   7   1   -6.10    3.60
   3   7  -1    1.30    2.30
  -3   7   1   -0.60    3.80
   3   7  -1   16.40   11.60
   2  -7  -1    8.80    4.30
  -2  -7   1    8.50    3.40
   2  -7  -1    8.50    4.10
   2  -7  -1   11.30    3.70
  -2  -7   1   13.30    3.90
  -2  -7   1    5.00    3.40
  -2  -7   1    8.00    4.60
   2  -7  -1    4.50    4.20
  -2   7   1    9.50    3.90
   2   7  -1   14.60    3.40
  -2   7   1    0.40    3.90
   2   7  -1   -0.80    4.60
   2   7  -1   25.30   12.00
   2   7  -1   14.00    3.30
  -2   7   1  -12.80   10.20
  -1  -7   1  406.96   27.90
   1  -7  -1  412.76   27.70
  -1  -7   1  398.26   27.70
   1  -7  -1  383.26   27.80
   1  -7  -1  424.76   28.00
   1  -7  -1  424.56   28.40
  -1  -7   1  400.06   27.60
  -1  -7   1  417.06   28.70
   1   7  -1  400.26   27.40
  -1   7   1  408.56   27.70
   1   7  -1  404.06   27.40
   1   7  -1  438.36   54.09
  -1   7   1  373.46   50.89
   1   7  -1  485.25   49.40
  -1   7   1  395.06   27.80
  -1   7   1  466.45   48.60
   0  -7   1  212.58   16.10
   0  -7   1  229.58   34.60
   0  -7  -1  209.08   16.00
   0  -7  -1  215.08   16.20
   0  -7   1  216.98   15.50
   0  -7  -1  225.48   15.80
   0  -7   1  225.48   16.10
   0  -7  -1  198.88   15.90
   0  -7   1  219.68   16.60
   0   7   1  182.18   15.20
   0   7  -1  206.88   16.30
   0   7  -1  208.08   15.80
   0   7  -1  191.98   15.80
   0   7   1  186.68   34.30
   0   7   1  207.18   15.50
   0   7   1  253.97   38.30
   0   7  -1  155.98   31.50
   0   7  -1  225.98   15.50
  -1  -7  -1   26.00    4.80
  -1  -7  -1   47.40   17.20
   1  -7   1   25.10    5.40
  -1  -7  -1   26.50    4.70
   1  -7   1   23.20   15.90
   1  -7   1   24.50    4.50
   1  -7   1   22.20    4.80
  -1  -7  -1   21.70    4.60
   1   7   1   21.20    4.20
   1   7   1   24.80    4.30
   1   7   1    4.70   11.00
  -1   7  -1   20.50    4.80
  -1   7  -1   37.20   17.50
  -1   7  -1   13.60    4.20
  -1   7  -1   28.40    5.30
  -1   7  -1   19.00    5.20
   2  -7   1  105.39   26.50
  -2  -7  -1  134.09   10.60
  -2  -7  -1  119.19   29.10
  -2  -7  -1  126.09   10.20
   2  -7   1  130.69   11.80
  -2  -7  -1  123.49   10.10
   2  -7   1  121.89   10.90
   2  -7   1  119.39   11.40
  -2   7  -1  106.39   10.30
  -2   7  -1  117.29   11.00
  -2   7  -1  113.59   10.90
  -2   7  -1  135.89   11.40
  -2   7  -1   91.69   26.90
   2   7   1  111.99    9.70
   2   7   1  122.09    9.70
  -3  -7  -1  384.76   25.70
   3  -7   1  367.96   26.50
  -3  -7  -1  384.36   43.20
   3  -7   1  431.06   56.49
   3  -7   1  371.96   27.20
  -3  -7  -1  399.46   25.70
  -3  -7  -1  386.86   26.00
   3  -7   1  367.56   26.10
   3   7   1  367.46   25.20
   3   7   1  403.66   48.90
  -3   7  -1  360.56   26.80
  -3   7  -1  386.46   26.10
  -3   7  -1  360.06   26.20
  -3   7  -1  359.56   52.19
   3   7   1  394.56   25.30
   4  -7   1   -2.10    4.40
  -4  -7  -1   -1.80    3.00
  -4  -7  -1   -3.10    3.00
   4  -7   1    9.00    5.40
   4  -7   1    6.50   14.00
  -4  -7  -1    0.20    3.00
  -4  -7  -1    3.80   12.20
   4  -7   1    1.20    3.40
  -4   7  -1    2.50    4.00
  -4   7  -1   -9.90    4.30
   4   7   1   15.10   14.10
   4   7   1    0.90    3.60
  -4   7  -1   -4.20    3.80
   4   7   1   -0.40    2.30
  -4   7  -1   -1.30   14.20
  -5  -7  -1   38.60    5.10
   5  -7   1   29.90   19.30
  -5  -7  -1   38.20    5.10
   5  -7   1   43.30    7.50
   5  -7   1   28.40    5.50
  -5  -7  -1   31.70    4.90
   5  -7   1   47.10    6.60
  -5  -7  -1   63.59   17.10
  -5   7  -1   49.99    6.40
  -5   7  -1   25.30    5.90
  -5   7  -1   34.60    6.80
   5   7   1   40.70   16.40
   5   7   1   36.80    3.30
   5   7   1   36.80    3.30
  -5   7  -1   90.29   29.00
  -6  -7  -1   24.70    4.20
   6  -7   1   24.60    6.50
  -6  -7  -1   31.50    4.80
  -6  -7  -1    6.30    9.60
   6  -7   1   22.80    5.50
   6  -7   1   26.80    5.20
  -6  -7  -1   32.80    4.50
  -6   7  -1   30.70    5.30
   6   7   1   39.60   16.30
  -6   7  -1   37.30   17.80
  -6   7  -1   17.80    5.70
  -6   7  -1   23.70    5.70
   6   7   1   21.00    3.70
  -7  -7  -1    5.30    3.20
   7  -7   1    1.50    3.30
   7  -7   1    6.90    4.60
  -7  -7  -1    3.30    3.00
  -7   7  -1    5.60    4.50
  -7   7  -1    5.60    4.20
  -7   7  -1    5.50    4.60
   8  -7   1   16.80    4.30
   8  -7   1    7.80    5.70
  -8  -7  -1    6.00    3.30
  -8  -7  -1    9.00    3.00
  -8   7  -1   16.20    4.80
  -8   7  -1   16.00    5.10
  -8   7  -1    7.70    5.00
   9  -7   1   50.69    6.40
   9  -7   1   56.39    8.50
  -9  -7  -1   45.40    5.90
  -9  -7  -1   43.70    5.80
  -9   7  -1   49.30    8.10
  -9   7  -1   47.70    7.20
   9   7   1   56.19    5.50
  -9   7  -1   36.90    7.20
  10  -7   1   13.20    6.20
 -10  -7  -1   30.10    5.10
 -10  -7  -1   29.20    5.10
 -10   7  -1   30.70    6.50
 -10   7  -1   34.70    7.70
 -10   7  -1   31.50    6.60
 -11  -7  -1   71.89    7.60
 -11  -7  -1   57.09    7.00
  11  -7   1   56.59    9.40
 -11   7  -1   65.89    9.50
 -11   7  -1   51.49    8.30
 -11   7  -1   47.50    8.80
 -12  -7  -1    9.20    3.90
  12  -7   1   -8.10    5.00
 -12  -7  -1   -7.00    3.60
 -12   7  -1    2.50    5.40
 -12   7  -1    4.60    5.50
 -12   7  -1    6.20    6.00
 -13  -7  -1    6.60    3.70
  13  -7   1    4.20    5.90
 -13  -7  -1    0.40    4.10
 -13   7  -1    6.20    6.50
 -13   7  -1    4.30    6.00
 -13   7  -1   -4.00    5.20
  14  -7   1    1.90    6.00
 -14  -7  -1   -0.40    4.50
 -14  -7  -1    9.80    3.80
 -14   7  -1    3.60    6.30
 -14   7  -1   12.20    5.90
 -14   7  -1    4.40    6.30
 -15  -7  -1    9.80    5.70
 -15  -7  -1   14.40    3.70
  15  -7   1    8.00    6.30
 -15   7  -1   16.70    7.40
 -15   7  -1    2.40    6.00
 -15   7  -1   15.30    7.50
 -16  -7  -1    1.10    5.60
  16  -7   1   -5.90    5.50
 -16   7  -1    0.80    5.60
 -16   7  -1   -1.50    6.70
 -16   7  -1   -2.40    6.90
 -16  -8   1   -1.70    7.60
  16  -8  -1   -3.20    5.90
 -16  -8   1    5.30    5.00
 -16   8   1    8.70    7.60
 -15  -8   1   16.80    8.90
  15  -8  -1   24.60    7.40
 -15  -8   1   23.60    5.50
 -15   8   1    4.90    7.10
  14  -8  -1   -0.10    5.60
 -14  -8   1    1.00    3.90
 -14  -8   1    1.20    7.10
 -14   8   1    1.10    6.10
  13  -8  -1   17.00    6.80
 -13  -8   1    8.70    2.70
 -13  -8   1    6.70    2.30
 -13   8   1   14.00    7.20
 -13   8   1   13.40    6.40
 -13   8   1    9.20    4.50
 -12  -8   1  251.77   18.30
  12  -8  -1  296.67   22.40
 -12  -8   1  247.08   17.40
 -12   8   1  254.87   21.10
 -12   8   1  222.18   21.00
 -12   8   1  242.98   17.90
 -11  -8   1   86.89    8.10
 -11  -8   1   91.19    8.60
  11  -8  -1   80.79   11.40
 -11   8   1   98.59    8.70
 -11   8   1  107.59   11.70
 -11   8   1   69.09   10.70
 -10  -8   1  468.45   29.50
 -10  -8   1  429.46   29.40
  10  -8  -1  426.96   32.40
 -10   8   1  411.26   31.40
 -10   8   1  438.96   30.00
 -10   8   1  426.36   32.00
  -9  -8   1   60.79    6.70
  -9  -8   1   70.19    6.50
   9  -8  -1   50.89    9.00
  -9   8   1   54.59    8.20
  -9   8   1   50.79    8.40
  -8  -8   1   10.10    3.00
   8  -8  -1    8.80    5.10
  -8  -8   1    4.10    2.90
  -8  -8   1   10.40    3.00
   8  -8  -1    3.40    3.70
  -8   8   1   -6.90    4.20
  -8   8   1    6.50    4.50
   7  -8  -1   26.70    6.10
  -7  -8   1   17.60    3.50
  -7  -8   1   17.50    3.50
   7  -8  -1   19.90    4.60
  -7  -8   1   13.10    3.50
  -7   8   1    8.70    5.00
  -7   8   1   14.80    4.90
  -6  -8   1  453.45   29.30
   6  -8  -1  438.06   31.70
   6  -8  -1  432.66   29.80
   6  -8  -1  380.26   67.19
  -6  -8   1  439.86   29.30
   6  -8  -1  451.95   30.40
  -6  -8   1  429.26   29.50
  -6   8   1  444.66   31.40
  -6   8   1  463.45   65.29
   6   8  -1  481.55   47.00
  -6   8   1  410.86   30.70
   5  -8  -1   61.79   23.70
  -5  -8   1   32.50    4.80
  -5  -8   1   39.60    5.00
  -5  -8   1   37.00    4.90
   5  -8  -1   41.20    6.10
   5  -8  -1   34.50    5.70
   5  -8  -1   35.40    7.30
  -5   8   1   30.70    6.60
  -5   8   1   34.40    5.90
   5   8  -1   15.60   14.80
  -5   8   1   41.10    5.10
   5   8  -1   45.70   16.00
  -5   8   1   35.60    7.10
  -5   8   1   72.39   27.60
   4  -8  -1   62.89   25.20
   4  -8  -1   59.09    7.50
   4  -8  -1   63.99    7.50
  -4  -8   1   67.69    6.40
   4  -8  -1   48.20    7.50
  -4  -8   1   48.50    5.90
  -4  -8   1   46.10    5.90
  -4  -8   1   60.49    6.40
   4   8  -1   49.80    5.80
   4   8  -1   51.99   16.50
   4   8  -1   58.39    5.20
  -4   8   1   46.90    7.90
  -4   8   1   55.09    7.60
   4   8  -1   68.29   19.90
  -4   8   1   59.79    6.40
  -4   8   1   58.89    8.50
  -4   8   1   60.09   25.00
  -3  -8   1  106.49    9.30
   3  -8  -1   92.29    9.20
   3  -8  -1  100.19    9.80
  -3  -8   1  103.29    9.00
  -3  -8   1   84.89   10.50
   3  -8  -1   75.49    9.50
  -3  -8   1   79.99    8.30
   3  -8  -1  149.69   34.70
  -3  -8   1  111.99    9.00
  -3   8   1   75.29    9.40
  -3   8   1   86.49    9.70
   3   8  -1  118.29   25.10
   3   8  -1   96.79    8.10
   3   8  -1  106.49   24.10
   3   8  -1   94.69    8.20
  -3   8   1   99.69   10.30
  -3   8   1  159.08   34.80
   2  -8  -1   82.59    8.90
   2  -8  -1   76.29    8.10
   2  -8  -1   58.19    7.40
   2  -8  -1   57.89    7.10
  -2  -8   1   61.69    7.00
  -2  -8   1   77.79    7.20
  -2  -8   1   55.59    6.80
  -2  -8   1   69.89    8.90
  -2   8   1   60.19    7.50
   2   8  -1   62.79    6.60
  -2   8   1  100.39   28.30
   2   8  -1   60.59   17.50
  -2   8   1   87.69   29.80
   2   8  -1   62.89    6.60
  -2   8   1   64.69    7.60
  -1  -8   1   12.30    4.90
  -1  -8   1    1.30    3.20
   1  -8  -1    5.50    4.30
   1  -8  -1    6.40    4.60
   1  -8  -1    4.70    4.10
  -1  -8   1    8.20    3.70
   1  -8  -1    8.20    3.90
  -1  -8   1    2.10    3.70
  -1   8   1   39.40   19.30
   1   8  -1    0.10   12.20
  -1   8   1    8.70    3.80
   1   8  -1    9.20   14.70
   1   8  -1    7.50    3.60
   1   8  -1    8.80    3.80
  -1   8   1    7.20   17.00
  -1   8   1    6.60    4.10
   0  -8   1   32.40    5.70
   0  -8   1   38.40    5.70
   0  -8  -1   21.50    5.20
   0  -8   1   22.90    5.50
   0  -8   1   30.80    6.60
   0  -8  -1   35.10    5.60
   0  -8  -1   25.40    5.00
   0  -8  -1   29.90    5.50
   0   8  -1   29.90    5.40
   0   8   1   20.00    4.70
   0   8  -1   34.70    5.60
   0   8  -1   34.20    5.10
   0   8  -1   36.10   19.50
   0   8   1   36.20   19.80
   0   8   1   37.60    5.70
   0   8   1    2.10   15.50
  -1  -8  -1  357.56   24.80
   1  -8   1  340.17   25.50
   1  -8   1  363.86   25.70
  -1  -8  -1  364.36   25.00
  -1  -8  -1  347.97   24.70
   1  -8   1  389.16   25.20
   1  -8   1  341.17   47.80
  -1   8  -1  306.27   46.50
   1   8   1  350.46   24.50
   1   8   1  362.26   24.60
   1   8   1  328.17   48.00
  -1   8  -1  361.96   25.00
  -1   8  -1  364.56   25.20
  -1   8  -1  353.66   25.30
  -1   8  -1  337.17   25.20
   1   8   1  350.56   49.90
   2  -8   1  831.32   53.89
   2  -8   1  807.62   53.19
  -2  -8  -1  800.62   52.99
  -2  -8  -1  826.72   52.79
   2  -8   1  829.62   78.09
   2  -8   1  773.82   53.29
  -2  -8  -1  796.22   76.29
  -2  -8  -1  812.42   52.69
   2   8   1  801.62   52.49
  -2   8  -1  833.42   53.39
  -2   8  -1  832.82   78.69
   2   8   1  803.62   52.49
  -2   8  -1  777.52   53.59
  -2   8  -1  814.22   53.19
  -2   8  -1  811.02   53.09
  -3  -8  -1  216.68   16.00
   3  -8   1  238.28   42.80
   3  -8   1  211.98   17.30
   3  -8   1  214.38   17.70
   3  -8   1  189.28   16.50
  -3  -8  -1  236.48   16.50
  -3  -8  -1  208.58   36.60
  -3  -8  -1  192.88   15.80
  -3   8  -1  199.88   16.60
  -3   8  -1  212.98   16.60
   3   8   1  218.38   15.50
  -3   8  -1  248.28   45.90
  -3   8  -1  227.68   17.20
   3   8   1  227.58   36.90
  -3   8  -1  208.18   17.60
   3   8   1  240.78   15.70
   4  -8   1  132.79   13.30
   4  -8   1  146.99   12.40
   4  -8   1  130.29   30.50
  -4  -8  -1  138.19   11.30
  -4  -8  -1  145.09   27.90
   4  -8   1  115.29   13.10
  -4  -8  -1  128.99   11.60
  -4  -8  -1  131.59   11.30
  -4   8  -1  137.99   12.20
  -4   8  -1  131.49   12.90
   4   8   1  147.19   10.60
   4   8   1  117.39   25.30
  -4   8  -1  149.79   12.40
   4   8   1  148.69   10.70
  -4   8  -1  152.88   36.40
   5  -8   1  258.87   46.70
  -5  -8  -1  302.57   21.50
   5  -8   1  290.47   23.00
  -5  -8  -1  323.27   22.00
  -5  -8  -1  374.36   48.60
   5  -8   1  338.37   24.20
  -5  -8  -1  312.57   21.60
   5  -8   1  292.87   22.30
  -5   8  -1  305.57   23.60
   5   8   1  358.86   47.80
  -5   8  -1  246.48   48.70
  -5   8  -1  314.67   22.30
   5   8   1  307.77   20.30
   5   8   1  304.97   20.30
  -5   8  -1  315.57   22.70
  -6  -8  -1  386.46   27.10
  -6  -8  -1  407.86   27.60
   6  -8   1  414.76   28.10
   6  -8   1  403.16   28.60
  -6  -8  -1  384.96   27.20
   6  -8   1  411.86   29.70
  -6   8  -1  393.96   28.60
  -6   8  -1  410.76   29.40
  -6   8  -1  402.96   27.90
   7  -8   1  437.56   30.80
   7  -8   1  464.45   32.40
  -7  -8  -1  391.86   29.80
  -7  -8  -1  444.76   29.60
   7  -8   1  449.36   30.50
  -7   8  -1  473.45   32.10
  -7   8  -1  451.35   30.40
  -7   8  -1  417.46   31.00
   8  -8   1  200.68   15.70
  -8  -8  -1  203.28   14.90
  -8  -8  -1  194.98   15.20
   8  -8   1  192.08   18.20
  -8   8  -1  194.88   16.60
  -8   8  -1  190.68   15.60
  -8   8  -1  203.48   17.60
   9  -8   1   10.10    4.10
  -9  -8  -1   -0.70    3.00
   9  -8   1    5.90    5.60
  -9  -8  -1    1.90    3.30
  -9   8  -1   17.00    5.30
  -9   8  -1    0.80    5.20
  -9   8  -1    4.90    4.30
 -10  -8  -1  189.28   16.00
  10  -8   1  239.08   19.60
 -10  -8  -1  222.78   16.10
  10  -8   1  204.68   16.00
 -10   8  -1  201.98   18.80
 -10   8  -1  205.08   17.00
 -10   8  -1  214.38   18.10
  11  -8   1    0.40    6.20
 -11  -8  -1    0.70    3.80
 -11  -8  -1    8.30    4.60
 -11   8  -1   10.80    5.90
 -11   8  -1    3.70    4.80
 -11   8  -1   -6.00    4.90
  12  -8   1   -2.30    5.30
 -12  -8  -1   -1.90    3.50
 -12  -8  -1   -0.30    4.00
 -12   8  -1   13.80    6.50
 -12   8  -1    0.60    4.90
 -12   8  -1   -0.70    5.50
 -13  -8  -1   30.30    6.60
 -13  -8  -1   55.89    6.70
  13  -8   1   52.29   10.00
 -13   8  -1   49.40    9.50
 -13   8  -1   46.50    7.70
 -13   8  -1   63.59   10.30
 -14  -8  -1   25.40    6.20
 -14  -8  -1   15.60    4.10
  14  -8   1    4.70    6.80
 -14   8  -1   21.00    5.90
 -14   8  -1   22.40    8.10
 -14   8  -1   23.10    8.10
 -15  -8  -1   68.49    6.80
 -15  -8  -1   65.79    9.00
  15  -8   1   65.59   11.20
 -15   8  -1   78.49   11.70
 -15   8  -1   65.99    8.90
  16  -8   1   14.60    7.50
 -16  -8  -1   18.70    6.40
 -16   8  -1    6.60    5.40
 -16   8  -1    8.10    8.10
 -16   8  -1    1.90    7.10
  16  -9  -1   -5.40    6.20
 -16  -9   1   -0.70    4.90
 -16  -9   1    1.50    8.90
 -16   9   1   -2.10    7.50
 -15  -9   1   -9.10    7.00
  15  -9  -1    4.80    6.50
 -15  -9   1    8.10    5.00
 -15   9   1   -6.60   10.30
  14  -9  -1   18.50    7.70
 -14  -9   1   33.10    6.10
 -14  -9   1   27.30   16.30
 -14   9   1   38.10    8.90
 -13  -9   1   51.69    5.40
  13  -9  -1   47.80    9.60
 -13  -9   1   49.90   11.40
 -13  -9   1   48.70    7.10
 -13  -9   1   64.19    5.80
 -13   9   1   76.39   10.70
 -13   9   1   70.19   10.60
 -12  -9   1   53.39    7.50
  12  -9  -1   13.10    7.20
 -12  -9   1   38.60    5.20
 -12  -9   1   45.30    5.00
 -12   9   1   44.50    4.90
 -12   9   1   42.40    8.40
 -12   9   1   47.80    9.00
  11  -9  -1  112.79   13.50
 -11  -9   1   89.39    9.20
 -11  -9   1  103.79    9.20
 -11   9   1   94.69   11.90
 -11   9   1  111.79   12.80
 -10  -9   1   45.30    6.00
  10  -9  -1   62.49    9.80
 -10  -9   1   45.00    6.00
 -10   9   1   63.39    9.50
 -10   9   1   85.69   10.20
   9  -9  -1   97.49   12.10
  -9  -9   1   73.69    7.70
  -9  -9   1   69.19    7.70
  -9  -9   1   80.59    7.90
  -9   9   1   99.59   11.00
  -9   9   1  102.49   11.60
  -8  -9   1    0.10    2.90
   8  -9  -1    0.10    5.10
  -8  -9   1    0.00    2.70
  -8  -9   1    1.30    3.00
   8  -9  -1   -0.10    3.80
  -8   9   1    0.90    5.10
  -8   9   1   -0.30    4.60
  -8   9   1    0.80    3.00
  -7  -9   1   75.19    8.10
  -7  -9   1   94.89    8.50
   7  -9  -1   89.79   11.00
   7  -9  -1   84.29    9.50
   7  -9  -1   95.09    8.90
  -7  -9   1   96.69    8.50
  -7   9   1  101.99   10.70
  -7   9   1   89.29    8.10
  -7   9   1   88.39   10.80
   6  -9  -1   25.60    5.30
   6  -9  -1   33.90    6.00
   6  -9  -1   28.80    6.70
  -6  -9   1   25.50    4.60
  -6  -9   1   23.50    4.50
  -6  -9   1   25.20    4.40
  -6   9   1   30.90    4.40
  -6   9   1   28.70    6.20
  -6   9   1   28.90    6.10
  -6   9   1   13.70    6.10
  -5  -9   1  476.25   32.70
   5  -9  -1  497.65   33.40
   5  -9  -1  480.55   33.70
  -5  -9   1  523.55   33.10
   5  -9  -1  558.84   74.69
  -5  -9   1  483.95   32.80
  -5  -9   1  493.75   33.00
   5  -9  -1  465.85   34.80
   5   9  -1  475.85   51.09
   5   9  -1  495.95   31.20
   5   9  -1  467.75   51.09
  -5   9   1  519.45   72.59
  -5   9   1  482.35   32.60
  -5   9   1  474.45   34.40
  -5   9   1  460.45   34.10
   5   9  -1  496.95   31.30
  -5   9   1  503.95   34.20
  -4  -9   1    7.30    3.50
  -4  -9   1   -8.30    5.00
   4  -9  -1   -3.40    4.60
   4  -9  -1   -2.70    4.20
   4  -9  -1   27.40   17.10
  -4  -9   1    0.80    3.40
  -4  -9   1    2.70    3.30
  -4  -9   1   -1.80    3.30
   4  -9  -1    2.40    4.50
   4   9  -1   -0.90    2.60
  -4   9   1   13.80    5.30
  -4   9   1    1.00   15.80
   4   9  -1    5.50   12.70
   4   9  -1   -4.40    2.30
   4   9  -1   12.60   13.40
  -4   9   1    9.70    5.00
  -4   9   1    2.40    3.50
  -4   9   1    2.30    5.20
   3  -9  -1   23.50    5.00
  -3  -9   1   10.00    4.00
  -3  -9   1    7.20    4.20
   3  -9  -1    3.60    4.90
   3  -9  -1    9.40    5.10
  -3  -9   1   14.00    5.10
  -3  -9   1   21.20    6.50
   3   9  -1   -4.50   11.60
  -3   9   1   11.30   16.60
   3   9  -1   13.60    3.80
   3   9  -1   13.80    3.70
   3   9  -1   20.40   15.60
  -3   9   1   20.50    5.40
  -3   9   1   18.30    5.20
  -2  -9   1  552.44   38.10
  -2  -9   1  591.14   38.30
  -2  -9   1  537.55   39.60
   2  -9  -1  598.14   38.70
   2  -9  -1  589.34   38.60
   2  -9  -1  571.94   39.40
  -2  -9   1  568.34   41.40
  -2   9   1  518.55   69.09
   2   9  -1  574.84   37.80
   2   9  -1  534.95   37.70
  -2   9   1  594.94   64.99
  -2   9   1  594.84   38.80
   2   9  -1  532.25   58.59
   1  -9  -1    4.40    4.20
  -1  -9   1    2.60    4.10
  -1  -9   1   -2.60    4.10
   1  -9  -1   -3.50    4.00
   1  -9  -1    4.60    4.60
  -1  -9   1   -3.40    4.80
   1  -9  -1    0.70    4.40
  -1  -9   1   -4.60    3.40
  -1   9   1  -15.20   13.20
   1   9  -1   -3.60    3.00
  -1   9   1   -1.80    4.50
  -1   9   1   -6.40   14.50
   1   9  -1  -20.00   11.30
   1   9  -1   14.20   12.40
   1   9  -1   -2.80    3.60
  -1   9   1   -4.90    3.70
   0  -9   1    2.50    4.50
   0  -9   1    8.00   11.10
   0  -9  -1   -3.30    4.50
   0  -9   1   -0.20    4.70
   0  -9  -1    1.90    4.40
   0  -9  -1    2.50    3.70
   0  -9   1   -1.90    4.50
   0  -9   1    9.90    4.50
   0  -9  -1   -2.20    4.30
   0   9  -1   -0.10    3.50
   0   9  -1   -7.60    4.00
   0   9   1   -3.60    3.50
   0   9  -1   13.00   16.50
   0   9   1    2.20    4.20
   0   9   1   -3.40   16.40
   1  -9   1  373.66   24.80
  -1  -9  -1  325.67   23.90
  -1  -9  -1  339.47   23.50
  -1  -9  -1  330.77   23.60
   1  -9   1  311.67   23.50
  -1  -9  -1  347.07   24.00
   1  -9   1  319.17   24.50
   1   9   1  313.57   47.60
  -1   9  -1  281.67   47.80
  -1   9  -1  313.07   24.00
   1   9   1  347.17   23.50
  -1   9  -1  354.06   24.40
   1   9   1  338.57   23.40
  -1   9  -1  312.07   24.00
  -1   9  -1  324.47   23.80
   1   9   1  341.17   49.60
   2  -9   1   22.00    5.80
   2  -9   1   18.20    5.90
   2  -9   1   26.00   22.30
  -2  -9  -1   11.70    4.30
   2  -9   1    5.40    4.00
  -2  -9  -1   10.20    4.40
  -2  -9  -1   11.70    4.00
   2   9   1    4.10    3.70
  -2   9  -1   16.00    5.70
  -2   9  -1   19.10   18.10
  -2   9  -1    3.00    4.70
  -2   9  -1   12.50    5.20
  -2   9  -1    5.10    5.00
   2   9   1    7.90    4.20
   2   9   1   31.80   18.30
  -3  -9  -1  207.48   39.20
   3  -9   1  163.08   14.80
  -3  -9  -1  177.18   14.30
   3  -9   1  198.58   16.50
  -3  -9  -1  196.98   14.70
  -3  -9  -1  184.18   14.30
   3  -9   1  164.18   15.90
   3  -9   1  164.58   38.90
  -3   9  -1  181.78   39.10
  -3   9  -1  169.28   15.80
   3   9   1  161.78   34.50
  -3   9  -1  179.28   14.90
   3   9   1  197.28   13.80
  -3   9  -1  168.78   15.20
   3   9   1  181.88   13.70
  -3   9  -1  164.78   14.90
   4  -9   1   12.60   19.70
  -4  -9  -1   44.90   20.80
  -4  -9  -1   19.20    4.60
  -4  -9  -1   13.90    4.30
   4  -9   1   17.90    6.30
   4  -9   1    5.30    4.60
   4  -9   1   12.60    5.90
  -4  -9  -1   14.50    4.30
   4   9   1   -3.00   14.10
   4   9   1   15.70    3.50
  -4   9  -1   12.70    4.70
  -4   9  -1   12.90    5.00
  -4   9  -1   12.20    5.70
   4   9   1   13.10    3.40
  -4   9  -1   -2.00   16.70
  -4   9  -1   11.60    5.70
  -5  -9  -1   -1.60    3.00
   5  -9   1    0.40    4.00
   5  -9   1    1.70    5.00
   5  -9   1   28.20   17.80
  -5  -9  -1    4.80   12.80
   5  -9   1   -5.20    4.70
  -5  -9  -1    3.40    3.40
  -5  -9  -1   -3.80    2.90
   5   9   1    3.90    2.30
  -5   9  -1   -1.10    3.80
   5   9   1   -8.10   13.00
   5   9   1    0.20    2.30
  -5   9  -1   -2.90    4.10
  -5   9  -1    9.40   14.80
  -5   9  -1    5.00    4.80
  -6  -9  -1   35.50    5.40
   6  -9   1   49.20    6.80
   6  -9   1   42.60    7.20
  -6  -9  -1   31.20    5.20
   6  -9   1   45.00    8.00
  -6  -9  -1   42.80    5.60
  -6   9  -1   23.60    6.60
  -6   9  -1   37.80    6.40
  -6   9  -1   41.70    6.10
   7  -9   1   45.10    8.30
   7  -9   1   32.10    5.90
   7  -9   1   21.60    5.80
  -7  -9  -1   29.80    4.90
  -7  -9  -1   28.80    5.00
  -7   9  -1   21.80    5.30
  -7   9  -1   44.60    8.10
  -7   9  -1   19.60    5.50
   8  -9   1  265.27   22.20
  -8  -9  -1  263.57   19.30
   8  -9   1  264.57   19.80
  -8  -9  -1  263.67   19.00
  -8   9  -1  246.18   20.70
  -8   9  -1  257.97   21.50
  -8   9  -1  256.17   19.40
  -9  -9  -1  172.08   14.80
   9  -9   1  205.48   15.70
  -9  -9  -1  187.98   14.60
   9  -9   1  206.18   18.80
  -9   9  -1  190.48   15.20
  -9   9  -1  162.18   17.00
  -9   9  -1  183.68   16.70
 -10  -9  -1   19.90    6.30
 -10  -9  -1   13.90    4.50
  10  -9   1   17.00    5.00
  10  -9   1    6.50    6.60
 -10   9  -1    9.00    5.90
 -10   9  -1   29.10    5.60
 -10   9  -1   22.60    6.60
 -11  -9  -1   56.69    7.10
 -11  -9  -1   35.60    6.50
  11  -9   1   66.29   10.80
 -11   9  -1   60.39    9.70
 -11   9  -1   61.99    7.60
 -11   9  -1   52.29    9.70
  12  -9   1    2.10    6.30
 -12  -9  -1   -2.40    3.90
 -12  -9  -1    2.30    3.70
 -12   9  -1   -0.60    5.50
 -12   9  -1   -3.60    5.80
 -12   9  -1    5.80    4.60
  13  -9   1   22.00    7.80
 -13  -9  -1    2.70    3.90
 -13  -9  -1   -3.00    4.30
 -13   9  -1   -1.40    6.20
 -13   9  -1    3.30    4.50
 -13   9  -1    9.20    7.20
  14  -9   1   64.59   11.10
 -14  -9  -1   57.99    7.00
 -14  -9  -1   77.49    9.30
 -14   9  -1   58.09   10.90
 -14   9  -1   54.09    7.70
 -14   9  -1   72.39   11.50
  15  -9   1   10.80    7.40
 -15  -9  -1    7.00    3.40
 -15  -9  -1    5.10    5.50
 -15   9  -1    8.80    7.70
 -15   9  -1    3.70    4.50
 -15   9  -1   -8.10    6.50
 -15 -10   1   15.50    9.00
 -15 -10   1    5.20    4.90
  15 -10  -1   12.60    7.20
 -15  10   1    2.60    7.60
 -14 -10   1   17.90    9.30
  14 -10  -1   28.90    8.60
 -14 -10   1   18.70    5.30
 -14  10   1   18.30    7.90
 -13 -10   1   20.10    3.40
 -13 -10   1   18.70    3.70
 -13 -10   1    7.30    8.20
  13 -10  -1   32.00    8.50
 -13 -10   1   10.90    4.90
 -13  10   1   28.50    8.10
 -12 -10   1   -0.20    3.80
 -12 -10   1   -3.20    2.80
  12 -10  -1   -0.40    6.10
 -12 -10   1    4.20    7.60
 -12 -10   1    6.20    3.30
 -12  10   1   -1.90    5.60
 -12  10   1   -8.30    5.40
  11 -10  -1  157.78   16.70
 -11 -10   1  147.59   11.80
 -11 -10   1  138.79   12.10
 -11  10   1  148.69   10.70
 -11  10   1  139.79   15.40
 -11  10   1  141.69   15.30
 -10 -10   1    4.50    3.40
 -10 -10   1   -0.30    3.60
  10 -10  -1    3.50    6.10
 -10  10   1    0.40    5.50
 -10  10   1   -1.40    5.60
  -9 -10   1  123.19   10.90
   9 -10  -1  143.09   15.30
  -9 -10   1  126.29   11.10
  -9 -10   1  129.89   11.10
  -9  10   1  112.39   10.40
  -9  10   1  129.39   13.60
  -9  10   1  167.68   15.30
  -8 -10   1   96.29    9.10
   8 -10  -1  109.09   10.50
  -8 -10   1   97.59    9.20
   8 -10  -1   78.89   11.10
  -8 -10   1   94.99    9.10
  -8  10   1   98.59   11.70
  -8  10   1   98.59    8.50
  -8  10   1   93.39   10.90
  -8  10   1   90.19   11.20
   7 -10  -1   42.40    6.30
  -7 -10   1   55.79    6.20
  -7 -10   1   51.39    6.10
  -7 -10   1   44.20    5.90
   7 -10  -1   26.60    7.70
   7 -10  -1   47.90    7.10
  -7 -10   1   31.20    5.40
  -7  10   1   44.60    5.40
  -7  10   1   46.50    7.20
  -7  10   1   51.39    8.30
  -7  10   1   53.09    8.50
   6 -10  -1  207.28   17.30
   6 -10  -1  210.68   19.10
  -6 -10   1  209.78   16.30
  -6 -10   1  222.58   16.60
  -6 -10   1  230.68   16.70
  -6 -10   1  233.58   16.40
   6 -10  -1  211.08   17.10
  -6  10   1  223.98   18.00
  -6  10   1  251.37   18.90
  -6  10   1  194.08   18.10
  -6  10   1  216.48   16.00
  -5 -10   1  361.56   27.90
  -5 -10   1  363.16   25.20
   5 -10  -1  348.07   27.10
  -5 -10   1  348.97   24.90
  -5 -10   1  362.36   25.10
  -5 -10   1  356.86   24.90
   5 -10  -1  346.77   25.50
   5 -10  -1  367.16   25.90
   5  10  -1  363.96   23.50
  -5  10   1  362.96   26.40
  -5  10   1  347.77   24.70
  -5  10   1  349.67   26.50
  -5  10   1  349.07   26.10
  -4 -10   1    5.00    5.70
  -4 -10   1    7.40    4.00
   4 -10  -1   -5.60    4.50
   4 -10  -1   -3.80    4.10
  -4 -10   1   -1.50    3.30
   4 -10  -1   -2.40    4.80
  -4 -10   1    4.10    3.50
  -4 -10   1   -2.20    3.30
   4  10  -1   -1.40    2.70
   4  10  -1   -8.30    9.10
  -4  10   1   20.00   15.70
   4  10  -1    0.90    2.70
   4  10  -1    3.30   13.60
  -4  10   1   -1.50    4.10
  -4  10   1    4.70    4.90
  -3 -10   1   87.79    8.80
   3 -10  -1   88.69    9.20
  -3 -10   1   84.19    9.10
   3 -10  -1   89.09    9.70
  -3 -10   1   63.79   10.20
  -3 -10   1   67.99    8.60
   3 -10  -1   87.19   11.70
   3  10  -1   73.79   23.80
  -3  10   1  117.29   34.20
  -3  10   1   79.99    9.70
   3  10  -1   83.79   23.10
  -3  10   1   96.59   10.30
   3  10  -1  101.19    8.60
   3  10  -1   77.79    8.00
  -3  10   1  108.89   33.10
  -2 -10   1   -0.50    5.20
  -2 -10   1    1.10    3.70
  -2 -10   1   -2.80    4.10
  -2 -10   1    6.90    4.60
   2 -10  -1    7.80    4.80
   2 -10  -1    6.50    4.80
   2 -10  -1    1.80    4.80
  -2  10   1   16.40   23.00
   2  10  -1   -2.90    3.60
  -2  10   1   -6.90    4.30
   2  10  -1   10.00   15.90
   2  10  -1    0.10    3.50
  -2  10   1   -4.20   17.80
  -2  10   1    0.00    3.90
  -1 -10   1   19.80    5.10
   1 -10  -1   11.60    4.70
   1 -10  -1   11.90    5.40
   1 -10  -1   25.70    6.20
   1 -10  -1   14.80    5.40
  -1 -10   1    5.10    6.70
  -1 -10   1    9.00    4.90
   1  10  -1   18.80    5.10
  -1  10   1    3.00   21.70
   1  10  -1   31.80   20.90
   1  10  -1   -5.60   18.20
  -1  10   1  -10.60   10.90
  -1  10   1   14.40    4.90
   1  10  -1   24.80    4.90
  -1  10   1   17.20    5.50
   0 -10  -1   88.89    9.20
   0 -10   1   90.29    9.60
   0 -10  -1   73.19    9.40
   0 -10   1   89.09    9.90
   0 -10   1   90.29   10.30
   0 -10  -1  116.09   10.70
   0 -10   1   91.89   10.00
   0 -10  -1   90.59    9.80
   0  10   1   89.19    9.50
   0  10   1  100.89   31.00
   0  10   1  102.79   28.60
   0  10  -1  107.79   31.80
   0  10  -1   71.79    8.80
   0  10   1   75.29   12.90
   0  10  -1   76.99    8.80
  -1 -10  -1   -0.70    5.10
  -1 -10  -1    3.40    4.30
  -1 -10  -1    2.40    4.30
   1 -10   1   -5.50   11.80
  -1 -10  -1   11.10    4.90
   1 -10   1    9.10    5.80
   1 -10   1   -5.60    5.10
   1 -10   1    1.50    4.20
   1  10   1   -0.30    4.40
  -1  10  -1    7.00    4.60
   1  10   1    4.10   16.20
   1  10   1    2.90   10.50
  -1  10  -1   11.10    5.00
  -1  10  -1    6.60   18.00
  -1  10  -1   18.40    5.50
   1  10   1    2.70    4.20
  -2 -10  -1  410.06   30.10
   2 -10   1  421.26   29.00
   2 -10   1  392.06   29.70
  -2 -10  -1  400.16   28.90
   2 -10   1  417.66   30.20
   2 -10   1  434.86   77.79
  -2 -10  -1  421.06   28.80
  -2  10  -1  441.86   29.90
  -2  10  -1  300.77   58.69
   2  10   1  355.46   55.79
  -2  10  -1  426.46   29.70
   2  10   1  423.56   28.40
   2  10   1  397.16   56.59
  -2  10  -1  428.26   29.40
   2  10   1  383.36   28.20
  -2  10  -1  410.86   29.20
   3 -10   1  162.18   14.20
   3 -10   1  181.98   16.00
  -3 -10  -1  172.18   14.30
  -3 -10  -1  146.49   13.70
   3 -10   1  151.98   16.80
  -3 -10  -1  182.88   14.10
   3 -10   1  235.88   44.60
   3  10   1  208.18   13.80
  -3  10  -1  152.08   14.50
  -3  10  -1  154.98   15.70
   3  10   1  170.08   13.50
  -3  10  -1  168.08   14.60
  -3  10  -1  160.78   37.80
  -3  10  -1  164.28   14.80
  -4 -10  -1  638.24   41.20
   4 -10   1  775.32   77.19
  -4 -10  -1  621.84   66.59
   4 -10   1  625.64   41.90
  -4 -10  -1  636.34   41.60
  -4 -10  -1  613.84   41.20
   4 -10   1  619.64   42.10
  -4  10  -1  725.53   76.69
   4  10   1  587.34   40.30
   4  10   1  603.14   40.40
  -4  10  -1  599.14   42.60
  -4  10  -1  569.84   41.80
  -4  10  -1  623.74   41.50
  -4  10  -1  618.74   42.40
   4  10   1  553.04   63.49
   5 -10   1  265.97   20.50
  -5 -10  -1  286.77   20.10
  -5 -10  -1  275.27   19.80
  -5 -10  -1  264.57   19.60
   5 -10   1  267.87   21.00
  -5  10  -1  234.38   20.60
  -5  10  -1  277.27   21.40
   5  10   1  270.77   18.50
  -5  10  -1  267.37   20.10
   5  10   1  271.77   18.50
  -5  10  -1  254.97   21.60
  -6 -10  -1   73.09    8.20
   6 -10   1   58.69    8.50
   6 -10   1   58.09    8.10
  -6 -10  -1   57.69    7.40
  -6 -10  -1   67.59    7.60
   6  10   1   59.59    5.00
  -6  10  -1   61.19    9.30
  -6  10  -1   67.09    7.70
   6  10   1   68.29    5.20
  -6  10  -1   76.39    9.50
  -7 -10  -1   22.30    4.90
   7 -10   1   15.20    5.70
   7 -10   1   18.20    5.50
  -7 -10  -1   25.90    5.70
  -7 -10  -1   19.80    4.60
  -7  10  -1   27.40    5.20
  -7  10  -1   23.10    6.20
  -7  10  -1    9.00    6.00
   8 -10   1   73.29    8.60
   8 -10   1   57.49    8.00
  -8 -10  -1   47.40    6.90
  -8  10  -1   65.69    9.30
  -8  10  -1   69.19    7.70
  -8  10  -1   51.39    9.00
   9 -10   1   30.80    6.40
  -9 -10  -1   32.40    5.70
  -9 -10  -1   22.70    5.30
  -9  10  -1   47.50    8.40
  -9  10  -1   32.60    5.80
  -9  10  -1   39.20    8.30
 -10 -10  -1   95.49    9.50
 -10 -10  -1   79.19    8.90
  10 -10   1   75.39    9.40
  10 -10   1   57.39   12.80
 -10  10  -1   84.79   11.70
 -10  10  -1   88.79    9.20
 -10  10  -1   83.59   11.40
 -11 -10  -1  131.89   12.00
  11 -10   1  128.69   16.80
 -11 -10  -1  127.09   11.80
 -11  10  -1  116.09   13.90
 -11  10  -1  117.19   11.60
 -11  10  -1  120.79   14.30
  12 -10   1   -8.00    5.80
 -12 -10  -1    8.10    4.50
 -12 -10  -1   12.60    4.50
 -12  10  -1   12.80    5.00
 -12  10  -1    7.80    6.90
 -12  10  -1   29.30    7.90
 -13 -10  -1   37.20    6.70
 -13 -10  -1   29.60    5.60
  13 -10   1   29.70    8.90
 -13  10  -1   24.70    8.50
 -13  10  -1   31.40    9.00
 -13  10  -1   25.00    5.60
 -14 -10  -1   14.10    4.30
  14 -10   1    3.90    7.00
 -14 -10  -1   -1.00    4.80
 -14  10  -1    0.60    3.90
 -14  10  -1   10.70    7.50
 -14  10  -1   -3.00    6.60
 -15 -10  -1    0.60    3.80
 -15 -10  -1    3.60    5.40
 -15 -10  -1    0.50    3.00
  15 -10   1    2.40    7.00
 -15  10  -1   -3.40    3.30
 -15  10  -1   -2.40    7.60
 -15  10  -1   -7.00    6.60
 -15 -11   1   17.20   10.60
  15 -11  -1   15.70    8.30
 -15 -11   1   13.90    5.80
 -15  11   1   10.50    8.40
 -14 -11   1    9.90    2.50
  14 -11  -1    4.80    7.20
 -14 -11   1   19.80    9.60
 -14 -11   1   -0.90    4.60
 -14  11   1   -1.40    6.90
 -13 -11   1    3.90    4.50
 -13 -11   1    1.00    2.90
 -13 -11   1   -0.30    6.90
 -13 -11   1    0.70    3.10
  13 -11  -1    0.70    6.40
 -13  11   1   -1.20    6.00
 -12 -11   1   14.60    3.90
  12 -11  -1   25.90   10.10
 -12 -11   1   22.10    5.50
 -12 -11   1   13.60    8.20
 -12 -11   1   16.80    4.50
 -12  11   1    8.30    6.80
 -11 -11   1    4.70    3.50
 -11 -11   1    0.60    3.90
 -11 -11   1    6.70    7.70
 -11 -11   1   -0.30    3.30
 -11  11   1   -6.00    5.50
 -11  11   1   15.70    7.10
 -10 -11   1  111.99   10.80
 -10 -11   1  116.49   11.10
 -10 -11   1  121.09   10.90
 -10 -11   1   97.29   15.50
  10 -11  -1  130.39   15.10
 -10  11   1  111.89   13.60
 -10  11   1  114.69   13.60
 -10  11   1  165.98   15.90
  -9 -11   1   85.39   12.40
  -9 -11   1   94.39    9.40
  -9 -11   1   87.59    9.10
   9 -11  -1   95.39   12.60
   9 -11  -1   91.59   10.40
  -9 -11   1   93.59    9.10
  -9  11   1   85.89    8.10
  -9  11   1   94.29   12.20
  -9  11   1  107.09   12.40
  -9  11   1   82.09   11.20
   8 -11  -1  289.87   24.00
  -8 -11   1  279.77   20.70
  -8 -11   1  281.67   24.50
   8 -11  -1  282.67   21.60
   8 -11  -1  288.97   20.50
  -8 -11   1  271.27   20.70
  -8 -11   1  288.27   20.70
  -8  11   1  290.17   23.20
  -8  11   1  268.47   22.50
  -8  11   1  285.17   19.70
   7 -11  -1   18.20    5.60
  -7 -11   1   14.30    5.40
  -7 -11   1   16.70    4.40
   7 -11  -1   19.30    7.00
  -7 -11   1   18.40    7.70
  -7 -11   1   21.20    4.70
  -7 -11   1   24.00    4.80
   7 -11  -1   17.90    4.90
  -7  11   1   12.00    6.00
  -7  11   1   19.90    6.30
  -7  11   1   20.80    6.30
  -7  11   1   22.70    4.10
  -6 -11   1    4.30    3.40
  -6 -11   1    0.90    3.50
   6 -11  -1   -2.70    3.90
  -6 -11   1   -0.60    3.80
   6 -11  -1   12.20    4.90
  -6 -11   1    6.40    6.00
  -6 -11   1    0.50    3.40
   6 -11  -1   -0.10    5.10
  -6  11   1   -3.20    4.80
  -6  11   1   -6.50    4.20
  -6  11   1    1.50    4.80
  -5 -11   1   37.10    8.20
  -5 -11   1   34.40    5.60
   5 -11  -1   44.00    8.50
   5 -11  -1   41.40    7.10
  -5 -11   1   28.60    5.40
   5 -11  -1   50.39    7.50
  -5 -11   1   41.20    6.10
  -5  11   1   37.80    6.80
   5  11  -1   46.60    4.70
  -5  11   1   25.10    7.20
   5  11  -1   42.10    4.70
  -4 -11   1   58.59    7.20
   4 -11  -1   55.79    7.80
  -4 -11   1   50.39    6.90
  -4 -11   1   58.59    7.50
  -4 -11   1   47.20    9.10
   4 -11  -1   55.69    7.80
   4 -11  -1   58.29    8.70
   4  11  -1   54.59    6.20
  -4  11   1   53.79    8.00
   4  11  -1   53.69    6.20
  -4  11   1   49.80    7.60
   3 -11  -1   -0.50    5.40
   3 -11  -1   -5.80    4.30
  -3 -11   1   -1.80    4.10
  -3 -11   1    7.80    4.30
  -3 -11   1   -1.60    3.60
  -3 -11   1    3.10    5.70
  -3 -11   1    8.20    4.60
   3 -11  -1   16.90    5.40
   3  11  -1   20.40   17.00
   3  11  -1    4.70    3.80
  -3  11   1  -12.00   15.80
  -3  11   1    4.20   19.20
   3  11  -1    4.80    3.70
   3  11  -1   -2.00    8.60
  -3  11   1   15.10    5.40
  -3  11   1    3.40    4.50
  -2 -11   1   17.90    6.10
  -2 -11   1   25.70    6.00
  -2 -11   1   23.80    5.70
   2 -11  -1   30.30    7.00
   2 -11  -1   31.90    6.80
  -2 -11   1   31.20    7.40
   2 -11  -1   13.10    6.20
   2 -11  -1   33.00    6.40
  -2  11   1   23.90    6.50
   2  11  -1   27.80    5.30
  -2  11   1   26.20    5.70
  -2  11   1   26.60   22.90
   2  11  -1   48.30   21.90
   2  11  -1   24.90   20.70
  -2  11   1   30.70   19.00
   2  11  -1   30.10    5.60
   1 -11  -1  666.43   46.40
  -1 -11   1  706.93   47.10
  -1 -11   1  685.23   47.60
   1 -11  -1  665.33   46.70
   1 -11  -1  699.83   47.10
   1 -11  -1  689.03   47.20
  -1 -11   1  736.83   46.50
  -1 -11   1  611.44   46.10
  -1  11   1  783.22   77.99
  -1  11   1  750.42   46.70
   1  11  -1  666.23   73.79
  -1  11   1  640.94   74.19
   1  11  -1  683.63   46.10
  -1  11   1  706.53   46.50
   0 -11   1   88.29   10.90
   0 -11  -1   77.59    9.60
   0 -11   1  103.09   11.20
   0 -11   1   92.79   10.40
   0 -11  -1  100.69    9.80
   0 -11   1  105.39   10.40
   0 -11  -1   93.29   11.50
   0 -11  -1   87.39   10.60
   0  11   1   76.99   28.70
   0  11   1   93.79    9.90
   0  11  -1  117.79   32.60
   0  11   1   81.99    9.40
   0  11  -1   90.79    9.60
   0  11   1   93.89   30.00
   0  11  -1   63.19   24.90
   0  11  -1   83.29    9.30
   1 -11   1   65.79   25.30
  -1 -11  -1   35.40    7.00
  -1 -11  -1   41.50    8.10
   1 -11   1   55.29    8.40
  -1 -11  -1   38.70    6.90
  -1 -11  -1   47.90    7.00
   1 -11   1   24.50    6.40
  -1 -11  -1   44.80    6.70
   1 -11   1   58.79    8.50
  -1  11  -1   42.90    6.60
  -1  11  -1   43.80    7.20
   1  11   1   36.30    6.50
   1  11   1   89.69   29.60
   1  11   1   26.80   16.80
   1  11   1   39.00    6.60
  -1  11  -1   71.59   25.80
  -2 -11  -1   14.80    6.80
   2 -11   1   21.00    6.80
   2 -11   1   23.60   20.00
  -2 -11  -1   10.30    5.00
  -2 -11  -1    6.20    4.60
   2 -11   1   12.90    5.20
  -2 -11  -1   13.20    5.10
   2 -11   1   20.40    6.40
  -2 -11  -1    9.80    4.90
   2  11   1   16.00   13.90
  -2  11  -1    7.40    5.60
   2  11   1   14.20    4.60
  -2  11  -1    9.40    4.70
  -2  11  -1    8.00    5.60
  -2  11  -1    6.80    5.10
   2  11   1   15.40    4.70
  -2  11  -1   35.00   24.70
  -3 -11  -1  313.57   22.90
   3 -11   1  316.07   24.90
  -3 -11  -1  321.67   23.00
  -3 -11  -1  328.27   23.30
   3 -11   1  325.97   24.50
   3 -11   1  284.27   23.00
   3 -11   1  277.67   63.09
  -3  11  -1  279.07   23.10
  -3  11  -1  328.77   24.10
  -3  11  -1  314.77   24.20
   3  11   1  308.67   22.30
   3  11   1  282.47   47.40
  -3  11  -1  275.67   54.49
   3  11   1  333.37   22.40
  -3  11  -1  324.77   23.50
   4 -11   1   13.10    5.50
  -4 -11  -1   13.00    4.60
  -4 -11  -1    9.20    4.20
  -4 -11  -1    3.00    4.10
   4 -11   1   18.30    6.30
   4 -11   1   16.90    6.40
  -4  11  -1    7.80    4.80
   4  11   1    8.20    3.70
   4  11   1    6.60    3.40
  -4  11  -1   18.90    6.10
  -4  11  -1    5.40    5.30
  -4  11  -1    8.40    4.60
   5 -11   1   16.70    6.10
  -5 -11  -1    4.30    3.90
   5 -11   1    7.90    5.40
  -5 -11  -1    4.00    4.00
   5 -11   1    8.90    4.80
  -5 -11  -1    0.80    3.80
  -5  11  -1    1.80    3.90
  -5  11  -1    2.10    4.70
  -5  11  -1   -3.70    5.30
   5  11   1    4.90    2.90
   5  11   1   -0.70    2.80
  -5  11  -1    2.30    4.50
  -6 -11  -1   26.60    5.40
  -6 -11  -1   18.80    4.90
   6 -11   1   28.90    6.80
  -6 -11  -1   27.60    5.60
   6 -11   1   15.30    6.60
   6 -11   1   15.00    5.30
  -6  11  -1   25.60    6.60
  -6  11  -1   32.80    5.70
  -6  11  -1   25.00    7.00
   6  11   1   25.00    3.30
  -6  11  -1   27.10    6.30
  -7 -11  -1  165.88   13.80
  -7 -11  -1  186.88   14.30
   7 -11   1  155.18   14.70
   7 -11   1  164.48   17.00
   7 -11   1  165.78   15.20
  -7 -11  -1  162.68   13.80
  -7  11  -1  167.38   15.20
  -7  11  -1  182.08   17.10
  -7  11  -1  150.88   13.70
   8 -11   1   10.70    5.20
   8 -11   1    2.70    5.10
   8 -11   1   14.20    7.30
  -8 -11  -1    2.00    4.00
  -8 -11  -1   12.10    4.40
  -8  11  -1    3.80    5.00
  -8  11  -1    8.30    4.30
  -8  11  -1   10.30    6.50
   9 -11   1   -0.90    6.60
  -9 -11  -1    3.00    3.80
  -9 -11  -1   -3.00    3.80
   9 -11   1   12.10    5.30
  -9  11  -1    2.90    5.90
  -9  11  -1   -0.70    6.20
  -9  11  -1   -1.10    3.60
 -10 -11  -1   92.09    9.80
 -10 -11  -1   75.89    9.50
  10 -11   1   93.39   13.10
  10 -11   1   87.99   10.40
 -10  11  -1   88.59   12.10
 -10  11  -1   94.49   13.00
 -10  11  -1   95.59    9.30
 -11 -11  -1    5.20    4.20
 -11 -11  -1   15.00    5.10
  11 -11   1    1.40    6.70
 -11  11  -1   11.90    4.50
 -11  11  -1    8.10    7.10
 -11  11  -1   -3.10    6.30
  12 -11   1   23.20    8.60
 -12 -11  -1    7.70    4.50
 -12 -11  -1   11.90    5.30
 -12  11  -1    8.70    7.50
 -12  11  -1   11.70    4.50
 -12  11  -1    9.70    7.30
 -13 -11  -1   -0.30    3.70
 -13 -11  -1    2.50    4.70
  13 -11   1    6.40    7.10
 -13  11  -1   -0.90    3.40
 -13  11  -1    4.10    7.20
 -14 -11  -1    7.20    5.20
 -14 -11  -1    3.90    4.00
 -14 -11  -1   -1.40    3.30
  14 -11   1   -2.70    7.00
 -14  11  -1    1.10    7.10
 -14  11  -1    1.70    3.10
 -14  11  -1    4.30    7.70
 -15 -11  -1    9.90    6.00
 -15 -11  -1    8.60    3.50
 -15 -11  -1   23.80   10.60
 -15 -11  -1   10.90    3.90
  15 -11   1    6.50   10.00
 -15  11  -1   24.90    9.40
 -15  11  -1    8.30    8.90
 -15 -12   1    3.10    5.20
 -15 -12   1    0.90    9.60
 -15  12   1   -7.40   10.40
 -15  12   1   -6.20    7.60
 -14 -12   1   10.70    4.00
 -14 -12   1   12.10    5.50
 -14 -12   1   24.20   10.40
 -14 -12   1   19.20    3.40
  14 -12  -1   22.50    8.80
 -14  12   1    9.70   10.10
 -14  12   1    4.90    7.90
 -13 -12   1    9.20    3.70
 -13 -12   1   20.50    9.30
 -13 -12   1   10.00    5.00
  13 -12  -1   14.60    8.00
 -13 -12   1    8.90    3.60
 -13  12   1    1.00    9.90
 -13  12   1    8.60    8.30
 -12 -12   1    6.10    3.60
 -12 -12   1   -5.90    7.10
  12 -12  -1    3.70    7.50
 -12 -12   1    4.70    4.50
 -12 -12   1    2.60    3.50
 -12  12   1   10.00    6.90
 -12  12   1    2.10    7.70
 -11 -12   1   14.10    4.80
  11 -12  -1   11.60    8.10
 -11 -12   1   26.70    5.20
 -11 -12   1    8.60    8.30
 -11 -12   1   23.60    5.60
 -11  12   1   35.70    8.60
 -11  12   1   20.30    8.90
 -10 -12   1  142.59   17.20
 -10 -12   1  140.39   12.90
 -10 -12   1  129.79   12.50
  10 -12  -1  129.69   16.40
 -10 -12   1  155.38   13.00
 -10  12   1  175.88   16.90
 -10  12   1  143.49   16.20
  -9 -12   1   22.60    5.30
  -9 -12   1   33.60    6.10
  -9 -12   1   25.80    5.40
   9 -12  -1   16.10    6.00
  -9 -12   1   25.60    9.40
  -9 -12   1   35.60    5.70
   9 -12  -1   34.40    9.00
  -9  12   1   24.20    7.50
  -9  12   1   33.40    8.80
  -9  12   1   34.20    8.20
  -8 -12   1   29.80    5.60
  -8 -12   1   32.60    5.60
  -8 -12   1   23.40    8.40
  -8 -12   1   25.30    5.60
   8 -12  -1   19.00    5.50
   8 -12  -1   28.00    8.30
   8 -12  -1   27.50    6.60
  -8 -12   1   24.50    5.50
  -8  12   1   23.60    7.20
  -8  12   1   45.00    9.20
  -8  12   1   29.10    7.30
  -7 -12   1   -4.50    3.40
   7 -12  -1    5.50    4.80
  -7 -12   1   -2.00    3.70
   7 -12  -1    0.50    4.70
  -7 -12   1   -7.40    3.10
  -7 -12   1    2.10    3.50
   7 -12  -1    6.60    6.00
  -7 -12   1    1.60    6.10
  -7  12   1    4.00    6.40
  -7  12   1    8.20    5.80
  -7  12   1    2.50    5.20
  -6 -12   1  205.68   16.00
  -6 -12   1  202.98   18.90
  -6 -12   1  186.28   15.70
   6 -12  -1  181.28   16.50
  -6 -12   1  199.38   16.20
   6 -12  -1  216.88   17.20
   6 -12  -1  230.38   19.50
  -6 -12   1  217.78   16.50
   6  12  -1  196.38   13.30
   6  12  -1  192.28   13.20
  -6  12   1  198.28   18.50
  -6  12   1  196.18   17.40
  -5 -12   1   38.60    6.50
   5 -12  -1   40.80    6.90
   5 -12  -1   27.30    7.50
   5 -12  -1   44.90    7.10
  -5 -12   1   40.80    6.30
  -5 -12   1   13.70    7.20
  -5 -12   1   27.00    5.90
  -5 -12   1   34.60    6.00
   5  12  -1   37.30    4.60
   5  12  -1   30.40    4.50
  -5  12   1   27.50    6.40
  -5  12   1   43.40    8.10
  -4 -12   1  601.04   41.20
   4 -12  -1  608.74   42.60
  -4 -12   1  598.64   43.30
   4 -12  -1  635.84   41.50
  -4 -12   1  580.64   40.70
  -4 -12   1  624.64   40.90
  -4 -12   1  590.04   41.00
   4 -12  -1  617.04   41.60
   4  12  -1  595.54   39.80
   4  12  -1  581.04   39.90
  -4  12   1  595.84   41.90
  -4  12   1  596.14   41.60
  -3 -12   1   90.99   10.10
  -3 -12   1   72.79    8.50
   3 -12  -1   81.19   10.70
   3 -12  -1   73.39    9.50
  -3 -12   1   59.19    8.10
  -3 -12   1   63.79   10.70
  -3 -12   1   75.79    8.80
   3 -12  -1   55.09    8.60
  -3  12   1   71.59    9.00
   3  12  -1   68.99    7.80
  -3  12   1   60.49    9.00
   3  12  -1   62.99    7.50
  -2 -12   1   49.99    7.90
   2 -12  -1   80.59    9.30
  -2 -12   1   73.19   10.10
  -2 -12   1   61.69    8.40
   2 -12  -1   64.29    8.90
   2 -12  -1   48.90    8.00
  -2 -12   1   64.89    8.30
   2 -12  -1   61.89    9.70
   2  12  -1   67.79    8.00
   2  12  -1   24.10   20.00
  -2  12   1   60.69    8.50
   2  12  -1   77.39    9.40
  -2  12   1   69.49    8.80
  -2  12   1  123.09   37.00
   1 -12  -1  310.67   21.90
  -1 -12   1  274.77   22.20
  -1 -12   1  283.47   23.10
  -1 -12   1  283.07   21.40
   1 -12  -1  305.47   22.10
  -1 -12   1  298.27   22.10
   1 -12  -1  275.27   22.60
   1 -12  -1  294.37   22.60
  -1  12   1  343.17   56.19
  -1  12   1  288.57   52.79
  -1  12   1  263.97   21.20
   1  12  -1  248.78   20.90
   1  12  -1  284.37   21.20
   1  12  -1  235.08   48.90
  -1  12   1  285.97   21.80
   1  12  -1  247.58   48.20
   0 -12  -1  119.29   11.60
   0 -12  -1   85.19   11.20
   0 -12   1   94.49   11.30
   0 -12   1  119.39   11.80
   0 -12  -1  121.99   12.50
   0 -12  -1  109.39   11.80
   0 -12   1  127.99   12.80
   0 -12   1  118.89   13.00
   0  12  -1   95.99   31.10
   0  12   1  124.79   11.90
   0  12   1   95.19   31.40
   0  12  -1   89.39   33.50
   0  12  -1  102.49   11.20
   0  12   1  137.09   32.20
   0  12  -1  121.39   11.70
   0  12   1  118.39   11.50
  -1 -12  -1  285.07   21.60
  -1 -12  -1  289.47   21.00
   1 -12   1  281.77   22.60
   1 -12   1  259.67   21.20
  -1 -12  -1  291.27   22.00
  -1 -12  -1  255.77   22.50
  -1 -12  -1  268.77   21.10
   1 -12   1  270.47   22.30
  -1  12  -1  292.77   21.60
   1  12   1  358.16   56.49
  -1  12  -1  270.77   21.30
   1  12   1  288.27   21.00
   1  12   1  275.07   20.90
   1  12   1  217.28   46.40
  -1  12  -1  309.87   54.99
  -2 -12  -1  177.78   14.60
  -2 -12  -1  159.58   14.30
  -2 -12  -1  152.18   14.20
   2 -12   1  139.69   14.80
   2 -12   1  142.19   13.70
   2 -12   1  200.48   19.40
  -2 -12  -1  190.58   16.60
  -2 -12  -1  185.18   14.20
  -2  12  -1  154.98   14.30
   2  12   1  163.78   13.50
  -2  12  -1  120.79   13.90
   2  12   1  133.99   13.20
  -2  12  -1  152.08   14.20
  -3 -12  -1   43.50    7.30
  -3 -12  -1   49.70    7.40
  -3 -12  -1   61.59    8.40
   3 -12   1   41.40    8.80
  -3 -12  -1   54.59    9.00
   3 -12   1   68.59    9.50
  -3 -12  -1   45.90    7.40
  -3  12  -1   48.30    8.00
  -3  12  -1   53.09    8.20
  -3  12  -1   51.59    8.30
  -3  12  -1   59.59    7.80
   3  12   1   60.09    7.30
   3  12   1   51.19    6.90
   4 -12   1  350.56   28.70
  -4 -12  -1  391.36   28.30
   4 -12   1  382.46   30.40
   4 -12   1  404.76   29.70
  -4 -12  -1  403.96   28.70
  -4 -12  -1  394.96   28.40
  -4  12  -1  392.46   29.00
   4  12   1  425.86   27.70
  -4  12  -1  378.66   29.20
  -4  12  -1  397.26   28.50
  -4  12  -1  435.36   30.30
   4  12   1  413.76   27.50
  -5 -12  -1   16.50    5.10
   5 -12   1   19.80    7.10
   5 -12   1   32.20    7.60
  -5 -12  -1   24.30    5.40
   5 -12   1   19.50    5.90
  -5 -12  -1   34.50    6.10
   5  12   1   29.10    4.40
  -5  12  -1   29.30    7.00
  -5  12  -1   25.70    6.00
   5  12   1   19.70    4.30
  -5  12  -1   47.70    8.20
  -5  12  -1   21.10    6.90
  -6 -12  -1    9.70    4.30
  -6 -12  -1   11.40    4.70
   6 -12   1   11.00    5.30
   6 -12   1    3.40    6.00
  -6 -12  -1    8.50    4.60
   6 -12   1    9.80    6.70
  -6  12  -1   12.50    6.50
  -6  12  -1   14.90    7.20
  -6  12  -1    7.00    5.60
   6  12   1   11.00    2.90
   6  12   1    8.50    2.80
  -6  12  -1    9.80    4.50
  -7 -12  -1   30.60    5.80
   7 -12   1   23.20    8.10
  -7 -12  -1   23.00    5.60
   7 -12   1   29.00    6.80
   7 -12   1   33.60    6.90
  -7 -12  -1   19.30    5.40
  -7  12  -1   22.60    7.20
  -7  12  -1   28.60    5.60
  -7  12  -1   34.90    8.20
  -7  12  -1   47.50    8.80
  -8 -12  -1   27.30    6.00
   8 -12   1   42.80    7.60
   8 -12   1   23.60    8.50
  -8 -12  -1   30.80    6.10
   8 -12   1   35.70    7.50
  -8  12  -1   46.00    9.10
  -8  12  -1   46.70    8.90
  -8  12  -1   15.80    7.40
  -8  12  -1   33.90    5.90
   9 -12   1   -3.60    4.80
   9 -12   1    3.90    4.80
   9 -12   1   -2.30    6.60
  -9 -12  -1    2.80    4.10
  -9 -12  -1    6.00    4.50
  -9  12  -1   12.60    7.20
  -9  12  -1   -4.70    5.70
  -9  12  -1    3.90    4.20
  10 -12   1   15.90    8.20
  10 -12   1   -1.20    5.10
 -10 -12  -1   12.00    4.60
 -10 -12  -1   18.20    5.50
 -10  12  -1    2.20    6.60
 -10  12  -1    9.50    4.40
 -10  12  -1    9.70    7.30
  11 -12   1   33.60    9.30
  11 -12   1   41.00    7.30
 -11 -12  -1   31.90    6.90
 -11 -12  -1   45.80    6.80
 -11  12  -1   53.39   10.80
 -11  12  -1   35.70    5.90
 -11  12  -1   33.50    9.00
  12 -12   1   25.40    9.40
 -12 -12  -1   36.20    6.80
 -12 -12  -1   23.30    5.80
 -12  12  -1   32.30    5.40
 -12  12  -1   54.99   11.00
 -12  12  -1   40.10    9.60
  13 -12   1    4.80    7.80
 -13 -12  -1   -2.90    3.70
 -13 -12  -1   12.70    4.80
 -13 -12  -1    0.90    5.00
 -13  12  -1    5.90    7.30
 -13  12  -1   -3.50    7.10
 -13  12  -1    0.70    3.40
 -14 -12  -1    2.40    3.70
 -14 -12  -1    2.10    4.10
 -14 -12  -1   11.90    8.80
 -14 -12  -1   -1.00    5.20
  14 -12   1    1.60    7.60
 -14  12  -1    7.70    8.00
 -14  12  -1  -15.90    6.90
 -15 -12  -1   36.00   12.10
 -15 -12  -1   34.90    7.80
 -15 -12  -1   32.20    4.90
 -15 -12  -1   25.00    5.10
  15 -12   1   30.30   10.30
 -15  12  -1   37.60   10.80
  14 -13  -1   -7.90    7.30
 -14 -13   1    6.40    5.20
 -14 -13   1    2.30    3.40
 -14 -13   1    6.40    9.30
 -14 -13   1    0.50    3.10
 -14  13   1   -7.90    7.20
  13 -13  -1   69.29   12.50
 -13 -13   1   74.39    9.30
 -13 -13   1   57.89   13.30
 -13 -13   1   80.49    8.00
 -13 -13   1   65.09    7.70
 -13  13   1   50.69   11.10
 -13  13   1   54.09   12.40
  12 -13  -1    2.80    7.50
 -12 -13   1    4.70    3.80
 -12 -13   1    0.80    3.70
 -12 -13   1    2.60    4.60
 -12 -13   1    9.00    8.50
 -11 -13   1  146.49   13.30
 -11 -13   1  152.38   14.10
 -11 -13   1  155.38   13.40
  11 -13  -1  143.29   17.90
 -11  13   1  144.39   17.40
 -11  13   1  141.09   16.20
 -10 -13   1  452.25   31.10
  10 -13  -1  450.85   35.30
 -10 -13   1  419.46   31.00
 -10 -13   1  479.25   31.50
 -10 -13   1  404.76   35.80
 -10  13   1  404.26   33.90
 -10  13   1  466.55   34.00
  -9 -13   1   31.20    9.20
  -9 -13   1   16.20    5.40
  -9 -13   1   19.30    5.70
  -9 -13   1   22.00    5.30
  -9 -13   1   21.50    5.60
   9 -13  -1   22.40    5.10
   9 -13  -1   26.80    6.90
   9 -13  -1   12.40    8.40
  -9  13   1   15.40    8.30
  -9  13   1   20.70    7.20
  -8 -13   1  140.99   14.30
  -8 -13   1  173.08   14.40
   8 -13  -1  173.88   14.90
  -8 -13   1  162.08   14.40
  -8 -13   1  149.49   18.00
  -8 -13   1  176.18   14.60
   8 -13  -1  146.39   17.20
   8 -13  -1  178.38   15.70
  -8  13   1  168.78   17.40
  -8  13   1  177.78   17.40
   7 -13  -1  385.46   31.70
  -7 -13   1  372.86   29.00
  -7 -13   1  425.16   33.40
  -7 -13   1  397.56   28.80
  -7 -13   1  432.36   29.10
  -7 -13   1  418.56   32.70
   7 -13  -1  389.66   29.80
   7 -13  -1  417.76   29.30
  -7  13   1  415.26   31.20
  -7  13   1  410.46   30.70
  -6 -13   1  108.89   11.70
   6 -13  -1  146.39   14.90
   6 -13  -1  124.29   12.20
  -6 -13   1  115.09   11.70
  -6 -13   1  111.99   11.50
   6 -13  -1  126.09   13.00
  -6 -13   1  116.89   11.90
  -6 -13   1  131.69   15.00
   6  13  -1  118.59    9.50
   6  13  -1  120.39    9.10
  -6  13   1  111.59   13.00
  -6  13   1  114.39   13.50
   5 -13  -1    9.30    6.30
  -5 -13   1   15.40    5.30
   5 -13  -1   14.30    6.00
  -5 -13   1   14.50    5.10
   5 -13  -1   12.20    5.70
  -5 -13   1    5.00    6.30
  -5 -13   1   13.60    4.70
  -5 -13   1   11.10    4.80
   5  13  -1   13.30    3.70
  -5  13   1   18.50    6.40
  -5  13   1   12.30    6.50
   5  13  -1   22.30    3.80
   4 -13  -1   55.29    8.50
   4 -13  -1   69.49   10.10
  -4 -13   1   52.49    7.40
   4 -13  -1   57.39    8.60
  -4 -13   1   41.20    7.40
  -4 -13   1   51.49    8.00
  -4 -13   1   32.60    8.30
  -4 -13   1   54.29    8.00
  -4  13   1   58.39    8.50
   4  13  -1   58.39    6.80
   4  13  -1   55.99    6.70
  -4  13   1   51.09    8.60
  -3 -13   1  206.78   18.10
   3 -13  -1  221.78   19.50
  -3 -13   1  217.28   17.90
   3 -13  -1  246.58   18.70
  -3 -13   1  221.28   20.10
  -3 -13   1  240.68   17.90
   3 -13  -1  203.58   20.10
  -3 -13   1  214.38   17.90
   3  13  -1  209.38   16.80
   3  13  -1  229.68   18.40
  -3  13   1  187.88   18.00
  -3  13   1  225.28   18.40
  -2 -13   1  159.98   14.10
   2 -13  -1  139.29   14.20
  -2 -13   1  153.98   13.40
  -2 -13   1  120.39   13.30
   2 -13  -1  132.19   15.00
   2 -13  -1  145.79   14.10
  -2 -13   1  141.39   15.10
   2 -13  -1  158.68   14.80
  -2  13   1  137.09   14.30
  -2  13   1  149.39   14.20
   2  13  -1  156.88   13.00
   2  13  -1  136.49   12.80
  -1 -13   1   16.20    5.90
   1 -13  -1   16.40    5.30
   1 -13  -1   31.80    7.30
   1 -13  -1    8.40    5.60
  -1 -13   1   19.10    5.60
   1 -13  -1   13.30    5.90
  -1 -13   1   17.20    6.00
  -1 -13   1   19.50    6.80
   1  13  -1   36.90    6.20
  -1  13   1   23.10    5.60
  -1  13   1   19.10    5.70
   1  13  -1   10.40    5.10
   0 -13  -1  219.58   19.50
   0 -13   1  225.58   18.20
   0 -13  -1  234.68   19.00
   0 -13   1  235.48   19.00
   0 -13   1  194.88   18.70
   0 -13   1  219.08   19.70
   0 -13  -1  213.38   18.10
   0 -13  -1  258.77   19.70
   0  13  -1  227.98   17.80
   0  13   1  204.98   17.90
   0  13  -1  218.98   18.20
   0  13   1  218.38   18.10
  -1 -13  -1  116.19   12.50
  -1 -13  -1   79.09   10.60
   1 -13   1   94.89   11.60
  -1 -13  -1  109.59   11.10
  -1 -13  -1   97.69   10.90
  -1 -13  -1  120.69   11.90
   1 -13   1   88.99   10.30
   1 -13   1   88.29   11.20
   1  13   1  104.79   10.70
  -1  13  -1   87.19   10.40
   1  13   1   78.99    9.90
  -1  13  -1  107.99   11.40
   2 -13   1  234.38   19.40
   2 -13   1  200.18   17.80
   2 -13   1  203.58   19.10
  -2 -13  -1  212.88   17.90
  -2 -13  -1  196.58   17.60
  -2 -13  -1  202.98   17.10
  -2 -13  -1  245.48   19.70
  -2 -13  -1  191.38   17.80
  -2  13  -1  210.18   17.60
   2  13   1  228.58   17.10
   2  13   1  213.38   17.00
  -2  13  -1  229.08   18.60
   3 -13   1  395.96   29.80
  -3 -13  -1  396.26   29.20
  -3 -13  -1  429.76   31.70
   3 -13   1  440.16   30.80
   3 -13   1  388.26   31.00
  -3 -13  -1  418.46   29.80
  -3 -13  -1  399.06   29.20
  -3 -13  -1  406.46   29.60
   3  13   1  392.16   28.50
  -3  13  -1  415.56   30.50
   3  13   1  407.86   28.60
  -3  13  -1  416.16   30.30
  -3  13  -1  402.06   29.70
   4 -13   1   47.00    9.00
   4 -13   1   31.60    7.10
  -4 -13  -1   39.60    6.60
  -4 -13  -1   31.00    6.30
  -4 -13  -1   45.50    7.20
  -4 -13  -1   39.60    6.90
  -4 -13  -1   43.10    8.90
  -4  13  -1   42.20    7.90
  -4  13  -1   34.00    7.70
  -4  13  -1   52.09    7.30
  -4  13  -1   28.90    7.10
   4  13   1   36.50    5.80
   4  13   1   36.80    5.80
  -5 -13  -1   16.40    5.10
  -5 -13  -1   17.40    5.20
   5 -13   1   22.20    6.30
   5 -13   1   30.90    7.40
  -5 -13  -1   24.70    5.90
  -5 -13  -1   25.00    6.00
   5 -13   1   18.40    7.20
  -5  13  -1   13.50    6.10
   5  13   1   19.70    4.30
  -5  13  -1    9.10    4.70
  -5  13  -1   25.40    8.70
   5  13   1   17.90    4.20
  -5  13  -1    6.50    5.80
   6 -13   1   86.39   10.50
   6 -13   1   75.79   10.10
   6 -13   1   57.09   11.20
  -6 -13  -1   75.69    9.10
  -6 -13  -1   76.09    8.90
  -6 -13  -1   72.49    9.00
  -6  13  -1   82.09    9.10
  -6  13  -1   49.40    9.90
   6  13   1   63.09    6.70
  -6  13  -1   88.09   10.90
   6  13   1   69.49    6.90
  -6  13  -1   79.99   11.60
   7 -13   1   23.10    8.70
  -7 -13  -1   41.10    6.90
  -7 -13  -1   44.00    7.20
   7 -13   1   40.80    8.20
   7 -13   1   37.40    8.80
  -7 -13  -1   33.60    6.50
  -7  13  -1   17.90    7.70
  -7  13  -1   38.70    8.40
  -7  13  -1   39.30    8.40
  -7  13  -1   54.39    6.90
   8 -13   1   19.80    6.80
  -8 -13  -1   18.70    6.30
   8 -13   1   25.70    9.00
  -8 -13  -1   13.10    5.30
  -8  13  -1   25.20    5.60
  -8  13  -1   17.50    7.80
  -8  13  -1   36.70    8.20
  -8  13  -1   31.10    8.90
  -9 -13  -1   15.80    5.30
  -9 -13  -1    9.70    5.20
   9 -13   1    5.10    4.90
   9 -13   1   18.50    8.50
  -9  13  -1   10.90    4.60
  -9  13  -1   -2.60    6.70
  -9  13  -1    1.90    6.40
  -9  13  -1   11.50    7.00
 -10 -13  -1  278.67   20.30
  10 -13   1  240.38   23.90
 -10 -13  -1  253.47   20.10
 -10  13  -1  279.47   22.80
 -10  13  -1  248.18   23.60
 -10  13  -1  235.28   18.90
 -10  13  -1  243.48   24.00
 -11 -13  -1    6.30    5.40
 -11 -13  -1    2.40    4.50
  11 -13   1   13.20    8.50
  11 -13   1   -4.70    5.00
 -11  13  -1    7.80    4.10
 -11  13  -1   -6.70    7.00
 -11  13  -1   14.20    7.80
 -11  13  -1   -6.30    7.50
 -12 -13  -1    7.90    4.80
 -12 -13  -1   13.10    5.10
  12 -13   1   -2.30    7.50
 -12 -13  -1   -5.80    4.90
 -12  13  -1    8.10    9.50
 -12  13  -1    8.40    7.20
 -12  13  -1    3.70    8.20
 -12  13  -1    8.30    3.80
  13 -13   1    9.30    8.70
 -13 -13  -1    9.90    4.50
 -13 -13  -1   18.20    6.50
 -13 -13  -1   -0.10    8.90
 -13 -13  -1   15.20    5.40
 -13  13  -1    3.60    7.90
 -13  13  -1   11.60   10.00
 -13  13  -1   11.00    3.90
 -13  13  -1   27.10    9.10
 -14 -13  -1   -1.40    8.10
  14 -13   1    6.20    8.90
 -14 -13  -1   -2.60    4.20
 -14 -13  -1    2.50    4.00
 -14 -13  -1    4.30    5.80
 -14  13  -1  -14.20    7.20
 -14  13  -1   -7.30   10.30
 -14 -14   1   10.90    6.20
  14 -14  -1   -2.70    8.40
 -14 -14   1    8.40    4.10
 -14 -14   1   11.10    9.70
 -14 -14   1   -4.30    3.30
 -14  14   1   14.50   11.00
 -14  14   1    1.10    7.90
 -13 -14   1    2.90    5.40
 -13 -14   1    2.50    3.90
  13 -14  -1    1.00    8.00
 -13 -14   1    0.00    9.00
 -13 -14   1   -0.90    3.70
 -13  14   1   -2.80    7.30
 -13  14   1   -8.20    9.50
 -12 -14   1    9.90    5.50
 -12 -14   1   23.40   10.70
 -12 -14   1    9.10    4.70
 -12 -14   1   10.30    4.50
  12 -14  -1   22.30    9.10
 -12  14   1    0.90    8.30
 -12  14   1    3.70    7.00
 -11 -14   1   41.40    6.90
  11 -14  -1   28.10   10.20
 -11 -14   1   44.90    7.80
 -11 -14   1   46.60   12.30
 -11 -14   1   42.80    6.90
 -10 -14   1   36.10    6.70
  10 -14  -1   34.80   10.80
 -10 -14   1   44.00   12.90
 -10 -14   1   39.00    6.90
 -10 -14   1   42.40    7.10
 -10  14   1   38.40   10.50
 -10  14   1   20.30    7.90
  -9 -14   1  199.78   16.90
   9 -14  -1  215.48   18.10
   9 -14  -1  167.78   20.10
  -9 -14   1  202.98   21.80
  -9 -14   1  234.48   17.20
   9 -14  -1  201.88   16.30
  -9 -14   1  200.78   16.90
  -9 -14   1  185.08   16.80
  -9  14   1  192.68   19.60
  -9  14   1  149.99   18.60
  -8 -14   1   22.60    6.00
  -8 -14   1   15.80    8.40
   8 -14  -1   15.00    8.20
  -8 -14   1   20.60    6.10
   8 -14  -1   13.60    5.80
  -8 -14   1    8.00    5.40
  -8 -14   1    9.20    4.90
   8 -14  -1   27.20    7.30
  -8  14   1   13.80    6.50
  -8  14   1    2.10    6.40
   7 -14  -1   16.10    6.20
  -7 -14   1    8.60    5.00
   7 -14  -1   10.80    5.90
  -7 -14   1    9.40    7.50
   7 -14  -1    9.00    6.90
  -7 -14   1   12.00    5.20
  -7 -14   1    5.00    4.40
  -7 -14   1   -3.30    4.20
  -7  14   1   -1.40    5.30
  -7  14   1    9.60    6.80
   6 -14  -1  273.97   21.60
   6 -14  -1  256.47   23.30
  -6 -14   1  276.27   20.70
   6 -14  -1  269.67   21.50
  -6 -14   1  275.37   21.20
  -6 -14   1  245.88   20.70
  -6 -14   1  267.27   20.60
  -6 -14   1  260.47   24.30
  -6  14   1  263.77   22.60
   6  14  -1  259.77   18.20
   6  14  -1  269.37   18.30
  -6  14   1  252.27   22.10
   5 -14  -1   -6.40    4.80
  -5 -14   1    5.90    4.80
  -5 -14   1   -6.10    3.30
  -5 -14   1    4.90    4.30
   5 -14  -1    3.70   10.40
   5 -14  -1    0.90    6.10
  -5 -14   1    0.40    6.60
  -5 -14   1   -3.70    4.00
   5  14  -1   -2.20    2.90
  -5  14   1    7.90    5.60
  -5  14   1   -5.70    5.90
   5  14  -1    1.70    3.20
  -4 -14   1  169.08   15.30
   4 -14  -1  153.68   15.50
  -4 -14   1  149.88   15.00
  -4 -14   1  155.88   14.20
   4 -14  -1  156.78   15.30
  -4 -14   1  175.98   17.50
   4 -14  -1  151.58   16.40
  -4 -14   1  153.08   14.50
   4  14  -1  160.58   13.00
  -4  14   1  141.09   15.40
  -4  14   1  145.49   15.10
  -3 -14   1    5.20    4.60
   3 -14  -1    1.70    5.20
  -3 -14   1   11.80    4.70
  -3 -14   1    2.90    5.10
   3 -14  -1   -1.90    5.10
  -3 -14   1   16.90    7.40
  -3 -14   1   -2.70    4.70
   3 -14  -1    2.40    5.80
   3  14  -1    2.30    4.20
   3  14  -1   12.40    4.50
  -3  14   1   -1.40    4.80
  -3  14   1   -6.00    5.30
  -2 -14   1  296.07   23.40
   2 -14  -1  334.77   24.70
  -2 -14   1  309.97   25.70
  -2 -14   1  293.97   24.00
   2 -14  -1  338.97   25.60
   2 -14  -1  329.07   24.60
   2 -14  -1  279.37   23.40
  -2 -14   1  333.37   23.50
   2  14  -1  322.07   23.20
   2  14  -1  290.97   22.90
  -2  14   1  291.07   23.40
  -2  14   1  288.37   23.90
  -1 -14   1  147.99   15.40
   1 -14  -1  181.88   17.00
   1 -14  -1  191.48   15.80
  -1 -14   1  174.28   16.30
  -1 -14   1  168.98   14.90
   1 -14  -1  165.48   16.50
  -1 -14   1  151.58   16.50
   1 -14  -1  185.18   16.70
   1  14  -1  168.58   14.90
  -1  14   1  169.68   15.60
   1  14  -1  162.58   14.70
  -1  14   1  164.88   15.40
   0 -14   1   30.20    7.20
   0 -14  -1   21.90    5.80
   0 -14   1   29.00    6.90
   0 -14  -1   30.20    7.90
   0 -14  -1   29.00    6.50
   0 -14  -1   21.30    6.40
   0 -14   1   20.70    7.20
   0 -14   1   14.80    5.60
   0  14   1   19.50    5.50
   0  14   1   30.10    6.20
   0  14  -1   24.80    6.50
   0  14  -1   14.30    5.70
   1 -14   1  171.78   15.00
   1 -14   1  129.39   14.70
  -1 -14  -1  158.68   14.90
  -1 -14  -1  131.09   14.30
   1 -14   1  150.78   15.90
  -1 -14  -1  134.59   14.00
  -1 -14  -1  160.78   16.40
  -1 -14  -1  185.88   16.50
   1  14   1  143.89   14.10
  -1  14  -1  167.48   14.60
  -1  14  -1  173.58   14.60
   1  14   1  141.99   13.40
  -2 -14  -1    7.30    5.60
  -2 -14  -1   14.80    5.40
   2 -14   1    6.20    6.70
  -2 -14  -1    9.80    5.20
   2 -14   1    5.90    4.90
   2 -14   1    2.80    5.80
  -2 -14  -1   12.40    6.50
  -2 -14  -1   11.20    5.40
   2  14   1   19.20    5.30
  -2  14  -1   18.60    6.70
  -2  14  -1   15.00    5.40
   2  14   1    9.30    5.20
  -3 -14  -1   22.60    6.20
   3 -14   1   17.40    6.40
  -3 -14  -1   33.70    7.20
  -3 -14  -1   27.10    6.30
   3 -14   1   22.90    7.10
  -3 -14  -1   21.90    5.80
   3 -14   1   27.00    7.80
  -3 -14  -1   20.00    7.40
   3  14   1   23.10    5.70
  -3  14  -1   21.20    6.60
   3  14   1   29.80    5.90
  -3  14  -1   32.30    7.20
  -4 -14  -1   49.60    8.20
  -4 -14  -1   58.19   10.30
  -4 -14  -1   55.69    8.50
  -4 -14  -1   50.09    8.00
   4 -14   1   63.79   10.70
  -4 -14  -1   57.29    8.50
   4 -14   1   64.19   10.00
   4  14   1   82.89    8.10
  -4  14  -1   47.40    8.60
  -4  14  -1   61.89    9.90
   4  14   1   75.19    8.20
  -4  14  -1   66.39   10.00
   5 -14   1  309.17   24.60
  -5 -14  -1  322.17   24.30
  -5 -14  -1  321.87   24.30
   5 -14   1  339.27   26.80
  -5 -14  -1  307.17   23.90
   5 -14   1  274.07   24.90
  -5 -14  -1  323.37   26.50
  -5 -14  -1  327.97   24.00
  -5  14  -1  352.06   26.10
   5  14   1  296.47   22.30
  -5  14  -1  328.07   25.60
   5  14   1  336.57   22.50
  -5  14  -1  293.97   24.40
  -5  14  -1  295.27   23.60
   6 -14   1   86.89   12.60
  -6 -14  -1   69.39    9.00
   6 -14   1   58.89    9.40
  -6 -14  -1   55.29    8.50
  -6 -14  -1   50.29    8.70
  -6 -14  -1   81.09    9.60
   6  14   1   76.79    7.20
  -6  14  -1   76.49    9.10
  -6  14  -1   49.70   10.50
   6  14   1   59.69    6.80
  -6  14  -1   84.49   11.30
  -6  14  -1   71.89   10.90
   7 -14   1   64.59   11.60
  -7 -14  -1   58.19    8.70
  -7 -14  -1   53.59    8.30
   7 -14   1   59.39    9.70
  -7 -14  -1   74.69    9.40
  -7 -14  -1   75.29    9.10
   7 -14   1   59.89   10.00
  -7  14  -1   62.19   10.30
  -7  14  -1   55.29    8.00
  -7  14  -1   80.09   11.40
   7  14   1   70.29    5.90
  -7  14  -1   59.99   10.60
   7  14   1   61.49    5.40
   8 -14   1   -3.20    5.50
   8 -14   1   -3.50    7.00
  -8 -14  -1   -6.30    4.10
  -8 -14  -1   -3.70    4.60
   8 -14   1   10.90    6.20
  -8 -14  -1   -0.10    4.40
  -8  14  -1    2.80    6.80
  -8  14  -1   -3.10    5.80
  -8  14  -1   -0.90    6.90
  -8  14  -1   -0.60    4.10
   9 -14   1   28.90    7.90
   9 -14   1    8.80    9.10
   9 -14   1   17.60    6.70
  -9 -14  -1   32.20    7.00
  -9 -14  -1   25.30    5.80
  -9  14  -1   15.90    7.70
  -9  14  -1   29.80    9.30
  -9  14  -1   23.50    5.50
  -9  14  -1   16.70    8.30
 -10 -14  -1  168.98   15.80
 -10 -14  -1  149.29   14.70
  10 -14   1  177.48   16.70
  10 -14   1  141.89   18.60
 -10 -14  -1  147.49   15.00
 -10  14  -1  175.48   14.00
 -10  14  -1  168.68   18.70
 -10  14  -1  190.38   19.20
 -10  14  -1  149.79   18.10
 -11 -14  -1   13.70    5.60
  11 -14   1   26.80    7.50
  11 -14   1   22.10    8.90
 -11 -14  -1   24.20    6.70
 -11 -14  -1   14.80    5.40
 -11  14  -1   25.20    4.90
 -11  14  -1   24.00    9.60
 -11  14  -1   18.90    9.30
 -11  14  -1   10.90    8.10
 -12 -14  -1   48.30    8.10
 -12 -14  -1   36.10    6.70
  12 -14   1   31.10   10.50
 -12 -14  -1   27.00    6.50
 -12 -14  -1   49.40   12.40
 -12  14  -1   34.00   10.80
 -12  14  -1   29.10    9.40
 -12  14  -1   49.80   10.90
 -13 -14  -1   -2.60    4.70
 -13 -14  -1   -2.30    4.00
 -13 -14  -1   12.80    6.10
  13 -14   1    8.80    8.60
 -13 -14  -1   -2.60    8.30
 -13  14  -1   -1.50    9.60
 -13  14  -1    3.50    7.60
 -14 -14  -1    1.00    4.10
 -14 -14  -1    5.90    6.10
 -14 -14  -1    0.10    4.70
 -14 -14  -1   16.20   10.60
  14 -14   1    0.50    8.10
 -14  14  -1   -9.10    7.70
 -14  14  -1    0.60   10.20
  14 -15  -1   -8.00    8.40
 -14 -15   1   -1.50   10.40
 -14 -15   1   17.80    6.60
 -14 -15   1    0.80    4.00
 -14 -15   1    0.40    4.20
 -14  15   1   -7.20    7.80
 -14  15   1    3.60   10.30
 -13 -15   1   -1.10    4.10
  13 -15  -1   -5.20    7.60
 -13 -15   1  -13.20    8.70
 -13 -15   1    0.10    5.50
 -13 -15   1    1.10    4.10
 -13  15   1  -11.40    8.90
 -13  15   1   10.40    8.70
 -12 -15   1   19.40    6.60
 -12 -15   1   19.90    5.50
 -12 -15   1   23.50    5.90
 -12 -15   1   21.90   11.20
  12 -15  -1   19.00    9.70
 -12  15   1   19.10    8.80
 -12  15   1   33.70   11.20
 -11 -15   1   -6.40    8.10
 -11 -15   1   -6.70    4.70
 -11 -15   1    2.40    4.50
 -11 -15   1   -2.90    4.20
  11 -15  -1   -6.00    7.50
 -11  15   1    3.30    8.70
 -11  15   1    0.90    6.50
 -10 -15   1   13.40    5.90
 -10 -15   1   12.00    4.90
 -10 -15   1   17.50    9.80
  10 -15  -1    6.90    8.00
 -10 -15   1    5.60    5.50
 -10 -15   1    9.90    5.20
  -9 -15   1  115.19   12.10
  -9 -15   1  119.79   12.50
   9 -15  -1  125.89   12.00
   9 -15  -1  100.89   13.10
   9 -15  -1  114.59   16.20
  -9 -15   1  123.19   13.00
  -9 -15   1  104.29   12.10
  -9 -15   1   94.69   16.10
  -9  15   1  136.79   16.10
  -9  15   1  108.59   14.50
  -8 -15   1   25.00    6.50
   8 -15  -1   18.90    7.10
   8 -15  -1   12.50    6.00
  -8 -15   1   18.50    9.40
  -8 -15   1   26.10    6.70
   8 -15  -1   22.10    8.80
  -8 -15   1   21.70    6.30
  -8 -15   1   27.50    6.30
  -8  15   1   29.00    9.30
  -8  15   1   12.00    7.70
   7 -15  -1  182.48   16.90
   7 -15  -1  170.28   18.50
  -7 -15   1  138.79   14.80
   7 -15  -1  163.48   15.90
  -7 -15   1  157.18   14.40
  -7 -15   1  151.58   15.20
  -7 -15   1  147.59   14.50
  -7 -15   1  166.38   19.80
  -7  15   1  143.49   16.70
  -7  15   1  166.78   16.80
  -6 -15   1    2.90    5.20
   6 -15  -1    0.50    6.70
  -6 -15   1   -1.80    5.00
  -6 -15   1   -0.20    4.70
  -6 -15   1    5.40    4.70
   6 -15  -1    6.50    6.00
  -6 -15   1    1.80    6.80
   6 -15  -1    1.50    5.70
   6  15  -1   -2.80    2.80
  -6  15   1    5.10    6.00
  -6  15   1   14.40    6.80
   6  15  -1   -0.40    3.00
  -5 -15   1   22.00    6.30
  -5 -15   1   44.50    7.80
   5 -15  -1   41.30    8.20
   5 -15  -1   30.40    7.80
  -5 -15   1   30.20    9.30
  -5 -15   1   30.80    7.00
   5 -15  -1   25.60    8.50
  -5 -15   1   37.00    7.00
  -5  15   1   26.40    8.00
  -5  15   1   30.00    7.30
   5  15  -1   31.20    5.30
   5  15  -1   31.90    5.40
  -4 -15   1   19.90    8.30
   4 -15  -1   17.70    6.20
  -4 -15   1   17.20    6.10
  -4 -15   1   16.30    6.20
   4 -15  -1   28.50    7.30
   4 -15  -1    5.80    6.30
  -4 -15   1    7.00    5.30
  -4 -15   1   17.00    5.60
   4  15  -1   10.00    4.60
  -4  15   1   14.40    6.70
   4  15  -1   25.80    5.40
  -4  15   1   18.10    7.20
  -3 -15   1   40.20    7.90
   3 -15  -1   37.20    7.50
   3 -15  -1   31.80    8.50
  -3 -15   1   35.90    7.40
  -3 -15   1   32.30    8.80
  -3 -15   1   29.20    6.80
   3 -15  -1   41.40    8.00
  -3 -15   1   46.20    8.40
  -3  15   1   33.50    7.60
   3  15  -1   40.90    6.70
  -3  15   1   35.60    7.40
   3  15  -1   30.40    6.30
  -2 -15   1    3.50    5.00
  -2 -15   1   -0.10    5.80
   2 -15  -1   -2.60    5.90
   2 -15  -1    8.80    5.70
  -2 -15   1    2.10    4.60
   2 -15  -1    6.10    5.40
  -2 -15   1   -5.60    4.80
  -2  15   1   -3.20    4.70
   2  15  -1    1.30    4.70
   2  15  -1    1.30    4.20
  -1 -15   1  208.88   17.30
  -1 -15   1  188.48   18.70
  -1 -15   1  175.28   16.80
  -1 -15   1  192.88   18.60
   1 -15  -1  198.88   17.40
   1 -15  -1  185.88   17.90
   1 -15  -1  173.98   18.40
   1  15  -1  196.18   16.60
   1  15  -1  195.68   16.60
  -1  15   1  196.48   17.10
  -1  15   1  195.58   16.80
   0 -15   1   17.40    6.50
   0 -15  -1   33.90    7.00
   0 -15  -1   27.00    7.80
   0 -15   1   11.00    6.80
   0 -15   1   34.10    8.00
   0 -15  -1   29.90    7.70
   0 -15   1   24.80    6.90
   0 -15  -1   24.90    7.80
   0  15   1   28.20    6.70
   0  15  -1   32.90    6.90
   0  15   1   30.30    6.40
   0  15  -1    8.00    5.20
   1 -15   1   25.80    7.70
   1 -15   1   30.40    7.70
  -1 -15  -1   42.70    7.80
  -1 -15  -1   39.50    7.80
  -1 -15  -1   41.10    9.00
  -1 -15  -1   27.60    7.30
  -1 -15  -1   37.80    7.90
   1  15   1   29.50    6.60
  -1  15  -1   43.80    7.80
  -1  15  -1   42.40    8.00
   1  15   1   36.80    6.90
  -2 -15  -1   40.00    8.00
   2 -15   1   49.80    9.10
   2 -15   1   39.20    8.70
  -2 -15  -1   60.99   10.20
  -2 -15  -1   52.29    8.20
  -2 -15  -1   50.79    8.40
  -2 -15  -1   37.20    8.30
   2 -15   1   46.80    8.00
   2  15   1   34.20    7.10
  -2  15  -1   47.60    8.50
   2  15   1   53.39    7.90
  -3 -15  -1  229.68   19.20
  -3 -15  -1  251.97   19.70
  -3 -15  -1  214.28   18.90
   3 -15   1  234.58   19.20
   3 -15   1  202.58   21.00
  -3 -15  -1  231.38   20.90
   3 -15   1  246.48   20.60
  -3 -15  -1  202.88   18.00
   3  15   1  220.18   17.70
   3  15   1  212.08   17.70
  -3  15  -1  215.58   19.30
  -3  15  -1  220.58   19.30
  -4 -15  -1  220.58   19.00
  -4 -15  -1  201.28   20.50
   4 -15   1  207.28   20.70
   4 -15   1  218.58   19.00
  -4 -15  -1  241.58   19.00
  -4 -15  -1  199.88   18.00
   4 -15   1  199.08   19.90
  -4 -15  -1  225.68   18.70
  -4  15  -1  219.18   19.30
  -4  15  -1  202.58   18.90
   4  15   1  224.28   17.20
   4  15   1  222.78   17.30
  -5 -15  -1   13.80    7.60
  -5 -15  -1   13.50    5.70
  -5 -15  -1    4.90    5.10
   5 -15   1    2.90    5.70
   5 -15   1   -2.80    6.50
  -5 -15  -1    9.30    5.30
   5 -15   1    6.10    7.20
  -5 -15  -1    4.50    5.10
  -5  15  -1    6.40    6.40
  -5  15  -1    2.40    5.50
   5  15   1    8.30    4.20
  -5  15  -1   19.30    7.00
  -6 -15  -1  133.49   13.30
  -6 -15  -1  110.59   12.50
  -6 -15  -1  131.69   15.90
  -6 -15  -1  119.49   13.00
   6 -15   1  140.89   14.90
   6 -15   1  118.39   13.90
   6 -15   1  131.09   15.70
  -6 -15  -1  130.79   13.40
  -6  15  -1  125.49   14.70
  -6  15  -1  101.59   13.70
  -6  15  -1  109.09   13.60
   6  15   1  131.99   10.70
   6  15   1  119.39   10.60
   7 -15   1   56.19    9.40
  -7 -15  -1   48.60    8.10
  -7 -15  -1   29.60    7.00
  -7 -15  -1   38.90    7.70
   7 -15   1   37.50   10.00
  -7 -15  -1   51.79    8.00
  -7 -15  -1   48.20   11.60
   7 -15   1   38.60    8.90
  -7  15  -1   36.40    9.10
  -7  15  -1   25.40    9.10
  -7  15  -1   42.40    7.30
   7  15   1   38.80    4.90
  -7  15  -1   35.60    8.50
   7  15   1   32.10    4.30
   8 -15   1  115.19   13.40
  -8 -15  -1  111.19   12.40
  -8 -15  -1  101.59   11.80
   8 -15   1  112.59   15.50
   8 -15   1  105.59   13.90
  -8 -15  -1   90.59   14.70
  -8 -15  -1  106.09   12.10
  -8  15  -1  109.29   14.30
  -8  15  -1   95.19   10.90
  -8  15  -1  126.19   20.90
  -8  15  -1  108.69   14.80
  -9 -15  -1   91.69   10.90
  -9 -15  -1   95.19   11.60
   9 -15   1  103.19   12.90
  -9 -15  -1  128.29   12.60
   9 -15   1  125.19   16.50
   9 -15   1  105.99   12.00
  -9  15  -1   89.69   13.70
  -9  15  -1   76.89    9.80
  -9  15  -1  100.39   13.40
  10 -15   1   19.20    7.60
 -10 -15  -1   18.10    5.90
 -10 -15  -1   12.00    9.40
 -10 -15  -1   20.20    6.40
  10 -15   1   26.40   10.40
 -10 -15  -1   24.40    6.20
  10 -15   1   21.30    6.30
 -10  15  -1   28.70    9.00
 -10  15  -1    8.60    9.20
 -10  15  -1    9.90    7.90
  11 -15   1   24.90    7.70
  11 -15   1    2.50    8.80
 -11 -15  -1   21.10    6.60
 -11 -15  -1   -5.20    7.90
 -11 -15  -1   23.50    6.00
 -11 -15  -1   10.60    5.20
 -11  15  -1   23.10   10.50
 -11  15  -1   12.00    8.50
 -11  15  -1    7.60    8.50
 -12 -15  -1   -4.30    5.50
 -12 -15  -1    7.80    4.90
 -12 -15  -1   -3.50    5.10
 -12 -15  -1   26.50   10.80
  12 -15   1   13.70    9.20
 -12  15  -1    1.90    8.10
 -12  15  -1   -4.00   12.50
 -13 -15  -1    0.20    9.70
  13 -15   1   12.40    9.30
 -13 -15  -1    7.00    5.50
 -13 -15  -1    7.80    6.10
 -13  15  -1   13.60    9.20
 -13  15  -1   -2.40    9.80
 -13 -16   1   21.30   10.80
 -13 -16   1   12.10    5.40
 -13 -16   1   10.10    6.70
  13 -16  -1   16.50   10.00
 -13 -16   1   16.60    5.60
 -13  16   1   15.10   10.60
 -13  16   1   17.30    9.20
 -12 -16   1   46.10   12.90
 -12 -16   1   70.09    8.70
  12 -16  -1   56.69   12.70
 -12 -16   1   58.59    8.40
 -12 -16   1   46.80    9.20
 -12  16   1   45.90   11.40
 -12  16   1   35.80   12.20
 -11 -16   1    3.90    8.50
 -11 -16   1   -2.00    5.40
  11 -16  -1   -7.90    8.00
 -11 -16   1    4.30    4.80
 -11 -16   1    2.60    5.00
 -11  16   1    2.50    7.50
 -11  16   1  -10.30    8.20
 -10 -16   1    6.10    5.60
  10 -16  -1   -0.70    8.40
 -10 -16   1   -3.60    4.60
  10 -16  -1    9.50    4.40
 -10 -16   1    3.90    6.50
 -10 -16   1    5.90    4.80
 -10 -16   1   -2.20    8.70
 -10  16   1   12.80    9.10
 -10  16   1    4.90    7.40
  -9 -16   1    6.90    5.00
   9 -16  -1   -5.90    6.00
   9 -16  -1    0.80    7.80
  -9 -16   1   -6.70    7.80
  -9 -16   1   -2.30    5.50
   9 -16  -1   -7.40    4.60
  -9 -16   1    2.00    4.80
  -9  16   1   -7.90    7.50
  -9  16   1    5.00    8.30
   8 -16  -1    2.90    6.40
  -8 -16   1    1.60    4.90
   8 -16  -1   11.90    8.50
  -8 -16   1    3.50    5.40
  -8 -16   1   -2.80    5.10
  -8 -16   1    5.30    8.10
  -8 -16   1    5.30    6.10
   8 -16  -1    6.80    5.90
  -8  16   1    4.60    7.00
  -8  16   1   -3.40    6.90
  -7 -16   1   64.99    9.10
  -7 -16   1   32.60   10.20
   7 -16  -1   50.29    9.30
  -7 -16   1   57.49    8.60
  -7 -16   1   41.50    7.70
  -7 -16   1   39.90    8.50
   7 -16  -1   23.40   10.20
  -7  16   1   41.00    8.80
  -7  16   1   46.60   10.50
   6 -16  -1    9.20    6.70
  -6 -16   1    8.90    5.80
   6 -16  -1    6.00    6.40
  -6 -16   1    7.70    5.30
  -6 -16   1   26.40    6.50
   6 -16  -1   19.90    8.70
  -6 -16   1   -0.90    5.50
  -6 -16   1   15.80    9.30
  -6  16   1    2.50    6.60
   6  16  -1    4.70    3.50
   6  16  -1    6.30    3.50
  -6  16   1   10.60    6.80
  -5 -16   1   65.39   10.10
   5 -16  -1   90.19   13.30
  -5 -16   1   79.59   10.80
   5 -16  -1   83.69   11.50
  -5 -16   1   96.99   11.10
   5 -16  -1   63.19   10.70
  -5 -16   1  112.89   12.50
  -5 -16   1   82.19   13.10
  -5  16   1   83.09   11.90
  -5  16   1   89.89   11.80
   5  16  -1   81.59    8.80
  -4 -16   1  107.09   13.40
  -4 -16   1  102.29   11.50
   4 -16  -1   71.49   10.80
  -4 -16   1   70.29   10.60
  -4 -16   1   78.89   11.10
   4 -16  -1   87.49   12.40
  -4 -16   1   60.29   11.30
   4 -16  -1   79.99   11.30
  -4  16   1   73.69   10.90
  -4  16   1   87.89   12.10
   4  16  -1   91.39    9.70
   4  16  -1   94.39    9.80
   3 -16  -1  122.19   14.90
   3 -16  -1  142.49   16.00
  -3 -16   1  178.18   16.20
  -3 -16   1  161.98   17.50
   3 -16  -1  105.19   14.20
  -3 -16   1  152.68   15.10
  -3 -16   1  172.58   16.60
  -3  16   1  132.29   15.50
   3  16  -1  166.48   14.00
  -3  16   1  131.49   15.20
   3  16  -1  153.48   13.60
  -2 -16   1  272.87   25.00
  -2 -16   1  308.07   24.00
  -2 -16   1  289.07   24.00
  -2 -16   1  276.47   22.60
   2 -16  -1  328.97   23.30
   2 -16  -1  280.67   23.80
   2 -16  -1  246.38   23.90
  -2  16   1  256.57   22.90
   2  16  -1  268.67   21.80
   2  16  -1  281.07   22.10
  -2  16   1  294.57   23.20
   1 -16  -1   -0.40    5.80
   1 -16  -1   20.50    6.90
  -1 -16   1   -0.40    5.20
  -1 -16   1    9.50    6.70
  -1 -16   1    7.80    6.10
   1 -16  -1   11.30    6.60
   1 -16  -1    4.90    6.10
  -1 -16   1    0.10    5.40
  -1  16   1   16.60    6.70
   1  16  -1    6.90    5.10
  -1  16   1   12.30    5.40
   1  16  -1    9.90    5.40
   0 -16  -1   -2.30    5.00
   0 -16   1  -19.90    5.20
   0 -16  -1   -2.80    5.10
   0 -16   1    3.10    5.10
   0 -16  -1    4.40    5.60
   0 -16   1   -0.20    5.60
   0 -16  -1   17.60    6.80
   0 -16  -1   -2.20    5.90
   0 -16   1    4.10    5.70
   0  16  -1    3.30    5.60
   0  16   1    1.80    6.20
   0  16   1   -2.00    5.10
   0  16  -1    0.00    5.10
   1 -16   1    6.10    6.70
   1 -16   1   15.50    6.80
  -1 -16  -1    2.90    5.20
  -1 -16  -1    7.40    7.00
  -1 -16  -1   20.20    6.80
  -1 -16  -1   18.60    7.10
  -1 -16  -1    6.20    5.80
   1 -16   1    3.30    6.10
   1  16   1    5.10    5.60
  -1  16  -1   13.00    6.40
   1  16   1    5.90    5.80
  -1  16  -1    5.30    5.70
   2 -16   1   -3.50    5.70
  -2 -16  -1   -1.90    5.20
  -2 -16  -1   -6.30    6.10
   2 -16   1    0.30    5.60
  -2 -16  -1   -5.10    4.70
  -2 -16  -1    7.30    5.90
  -2 -16  -1   -6.00    5.00
   2 -16   1   -2.00    6.50
  -2  16  -1    1.60    5.40
   2  16   1    4.50    5.00
  -2  16  -1    4.10    6.10
   2  16   1    0.20    4.50
   3 -16   1   55.19   10.70
   3 -16   1   31.50    7.60
  -3 -16  -1   37.00    8.30
  -3 -16  -1   43.10    8.40
  -3 -16  -1   44.20    9.70
  -3 -16  -1   24.00    7.60
  -3 -16  -1   37.90    8.40
   3 -16   1   46.40    9.50
  -3  16  -1   56.99    8.90
   3  16   1   36.90    7.00
  -3  16  -1   25.00    7.50
   3  16   1   54.39    7.60
   4 -16   1   26.10    8.80
   4 -16   1   22.70    8.50
   4 -16   1   13.60    7.10
  -4 -16  -1    3.90    6.90
  -4 -16  -1    4.80    5.80
  -4 -16  -1   19.80    7.60
  -4 -16  -1   11.80    5.80
  -4 -16  -1   12.30    6.50
  -4  16  -1   11.40    6.40
   4  16   1    2.80    4.50
   4  16   1   20.80    5.30
  -4  16  -1   16.40    7.40
   5 -16   1  211.08   20.00
   5 -16   1  132.09   15.10
  -5 -16  -1  176.58   16.60
   5 -16   1  143.59   15.90
  -5 -16  -1  141.29   18.00
  -5 -16  -1  131.89   16.30
  -5 -16  -1  111.89   14.30
  -5 -16  -1  156.08   15.70
  -5  16  -1  166.48   16.80
   5  16   1  168.28   13.80
  -5  16  -1  168.18   17.40
   5  16   1  174.48   13.70
  -6 -16  -1   37.10    9.80
  -6 -16  -1   28.10    8.00
   6 -16   1   23.40    8.30
  -6 -16  -1   22.50    6.70
   6 -16   1   51.39    9.60
   6 -16   1   29.40    9.30
  -6 -16  -1   40.20    8.00
  -6 -16  -1   32.50    7.60
  -6  16  -1   25.70    8.40
   6  16   1   21.60    5.00
  -6  16  -1   34.00    9.50
   6  16   1   39.10    5.80
  -7 -16  -1   62.59   12.20
  -7 -16  -1   49.80    8.50
  -7 -16  -1   63.29    9.20
   7 -16   1   32.90    8.90
  -7 -16  -1   48.30    8.40
   7 -16   1   50.19   11.80
  -7 -16  -1   56.49    9.00
   7 -16   1   40.80    9.00
  -7  16  -1   34.20   10.00
   7  16   1   41.30    5.10
  -7  16  -1   37.20    9.20
   7  16   1   52.99    5.50
   8 -16   1  102.69   13.10
  -8 -16  -1   77.19   11.10
  -8 -16  -1   81.79   10.90
   8 -16   1  126.19   16.20
  -8 -16  -1   83.59   11.40
   8 -16   1   97.19   12.30
  -8  16  -1  118.59   15.30
  -8  16  -1   99.59   13.90
  -9 -16  -1   -0.70    5.60
   9 -16   1    4.80    6.80
   9 -16   1    2.90    8.40
  -9 -16  -1    6.00    5.50
  -9 -16  -1    2.80    5.30
  -9 -16  -1    3.30    7.80
  -9  16  -1   -3.90    7.60
  -9  16  -1   -0.40    6.20
 -10 -16  -1   93.89   11.10
  10 -16   1   86.59   10.80
 -10 -16  -1   89.59   16.00
 -10 -16  -1   93.79   11.70
  10 -16   1   82.09   12.10
 -10 -16  -1   84.89   11.50
  10 -16   1   96.09   15.90
 -10  16  -1   80.19   14.20
 -10  16  -1   82.79   13.10
 -11 -16  -1   39.60   11.80
 -11 -16  -1   51.99    8.70
 -11 -16  -1   37.80    8.70
  11 -16   1   59.39   10.20
 -11 -16  -1   40.20    8.60
  11 -16   1   37.70   11.20
 -11  16  -1   34.10   10.80
 -12 -16  -1   21.00    6.30
 -12 -16  -1   17.80    6.90
 -12 -16  -1    7.40    5.50
 -12 -16  -1    7.50   10.50
  12 -16   1    3.40    9.90
 -12  16  -1   -3.80    9.20
 -12  16  -1   14.80    8.90
  13 -16   1   -7.70    8.40
 -13 -16  -1    5.00    5.80
 -13 -16  -1    9.40    5.50
 -13 -16  -1    2.20    9.60
 -13 -16  -1    7.40    6.70
 -13  16  -1    3.10   10.00
 -13  16  -1    7.30    9.00
 -13 -17   1    5.10    5.10
  13 -17  -1   18.60   10.60
 -13 -17   1    6.50    5.30
 -13 -17   1   13.00    7.00
 -13 -17   1    3.00   11.40
 -13  17   1   13.50    9.40
 -12 -17   1    1.90    5.00
  12 -17  -1    7.10    9.70
 -12 -17   1    1.90    6.20
 -12 -17   1   -2.80    9.80
 -12 -17   1    1.60    5.20
 -12  17   1   14.80    8.40
 -12  17   1    1.50    9.90
 -11 -17   1   13.70    7.10
 -11 -17   1   23.80   11.80
  11 -17  -1    8.90   10.10
 -11 -17   1   11.60    5.80
 -11  17   1   13.80    9.40
 -11  17   1    7.00    9.10
 -10 -17   1   -4.90    5.30
 -10 -17   1    5.40    5.50
  10 -17  -1   -2.40    8.30
  10 -17  -1    5.40    4.30
 -10 -17   1   11.50    6.50
 -10 -17   1   -2.30    8.50
 -10  17   1    2.30    9.20
 -10  17   1   -1.20    6.30
   9 -17  -1   50.49    8.60
  -9 -17   1   42.90    8.40
  -9 -17   1   38.70   11.80
   9 -17  -1   58.59   12.90
   9 -17  -1   56.49   10.50
  -9 -17   1   53.99    8.90
  -9 -17   1   72.29    9.80
  -9 -17   1   58.29    9.40
  -9  17   1   44.70   10.50
  -9  17   1   69.99   11.70
   8 -17  -1    2.00    8.30
  -8 -17   1    3.90    5.40
  -8 -17   1    6.90    6.20
  -8 -17   1   11.10    5.90
  -8 -17   1   -1.60    9.30
  -8 -17   1    9.90    6.00
   8 -17  -1    8.90    7.40
   8 -17  -1   18.80   11.30
  -8  17   1   22.30    8.40
  -8  17   1   11.70    7.80
  -7 -17   1   34.30    7.80
   7 -17  -1   37.90    8.50
   7 -17  -1   29.00    8.60
  -7 -17   1   24.10    7.20
   7 -17  -1   32.10   10.20
  -7 -17   1   49.90   11.70
  -7 -17   1   23.00    7.00
  -7 -17   1   38.50    8.10
  -7  17   1   29.00    9.60
  -7  17   1   24.10    8.00
   7  17  -1   29.80    3.90
  -6 -17   1   45.60   10.80
   6 -17  -1   42.50    9.10
  -6 -17   1   31.00    7.70
  -6 -17   1   29.60    7.90
   6 -17  -1   35.20    9.80
   6 -17  -1   26.60    8.40
  -6 -17   1   36.10    7.60
  -6 -17   1   23.80    6.90
   6  17  -1   23.90    5.10
   6  17  -1   29.90    5.20
  -6  17   1   26.20    7.90
  -6  17   1   39.00    9.40
  -5 -17   1   33.00    8.10
  -5 -17   1   42.90    8.70
   5 -17  -1   39.60    8.50
  -5 -17   1   33.20    7.90
   5 -17  -1   70.69   12.30
   5 -17  -1   45.60    9.50
  -5 -17   1   65.79    9.70
  -5 -17   1   71.89   13.10
  -5  17   1   51.89    9.80
  -5  17   1   22.20    8.40
   5  17  -1   32.60    6.40
   5  17  -1   46.10    7.00
  -4 -17   1   72.89   10.50
   4 -17  -1   53.69    9.80
   4 -17  -1   33.80    9.50
   4 -17  -1   35.40    8.90
  -4 -17   1   35.10    8.10
  -4 -17   1   41.70   11.30
  -4 -17   1   74.89   10.20
  -4 -17   1   73.09   10.50
  -4  17   1   52.49    9.90
   4  17  -1   42.90    7.40
   4  17  -1   57.69    8.00
  -4  17   1   50.99   10.00
  -3 -17   1    4.80    5.90
   3 -17  -1    6.70    6.70
   3 -17  -1    3.40    6.90
  -3 -17   1    3.00    7.30
  -3 -17   1    4.30    6.40
  -3 -17   1    7.00    5.90
  -3 -17   1    2.60    5.60
   3 -17  -1    4.50    5.80
  -3  17   1    6.30    6.60
  -3  17   1   14.40    6.50
   3  17  -1    5.90    5.00
   3  17  -1   10.30    5.50
  -2 -17   1   -2.40    5.70
   2 -17  -1   -1.00    6.90
  -2 -17   1   -2.30    5.40
  -2 -17   1    0.70    6.10
  -2 -17   1    8.30    7.40
   2 -17  -1    4.90    5.50
   2 -17  -1    3.00    6.50
  -2 -17   1    5.20    5.90
  -2  17   1    5.20    6.20
   2  17  -1   -0.90    5.20
  -2  17   1    4.90    5.70
   2  17  -1   -2.90    4.60
   1 -17  -1   22.50    7.50
  -1 -17   1   25.50    8.20
  -1 -17   1    3.50    7.00
  -1 -17   1   31.30    8.10
  -1 -17   1   16.00    5.80
   1 -17  -1    0.70    6.60
   1 -17  -1    9.30    5.90
   1 -17  -1    4.50    6.30
  -1  17   1   20.00    6.80
   1  17  -1   13.00    6.00
  -1  17   1   12.20    6.00
   0 -17   1    9.00    6.00
   0 -17  -1    8.40    7.30
   0 -17   1    9.80    7.60
   0 -17  -1   11.20    6.70
   0 -17  -1    6.10    6.50
   0 -17  -1    6.30    6.10
   0 -17  -1   -1.30    5.00
   0 -17   1    5.50    7.20
   0 -17   1    2.60    6.40
   0  17   1   15.70    6.30
   0  17   1    5.60    5.90
   0  17  -1    3.90    5.40
   0  17  -1    6.00    6.10
  -1 -17  -1   27.50    8.10
   1 -17   1   23.10    8.90
  -1 -17  -1   37.00    8.70
  -1 -17  -1   40.60    8.10
  -1 -17  -1   51.69   10.00
   1 -17   1   34.10    8.80
   1 -17   1   17.80    6.50
  -1 -17  -1   18.00    7.20
   1  17   1   36.70    9.50
  -1  17  -1   34.40    8.40
  -1  17  -1   22.90    7.50
   1  17   1   37.20    7.90
   2 -17   1    2.70    5.20
  -2 -17  -1    3.40    6.20
  -2 -17  -1    2.90    4.70
  -2 -17  -1    4.50    7.20
   2 -17   1   -5.30    6.80
  -2 -17  -1    2.20    6.10
   2 -17   1    3.50    6.60
  -2 -17  -1    3.50    5.80
  -2  17  -1   -1.30    5.70
  -2  17  -1   -3.90    6.00
   2  17   1    1.00    5.30
   2  17   1    7.30    5.30
   3 -17   1   64.89   11.40
  -3 -17  -1   55.39    9.30
  -3 -17  -1   50.19    9.50
   3 -17   1   74.99   11.20
  -3 -17  -1   60.69   11.80
   3 -17   1   51.59   10.50
  -3 -17  -1   87.99   11.40
  -3 -17  -1   47.50    9.00
   3  17   1   84.69   10.00
  -3  17  -1   60.29   10.00
   3  17   1   71.69    9.30
  -3  17  -1   62.69   10.30
  -4 -17  -1    2.00    5.70
  -4 -17  -1   -7.50    5.50
  -4 -17  -1   -4.00    6.90
  -4 -17  -1    7.40    6.30
   4 -17   1    7.80    7.50
   4 -17   1   -1.10    6.00
   4 -17   1   16.50    8.00
  -4 -17  -1   -0.80    5.40
  -4  17  -1    7.20    7.30
   4  17   1    1.20    4.80
  -4  17  -1   -0.40    5.50
   4  17   1    0.60    4.50
  -5 -17  -1    1.40    5.90
   5 -17   1   -8.40    6.50
  -5 -17  -1    4.20    5.90
   5 -17   1   -1.00    5.50
   5 -17   1   -5.90    7.00
  -5 -17  -1    2.20    7.70
  -5 -17  -1    3.50    5.80
  -5 -17  -1   -3.80    5.70
   5  17   1   -3.50    4.00
  -5  17  -1   -1.40    5.60
  -5  17  -1    5.70    6.80
   5  17   1   -2.40    4.10
   6 -17   1  320.97   27.10
   6 -17   1  264.37   23.40
  -6 -17  -1  272.07   23.00
  -6 -17  -1  285.77   23.70
  -6 -17  -1  258.87   25.90
  -6 -17  -1  302.77   23.60
  -6 -17  -1  284.07   23.50
   6 -17   1  276.97   24.70
   6  17   1  293.37   20.80
  -6  17  -1  256.07   24.10
  -6  17  -1  292.47   24.30
  -7 -17  -1   31.60    7.60
   7 -17   1   29.00    8.60
  -7 -17  -1   19.50    7.00
  -7 -17  -1   35.30    7.60
  -7 -17  -1   23.40    7.00
   7 -17   1   38.70    9.30
   7 -17   1   16.90    9.40
   7  17   1   18.70    4.10
  -7  17  -1   26.10    8.80
   7  17   1   21.10    4.20
  -8 -17  -1   20.00    9.20
  -8 -17  -1   13.90    6.00
  -8 -17  -1   32.10    8.00
   8 -17   1    7.60    7.10
  -8 -17  -1   15.70    6.90
   8 -17   1   -0.10    8.30
   8 -17   1    8.10    7.20
  -8  17  -1    6.90    8.70
  -8  17  -1   11.50    8.00
  -9 -17  -1   -4.80    5.30
  -9 -17  -1    6.50    5.90
  -9 -17  -1    1.10    8.00
   9 -17   1    8.20    6.80
   9 -17   1   -3.60    8.10
   9 -17   1   -7.70    6.40
  -9 -17  -1   26.60    7.50
  -9  17  -1   12.60    8.10
  -9  17  -1   18.00    8.50
 -10 -17  -1   34.00   11.10
 -10 -17  -1   24.20    7.60
  10 -17   1   23.80    8.70
  10 -17   1   18.10   10.80
 -10 -17  -1   28.30    7.60
  10 -17   1   36.70    7.80
 -10 -17  -1   20.90    7.20
 -10  17  -1   33.80    9.70
 -11 -17  -1   14.60    7.10
 -11 -17  -1   -5.50    8.20
  11 -17   1    7.30    7.60
 -11 -17  -1   12.10    5.70
  11 -17   1    4.20    9.50
 -11 -17  -1    9.30    6.00
 -11  17  -1    7.10    9.90
 -11  17  -1    8.40    8.40
 -12 -17  -1   28.30   11.10
 -12 -17  -1   15.00    7.40
 -12 -17  -1    6.80    6.10
 -12 -17  -1    8.10    5.80
  12 -17   1   11.50   10.40
 -12  17  -1   10.40    9.30
 -12  17  -1   27.20   12.10
  13 -17   1   10.20   10.60
 -13 -17  -1    9.40   11.60
 -13 -17  -1    3.90    5.40
 -13 -17  -1    2.80    5.70
 -13 -17  -1    2.60    6.80
 -13  17  -1   -3.80    9.30
 -12 -18   1   -0.20   10.60
  12 -18  -1   12.50   10.50
 -12 -18   1    0.20    6.50
 -12 -18   1    3.30    5.50
 -12 -18   1    8.40    5.90
 -12  18   1    2.50    8.80
  11 -18  -1    3.70   10.00
 -11 -18   1   -4.60    5.20
 -11 -18   1   -5.70    5.60
 -11 -18   1   14.20    6.30
 -11 -18   1   13.60   10.40
 -11  18   1    5.20    8.70
 -11  18   1   -3.20    8.00
 -10 -18   1    1.50    5.70
 -10 -18   1    3.70    6.10
  10 -18  -1   14.90    5.60
 -10 -18   1   -1.50    5.30
 -10 -18   1   12.20   10.80
  10 -18  -1    2.70    9.20
 -10  18   1    0.50    7.90
 -10  18   1    5.90    9.30
  -9 -18   1   -5.70    5.70
  -9 -18   1    0.70    5.50
  -9 -18   1  -23.90    8.10
   9 -18  -1    3.70    7.10
   9 -18  -1    6.00    9.60
  -9 -18   1   -2.50    5.90
  -9 -18   1    4.60    6.60
   9 -18  -1   13.80    6.40
  -9  18   1    1.60    9.10
  -9  18   1    3.30    7.60
   8 -18  -1  112.89   14.30
  -8 -18   1  105.29   12.60
  -8 -18   1  107.39   12.90
   8 -18  -1  135.79   17.90
  -8 -18   1  101.49   13.00
   8 -18  -1  100.29   12.80
  -8 -18   1  103.79   13.30
  -8 -18   1   73.89   15.20
  -8  18   1   96.39   14.30
  -8  18   1  116.29   14.80
  -7 -18   1   -1.50    5.60
  -7 -18   1   -5.60    7.90
  -7 -18   1   -4.20    5.60
  -7 -18   1   -0.40    6.00
   7 -18  -1    8.80    7.10
   7 -18  -1    5.00    6.80
   7 -18  -1    5.20    8.20
  -7 -18   1    9.90    6.20
   7  18  -1    2.00    2.90
  -7  18   1   -3.00    7.70
   7  18  -1    2.30    2.80
  -7  18   1   -1.60    6.00
   6 -18  -1  168.18   20.80
  -6 -18   1  224.08   22.90
  -6 -18   1  181.98   17.70
  -6 -18   1  167.68   17.80
  -6 -18   1  181.68   17.80
   6 -18  -1  164.38   18.00
  -6 -18   1  173.48   17.80
   6 -18  -1  172.38   18.60
   6  18  -1  222.28   17.70
   6  18  -1  179.78   14.60
  -6  18   1  168.68   18.60
   5 -18  -1   43.40   10.90
   5 -18  -1   64.19   10.70
   5 -18  -1   47.50   10.20
  -5 -18   1   36.80    8.60
  -5 -18   1   69.99   10.20
  -5 -18   1   30.10    8.60
  -5 -18   1   47.80   11.00
  -5 -18   1   44.00    9.00
  -5  18   1   44.10    9.90
   5  18  -1   35.20    6.80
   5  18  -1   39.10    6.90
  -5  18   1   73.89   12.00
   4 -18  -1    7.50    6.70
  -4 -18   1    3.90    6.10
  -4 -18   1    5.20    7.70
   4 -18  -1    2.10    7.20
  -4 -18   1    0.50    6.00
   4 -18  -1    5.90    7.50
  -4 -18   1   -2.60    6.00
  -4 -18   1   -4.50    6.10
   4  18  -1   -2.20    4.80
  -4  18   1   -1.20    5.90
  -4  18   1   -0.10    6.00
   4  18  -1    7.70    5.30
  -3 -18   1   87.79   11.30
  -3 -18   1   81.39   11.50
  -3 -18   1   65.49   11.30
   3 -18  -1   73.69   12.50
  -3 -18   1   74.89   11.50
   3 -18  -1   86.49   12.10
   3 -18  -1   81.39   12.70
  -3 -18   1   80.49   13.90
   3  18  -1   81.09   10.40
  -3  18   1   91.79   12.20
  -3  18   1   62.89   11.50
   3  18  -1   83.69   10.50
  -2 -18   1  167.68   19.90
   2 -18  -1  188.28   19.50
  -2 -18   1  213.58   20.20
  -2 -18   1  205.48   19.60
  -2 -18   1  209.88   20.50
   2 -18  -1  200.58   20.80
   2 -18  -1  195.28   20.80
  -2 -18   1  219.38   19.10
  -2  18   1  175.28   18.70
   2  18  -1  182.58   25.00
  -2  18   1  199.38   19.50
   2  18  -1  227.88   18.20
   1 -18  -1    2.10    6.00
  -1 -18   1   -7.40    7.20
  -1 -18   1   13.90    6.60
   1 -18  -1   -1.20    6.60
   1 -18  -1   -3.90    5.30
   1 -18  -1    2.90    6.40
  -1 -18   1    3.80    6.90
  -1 -18   1   -3.90    6.30
   1  18  -1   -1.30    5.00
  -1  18   1    3.40    6.30
  -1  18   1   -0.20    5.90
   1  18  -1   -3.90    5.10
   0 -18  -1   11.20    6.80
   0 -18   1   14.00    7.00
   0 -18  -1    6.20    7.10
   0 -18   1    7.80    7.30
   0 -18  -1    6.20    5.70
   0 -18   1   20.30    6.80
   0 -18  -1    7.90    7.30
   0 -18   1   -2.60    7.40
   0 -18  -1    0.30    6.30
   0  18   1   18.90    7.00
   0  18   1    1.80    5.80
   0  18  -1  -12.40    4.70
   0  18  -1   16.70    6.70
  -1 -18  -1    4.00    6.00
  -1 -18  -1    4.20    7.50
   1 -18   1   12.10    7.40
  -1 -18  -1  -11.30    5.50
  -1 -18  -1    8.00    7.30
   1 -18   1   19.10    7.20
   1 -18   1   17.60    8.20
  -1 -18  -1    8.00    6.10
  -1  18  -1   16.80    6.80
   1  18   1   -1.90    5.60
   1  18   1   -3.20    5.40
  -1  18  -1    3.70    6.50
   2 -18   1    7.80    7.80
  -2 -18  -1    5.90    5.90
  -2 -18  -1    9.40    6.80
   2 -18   1   14.40    8.70
  -2 -18  -1    3.60    6.40
   2 -18   1   13.40    6.90
  -2 -18  -1    6.70    7.30
  -2 -18  -1   -0.90    6.00
  -2  18  -1    9.10    6.60
  -2  18  -1   -2.20    6.20
   2  18   1    6.00    5.80
   2  18   1    5.60    5.80
   3 -18   1    6.00    7.60
  -3 -18  -1   -0.30    5.90
  -3 -18  -1    3.20    7.50
  -3 -18  -1    5.10    6.30
  -3 -18  -1    5.50    6.40
  -3 -18  -1    4.90    6.80
   3 -18   1    0.00    7.40
   3 -18   1    2.90    6.40
  -3  18  -1   -1.80    5.70
  -3  18  -1   -1.60    6.80
   3  18   1   -7.60    4.60
   3  18   1    3.40    5.20
  -4 -18  -1   21.70    7.50
   4 -18   1   34.20    9.50
  -4 -18  -1   26.60    8.20
  -4 -18  -1   24.60    7.80
   4 -18   1   22.10    9.20
  -4 -18  -1   13.50    6.90
  -4 -18  -1   23.20    9.90
   4 -18   1   24.50    9.90
  -4  18  -1   10.30    7.70
   4  18   1   26.40    6.40
   4  18   1   26.90    6.40
  -4  18  -1   33.80    8.30
   5 -18   1   12.20    8.60
   5 -18   1   -1.20    7.50
  -5 -18  -1    2.50    6.30
  -5 -18  -1    6.40    8.20
  -5 -18  -1   -0.50    6.00
   5 -18   1    2.70    6.30
  -5 -18  -1   19.20    7.40
  -5 -18  -1    3.20    6.30
   5  18   1   -0.20    4.70
   5  18   1    4.00    4.80
  -5  18  -1   14.10    7.80
  -5  18  -1   -6.10    6.20
  -6 -18  -1    2.60    6.40
   6 -18   1    2.00    8.30
  -6 -18  -1    9.10    6.40
  -6 -18  -1   18.50    7.20
   6 -18   1   12.10    8.30
   6 -18   1    8.40    7.10
  -6 -18  -1   -3.20    5.90
   6  18   1   -2.20    4.10
   6  18   1    5.50    4.40
  -6  18  -1    7.60    8.90
  -7 -18  -1   -5.90    5.90
  -7 -18  -1    5.30    5.90
   7 -18   1   -7.40    7.90
   7 -18   1   -0.20    7.20
  -7 -18  -1   18.60    7.10
   7 -18   1   -2.30    6.90
  -7 -18  -1    8.00    9.40
  -7 -18  -1   13.00    6.60
  -7  18  -1    9.10    7.50
  -7  18  -1   -9.70    7.00
   7  18   1    1.10    3.30
   7  18   1   -0.80    3.30
  -8 -18  -1   -1.90    9.00
   8 -18   1   -1.40    7.10
   8 -18   1   20.20   10.10
  -8 -18  -1   -0.50    5.80
  -8 -18  -1    0.70    6.50
   8 -18   1    3.40    7.40
  -8 -18  -1    3.00    6.00
  -8  18  -1   -1.10    7.30
  -8  18  -1    6.40    7.60
   9 -18   1   -4.40    6.30
  -9 -18  -1    7.50    5.90
   9 -18   1   11.10    9.70
  -9 -18  -1    4.70    8.90
   9 -18   1   -7.80    7.50
  -9 -18  -1   10.90    6.60
  -9 -18  -1   -7.70    5.10
  -9  18  -1   -4.70    7.50
  -9  18  -1   -9.50   12.50
  10 -18   1    8.60    6.90
 -10 -18  -1   -1.60    5.40
 -10 -18  -1    5.10    8.70
  10 -18   1  -10.20    8.40
 -10 -18  -1   -6.90    5.20
 -10 -18  -1    6.30    6.60
 -10  18  -1   -2.10    8.60
 -10  18  -1  -10.30    7.50
 -11 -18  -1   -4.30    5.70
 -11 -18  -1   -1.90    5.50
 -11 -18  -1    3.20   10.30
  11 -18   1   -9.00    8.60
 -11 -18  -1   -2.40    6.40
 -11  18  -1   13.60   10.40
 -11  18  -1   12.10    9.70
  12 -18   1    4.70   10.00
 -12 -18  -1    0.00   10.20
 -12 -18  -1   -3.50    6.70
 -12 -18  -1    3.50    6.00
 -12 -18  -1    8.30    6.20
 -12  18  -1  -12.70    7.90
 -12 -19   1   40.70    9.40
 -12 -19   1   15.70    7.20
 -12 -19   1   48.90   15.10
  12 -19  -1   33.40   13.30
 -12 -19   1   28.20    8.00
 -12  19   1   66.09   13.50
 -11 -19   1   -2.80   10.70
  11 -19  -1   15.20   11.20
 -11 -19   1   33.20    8.40
 -11 -19   1   15.80    7.90
 -11  19   1   11.70    9.20
 -10 -19   1   13.20    6.70
  10 -19  -1    6.90   10.20
 -10 -19   1    8.50   10.90
 -10 -19   1   11.50    6.70
 -10 -19   1    4.80    7.10
  10 -19  -1   14.00    5.60
 -10  19   1   19.60   10.50
 -10  19   1   13.70    8.30
  -9 -19   1    8.00    6.10
  -9 -19   1   -4.00    6.40
   9 -19  -1   11.70   10.50
  -9 -19   1   -3.80    5.60
   9 -19  -1   -2.10    7.30
  -9 -19   1    7.10    6.70
   9 -19  -1    4.60    6.30
  -9 -19   1  -10.80    8.60
  -9  19   1   -9.50    7.10
  -9  19   1   -3.80    8.50
  -8 -19   1    1.00    6.40
   8 -19  -1   -5.60    6.60
  -8 -19   1    2.00    6.00
   8 -19  -1   -3.40    8.50
  -8 -19   1    0.80    6.80
   8 -19  -1    1.40    7.30
  -8 -19   1    9.30    6.50
  -8 -19   1   -3.80    8.60
  -8  19   1    4.00    7.20
   7 -19  -1   13.50   10.30
  -7 -19   1   23.90    7.90
   7 -19  -1   22.90    8.80
  -7 -19   1   17.30    7.50
  -7 -19   1   30.20    8.60
   7 -19  -1    9.90    9.20
  -7 -19   1   30.70    8.40
  -7 -19   1   48.20   12.50
  -7  19   1   17.20    8.40
   7  19  -1   24.20    4.50
   7  19  -1   27.20    4.40
  -7  19   1   49.60   10.30
  -6 -19   1  110.49   16.70
   6 -19  -1  139.99   17.60
  -6 -19   1   70.69   11.70
  -6 -19   1   89.69   12.50
   6 -19  -1  101.19   13.50
  -6 -19   1   94.29   13.10
  -6  19   1   87.29   13.60
   6  19  -1  100.79   10.10
   6  19  -1  110.89   10.40
  -6  19   1  108.59   14.60
   5 -19  -1    1.80    6.40
  -5 -19   1   -4.10    5.90
  -5 -19   1    4.90    6.10
  -5 -19   1    6.40    6.70
   5 -19  -1    6.40    7.50
  -5 -19   1    4.50    6.80
   5 -19  -1    5.00    8.40
  -5  19   1   13.20   12.60
   5  19  -1   -4.80    4.40
   5  19  -1    7.20    4.90
  -5  19   1   -6.50    6.40
   4 -19  -1   14.40    8.10
  -4 -19   1   14.60    7.40
   4 -19  -1   20.30    9.20
  -4 -19   1   15.90    7.60
  -4 -19   1   19.10    8.60
  -4 -19   1   27.90    8.30
  -4 -19   1   24.10   10.60
   4 -19  -1   17.70    8.20
   4  19  -1   23.90    6.40
   4  19  -1   22.20    6.60
  -4  19   1   15.80    7.70
  -4  19   1   12.40    8.00
  -3 -19   1   -3.10    6.10
   3 -19  -1    4.40    7.40
   3 -19  -1  -11.70    6.80
  -3 -19   1   22.00    9.40
  -3 -19   1   -8.40    6.30
  -3 -19   1  -10.80    6.40
   3 -19  -1   -3.80    6.60
  -3 -19   1   -1.90    5.80
   3  19  -1    2.90    5.70
   3  19  -1   -0.10    9.70
  -3  19   1    3.20    7.20
  -3  19   1   10.80    6.50
   2 -19  -1    9.50    8.00
  -2 -19   1   12.30    8.70
   2 -19  -1   -1.80    7.80
   2 -19  -1   -2.50    5.50
  -2 -19   1   -4.90    7.10
  -2 -19   1    1.70    6.00
  -2 -19   1    2.40    6.80
  -2 -19   1   -3.70    6.00
   2  19  -1    2.40    5.80
  -2  19   1   -3.90    5.40
   2  19  -1    4.60    5.80
  -2  19   1    7.10    6.90
  -1 -19   1   23.50    9.90
   1 -19  -1   17.70    8.50
   1 -19  -1   23.70    8.40
   1 -19  -1   12.30    7.50
   1 -19  -1    2.70    7.40
  -1 -19   1   12.90    6.70
  -1 -19   1   17.20    7.40
   1 -19  -1    7.60    7.30
  -1 -19   1   19.50    7.80
   1  19  -1   24.70    7.60
  -1  19   1    9.00    6.10
  -1  19   1   10.20    7.00
   1  19  -1   17.20    7.20
   0 -19  -1   16.40    7.50
   0 -19  -1    6.10    7.20
   0 -19   1   31.30    8.20
   0 -19  -1   37.40   10.00
   0 -19  -1    7.10    7.50
   0 -19   1   19.90    9.90
   0 -19  -1   17.90    8.40
   0 -19   1   15.00    7.80
   0  19   1   32.40    8.10
   0  19   1    5.00    6.70
   0  19  -1   10.20    7.10
   0  19  -1   18.20    7.00
  -1 -19  -1    2.50    7.70
   1 -19   1  -11.40    6.10
  -1 -19  -1   -9.60    6.70
  -1 -19  -1   -1.20    6.50
  -1 -19  -1    8.10    7.40
   1 -19   1  -11.70    5.90
   1 -19   1    2.10    7.90
  -1 -19  -1    6.60    7.50
   1  19   1   -2.90    5.70
   1  19   1   18.50    6.80
  -1  19  -1   -1.90    6.30
  -1  19  -1  -12.60    5.60
   2 -19   1   -5.50    6.30
  -2 -19  -1   -0.60    7.10
  -2 -19  -1    4.20    6.80
  -2 -19  -1   12.70    7.10
  -2 -19  -1    4.70    6.30
  -2 -19  -1  -10.70    6.30
   2 -19   1   -1.80    7.40
   2 -19   1   -3.80    8.10
  -2  19  -1    7.80    6.40
  -2  19  -1   11.00    7.00
   2  19   1   13.20    6.80
   2  19   1   -1.10    5.80
   3 -19   1    4.20    8.50
  -3 -19  -1   11.20    8.30
  -3 -19  -1    7.70    6.80
  -3 -19  -1   -0.60    6.20
  -3 -19  -1    5.70    6.60
  -3 -19  -1   14.00    7.70
   3 -19   1   13.80    8.80
   3 -19   1   24.70    7.90
   3  19   1   18.10    6.70
  -3  19  -1    9.40    7.30
  -3  19  -1    8.10    6.70
   3  19   1   12.40    6.10
  -4 -19  -1   80.09   12.20
  -4 -19  -1   77.99   13.40
  -4 -19  -1   83.49   12.60
   4 -19   1   58.39   11.70
   4 -19   1   69.39   13.30
  -4 -19  -1   97.79   13.10
  -4 -19  -1   73.69   11.60
   4 -19   1   71.19   12.60
  -4  19  -1   75.89   12.00
   4  19   1   69.09    9.90
   4  19   1   71.49    9.90
  -4  19  -1   80.19   12.10
   5 -19   1   18.70    9.50
  -5 -19  -1   14.00    7.40
  -5 -19  -1   22.10    8.10
   5 -19   1   21.50   10.00
   5 -19   1   18.80    9.30
  -5 -19  -1   17.60    7.80
  -5 -19  -1   35.40    8.70
  -5  19  -1   40.40   10.90
   5  19   1   25.90    6.50
   5  19   1   52.19    7.60
  -5  19  -1   34.00   10.00
  -6 -19  -1   -9.40    8.10
   6 -19   1    5.10    8.80
  -6 -19  -1   -1.80    6.90
   6 -19   1    8.20    9.00
  -6 -19  -1   12.60    6.60
   6 -19   1    8.10    8.50
  -6 -19  -1    7.70    7.10
  -6 -19  -1    9.90    7.20
   6  19   1    7.70    4.90
  -6  19  -1   10.70    7.80
  -6  19  -1    5.90    7.70
   6  19   1   12.80    4.90
  -7 -19  -1    7.70    8.90
  -7 -19  -1    2.80    6.10
  -7 -19  -1   -0.70    6.30
   7 -19   1   -1.10    9.10
   7 -19   1   -6.40    6.10
  -7 -19  -1    9.30    7.40
   7 -19   1   -9.40    7.60
  -7 -19  -1   -7.80    5.90
  -7  19  -1   -7.50    6.40
  -7  19  -1    2.50    8.50
   7  19   1   -0.10    3.50
   7  19   1    6.40    3.80
  -8 -19  -1    5.40    9.30
  -8 -19  -1    3.30    5.70
   8 -19   1   12.60    9.50
   8 -19   1    9.40    7.90
  -8 -19  -1   -7.60    6.10
  -8 -19  -1    4.30    6.10
   8 -19   1    2.60    7.40
  -8  19  -1   12.10    8.70
  -8  19  -1    7.80    7.90
  -9 -19  -1   10.30   10.60
   9 -19   1   -9.30    8.00
  -9 -19  -1    1.50    6.60
  -9 -19  -1    1.30    5.90
  -9 -19  -1   -2.90    6.00
   9 -19   1    0.50    6.30
   9 -19   1  -12.50    7.00
  -9  19  -1   11.10    8.10
  -9  19  -1    9.70    9.50
  10 -19   1   47.20   13.60
  10 -19   1   34.70   10.40
 -10 -19  -1   36.30    8.70
  10 -19   1   36.20    8.50
 -10 -19  -1   30.40    8.20
 -10 -19  -1   37.30   12.50
 -10 -19  -1   34.20    9.10
 -10  19  -1   54.09   12.30
 -10  19  -1   25.40   11.60
 -11 -19  -1   -1.50   10.00
 -11 -19  -1    1.40    6.00
  11 -19   1  -13.60    9.60
  11 -19   1    9.90    5.10
  11 -19   1    5.00    8.40
 -11 -19  -1    5.10    7.10
 -11 -19  -1    2.80    6.10
 -11  19  -1   -1.10    8.90
 -11 -20   1   -5.40    5.80
 -11 -20   1    8.50    6.80
  11 -20  -1  -18.60    9.40
 -11 -20   1   -1.30   11.70
 -11  20   1   15.90   10.70
  10 -20  -1    8.50    5.90
 -10 -20   1    0.40    5.90
  10 -20  -1  -11.40    9.40
 -10 -20   1   -2.00    6.10
 -10 -20   1   -4.40    9.70
 -10 -20   1    0.10    7.40
 -10  20   1  -13.10    8.00
  -9 -20   1    1.60    6.30
  -9 -20   1   -1.10    6.00
  -9 -20   1    2.80    6.90
  -9 -20   1   12.80   11.10
   9 -20  -1    1.40    7.90
   9 -20  -1   -5.30    6.00
  -9 -20   1   -0.70    6.50
   9 -20  -1   -3.00    9.20
  -9  20   1    3.60    7.60
  -9  20   1   -8.90    9.20
   8 -20  -1   11.30    9.80
  -8 -20   1   -2.60    9.50
   8 -20  -1   -1.70    6.70
  -8 -20   1   -3.60    5.60
  -8 -20   1    9.90    6.80
  -8 -20   1   -4.40    6.60
  -8 -20   1   -1.90    6.90
   8 -20  -1   -9.00    7.40
  -8  20   1    6.00    8.80
  -8  20   1    3.20    7.10
  -7 -20   1    6.00    6.70
   7 -20  -1    7.80    8.00
  -7 -20   1   15.90    7.90
  -7 -20   1   -0.60    6.80
   7 -20  -1    5.80    9.20
  -7 -20   1   17.80   10.50
   7 -20  -1    3.20    7.50
  -7 -20   1   17.90    7.40
  -7  20   1    0.50    9.40
  -7  20   1   12.20    7.60
   7  20  -1   10.40    3.70
   7  20  -1    9.60    3.70
  -6 -20   1   -0.30    7.00
  -6 -20   1    6.70    6.60
   6 -20  -1   14.70    8.40
   6 -20  -1   11.60    8.10
   6 -20  -1    2.00    8.70
  -6 -20   1    1.60    8.70
  -6 -20   1   20.60    7.90
  -6 -20   1    9.00    7.70
   6  20  -1    1.30    4.50
  -6  20   1    6.40    8.00
  -6  20   1   -3.10    8.10
   6  20  -1    5.10    4.60
  -5 -20   1   -3.80    8.50
   5 -20  -1   -9.70    7.10
   5 -20  -1   -4.40    7.30
  -5 -20   1    8.50    6.40
  -5 -20   1   -4.30    6.70
  -5 -20   1   -2.20    6.10
  -5 -20   1    4.00    6.60
   5 -20  -1    6.00    8.90
   5  20  -1    5.10    5.30
  -5  20   1    0.10    7.60
   5  20  -1    4.30    5.20
  -5  20   1    7.50    7.50
   4 -20  -1   19.30    8.80
  -4 -20   1   19.60    7.70
  -4 -20   1    6.50    7.40
   4 -20  -1   -2.50    7.90
  -4 -20   1   16.90    7.60
   4 -20  -1    3.40    7.70
  -4 -20   1   15.30    8.00
  -4 -20   1   -0.60   10.00
  -4  20   1    2.90    7.90
   4  20  -1   13.00    6.00
  -4  20   1   20.20    8.60
   4  20  -1   12.50    6.70
  -3 -20   1    7.70    7.20
  -3 -20   1    3.70    9.10
  -3 -20   1   -0.40    6.90
  -3 -20   1    0.10    6.50
   3 -20  -1   -4.80    7.10
   3 -20  -1    7.40    8.90
   3 -20  -1   27.50    9.50
  -3  20   1   -2.20    6.80
   3  20  -1   11.40    6.40
   3  20  -1   -0.90    5.70
  -3  20   1    7.70   15.10
  -2 -20   1   62.89   11.20
  -2 -20   1   45.60   10.40
  -2 -20   1   41.30   11.90
  -2 -20   1   32.40    9.50
   2 -20  -1   39.70   10.70
   2 -20  -1   42.70   10.70
  -2 -20   1   47.50   10.10
  -2  20   1   57.19   10.70
   2  20  -1   70.09   10.20
   2  20  -1   44.20    9.40
  -2  20   1   84.19   12.00
   1 -20  -1  118.49   15.30
   1 -20  -1  108.79   14.50
   1 -20  -1  114.49   15.90
  -1 -20   1   89.49   14.50
   1 -20  -1  117.99   15.50
  -1 -20   1   84.69   13.20
  -1 -20   1  125.59   16.80
  -1 -20   1   84.09   13.20
  -1 -20   1  105.19   15.20
  -1  20   1  112.79   14.30
   1  20  -1   72.99   11.90
  -1  20   1   99.79   13.80
   1  20  -1  118.19   13.80
   0 -20  -1   15.00    8.20
   0 -20  -1   33.70    9.80
   0 -20  -1    3.20    7.70
   0 -20  -1   36.20   10.00
   0 -20   1   36.20    8.60
   0 -20  -1   28.60    9.10
   0 -20   1   45.80   12.30
   0 -20   1   31.90    9.70
   0  20   1   31.70    8.10
   0  20   1   16.60    7.30
   0  20  -1   28.20    8.30
   0  20  -1   19.70    7.80
   1 -20   1   -8.40    8.30
   1 -20   1   -6.80    6.90
  -1 -20  -1    1.60    6.90
  -1 -20  -1    2.10    6.90
   1 -20   1   -1.30    6.60
  -1 -20  -1   11.30    8.60
  -1 -20  -1    7.00    7.20
  -1 -20  -1    5.30    7.10
  -1  20  -1   -2.30    6.90
   1  20   1   -6.30    5.50
  -1  20  -1   -1.70    6.60
   1  20   1   -4.10    6.30
  -2 -20  -1   99.09   15.40
   2 -20   1  114.79   16.40
  -2 -20  -1  107.89   14.50
  -2 -20  -1  118.99   16.50
  -2 -20  -1  125.59   15.70
   2 -20   1   94.49   15.10
   2  20   1  138.29   14.40
  -2  20  -1  107.79   14.10
  -2  20  -1   85.49   13.60
   2  20   1  145.69   14.40
   3 -20   1   76.39   13.50
  -3 -20  -1   59.79   12.80
   3 -20   1   65.89   11.70
  -3 -20  -1   81.29   19.60
  -3 -20  -1   76.39   12.90
  -3 -20  -1  106.39   13.30
   3 -20   1   67.99   13.40
  -3 -20  -1   79.99   11.90
   3  20   1   92.79   11.40
  -3  20  -1   83.29   13.00
   3  20   1   71.69   10.80
   4 -20   1    2.70    8.70
  -4 -20  -1   10.40   10.10
  -4 -20  -1   12.40    7.60
   4 -20   1    6.00    8.90
  -4 -20  -1   11.20    7.70
  -4 -20  -1    4.20    7.00
   4 -20   1    7.10    7.50
  -4 -20  -1   -2.60    7.20
  -4  20  -1   16.80    8.60
   4  20   1    7.30    6.10
   4  20   1    2.90    5.60
  -4  20  -1    8.00    7.60
  -5 -20  -1   10.40    7.40
  -5 -20  -1    3.90    7.00
  -5 -20  -1   -1.40    7.20
  -5 -20  -1    8.70    9.70
   5 -20   1    5.80    9.50
  -5 -20  -1    1.80    7.30
   5 -20   1    3.60    8.30
   5 -20   1   11.60    7.80
  -5  20  -1   18.30    9.60
  -5  20  -1    7.50    7.40
   5  20   1   10.00    5.70
   5  20   1   18.50    6.20
  -6 -20  -1   94.59   16.60
   6 -20   1  140.59   16.40
   6 -20   1  108.59   15.30
  -6 -20  -1   81.89   13.00
  -6 -20  -1   89.59   13.20
   6 -20   1   89.79   15.70
  -6 -20  -1   91.89   13.20
  -6 -20  -1   86.99   12.80
   6  20   1  108.49   11.20
  -6  20  -1  117.09   15.00
  -6  20  -1  103.29   14.80
   6  20   1  102.29   10.80
  -7 -20  -1   21.00    9.80
   7 -20   1   18.90   10.00
   7 -20   1    3.00    8.10
  -7 -20  -1   -2.30    6.10
  -7 -20  -1   -5.50    6.30
   7 -20   1    6.90    8.40
  -7 -20  -1    7.70    7.20
  -7 -20  -1    5.40    6.80
   7  20   1   -5.70    3.90
  -7  20  -1   25.90    9.90
   7  20   1    2.80    3.90
  -7  20  -1    5.40    7.90
  -8 -20  -1   -7.00    6.20
   8 -20   1   15.80    8.40
  -8 -20  -1   -0.90    8.70
   8 -20   1   -7.40    7.80
   8 -20   1    3.50    9.50
  -8 -20  -1   11.10    7.00
  -8 -20  -1   -0.40    7.00
  -8  20  -1   18.70    8.90
  -8  20  -1    0.80    8.20
  -9 -20  -1   13.90    7.30
   9 -20   1    7.40    8.80
   9 -20   1   -1.60    9.30
   9 -20   1   14.40    7.70
  -9 -20  -1   11.00    7.30
  -9 -20  -1   23.70   11.00
  -9  20  -1    3.40    8.70
  -9  20  -1   17.00   10.50
  10 -20   1   31.90    8.40
 -10 -20  -1   24.30    9.20
  10 -20   1   23.90   12.80
 -10 -20  -1   31.50    8.80
 -10 -20  -1   40.30   13.50
 -10 -20  -1   21.70    8.10
  10 -20   1    4.20    8.70
 -10  20  -1   25.00   11.20
 -11 -20  -1    0.80    6.70
 -11 -20  -1    3.10    6.70
  11 -20   1  -12.00    9.20
 -11 -20  -1  -15.70   10.90
  11 -20   1   -8.20   15.20
 -11 -20  -1  -10.70    6.70
 -11  20  -1    9.30   10.70
  10 -21  -1   10.20    7.30
  10 -21  -1  -10.70   10.30
 -10 -21   1   -3.20   11.20
 -10 -21   1    0.90    6.40
 -10 -21   1   -2.00    7.60
 -10 -21   1   -1.90    6.40
 -10  21   1   -3.70    9.30
  -9 -21   1   39.90    9.40
   9 -21  -1   26.30   12.40
  -9 -21   1   43.20    9.70
  -9 -21   1   48.80   10.40
  -9 -21   1   42.30   13.70
  -9 -21   1   24.30    9.30
   9 -21  -1   34.80   11.20
   9 -21  -1   36.80    9.10
  -9  21   1   35.90   10.80
  -8 -21   1  -11.20    6.70
  -8 -21   1    0.00    7.10
  -8 -21   1    1.80   10.70
   8 -21  -1  -17.40   14.40
   8 -21  -1   16.10   12.50
   8 -21  -1   -2.60    7.10
  -8 -21   1   12.50    7.50
  -8 -21   1   -2.60    6.40
  -8  21   1   10.70    8.90
  -8  21   1   -2.00    6.90
   7 -21  -1    4.80    9.50
  -7 -21   1  -10.00    9.00
  -7 -21   1   -3.50    6.50
   7 -21  -1   11.20    8.40
  -7 -21   1   22.10    8.10
  -7  21   1   -2.20    8.40
   7  21  -1    3.80    3.80
  -7  21   1   -6.20    6.70
   7  21  -1    7.60    4.00
  -6 -21   1   -6.30    6.50
  -6 -21   1   11.10   10.90
   6 -21  -1   -7.40    7.30
  -6 -21   1    3.10    6.90
   6 -21  -1  -13.40    7.40
   6  21  -1   -5.50    4.30
   6  21  -1    6.30    4.90
  -6  21   1   -0.80    7.40
  -6  21   1    1.90    8.00
  -5 -21   1   13.20   10.10
   5 -21  -1    2.80    7.40
   5 -21  -1    7.80    8.60
  -5 -21   1    6.40    7.60
  -5 -21   1   12.00    7.20
   5  21  -1    5.20    5.50
   5  21  -1    5.80    5.60
  -5  21   1   -8.20    8.00
  -5  21   1   11.70    8.80
  -4 -21   1   25.20   10.90
  -4 -21   1   29.10    9.30
   4 -21  -1   24.00    9.70
  -4 -21   1   24.40    8.80
   4 -21  -1   29.30    9.40
  -4  21   1   51.69   10.40
  -4  21   1   34.60   10.10
   4  21  -1   33.50    7.80
   4  21  -1   42.50    8.20
  -3 -21   1   13.30    7.90
   3 -21  -1    0.30    7.60
  -3 -21   1   14.70    9.60
   3 -21  -1   -0.20    8.40
  -3 -21   1    8.50    7.70
   3  21  -1    9.60    6.20
  -3  21   1    7.90    6.90
  -3  21   1   10.20    8.40
   3  21  -1   -3.20    5.60
   2 -21  -1    1.50    8.90
  -2 -21   1   31.10   10.00
   2 -21  -1   13.80    7.80
  -2 -21   1    5.40    8.90
  -2 -21   1   18.90    8.20
   2 -21  -1    5.00    7.90
   2 -21  -1   17.30    9.70
  -2 -21   1   16.40    8.30
  -2  21   1    1.10    7.40
  -2  21   1    5.90   14.90
   2  21  -1   19.30    7.80
   2  21  -1   19.50    7.20
   1 -21  -1   11.70    8.80
   1 -21  -1    8.40    7.90
  -1 -21   1   11.30    7.80
   1 -21  -1    5.70    7.90
   1 -21  -1   17.40    9.20
  -1 -21   1    6.20    9.40
  -1 -21   1    6.10    7.80
  -1 -21   1    5.60    7.50
  -1 -21   1    1.30    7.80
   1  21  -1   14.50    7.30
  -1  21   1    0.20    7.30
  -1  21   1   18.50    8.00
   1  21  -1    2.20    6.60
   0 -21  -1    9.30    8.10
   0 -21  -1   29.60    9.50
   0 -21  -1   17.70    9.50
   0 -21   1   14.00    8.60
   0 -21  -1   19.80    8.80
   0 -21   1   20.00    9.10
   0 -21  -1    8.90    8.10
   0 -21   1    1.00    9.40
   0  21  -1   24.00    8.10
   0  21  -1   13.90    7.70
   0  21   1   12.00    7.70
   0  21   1   25.50    8.40
  -1 -21  -1   15.50    9.20
   1 -21   1    9.50    8.70
   1 -21   1   32.30    9.70
  -1 -21  -1    8.10    7.60
  -1 -21  -1   14.00    8.50
  -1 -21  -1   20.30   10.00
  -1 -21  -1   21.90    9.80
   1 -21   1   15.10    9.80
   1  21   1   22.10    7.60
  -1  21  -1   17.20    8.00
   1  21   1   28.90    8.50
  -1  21  -1    5.60    7.50
  -2 -21  -1    4.50    7.60
  -2 -21  -1   20.30    9.60
  -2 -21  -1    8.00    9.60
  -2 -21  -1    5.90    7.30
   2 -21   1    3.50    8.80
   2 -21   1   12.20    9.50
  -2 -21  -1    0.20    7.30
   2 -21   1    0.40    6.80
   2  21   1    8.90    7.10
   2  21   1   13.70    6.90
  -2  21  -1   18.10    8.50
   3 -21   1   53.89   13.60
   3 -21   1   57.59   12.90
   3 -21   1   48.60   11.10
  -3 -21  -1   64.79   13.60
  -3 -21  -1   54.59   12.70
  -3 -21  -1   53.49   11.00
  -3 -21  -1   53.79   11.00
   3  21   1   51.19    9.50
  -3  21  -1   68.19   12.10
   3  21   1   68.49   10.50
  -3  21  -1   44.10   11.10
  -4 -21  -1    9.30    9.00
  -4 -21  -1   -9.90    6.50
  -4 -21  -1    3.00    7.40
  -4 -21  -1   10.20    9.50
   4 -21   1  -24.00    8.60
   4 -21   1   -6.60    8.30
  -4 -21  -1   -3.70    6.90
   4 -21   1   -3.30    6.80
   4  21   1    1.00    5.70
  -4  21  -1   -5.00    6.90
   4  21   1    0.80    5.60
  -4  21  -1    0.90    7.40
  -5 -21  -1   72.29   11.90
  -5 -21  -1   91.59   13.00
   5 -21   1   60.99   11.60
   5 -21   1   60.79   12.80
  -5 -21  -1   62.19   11.30
  -5 -21  -1   70.49   14.60
   5 -21   1   75.09   16.50
  -5 -21  -1   82.69   13.10
  -5  21  -1   69.19   12.40
   5  21   1   56.39   13.30
   5  21   1   77.79   10.20
   6 -21   1   26.70   11.70
   6 -21   1    8.00    9.10
  -6 -21  -1   -0.10    7.70
  -6 -21  -1   -3.40    7.20
  -6 -21  -1   -7.20    6.80
  -6 -21  -1    1.80    7.00
   6 -21   1    6.60   10.10
  -6 -21  -1   25.10   11.30
  -6  21  -1   11.00    9.60
   6  21   1   15.00    5.80
   6  21   1   17.00    5.80
  -6  21  -1   11.40    8.20
  -7 -21  -1   12.60    8.20
   7 -21   1   13.50    9.30
   7 -21   1   19.50   14.60
  -7 -21  -1    8.70    7.90
  -7 -21  -1   -5.40    7.20
  -7 -21  -1    9.60   10.20
   7 -21   1    8.90   10.90
  -7 -21  -1    7.60    7.60
  -7  21  -1    6.20    8.10
   7  21   1   12.90    4.70
  -7  21  -1   17.10    9.30
   8 -21   1   10.10    9.10
   8 -21   1   -7.70    9.40
  -8 -21  -1    2.50    7.00
   8 -21   1    5.60    8.10
  -8 -21  -1    4.90    6.80
  -8 -21  -1    2.40    9.60
  -8 -21  -1    1.40    7.50
  -8  21  -1    4.50    9.10
  -8  21  -1   10.50    8.60
   9 -21   1   12.00    9.50
  -9 -21  -1    6.40    7.10
  -9 -21  -1    8.20    7.30
   9 -21   1    7.80   10.60
  -9 -21  -1    4.30    8.10
   9 -21   1    0.80    7.30
  -9 -21  -1   -6.30   10.10
  -9  21  -1    8.20    9.60
  10 -21   1   -0.80   11.30
 -10 -21  -1    9.70    8.70
 -10 -21  -1    1.80   11.50
 -10 -21  -1    4.20    7.30
 -10 -21  -1    2.80    7.20
  10 -21   1    2.10    6.60
  10 -21   1  -12.60    8.30
 -10  21  -1   -4.70    8.00
  -9 -22   1    3.00    8.10
  -9 -22   1   -1.90    7.40
  -9 -22   1    9.80   12.20
  -9 -22   1    0.20    6.90
  -9 -22   1    6.10    8.20
   9 -22  -1   11.00   11.60
   9 -22  -1   10.10    7.70
  -9  22   1    4.80    9.00
  -8 -22   1    7.10    7.30
  -8 -22   1   -0.30    7.50
  -8 -22   1    3.70   11.20
   8 -22  -1   -6.30    7.50
   8 -22  -1  -11.80    9.10
  -8 -22   1    8.30    7.70
  -8 -22   1   -8.10    6.70
   8 -22  -1   -3.70    8.30
  -8  22   1    2.10    8.10
  -7 -22   1   -2.80    7.70
  -7 -22   1    4.20    7.20
  -7 -22   1    2.20    9.90
   7 -22  -1   -7.30    8.20
  -7 -22   1   -0.40    7.10
   7 -22  -1    2.50    9.40
  -7 -22   1   -2.60    7.70
   7 -22  -1    5.70    8.90
  -7  22   1    4.20    7.50
   7  22  -1    3.10    4.20
  -7  22   1    2.50    9.70
   7  22  -1    0.40    3.80
  -6 -22   1    6.90   10.00
  -6 -22   1    1.20    7.40
  -6 -22   1    4.90    7.40
   6 -22  -1   -3.60    7.40
   6 -22  -1    4.30    9.60
   6 -22  -1    0.60    8.30
  -6 -22   1  -10.80    6.60
  -6 -22   1   -1.30    7.20
   6  22  -1    3.50    5.00
  -6  22   1   12.50    8.10
   6  22  -1   -6.30    4.60
  -6  22   1   -3.40    9.10
   5 -22  -1   22.10    9.60
  -5 -22   1   20.30    8.80
   5 -22  -1  -13.10    8.30
  -5 -22   1    9.00    7.80
  -5 -22   1   17.10   10.80
  -5 -22   1   -1.40    7.00
   5 -22  -1   21.30    9.90
  -5 -22   1   11.70    8.20
  -5  22   1   16.50    8.60
   5  22  -1   18.20    6.50
  -5  22   1   25.50    9.20
  -4 -22   1   66.69   12.30
  -4 -22   1   36.10   12.30
   4 -22  -1   35.20   11.50
  -4 -22   1   76.09   12.50
   4 -22  -1   47.20   11.90
  -4 -22   1   62.99   13.30
  -4 -22   1   39.80   10.10
  -4  22   1   61.19   11.90
   4  22  -1   46.40    9.20
  -4  22   1   44.80   13.00
   4  22  -1   45.80    9.10
  -3 -22   1    9.70    8.90
   3 -22  -1    8.20    9.10
  -3 -22   1   14.60    8.60
  -3 -22   1    9.60    8.10
   3 -22  -1    8.20    9.00
  -3 -22   1    7.20    8.50
   3 -22  -1    1.40    8.60
  -3 -22   1    2.60    9.30
   3 -22  -1   17.40   14.40
   3  22  -1   10.20    7.00
   3  22  -1   16.30    7.10
  -3  22   1   17.10    9.40
  -3  22   1    5.20    8.00
   2 -22  -1  -11.20    8.50
  -2 -22   1    5.70    8.50
  -2 -22   1   -2.30    6.60
   2 -22  -1    8.50    8.40
  -2 -22   1   14.20    9.50
   2 -22  -1   -0.60    7.50
  -2 -22   1  -10.10    6.80
  -2 -22   1   11.90    8.10
   2 -22  -1    3.20    8.40
  -2  22   1    7.80    7.70
   2  22  -1   -5.90    6.50
  -2  22   1   -2.70    6.60
   2  22  -1    4.40    6.40
  -1 -22   1   66.19   12.10
   1 -22  -1   78.69   13.60
  -1 -22   1  105.69   15.10
   1 -22  -1   81.79   14.60
  -1 -22   1   86.29   14.40
   1 -22  -1   72.89   14.20
   1 -22  -1   90.69   14.30
   1  22  -1  115.79   13.60
  -1  22   1   85.89   13.20
  -1  22   1  110.19   14.40
   1  22  -1   81.39   12.50
   0 -22   1   38.70   12.50
   0 -22   1   41.00   10.60
   0 -22  -1   24.70   10.00
   0 -22  -1   25.60   10.20
   0 -22   1   15.60   10.10
   0 -22  -1   40.20   10.90
   0 -22  -1   29.00   10.50
   0 -22  -1   20.70    9.70
   0 -22   1   58.49   12.60
   0  22   1   46.10    9.70
   0  22  -1   36.80    9.60
   0  22  -1   36.00   11.30
   1 -22   1  108.29   16.40
   1 -22   1   91.79   16.10
  -1 -22  -1  123.59   16.40
  -1 -22  -1   77.49   21.40
  -1 -22  -1  116.79   14.90
  -1 -22  -1   90.69   14.50
  -1 -22  -1   79.59   14.70
   1 -22   1  124.29   15.40
  -1  22  -1  102.99   14.40
   1  22   1   95.09   13.30
   1  22   1   83.29   13.20
  -1  22  -1  134.39   15.80
   2 -22   1    0.90    8.70
  -2 -22  -1    1.90    7.00
   2 -22   1   13.70    8.80
  -2 -22  -1   11.40    9.00
  -2 -22  -1   -2.00    9.10
  -2 -22  -1   -6.20    7.80
  -2 -22  -1    8.40    7.70
   2 -22   1   10.90    9.50
   2  22   1    0.20    6.50
   2  22   1   -0.40    6.50
  -2  22  -1    2.50    8.20
  -2  22  -1    6.10    7.70
   3 -22   1   -1.40    9.30
  -3 -22  -1   10.30    8.30
  -3 -22  -1   -4.80    7.00
  -3 -22  -1    7.70    8.10
  -3 -22  -1   11.30    8.10
  -3 -22  -1    4.00    9.60
   3 -22   1   12.20    9.60
   3  22   1    2.60    6.50
   3  22   1   12.30    7.10
  -3  22  -1    5.90    7.70
  -3  22  -1   10.20    7.60
  -4 -22  -1   -1.30    6.80
  -4 -22  -1    7.70    7.90
  -4 -22  -1    7.50    7.90
  -4 -22  -1    7.70   10.40
   4 -22   1    2.50    9.10
   4 -22   1    5.60    7.80
  -4 -22  -1    3.70    7.70
   4 -22   1   -7.80    8.90
   4  22   1    6.00    6.50
  -4  22  -1   -4.10    7.50
  -4  22  -1    8.50   10.20
   4  22   1    5.00    6.40
  -5 -22  -1   13.80    8.30
  -5 -22  -1   15.70    8.90
   5 -22   1    0.00    7.40
  -5 -22  -1    0.50    7.70
  -5 -22  -1   10.10    8.40
   5 -22   1   -9.20    8.90
  -5 -22  -1    3.70   10.00
   5 -22   1   -7.20    8.60
  -5  22  -1    5.90    9.00
  -5  22  -1   12.50    7.90
   5  22   1    1.40    5.80
   5  22   1   -7.10    5.20
  -6 -22  -1   -1.20   10.00
   6 -22   1  -25.00    8.40
  -6 -22  -1    8.10    8.20
  -6 -22  -1    9.20    7.90
  -6 -22  -1    4.40    8.00
   6 -22   1   -4.70    8.30
  -6 -22  -1    4.60    8.00
   6 -22   1    4.30    9.30
  -6  22  -1    7.10    8.60
   6  22   1   -2.10    5.20
   6  22   1    1.00    5.20
  -6  22  -1   -2.50    9.20
  -7 -22  -1   21.20    8.80
  -7 -22  -1    5.20   10.30
   7 -22   1    4.10   10.60
  -7 -22  -1   20.70    8.90
   7 -22   1    4.90    9.10
   7 -22   1    0.80    9.10
  -7 -22  -1    9.40    8.40
  -7 -22  -1    9.20    8.20
   7  22   1    1.50    4.40
   7  22   1    4.00    4.60
  -7  22  -1   -7.10    8.60
  -7  22  -1    7.20    8.60
   8 -22   1  -12.30    7.70
  -8 -22  -1    3.40    9.70
  -8 -22  -1    9.70    7.50
  -8 -22  -1    4.20    7.80
   8 -22   1   -3.40   10.90
   8 -22   1    9.90   10.10
  -8 -22  -1   -0.20    7.70
  -8  22  -1   24.80   10.80
  -9 -22  -1    0.00    7.60
   9 -22   1    3.90    9.70
  -9 -22  -1   12.20    9.10
  -9 -22  -1  -13.20    9.50
   9 -22   1    5.90    7.60
  -9 -22  -1   -7.60    6.80
   9 -22   1    3.20   11.00
  -9  22  -1   -5.30    9.60
  -8 -23   1  -19.60   10.50
  -8 -23   1   -3.50    8.00
   8 -23  -1  -10.60   10.40
   8 -23  -1    3.30    8.10
   8 -23  -1   -1.70    9.20
  -8 -23   1   -6.30    7.20
  -8 -23   1   -2.80    7.10
  -8 -23   1   -5.30    8.30
  -8  23   1   -6.00    7.80
  -7 -23   1    1.30    8.30
  -7 -23   1    6.70   11.60
   7 -23  -1   17.20   10.30
   7 -23  -1    8.50   10.60
  -7 -23   1   21.40    9.60
  -7 -23   1    6.00   12.80
  -7 -23   1   18.40    8.90
   7 -23  -1    7.60    8.90
  -7  23   1   12.00    9.70
   7  23  -1    7.60    4.60
   6 -23  -1   16.70   11.40
  -6 -23   1    4.20    8.10
  -6 -23   1    4.10    8.30
  -6 -23   1   -2.20   10.60
  -6 -23   1   -3.90    7.20
   6 -23  -1    4.60    9.30
   6 -23  -1   -0.50    9.20
   6  23  -1    1.60    5.30
  -6  23   1   -4.90    9.30
  -6  23   1    2.90    7.90
   6  23  -1   -5.40    4.90
   5 -23  -1   -1.10    9.10
   5 -23  -1   11.70   10.40
  -5 -23   1   16.70   11.90
  -5 -23   1    8.90    8.50
   5 -23  -1   -2.30    8.80
  -5 -23   1    6.50    8.30
   5 -23  -1   -3.60    9.10
   5  23  -1    9.10    6.30
  -5  23   1   -4.00    7.80
   5  23  -1    1.20    6.10
  -5  23   1   -1.10    8.10
   4 -23  -1   -8.30    8.60
  -4 -23   1    7.30    9.10
  -4 -23   1   -5.70    7.10
   4 -23  -1  -15.70    8.20
  -4 -23   1    7.30    7.80
   4 -23  -1   -3.70    9.50
  -4 -23   1    6.90   10.70
  -4  23   1    4.10    8.10
   4  23  -1   -6.70    6.00
  -4  23   1   -6.10    7.20
   4  23  -1    6.60    6.60
   3 -23  -1   -6.70    8.70
   3 -23  -1   -9.20    8.10
  -3 -23   1   -4.20    7.50
  -3 -23   1    7.90    8.20
   3 -23  -1    0.70    8.70
  -3 -23   1   -0.90    8.30
  -3 -23   1    0.60    9.60
   3 -23  -1   11.90    9.60
  -3  23   1    3.20    7.80
   3  23  -1   -2.10    6.20
  -3  23   1   16.40    9.60
   3  23  -1    6.70    6.80
   2 -23  -1  -10.30    8.70
  -2 -23   1   -0.30    8.70
   2 -23  -1    5.40    9.20
  -2 -23   1   13.30    8.60
  -2 -23   1    2.00    9.80
   2 -23  -1    3.70    8.90
  -2 -23   1  -13.90    7.00
   2 -23  -1   10.20    8.70
  -2  23   1    6.50    8.00
   2  23  -1    1.90    6.80
   2  23  -1    5.10    7.00
  -2  23   1   -1.40    9.10
   1 -23  -1   18.00    9.30
   1 -23  -1   38.70   12.00
  -1 -23   1   22.30    9.60
   1 -23  -1   16.10   10.70
  -1 -23   1    7.50    9.80
  -1 -23   1    4.10    9.90
  -1 -23   1   36.10   10.80
   1 -23  -1   32.70   11.70
  -1  23   1   34.40   10.20
   1  23  -1   29.10    9.10
   1  23  -1   32.40   15.90
  -1  23   1   20.60    9.10
   0 -23   1   13.80    9.10
   0 -23  -1   26.60   11.90
   0 -23  -1    8.70    9.00
   0 -23   1   16.50   11.50
   0 -23   1   11.60    8.50
   0 -23   1   46.50   12.10
   0 -23  -1   19.40    9.60
   0 -23  -1    4.40    8.50
   0  23   1   22.50    8.40
   0  23  -1   17.60    8.70
   0  23  -1   13.10    8.20
   0  23   1   25.10    9.30
   1 -23   1   12.80   11.70
  -1 -23  -1    9.40    8.40
  -1 -23  -1    4.00    8.50
   1 -23   1   -5.10    7.70
  -1 -23  -1   -6.30    8.40
   1 -23   1   -5.00    7.50
  -1 -23  -1   -2.80    7.90
  -1 -23  -1    7.40    8.00
   1 -23   1    7.60    9.10
  -1  23  -1   -7.40    7.30
   1  23   1    1.50    7.40
  -1  23  -1   -1.10    7.20
   2 -23   1   16.50    9.90
  -2 -23  -1   -0.90    7.50
  -2 -23  -1    5.40    9.40
  -2 -23  -1   13.50    9.20
  -2 -23  -1    2.50    8.70
   2 -23   1   17.80    9.20
   2 -23   1   13.10   10.40
  -2 -23  -1   15.00   10.10
  -2  23  -1   -2.10    8.90
   2  23   1   10.40    7.70
  -2  23  -1    4.10    8.80
   2  23   1    6.10    7.50
  -3 -23  -1   11.90   10.60
   3 -23   1   -1.70    8.10
  -3 -23  -1  -13.20    7.80
  -3 -23  -1   -4.20   12.60
  -3 -23  -1  -12.90    7.10
   3 -23   1   -8.40    9.40
   3 -23   1    1.30    9.30
  -3 -23  -1   -1.00    8.10
  -3  23  -1    3.20    7.40
  -3  23  -1    0.40    8.20
   3  23   1    1.20    6.70
   3  23   1    6.70    6.90
  -4 -23  -1   41.70   11.10
  -4 -23  -1   10.90    8.50
  -4 -23  -1   19.40   14.90
   4 -23   1    7.10    9.00
  -4 -23  -1   -3.00    7.40
   4 -23   1    4.40   10.10
   4 -23   1  -11.70    8.30
  -4 -23  -1   11.70   11.10
  -4  23  -1   -1.10    7.90
   4  23   1   -1.60    6.30
  -4  23  -1   -3.60    8.10
   4  23   1   -1.70    6.20
   5 -23   1   19.20   11.60
  -5 -23  -1    7.30    8.60
  -5 -23  -1    9.00   10.10
  -5 -23  -1   -5.10    9.20
   5 -23   1   25.70   11.20
  -5 -23  -1    6.00    8.20
   5 -23   1    8.40    8.80
  -5 -23  -1    2.80    7.50
   5  23   1   18.60    7.00
  -5  23  -1   19.30    9.10
  -5  23  -1   -7.00    7.80
   5  23   1    2.10    6.40
  -6 -23  -1   -4.20    7.50
  -6 -23  -1    7.60   10.30
   6 -23   1    2.20    9.90
  -6 -23  -1    6.20    7.80
  -6 -23  -1    3.90    8.50
   6 -23   1   -4.30    9.40
  -6 -23  -1    2.70    8.30
   6 -23   1   -8.70    8.50
   6  23   1    6.00    5.60
  -6  23  -1   15.80   10.00
   6  23   1   12.20    5.90
  -7 -23  -1    4.30    8.30
  -7 -23  -1   -0.40    7.60
  -7 -23  -1   -4.50    7.90
   7 -23   1   14.90   11.80
  -7 -23  -1  -12.00   10.10
   7 -23   1    3.30    9.60
   7 -23   1    3.60    9.50
   7  23   1   -5.70    4.30
  -7  23  -1   -5.00    8.50
   7  23   1   -2.50    4.60
  -8 -23  -1    8.10    9.00
   8 -23   1   -1.50    8.80
   8 -23   1   -4.30   10.20
  -8 -23  -1   -5.30    7.30
  -8 -23  -1  -14.70    7.00
  -8 -23  -1   -4.30   10.60
  -8  23  -1    1.90    9.90
  -7 -24   1   25.50   10.20
  -7 -24   1   -6.50   11.00
   7 -24  -1   11.70   11.10
  -7 -24   1   -1.50    8.50
   7 -24  -1   -3.80    8.90
  -7 -24   1   13.40    9.10
  -7 -24   1    6.30    8.80
  -7  24   1    2.80    9.70
   7  24  -1   12.30    4.90
   6 -24  -1   30.20   11.40
  -6 -24   1   32.90   13.40
  -6 -24   1   29.20   11.20
  -6 -24   1   19.60    9.30
  -6 -24   1   46.00   11.90
   6 -24  -1   74.79   15.50
   6  24  -1   25.30    7.20
   6  24  -1   41.70    8.00
  -6  24   1   27.50   11.40
  -5 -24   1  -12.40    8.60
   5 -24  -1    6.10   14.50
  -5 -24   1   12.90    9.70
  -5 -24   1    3.20    7.80
  -5 -24   1  -12.90    9.10
   5 -24  -1   11.00   10.80
   5 -24  -1    9.00   10.60
  -5 -24   1   -6.50    7.40
   5 -24  -1   -0.50    9.80
   5  24  -1    0.20    6.00
   5  24  -1  -11.50    5.20
  -5  24   1   15.10    9.80
   4 -24  -1   10.30    9.80
  -4 -24   1   -1.30    8.20
  -4 -24   1   -2.00    7.90
   4 -24  -1   -4.80    9.30
   4 -24  -1   11.30   10.30
  -4 -24   1    0.60   10.60
  -4 -24   1    7.50    8.40
  -4 -24   1    2.50    8.40
   4 -24  -1   13.60   10.70
   4  24  -1    8.50    7.00
  -4  24   1    3.30    8.40
   4  24  -1    0.30    6.50
  -4  24   1   19.80    9.50
   3 -24  -1  -10.20    8.90
  -3 -24   1   -6.90    7.50
   3 -24  -1   29.20   11.30
  -3 -24   1    3.10    8.80
  -3 -24   1    7.10   10.20
  -3 -24   1   -9.90    8.30
  -3 -24   1    1.20    8.30
   3 -24  -1   -2.80   10.20
   3 -24  -1   13.00    9.80
   3  24  -1    4.80    7.40
  -3  24   1   10.20    9.90
   3  24  -1    0.60    6.80
  -3  24   1   -3.10    8.20
   2 -24  -1   12.00   11.10
   2 -24  -1   11.10   19.80
  -2 -24   1    8.20    9.40
   2 -24  -1   21.60   10.40
  -2 -24   1   13.00    9.50
  -2 -24   1   12.50   11.40
  -2 -24   1    4.20    8.80
   2 -24  -1   21.80   10.40
   2  24  -1   29.50   13.10
   2  24  -1   14.40    8.10
  -2  24   1   10.40    9.10
  -2  24   1   10.90    8.20
   1 -24  -1   79.99   14.70
  -1 -24   1   79.89   13.60
   1 -24  -1   90.29   15.30
  -1 -24   1   91.29   17.40
   1 -24  -1  101.69   16.80
  -1 -24   1   70.99   14.50
   1 -24  -1   86.89   16.00
  -1 -24   1  101.29   15.70
  -1  24   1   91.09   13.90
  -1  24   1   50.69   14.90
   1  24  -1  117.39   14.70
   1  24  -1   75.49   12.70
   0 -24  -1    8.10    9.90
   0 -24   1  -11.80   10.10
   0 -24  -1    9.30    9.70
   0 -24  -1    7.50    8.60
   0 -24   1   18.20   10.70
   0 -24   1   12.50   10.00
   0 -24   1    9.20   14.10
   0  24  -1   16.80    8.50
   0  24   1   24.70    8.80
   0  24   1   11.30    8.50
   0  24  -1   10.70    8.80
   1 -24   1   68.89   15.40
  -1 -24  -1   57.29   13.60
   1 -24   1   80.59   14.30
  -1 -24  -1   73.49   14.20
  -1 -24  -1   25.60   10.40
   1 -24   1   94.69   16.00
   1 -24   1   95.39   14.20
  -1 -24  -1   51.89   13.60
  -1 -24  -1   62.09   13.10
   1  24   1   48.20   10.80
  -1  24  -1   64.09   12.30
   1  24   1   53.29   11.20
   2 -24   1    0.40    9.80
   2 -24   1   -7.40    7.90
  -2 -24  -1    7.50    8.80
   2 -24   1   -1.00    9.80
  -2 -24  -1  -12.50    7.20
  -2 -24  -1    6.40    9.90
   2 -24   1   -3.10    8.10
  -2 -24  -1    3.70    8.50
  -2 -24  -1   -9.30    8.70
  -2  24  -1    2.90    8.90
  -2  24  -1    0.40    7.50
   2  24   1   -3.70    7.00
  -3 -24  -1   12.60    9.80
   3 -24   1   10.80   11.00
  -3 -24  -1   13.90    9.40
   3 -24   1    3.70    8.40
  -3 -24  -1   -6.90    9.30
   3 -24   1   18.10   11.30
  -3 -24  -1   -1.40   10.00
  -3 -24  -1   21.40    9.50
   3  24   1    8.90    7.70
  -3  24  -1   11.40    9.10
   3  24   1   -0.10    6.80
  -3  24  -1   -1.50    8.90
  -4 -24  -1   25.20   10.40
   4 -24   1   18.20   10.80
  -4 -24  -1    6.80   10.90
  -4 -24  -1   11.80    9.20
   4 -24   1   24.70   11.50
  -4 -24  -1   11.00   10.00
  -4 -24  -1    4.10    8.90
   4 -24   1    8.70   10.10
  -4  24  -1    6.20    9.60
   4  24   1   16.70    7.80
   4  24   1   15.40    7.60
  -4  24  -1   21.20    9.20
  -5 -24  -1    2.90    8.40
  -5 -24  -1   10.60    9.10
  -5 -24  -1   13.10    9.00
   5 -24   1   -2.40   10.10
   5 -24   1    0.30   10.90
  -5 -24  -1   11.00    9.20
  -5 -24  -1  -11.10    9.80
  -5  24  -1   -4.40    7.80
   5  24   1   -7.10    6.00
   5  24   1   10.20    6.70
  -6 -24  -1   10.90    9.20
  -6 -24  -1   18.40   10.20
  -6 -24  -1   48.80   11.20
   6 -24   1   18.10   12.70
  -6 -24  -1   18.30   12.20
  -6 -24  -1   34.30   10.80
   6 -24   1   20.50   11.20
   6  24   1   10.90    9.20
   6  24   1   14.50    6.80
  -6  24  -1   17.90   10.40
  -7 -24  -1   52.59   12.50
   7 -24   1   48.30   13.10
  -7 -24  -1   47.60   11.90
  -7 -24  -1   29.60   10.90
   7 -24   1   30.00   14.30
  -7 -24  -1   42.50   15.50
   7  24   1   53.89    7.80
  -7  24  -1   56.49   13.60
   7  24   1   41.50    7.20
   6 -25  -1   35.70   13.70
  -6 -25   1    3.90    9.90
  -6 -25   1   19.40   13.10
  -6 -25   1    8.10    9.60
   6 -25  -1   -4.30    9.20
  -6 -25   1   25.50   16.60
  -6 -25   1    6.00    9.50
   6  25  -1    5.80    6.10
  -6  25   1    7.20   10.30
   5 -25  -1   -1.30   10.40
  -5 -25   1   32.50   11.00
  -5 -25   1   -5.20   11.10
  -5 -25   1    1.40    9.80
  -5 -25   1    6.90   10.20
   5 -25  -1   -2.10    9.80
  -5 -25   1   17.70   10.60
  -5  25   1   -0.10    7.90
   5  25  -1   -2.50    6.20
   5  25  -1   14.90    7.20
   4 -25  -1   10.50   10.70
  -4 -25   1    2.80    9.70
   4 -25  -1   25.50   12.00
  -4 -25   1   16.40   11.30
  -4 -25   1    2.60    9.50
   4 -25  -1    8.50   10.60
  -4 -25   1    4.20    8.90
  -4 -25   1   -1.70    9.30
   4  25  -1    3.20    7.10
  -4  25   1    1.00    9.30
   4  25  -1    2.50    7.20
   3 -25  -1    3.80   10.80
   3 -25  -1   -7.20    9.80
  -3 -25   1    3.60    9.70
  -3 -25   1   -4.10    8.40
  -3 -25   1   -2.90    8.70
  -3 -25   1  -14.40   10.80
  -3 -25   1   11.90    9.90
   3 -25  -1   16.30   11.10
  -3  25   1  -10.80    6.90
  -3  25   1  -14.60    9.60
   3  25  -1   -6.70    7.10
  -2 -25   1   35.60   11.50
  -2 -25   1   32.70   11.50
  -2 -25   1   37.60   12.00
  -2 -25   1   17.30   12.50
   2 -25  -1   40.70   12.60
   2 -25  -1   44.50   13.50
   2 -25  -1   28.30   12.20
   2  25  -1   47.20   10.50
  -2  25   1   34.90   11.20
  -2  25   1   39.60   11.90
   2  25  -1   47.00   10.80
  -1 -25   1   -4.30    8.50
   1 -25  -1   13.80   10.50
  -1 -25   1   -6.10   10.20
   1 -25  -1    3.60   11.00
  -1 -25   1   -3.30   10.60
   1 -25  -1   22.00   10.80
   1  25  -1   17.10    9.10
  -1  25   1    1.30    8.40
  -1  25   1   10.50    9.40
   1  25  -1   21.60    8.90
   0 -25  -1   62.29   14.50
   0 -25   1   97.69   17.90
   0 -25  -1   72.49   14.80
   0 -25   1  125.99   17.60
   0 -25  -1   86.99   17.10
   0 -25   1   91.59   16.70
   0  25   1  100.69   15.00
   0  25  -1   93.49   14.60
   0  25   1  102.79   15.20
   0  25  -1  118.59   16.00
  -1 -25  -1   28.30   10.80
   1 -25   1   13.40   10.00
  -1 -25  -1   31.30   11.70
   1 -25   1   15.50   12.50
  -1 -25  -1   41.30   13.80
   1 -25   1   11.50   10.90
  -1  25  -1   26.00   10.30
   1  25   1   36.10   10.40
   1  25   1   30.70    9.50
  -1  25  -1   32.90   10.30
  -2 -25  -1   30.50   11.30
  -2 -25  -1   60.89   15.80
   2 -25   1   26.40   12.60
   2 -25   1   66.39   14.10
  -2 -25  -1   39.80   12.70
  -2 -25  -1   35.40   12.30
  -2 -25  -1   24.00   11.20
   2 -25   1   34.50   13.60
  -2  25  -1   56.99   12.20
   2  25   1   43.80   10.90
  -2  25  -1   69.39   13.50
   2  25   1   40.10   10.60
  -3 -25  -1  116.09   16.90
   3 -25   1   88.19   16.80
   3 -25   1  106.89   17.00
   3 -25   1   92.29   17.00
  -3 -25  -1   82.39   15.50
  -3 -25  -1   95.39   17.70
  -3 -25  -1   51.29   14.70
  -3 -25  -1   83.49   15.70
  -3  25  -1   66.49   16.30
   3  25   1   84.29   12.90
  -3  25  -1   70.39   14.30
   4 -25   1   -3.10   12.50
  -4 -25  -1   -4.60    9.80
   4 -25   1   11.30   11.70
  -4 -25  -1   10.90    9.60
  -4 -25  -1    3.80   15.50
  -4 -25  -1    6.40    9.50
  -4 -25  -1    1.00    9.10
  -4  25  -1   -2.80    7.60
   4  25   1    4.30    7.40
   4  25   1    0.90    7.40
  -5 -25  -1    8.30   10.10
   5 -25   1   11.40   11.60
  -5 -25  -1   10.10   12.20
   5 -25   1    8.50   11.20
  -5 -25  -1   11.70    9.50
  -5 -25  -1   12.90   10.40
  -5  25  -1   11.60   10.30
   5  25   1    8.90    7.20
   5  25   1    8.40    7.40
  -6 -25  -1   -4.40   11.70
  -6 -25  -1   12.10   10.10
  -6 -25  -1   14.20   10.80
   6 -25   1  -13.60   10.80
  -6 -25  -1    4.40    9.30
   6 -25   1   -7.40    9.70
  -6  25  -1   -1.80    9.90
   6  25   1    6.30    6.40
   6  25   1    3.70    6.30
  -4 -26   1   44.00   15.60
   4 -26  -1   25.40   12.90
   4 -26  -1   58.69   15.60
  -4 -26   1   34.40   12.50
  -4 -26   1   25.30   12.90
  -4 -26   1   32.00   12.70
   4  26  -1   37.40    9.90
   4  26  -1   42.40    9.80
  -4  26   1   36.70   12.30
   3 -26  -1    4.30   10.80
   3 -26  -1   -7.20    9.80
  -3 -26   1    5.70   11.70
   3 -26  -1    6.00   11.70
  -3 -26   1    9.00   10.10
  -3 -26   1    2.70    9.80
   3  26  -1   -3.00    7.20
   3  26  -1    9.00    8.40
  -3  26   1    9.50    9.90
   2 -26  -1    0.50   10.30
  -2 -26   1   -0.20    9.80
   2 -26  -1   -6.60   10.90
   2 -26  -1    5.40   10.90
  -2 -26   1   -0.20    9.30
  -2 -26   1  -10.00   10.40
   2  26  -1   10.90    9.00
  -2  26   1    5.30    9.40
   2  26  -1   11.50    8.80
   1 -26  -1    6.70   10.70
   1 -26  -1    7.30   12.10
  -1 -26   1   23.00   13.50
   1 -26  -1   14.10   11.50
  -1 -26   1    8.40   10.40
  -1 -26   1    7.00   10.70
   1  26  -1    8.30    8.70
  -1  26   1   15.50   10.10
  -1  26   1   21.10   10.30
   1  26  -1   21.20   10.00
   0 -26   1    9.20   10.20
   0 -26  -1   -9.40    9.10
   0 -26   1   -9.50   10.80
   0 -26   1    8.10   10.70
   0 -26  -1    2.30   11.30
   0 -26  -1   -9.10   10.70
   0  26  -1    2.00    8.40
   0  26   1    8.10    9.60
   0  26   1    5.90    8.80
   0  26  -1    9.80    9.70
   1 -26   1   26.30   12.70
   1 -26   1   35.30   14.10
  -1 -26  -1   12.80   11.20
   1 -26   1   35.00   12.50
  -1 -26  -1   19.50   11.30
  -1 -26  -1   31.30   14.10
  -1  26  -1    5.30    9.30
   1  26   1   12.00    9.10
  -1  26  -1   11.90    9.20
   1  26   1   24.80   10.30
  -2 -26  -1    2.70   11.40
   2 -26   1   13.20   12.40
  -2 -26  -1   27.90   13.80
   2 -26   1    6.20   10.60
  -2 -26  -1   14.50   10.30
   2 -26   1    9.20   11.20
  -2 -26  -1   -5.40    9.60
  -2  26  -1    7.20    9.80
   2  26   1   10.40    8.70
   3 -26   1    2.40   10.50
  -3 -26  -1   -1.80    9.10
   3 -26   1   -3.30   10.40
  -3 -26  -1  -11.20   10.20
  -3 -26  -1    0.00   10.90
   3 -26   1  -16.30   10.40
  -3 -26  -1   17.40   11.70
  -3  26  -1   -3.70    9.00
   3  26   1    1.20    8.20
   3  26   1    2.40    8.00
   4 -26   1    3.20   11.40
  -4 -26  -1   13.70   11.00
  -4 -26  -1   19.30   12.90
  -4 -26  -1   20.70   11.00
   4 -26   1   11.90   12.10
  -4 -26  -1   20.00   11.00
   4  26   1   17.10   13.50
   4  26   1   18.80    9.70
  -4  26  -1   21.80   11.00
 -17   0   2   20.00    7.70
 -17   0   2   15.10    6.60
 -17   0   2   25.10   11.70
 -16   0   2  136.19   13.70
 -16   0   2  139.19   14.90
 -16   0   2  140.89   17.00
 -15   0   2    7.50    7.10
 -15   0   2   11.60    5.10
 -15   0   2    3.60    5.50
 -14   0   2   28.40    6.00
  14   0  -2   25.70    3.20
  14   0  -2   32.40    3.20
  13   0  -2   42.90    4.60
 -13   0   2   39.30    9.10
 -13   0   2   39.90    5.40
 -12   0   2   85.29    8.20
 -12   0   2   70.49    7.40
  12   0  -2   82.49    7.10
 -11   0   2   20.30    4.00
 -11   0   2   20.10    3.70
  11   0  -2    9.10    2.90
 -10   0   2   -1.90    2.20
  10   0  -2    2.80    2.50
 -10   0   2   -1.70    2.40
   9   0  -2  325.57   21.80
  -9   0   2  326.47   21.80
  -9   0   2  319.57   22.00
  -8   0   2  109.49    8.40
   8   0  -2  106.49    8.60
  -8   0   2  113.89    9.00
   7   0  -2   59.09   16.00
  -7   0   2   41.90    4.50
  -7   0   2   41.40    3.90
   7   0  -2   36.20    4.30
  -7   0   2  104.19   18.10
   6   0  -2 1185.68   81.29
  -6   0   2 1142.69   71.89
  -6   0   2 1123.79   81.09
   6   0  -2 1132.99   71.89
  -6   0   2 1101.79   71.39
   5   0  -2 1140.49   79.19
  -5   0   2 1141.49   79.69
  -5   0   2 1132.09   72.19
   5   0  -2 1146.09   72.09
   4   0  -2  152.88   10.10
   4   0  -2  134.19   15.90
  -4   0   2  146.89   16.70
  -4   0   2  147.79   10.10
  -3   0   2 9779.52  613.84
   3   0  -2 9957.50  609.74
  -3   0   2 9175.58  613.64
   3   0  -2 9999.00  609.84
  -2   0   2    4.70    1.10
   2   0  -2    4.90    1.10
  -2   0   2    4.40    4.80
   2   0  -2    0.20    3.30
   2   0  -2    1.80    1.60
  -2   0   2    3.10    1.70
  -1   0  -2   26.20    2.70
  -1   0  -2   32.10    4.10
  -1   0  -2   20.20    8.00
  -1   0  -2   28.60    3.20
   1   0   2   26.10    3.60
   1   0   2   18.90    2.70
  -2   0  -2  151.08   21.60
  -2   0  -2  160.18   11.80
   2   0   2  185.88   11.80
   2   0   2  159.88   11.20
  -2   0  -2  153.28   11.30
  -3   0  -2  154.78   11.30
  -3   0  -2  143.09   22.60
   3   0   2  166.98   24.70
   3   0   2  163.78   11.10
  -3   0  -2  150.18   11.90
   3   0   2  163.98   11.90
  -4   0  -2 1395.26  100.49
  -4   0  -2 1334.37   85.59
   4   0   2 1342.67   85.19
  -4   0  -2 1311.67   85.99
   4   0   2 1370.26   85.99
   4   0   2 1379.16  100.39
   5   0   2  377.36   37.90
  -5   0  -2  298.07   22.50
   5   0   2  341.87   22.60
  -5   0  -2  328.27   36.60
  -5   0  -2  341.57   22.10
   5   0   2  317.37   21.30
   6   0   2 1007.80   63.99
   6   0   2 1044.00   81.89
   6   0   2  960.40   62.39
  -6   0  -2  990.80   81.99
  -6   0  -2  962.60   63.49
  -6   0  -2 1018.60   64.09
  -7   0  -2 1905.21  124.59
   7   0   2 1995.00  124.49
  -7   0  -2 1959.20  124.09
   7   0   2 1994.30  144.99
  -7   0  -2 1913.01  144.29
  -8   0  -2   94.49    8.80
   8   0   2   89.49    8.80
  -8   0  -2   95.49    9.30
  -9   0  -2    0.80    3.30
   9   0   2    6.00    3.30
  -9   0  -2    9.90    4.10
 -10   0  -2  134.89   12.10
  10   0   2  122.89   11.30
 -11   0  -2   13.30    4.70
 -11   0  -2   20.30    7.80
  11   0   2   -0.90    2.70
 -11   0  -2   12.60    4.70
 -12   0  -2   16.00    5.20
 -12   0  -2   20.20    8.40
 -12   0  -2   12.10    4.90
  13   0   2   31.50    5.60
 -13   0  -2   39.00   10.20
 -13   0  -2   25.70    6.50
 -13   0  -2   21.20    5.90
  14   0   2   10.50    4.40
 -14   0  -2   21.80    5.60
 -14   0  -2   18.30    6.30
 -15   0  -2   15.40    8.90
 -15   0  -2    9.00    5.60
 -15   0  -2   10.50    5.20
 -16   0  -2    8.30    9.20
 -16   0  -2   -0.70    5.70
 -16   0  -2    8.00    5.00
  16   0   2    6.20    3.90
 -17  -1   2   -0.10    6.50
 -17  -1   2    1.40    5.40
 -17  -1   2    2.80    7.90
 -17   1   2   -3.40    6.10
 -17   1   2   -3.40    5.60
 -17   1   2   11.80    8.30
 -16  -1   2    1.30    6.00
 -16  -1   2    1.40    4.90
 -16  -1   2   28.00    9.60
 -16   1   2    3.40    5.30
 -16   1   2   -3.20    4.80
 -16   1   2    8.50    7.60
  15  -1  -2   25.00    3.40
 -15  -1   2   26.60    5.80
  15  -1  -2   19.60    3.30
 -15  -1   2   28.50    7.80
 -15   1   2   23.10    8.10
 -15   1   2   15.10    6.10
 -15   1   2   22.40    6.00
  14  -1  -2  181.88   13.20
 -14  -1   2  165.58   14.50
 -14   1   2  174.08   18.10
 -14   1   2  183.48   15.20
 -13  -1   2    9.70    4.20
 -13  -1   2   12.30    3.40
  13  -1  -2   17.40    3.80
 -13   1   2    8.60    4.40
 -13   1   2   10.90    3.90
 -13   1   2   13.40    6.80
  12  -1  -2   70.39    7.30
 -12  -1   2   74.09    7.60
 -12  -1   2   69.59    6.90
  12   1  -2   76.49    5.90
 -12   1   2   85.79    8.10
 -12   1   2   66.89    8.00
  11  -1  -2    6.60    2.90
 -11  -1   2   10.00    3.30
 -11  -1   2    5.00    2.50
 -11   1   2    8.30    3.50
 -11   1   2   -0.30    2.90
  11   1  -2    2.30    2.00
 -10  -1   2    1.60    2.40
 -10  -1   2   -1.00    2.30
  10  -1  -2    2.60    2.60
 -10   1   2   -2.20    2.60
 -10   1   2   -5.00    2.50
   9  -1  -2    4.20    2.60
  -9  -1   2    2.00    2.10
  -9  -1   2    4.10    2.40
  -9   1   2    2.20    2.60
  -9   1   2    1.20    2.70
   9   1  -2    3.40    2.00
  -8  -1   2   42.60    3.90
   8  -1  -2   33.40    4.60
  -8  -1   2   40.50    4.30
   8   1  -2   39.60    3.90
  -8   1   2   39.10    4.90
  -8   1   2   41.70    4.60
   7  -1  -2   14.10   10.00
  -7  -1   2    4.00    6.30
  -7  -1   2    3.30    2.10
  -7  -1   2    3.20    1.40
  -7   1   2   -2.00    8.10
   7   1  -2    7.20    6.80
  -7   1   2    0.80    2.50
   7   1  -2    2.50    1.80
  -7   1   2    8.10    2.50
   6  -1  -2  175.78   24.20
  -6  -1   2  140.09   10.20
  -6  -1   2  185.28   23.20
   6   1  -2  157.78   17.00
  -6   1   2  158.78   23.80
   6   1  -2  145.99   10.00
  -6   1   2  141.89   10.40
  -6   1   2  144.09   11.00
   5  -1  -2   77.79   17.50
  -5  -1   2  109.69   13.00
  -5  -1   2   95.69    6.70
  -5   1   2   85.09    7.50
  -5   1   2   92.89    6.90
   5   1  -2   98.79   12.60
  -5   1   2   69.79   16.90
   5   1  -2   93.19    6.40
  -4  -1   2   10.60    1.40
  -4  -1   2   10.20    4.10
   4  -1  -2    8.00    7.90
  -4   1   2    7.80    2.50
  -4   1   2   12.60    7.60
  -3  -1   2   38.20    4.60
  -3   1   2   39.90   11.70
  -3   1   2   41.20   11.40
  -2  -1   2    2.50    2.20
   2  -1  -2    2.20    1.00
   2  -1  -2    0.70    1.50
   2  -1  -2    1.00    5.10
   2   1  -2    0.80    2.20
  -2   1   2    1.20    5.80
  -2   1   2    0.00    1.20
   1  -1  -2 1930.41  117.09
  -1  -1   2 1831.02  117.09
  -1  -1   2 1808.82  120.79
   1   1  -2 1818.22  116.89
  -1   1   2 1898.71  122.89
   1   1  -2 1879.71  117.29
   0  -1   2    2.10    8.10
   0   1   2    0.50    1.00
   0   1   2    0.70    5.70
  -1  -1  -2  403.86   36.50
  -1  -1  -2  463.05   29.60
  -1  -1  -2  461.75   29.80
   1  -1   2  476.45   30.30
   1  -1   2  468.95   29.70
   1  -1   2  461.95   29.90
   1  -1   2  529.25   39.00
  -1   1  -2  431.96   29.90
  -1   1  -2  474.35   29.70
  -1   1  -2  451.15   30.20
   1   1   2  452.25   29.60
   1   1   2  456.85   29.80
  -1   1  -2  538.75   39.20
  -2  -1  -2   74.69   15.80
   2  -1   2   59.39    6.10
  -2  -1  -2   73.29    6.00
  -2  -1  -2   85.19    6.70
   2  -1   2   58.69    6.60
   2  -1   2   74.59    6.20
  -2   1  -2   81.09    6.40
  -2   1  -2   66.29    6.50
   2   1   2   76.69    5.90
  -2   1  -2   71.29    7.10
  -2   1  -2   93.69   16.50
   2   1   2   79.69    6.40
   3  -1   2    5.50    2.50
   3  -1   2    7.30    3.40
   3  -1   2   -0.10    7.80
  -3  -1  -2   10.70   11.70
  -3  -1  -2   10.10    2.60
  -3  -1  -2   10.00    3.10
  -3   1  -2   10.80    2.90
  -3   1  -2   19.60   13.20
  -3   1  -2   12.80    3.60
   3   1   2   10.40    2.30
   3   1   2   11.50    3.00
   3   1   2    0.50    8.20
  -4  -1  -2  239.38   16.10
  -4  -1  -2  227.18   30.00
   4  -1   2  202.38   16.20
   4  -1   2  217.68   30.80
   4  -1   2  231.98   15.70
  -4  -1  -2  235.08   15.50
   4   1   2  240.98   30.30
  -4   1  -2  237.68   32.60
   4   1   2  215.08   15.80
  -4   1  -2  224.38   15.70
   4   1   2  216.98   14.90
  -4   1  -2  231.48   16.40
  -4   1  -2  221.38   17.40
  -5  -1  -2  219.48   30.70
   5  -1   2  205.98   15.00
  -5  -1  -2  205.98   14.80
  -5  -1  -2  188.58   14.00
   5  -1   2  191.78   31.20
   5  -1   2  199.18   14.10
   5   1   2  202.08   14.50
   5   1   2  197.68   29.30
  -5   1  -2  212.38   16.50
  -5   1  -2  169.88   29.50
   5   1   2  193.38   13.00
  -5   1  -2  194.48   15.00
  -5   1  -2  200.28   14.30
  -6  -1  -2  206.28   14.50
  -6  -1  -2  193.18   15.10
   6  -1   2  207.38   13.70
   6  -1   2  210.48   15.50
   6  -1   2  199.18   32.60
  -6  -1  -2  224.68   30.90
  -6   1  -2  221.88   33.40
   6   1   2  203.68   14.90
  -6   1  -2  194.38   15.50
  -6   1  -2  189.18   14.60
   6   1   2  159.48   28.70
  -6   1  -2  184.78   17.40
  -7  -1  -2   21.90    4.10
   7  -1   2   59.89   18.90
  -7  -1  -2   30.70    4.80
  -7  -1  -2   60.59   18.40
   7  -1   2   30.60    2.90
   7  -1   2   33.10    5.10
  -7   1  -2   12.30   15.80
   7   1   2   19.60    4.20
   7   1   2   31.90   13.20
  -7   1  -2   30.00    5.30
  -7   1  -2   27.00    4.60
  -7   1  -2   23.70    6.80
  -8  -1  -2  253.37   18.70
  -8  -1  -2  253.97   19.30
   8  -1   2  270.27   19.50
  -8   1  -2  258.17   21.60
  -8   1  -2  265.87   19.70
  -8   1  -2  275.27   19.10
   8   1   2  267.37   18.90
  -9  -1  -2   24.10    4.40
  -9  -1  -2   16.10    4.40
   9  -1   2   20.00    4.50
  -9   1  -2   12.30    4.20
  -9   1  -2    8.50    6.60
  -9   1  -2   19.80    5.00
  10  -1   2   -1.60    3.20
 -10  -1  -2   -4.00    3.40
 -10  -1  -2   -1.00    3.20
 -10   1  -2    6.40    4.00
 -10   1  -2    7.00    4.20
 -10   1  -2    7.50    6.20
  11  -1   2   65.39    8.30
 -11  -1  -2   79.69    8.30
 -11  -1  -2   59.69    8.10
 -11   1  -2   70.29    8.80
 -11   1  -2   68.39    8.50
 -11   1  -2   69.19   11.20
 -12  -1  -2   33.30    6.00
 -12  -1  -2   33.10    6.20
 -12   1  -2   28.10    9.30
 -12   1  -2   35.00    6.60
 -12   1  -2   33.30    6.80
  12   1   2   35.00    5.80
 -13  -1  -2   11.40    8.30
 -13  -1  -2    1.00    4.20
 -13  -1  -2   10.40    5.10
 -13   1  -2   10.00    5.10
  13   1   2    5.40    3.80
 -13   1  -2    7.00    7.80
 -13   1  -2    5.50    4.90
 -14  -1  -2   15.20    8.90
  14  -1   2    3.10    4.00
 -14  -1  -2   -1.80    4.20
 -14  -1  -2   -3.80    4.60
 -14   1  -2    3.20    4.70
 -14   1  -2    6.80    7.60
 -14   1  -2   -7.10    4.70
  14   1   2    5.40    3.50
  15  -1   2   45.00    7.00
 -15  -1  -2   48.70    8.30
 -15  -1  -2   40.80    7.10
 -15  -1  -2   61.79   13.00
 -15   1  -2   66.39   12.30
 -15   1  -2   60.79    8.50
 -15   1  -2   45.00    8.70
  15   1   2   45.50    6.20
 -16  -1  -2   12.30    6.60
 -16  -1  -2    8.90    9.60
 -16  -1  -2    3.30    4.50
  16  -1   2    6.20    4.90
 -16   1  -2   19.70    9.90
 -16   1  -2   -0.80    5.10
 -16   1  -2    5.30    6.40
  16   1   2    5.00    3.40
 -17  -2   2   12.50    9.20
 -17  -2   2    1.60    5.30
 -17  -2   2   -1.70    7.10
 -17   2   2   -4.10    6.00
 -17   2   2   12.50    7.70
 -17   2   2   -2.10    5.80
 -16  -2   2   -2.10    4.80
 -16  -2   2    7.10    6.40
  16  -2  -2    0.00    2.60
  16  -2  -2    1.70    2.70
 -16   2   2    1.40    5.30
 -16   2   2   -2.80    4.90
 -16   2   2    6.70    7.10
  15  -2  -2    1.10    3.00
 -15  -2   2    6.40    5.80
  15  -2  -2   -1.10    3.00
 -15  -2   2    0.30    4.20
 -15   2   2   -0.40    6.30
 -15   2   2   -2.10    4.60
 -15   2   2    3.70    5.00
 -14  -2   2    6.90    5.20
  14  -2  -2    1.90    4.00
 -14   2   2   10.40    6.60
 -14   2   2    4.50    4.80
 -13  -2   2   91.99    8.90
  13  -2  -2   88.19    9.00
 -13  -2   2   89.79    7.50
 -13   2   2  103.39   10.20
 -13   2   2   75.89   11.30
 -13   2   2   90.19    9.40
  12  -2  -2   -2.90    3.10
 -12  -2   2    4.40    2.20
 -12  -2   2   -1.40    2.90
 -12   2   2    0.50    5.30
 -12   2   2    5.00    4.10
 -12   2   2   -5.20    3.20
 -11  -2   2   15.10    3.00
  11  -2  -2   22.40    4.50
 -11  -2   2   14.50    3.30
 -11   2   2    5.10    5.10
 -11   2   2   17.60    4.30
 -11   2   2   15.50    4.20
 -10  -2   2    7.10    2.50
 -10  -2   2   11.40    2.50
 -10   2   2   10.60    3.60
  10   2  -2    7.90    1.60
 -10   2   2   11.70    3.90
  -9  -2   2   83.39    6.60
  -9  -2   2   70.99    6.20
  -9   2   2   80.29    7.50
  -9   2   2   76.89    7.70
   9   2  -2   79.79    5.70
  -8  -2   2  140.49   10.10
  -8  -2   2  161.98   10.80
  -8   2   2  144.89   11.90
  -8   2   2  162.78   11.70
   7  -2  -2  429.86   45.40
  -7  -2   2  463.05   30.40
  -7  -2   2  486.15   36.90
   7   2  -2  536.35   37.20
  -7   2   2  461.95   31.10
   7   2  -2  472.35   30.00
  -7   2   2  442.86   31.40
  -7   2   2  549.15   48.60
  -6  -2   2  245.28   21.40
   6  -2  -2  281.27   35.10
  -6  -2   2  247.58   16.40
  -6   2   2  254.07   17.20
  -6   2   2  231.08   33.70
  -6   2   2  251.27   17.60
   5  -2  -2  813.32   54.49
   5  -2  -2  921.31   67.69
  -5  -2   2  848.92   53.49
  -5   2   2  925.01   68.39
  -5   2   2  847.72   54.09
  -5   2   2  821.52   54.39
   4  -2  -2   14.40    2.90
   4  -2  -2   19.30   10.00
  -4   2   2    8.20   10.40
  -4   2   2   10.50    2.90
  -4   2   2   14.20    2.70
   3  -2  -2 1434.26   91.59
  -3  -2   2 1442.26   92.09
  -3  -2   2 1465.65   90.79
  -3  -2   2 1458.85   90.69
  -3   2   2 1387.26  101.89
  -3   2   2 1455.05   91.29
  -3   2   2 1445.66  101.89
  -2  -2   2  244.68   16.00
   2  -2  -2  276.37   26.70
  -2  -2   2  230.78   20.60
  -2  -2   2  245.68   17.20
   2   2  -2  254.57   15.90
   2   2  -2  244.78   17.10
  -2   2   2  246.18   16.60
   2   2  -2  243.18   20.40
  -2   2   2  248.18   26.40
  -1  -2   2  587.04   46.00
  -1  -2   2  630.74   40.30
  -1  -2   2  655.33   40.50
   1  -2  -2  640.94   40.50
   1  -2  -2  616.14   40.60
  -1  -2   2  653.63   41.00
   1  -2  -2  670.53   49.40
  -1  -2   2  637.34   40.30
   1   2  -2  656.03   40.20
   1   2  -2  610.14   40.40
  -1   2   2  656.53   49.30
   1   2  -2  631.34   46.50
   1   2  -2  620.04   41.00
   1   2  -2  639.54   40.20
  -1   2   2  631.54   40.60
  -1   2   2  637.24   40.60
   0  -2   2 3005.50  183.78
   0  -2  -2 2928.31  183.58
   0  -2   2 2815.42  183.98
   0  -2  -2 2972.10  192.48
   0  -2  -2 2960.20  183.78
   0  -2   2 2918.31  192.18
   0  -2   2 2977.40  183.58
   0   2   2 2849.91  183.58
   0   2  -2 2805.92  183.98
   0   2  -2 2974.50  192.18
   0   2   2 2814.62  183.68
   0   2  -2 2998.30  183.58
   0   2   2 3035.10  192.28
   0   2  -2 2904.81  183.78
  -1  -2  -2 2129.69  144.59
  -1  -2  -2 2171.68  135.39
  -1  -2  -2 2181.48  135.59
   1  -2   2 2148.89  135.79
   1  -2   2 2138.39  135.49
   1  -2   2 2160.38  135.89
   1  -2   2 2056.89  145.79
   1   2   2 2204.68  135.39
   1   2   2 2177.88  135.59
  -1   2  -2 2077.19  135.79
  -1   2  -2 2189.88  135.89
  -1   2  -2 2143.39  135.49
  -1   2  -2 2124.99  146.09
   2  -2   2 1315.17   81.19
  -2  -2  -2 1255.47   80.79
  -2  -2  -2 1296.47   91.19
   2  -2   2 1300.47   94.79
  -2  -2  -2 1237.28   80.59
   2  -2   2 1333.87   81.29
   2  -2   2 1273.67   81.39
  -2   2  -2 1304.37   81.29
   2   2   2 1322.47   80.79
  -2   2  -2 1248.68   80.79
  -2   2  -2 1221.18   81.29
  -2   2  -2 1106.69   92.39
   2   2   2 1289.67   80.49
   3  -2   2  678.13   43.50
  -3  -2  -2  660.53   42.90
  -3  -2  -2  650.53   42.60
   3  -2   2  671.73   42.80
  -3  -2  -2  614.04   53.59
   3  -2   2  677.33   43.80
   3   2   2  589.74   53.89
   3   2   2  675.63   42.80
  -3   2  -2  656.13   42.90
  -3   2  -2  686.53   43.50
  -3   2  -2  661.63   44.90
   3   2   2  679.13   42.30
  -3   2  -2  650.13   57.59
  -4  -2  -2   -2.50    2.10
   4  -2   2    0.20   10.10
  -4  -2  -2    4.10    2.60
  -4  -2  -2  -11.10    8.40
   4  -2   2   -1.50    3.00
   4  -2   2    2.40    2.50
  -4   2  -2   -1.40   11.00
  -4   2  -2    2.00    3.30
   4   2   2    3.60    2.40
   4   2   2   -1.50    1.60
   4   2   2    3.90    7.80
  -4   2  -2   -0.90    3.90
  -4   2  -2    4.70    2.80
   4   2   2   -1.60    1.50
   5  -2   2 1374.96  110.19
  -5  -2  -2 1370.96  105.49
   5  -2   2 1465.15   91.69
  -5  -2  -2 1439.66   91.19
   5  -2   2 1489.95   90.79
  -5  -2  -2 1386.76   90.69
   5   2   2 1423.26   90.99
   5   2   2 1361.66  105.39
  -5   2  -2 1449.06  110.39
  -5   2  -2 1445.36   91.19
  -5   2  -2 1406.66   92.29
  -5   2  -2 1460.35   91.79
  -6  -2  -2    5.80    3.00
   6  -2   2    6.60    4.10
   6  -2   2   14.40    2.90
   6  -2   2   16.40   15.40
  -6  -2  -2   28.50   11.70
  -6  -2  -2    9.70    3.70
  -6   2  -2    3.40    3.70
   6   2   2   29.80   13.90
  -6   2  -2   11.10    6.10
   6   2   2    7.40    3.00
  -6   2  -2   11.90    4.40
  -6   2  -2   20.10   15.50
   7  -2   2   22.70    5.30
   7  -2   2   75.59   25.20
  -7  -2  -2   33.70    5.20
  -7  -2  -2   36.80    4.70
  -7  -2  -2   23.00   16.40
  -7   2  -2   33.30    5.20
  -7   2  -2   43.50    7.30
   7   2   2   34.70   15.30
  -7   2  -2   48.50    6.50
  -7   2  -2   60.69   20.90
  -8  -2  -2    7.20    3.40
   8  -2   2    5.20    1.80
  -8  -2  -2    2.90    3.00
   8  -2   2    0.30    3.70
  -8   2  -2   -2.10    5.30
  -8   2  -2    2.80    3.50
   8   2   2    0.30    2.00
  -8   2  -2   -2.90    3.70
  -9  -2  -2   83.19    8.30
[truncated: 3,953,075 more chars]
