# Supplementary material for: Allenylidene Phosphonium Ion: An Isoelectronic Phosphorus Analogue of [3]Cumulene
Source: Angew Chem Int Ed Engl. 2025 Apr 10;64(21):e202502201. doi: 10.1002/anie.202502201 (PMC12087857; doi:10.1002/anie.202502201)
Supplement: Supplementary file 3 — Supporting information [file ANIE-64-e202502201-s002.xyz]

156
[2]+ at B3LYP/def2TZVP (GD3BJ) in DCM
P          0.27127       -0.11524       -0.07666
N          1.57244       -0.99572       -0.22496
N          3.11577       -2.70547       -0.72253
N          1.53191       -2.41535       -2.20198
N          0.59035        1.43052        0.08172
N         -0.29564        3.60757        0.40510
N         -0.27538        2.31391        2.17189
C          1.99817       -1.97857       -0.99588
C          3.35600       -3.59908       -1.76521
H          4.20257       -4.27728       -1.74463
C          2.38046       -3.41060       -2.68983
H          2.20537       -3.88397       -3.64927
C          3.94699       -2.48699        0.42982
C          5.09919       -1.68925        0.27474
C          5.88148       -1.46657        1.41422
H          6.77867       -0.85075        1.33968
C          5.51665       -2.00196        2.65048
H          6.13457       -1.80464        3.52946
C          4.36735       -2.78109        2.77257
H          4.09399       -3.19213        3.74629
C          3.55885       -3.04945        1.65906
C          5.43702       -1.03158       -1.05656
H          4.94825       -1.61152       -1.85264
C          4.85601        0.39189       -1.11045
H          3.78315        0.39839       -0.87426
H          4.99343        0.82828       -2.11215
H          5.35855        1.04559       -0.38125
C          6.93830       -1.03028       -1.36520
H          7.49966       -0.38664       -0.66993
H          7.11206       -0.64199       -2.38068
H          7.36202       -2.04481       -1.30846
C          2.31278       -3.90968        1.79408
H          1.91089       -4.07371        0.78635
C          2.63548       -5.29262        2.37736
H          3.40122       -5.80976        1.77871
H          1.72981       -5.91920        2.39142
H          3.00521       -5.21973        3.41243
C          0.38779       -1.85700       -2.86604
C          0.54516       -0.59303       -3.48099
C         -0.57380       -0.03750       -4.11067
H         -0.49346        0.93848       -4.58896
C         -1.79478       -0.71120       -4.12351
H         -2.66074       -0.25703       -4.60940
C         -1.92013       -1.94959       -3.50113
H         -2.88457       -2.46248       -3.50075
C         -0.83364       -2.55666       -2.85232
C          1.89181        0.11721       -3.51296
H          2.46309       -0.19398       -2.62950
C          2.69668       -0.32243       -4.74780
H          2.84042       -1.41313       -4.77166
H          3.69067        0.15213       -4.74510
H          2.17762       -0.02820       -5.67405
C          1.77249        1.64226       -3.43840
H          1.32577        2.06935       -4.34868
H          2.77156        2.08852       -3.32695
H          1.16737        1.96008       -2.57824
C         -1.07087       -3.93070       -2.23355
C         -0.74794       -5.05734       -3.23077
H         -1.26536       -4.90069       -4.18900
H         -1.06951       -6.02788       -2.82108
H          0.33124       -5.12334       -3.43266
C          0.00294        2.35259        0.83352
C         -0.74976        4.37118        1.47788
H         -1.03768        5.40954        1.35135
C         -0.72993        3.57271        2.57433
H         -0.97240        3.78115        3.60985
C         -0.07468        4.08033       -0.93540
C          1.18590        4.62438       -1.24982
C          1.38536        5.06703       -2.56347
H          2.35230        5.48575       -2.84800
C          0.37011        4.97121       -3.51498
H          0.54802        5.31809       -4.53543
C         -0.86874        4.43184       -3.17199
H         -1.65484        4.36178       -3.92631
C         -1.11932        3.97459       -1.87118
C          2.31391        4.69506       -0.23218
H          1.89393        4.46522        0.75744
C          3.37875        3.62951       -0.53466
H          2.93599        2.62473       -0.54749
H          4.17107        3.65042        0.22928
H          3.84873        3.80759       -1.51490
C          2.92688        6.09842       -0.13792
H          3.43038        6.38737       -1.07385
H          3.67980        6.12809        0.66516
H          2.15910        6.85594        0.08304
C         -2.46858        3.37630       -1.51205
H         -2.45042        3.13934       -0.43929
C         -2.70121        2.06343       -2.27007
H         -2.72102        2.23196       -3.35794
H         -3.66095        1.61058       -1.98032
H         -1.90632        1.33657       -2.05806
C         -3.61509        4.37225       -1.73462
H         -3.45113        5.30298       -1.16971
H         -4.56805        3.93120       -1.40376
H         -3.71950        4.63475       -2.79935
C          0.10551        1.25526        3.07549
C         -0.89321        0.45310        3.66970
C         -0.47827       -0.48084        4.62918
H         -1.22016       -1.11230        5.11740
C          0.86588       -0.62450        4.96467
H          1.16267       -1.35962        5.71590
C          1.83398        0.15193        4.33347
H          2.88466        0.01574        4.59119
C          1.47752        1.11396        3.37996
C         -2.36787        0.58104        3.31514
C         -3.09590        1.58673        4.22379
H         -3.06313        1.25264        5.27313
H         -4.15177        1.66837        3.92164
H         -2.65765        2.59198        4.17666
C          2.55079        1.99737        2.76179
H          2.15060        2.43781        1.84248
C          2.90523        3.15850        3.70448
H          2.01655        3.75897        3.95295
H          3.64474        3.82391        3.23109
H          3.33561        2.78291        4.64667
C          3.78936        1.19525        2.35152
H          4.32798        0.78845        3.21997
H          4.49288        1.83930        1.80449
H          3.51788        0.35472        1.69808
C          1.22602       -3.19516        2.61019
H          1.54339       -3.05251        3.65394
H          0.29754       -3.78777        2.61685
H          0.99798       -2.20390        2.19483
C         -1.25858       -0.66599        0.03433
C         -2.50397       -0.86371        0.06839
C         -4.56297       -2.32069        0.06674
C         -5.95522       -2.04622        0.18441
C         -3.82994       -1.05000        0.14262
H         -2.15895       -3.96668       -2.07496
C         -0.42517       -4.19795       -0.86643
H          0.63863       -4.45694       -0.94985
H         -0.52864       -3.34169       -0.18522
H         -0.92019       -5.06038       -0.39365
C         -4.83495        0.00199        0.35993
C         -6.12392       -0.60198        0.37332
C         -7.26296        0.18009        0.58090
H         -8.25596       -0.27540        0.59207
C         -7.11419        1.55701        0.78631
H         -7.99755        2.17763        0.95277
C         -5.84005        2.14753        0.79108
H         -5.74052        3.22116        0.96577
C         -4.69374        1.37460        0.57805
H         -3.70688        1.83716        0.59116
C         -4.10795       -3.63556       -0.06094
C         -5.04523       -4.67318       -0.10416
H         -3.04086       -3.85026       -0.10948
H         -4.70203       -5.70542       -0.20504
C         -6.42021       -4.40310       -0.01263
C         -6.88239       -3.09017        0.13852
H         -7.95258       -2.88815        0.22565
H         -7.13605       -5.22745       -0.04968
H         -2.42112        0.95969        2.28382
C         -3.09865       -0.76758        3.36042
H         -3.21864       -1.12423        4.39507
H         -4.10507       -0.65938        2.93302
H         -2.56690       -1.53971        2.78790
156
[2cyclo]+ at B3LYP/def2TZVP (GD3BJ) in DCM
P          0.14590       -0.23674        0.69878
N         -0.32644       -1.60285        0.07404
N          2.31321        0.95951        2.36277
N         -2.34198       -2.86136       -0.31235
N         -1.18242       -2.26442       -2.07122
N          1.58817        0.26060        0.15635
N          3.82503        0.84062        0.78047
C         -1.22497       -2.15961       -0.70188
C          0.07386       -0.08944        2.55697
C          1.00344        1.06141        2.92700
C         -1.24955        0.94429        0.93284
C          0.59997        2.12872        3.65210
C          2.49576        0.66243        1.03116
C         -2.38221        2.87039       -0.41246
C         -1.82621        1.87663        0.25084
C         -0.06147       -1.92577       -2.91898
C         -3.62267        2.84893       -1.21866
C         -1.75544        1.48705        3.44537
H         -2.79959        1.59718        3.70955
C         -0.81077        2.20661        4.04969
H         -1.08458        2.92325        4.81205
C         -4.47662        1.80435       -1.54206
H         -4.27606        0.79912       -1.19791
C         -3.88571       -2.49783        1.56814
C         -2.76446       -3.16079        1.03800
C         -3.87617        4.15435       -1.69114
C         -2.97690       -3.37935       -1.43599
H         -3.87141       -3.96731       -1.35691
C          3.54749        1.26286        2.93749
H          3.65819        1.46363        3.98510
C          4.49945        0.67446       -0.48291
C         -1.37645        0.47730        2.41324
H         -2.07904       -0.35864        2.43602
C         -2.79891        5.03347       -1.22971
C         -0.03749       -0.68504       -3.57582
C          4.46974        1.20204        1.96429
H          5.52918        1.37190        1.99581
C          0.23727       -1.37197        3.40677
H         -0.42654       -2.10626        2.94107
C         -2.26687       -3.01020       -2.51504
H         -2.41848       -3.21886       -3.55762
C         -4.72352       -1.50887        0.76853
H         -4.13473       -1.18796       -0.09171
C         -2.09199       -4.18030        1.73976
C          0.93184       -2.90196       -3.11113
C         -1.89042        4.26544       -0.47303
C          4.38938        1.69464       -1.44497
C          1.48268        3.28940        4.08348
H          2.40636        3.25300        3.50888
C          1.06121       -0.41331       -4.39150
H          1.11762        0.53196       -4.91258
C         -5.59521        2.06796       -2.32906
H         -6.26902        1.26190       -2.58961
C         -1.19093        0.30318       -3.49605
H         -1.74631        0.10301       -2.57849
C          5.29996       -0.46309       -0.67443
C         -5.10721       -0.25283        1.56223
H         -5.74976       -0.49028        2.41105
H         -5.65993        0.43459        0.92076
H         -4.23158        0.27464        1.93830
C          2.08183       -1.33708       -4.55639
H          2.92745       -1.09953       -5.18936
C         -4.28288       -2.83867        2.86271
H         -5.14051       -2.34830        3.30221
C         -2.56639        6.38833       -1.43714
H         -3.25711        6.98930       -2.01533
C         -4.99617        4.41157       -2.47312
H         -5.20129        5.40989       -2.83891
C         -5.85448        3.36047       -2.78645
H         -6.72973        3.54679       -3.39568
C         -2.53121       -4.47156        3.03034
H         -2.03430       -5.24367        3.60069
C          2.01015       -2.57133       -3.93173
H          2.79661       -3.29650       -4.09482
C         -0.74611        4.84195        0.05791
H         -0.03915        4.24599        0.62005
C          5.98293       -0.57230       -1.88718
H          6.61100       -1.43437       -2.06861
C          5.08653        1.52669       -2.64016
H          5.02502        2.28745       -3.40577
C          5.48325       -1.53652        0.38914
H          4.75711       -1.35752        1.18207
C          5.87315        0.40531       -2.86189
H          6.40897        0.29895       -3.79684
C          3.61314        2.97751       -1.18084
H          2.83391        2.75796       -0.45109
C          0.84970        4.66019        3.79955
H         -0.03741        4.84193        4.40765
H          0.56770        4.76284        2.75225
H          1.57169        5.44522        4.03144
C         -0.22128       -1.19435        4.85924
H          0.37247       -0.43737        5.37559
H         -0.09952       -2.13630        5.39767
H         -1.27001       -0.90651        4.92747
C         -2.15754        0.09094       -4.67605
H         -3.00768        0.77083       -4.59359
H         -2.54329       -0.92872       -4.70834
H         -1.65498        0.28913       -5.62545
C         -0.99402       -5.02342        1.10552
H         -0.52305       -4.43309        0.32106
C         -3.60766       -3.80245        3.59211
H         -3.93201       -4.04710        4.59572
C          1.84681        3.16683        5.57409
H          2.50502        3.98698        5.86677
H          2.35445        2.22629        5.79393
H          0.95534        3.21516        6.20305
C         -5.99764       -2.19152        0.23628
H         -5.77232       -3.07523       -0.36082
H         -6.56377       -1.49756       -0.38799
H         -6.64008       -2.50349        1.06244
C          2.91032        3.53333       -2.42482
H          3.62103        3.91436       -3.16045
H          2.26312        4.36435       -2.13928
H          2.29391        2.77550       -2.90905
C          0.84536       -4.30533       -2.52756
C         -1.42173        6.96538       -0.89266
H         -1.22760        8.01906       -1.04762
C          1.65697       -1.94996        3.37127
H          2.01276       -2.11315        2.35226
H          1.67211       -2.91323        3.88348
H          2.37104       -1.30327        3.88315
C         -0.51748        6.19918       -0.15553
H          0.37083        6.66425        0.25231
C         -0.73318        1.76453       -3.44602
H         -0.24951        2.07096       -4.37493
H         -0.03743        1.93845       -2.62524
H         -1.59617        2.41471       -3.30189
C          4.53617        4.04504       -0.56519
H          4.99874        3.69573        0.35893
H          3.96874        4.94994       -0.33783
H          5.33435        4.31190       -1.26158
C          0.11877       -5.42910        2.07893
H          0.54563       -4.56484        2.58672
H          0.91965       -5.92621        1.52926
H         -0.23514       -6.12961        2.83715
C          5.21831       -2.94726       -0.15166
H          4.23375       -3.01470       -0.61159
H          5.26423       -3.67275        0.66295
H          5.96028       -3.24180       -0.89608
C         -1.60340       -6.27621        0.44840
H         -2.07487       -6.91248        1.20065
H         -0.82452       -6.85886       -0.04760
H         -2.35837       -6.01987       -0.29558
C          6.88543       -1.45787        1.01743
H          7.65794       -1.66131        0.27274
H          6.98339       -2.19828        1.81399
H          7.08601       -0.47419        1.44435
C          2.03508       -4.63960       -1.62001
H          2.97681       -4.62357       -2.17116
H          1.91545       -5.63949       -1.19834
H          2.11213       -3.93124       -0.79475
H         -0.05265       -4.36928       -1.91555
C          0.69627       -5.35319       -3.64386
H          1.58097       -5.38024       -4.28295
H          0.56593       -6.34664       -3.21019
H         -0.16809       -5.14265       -4.27588
81
[2]+ Model at B3LYP/def2TZVP (GD3BJ) in gas
P       1.410500    0.661600   -1.172400
N       2.625500    1.653700   -1.100400
N       3.385700    3.888800   -1.261000
N       2.200000    3.421400    0.503900
N       1.816500   -0.771300   -1.692300
N       1.046600   -2.382900   -0.063200
N       0.804500   -2.865100   -2.175100
C       2.690800    2.897500   -0.650200
C       3.320000    5.039400   -0.493000
H       3.799200    5.952300   -0.795000
C       2.585800    4.750000    0.601500
H       2.307000    5.360000    1.440600
C       1.230800   -1.901800   -1.326600
C       0.525300   -3.668600   -0.141600
H       0.328300   -4.250100    0.737500
C       0.371400   -3.964600   -1.447400
H      -0.005700   -4.849100   -1.926600
C       1.512400   -1.726700    1.130600
C       2.897800   -1.662600    1.345300
C       3.338400   -1.029900    2.506600
H       4.399500   -0.965000    2.703600
C       2.438900   -0.512600    3.423500
H       2.801500   -0.042900    4.328800
C       1.074800   -0.603800    3.192100
H       0.385400   -0.200600    3.919600
C       0.574900   -1.202700    2.037500
C       3.914900   -2.293100    0.412700
H       3.395400   -2.682500   -0.460900
C       4.941000   -1.271300   -0.089800
H       4.451300   -0.433200   -0.584400
H       5.617600   -1.743400   -0.803700
H       5.547900   -0.882500    0.729600
C       4.598600   -3.485500    1.096700
H       5.168800   -3.166700    1.970600
H       5.288700   -3.971400    0.405400
H       3.867900   -4.225700    1.426300
C      -0.922300   -1.300400    1.816100
H      -1.097100   -1.400100    0.745200
C      -1.676900   -0.056800    2.294200
H      -1.672400    0.021500    3.382100
H      -2.717400   -0.114400    1.978600
H      -1.253800    0.856900    1.880700
C      -1.508600   -2.542100    2.505700
H      -1.022900   -3.463500    2.188600
H      -2.571300   -2.627200    2.275200
H      -1.397000   -2.466200    3.588800
C      -0.148200    1.077100   -1.068900
C      -1.393300    0.989400   -0.920500
C      -3.684900    1.747600   -0.203300
C      -4.898900    1.046700   -0.010100
C      -2.692600    0.809500   -0.730300
C      -3.367100   -0.487200   -0.870300
C      -4.698800   -0.345000   -0.417000
C      -5.543800   -1.446200   -0.399700
H      -6.565400   -1.355100   -0.053800
C      -5.058500   -2.678100   -0.831000
H      -5.709900   -3.541900   -0.822100
C      -3.743200   -2.813000   -1.276700
H      -3.388900   -3.780000   -1.609000
C      -2.887500   -1.716500   -1.300300
H      -1.867800   -1.820000   -1.649900
C      -3.583400    3.095100    0.112700
C      -4.701400    3.745700    0.624400
H      -2.657000    3.633200   -0.044900
H      -4.644000    4.797400    0.871900
C      -5.900100    3.058200    0.817000
C      -6.007000    1.706500    0.501900
H      -6.942300    1.183600    0.654900
H      -6.758100    3.584200    1.213900
C       4.062000    3.751500   -2.541600
H       4.134100    2.693400   -2.775200
H       3.499600    4.260000   -3.324400
H       5.060100    4.179500   -2.471600
C       1.477800    2.670700    1.520600
H       0.429700    2.557800    1.251200
H       1.924800    1.685600    1.636500
H       1.558800    3.204300    2.463800
C       0.795200   -2.743300   -3.624300
H      -0.229800   -2.742300   -3.993400
H       1.277800   -1.806500   -3.886100
H       1.343700   -3.572600   -4.067900
81
TS1 at B3LYP/def2TZVP (GD3BJ) in gas
P          0.98513        1.32348        0.40539
N          0.84837        2.90983        0.47339
N          2.97995       -0.84422        0.80384
N         -0.63528        4.35989       -0.76091
N         -0.89836        4.24623        1.40751
N          1.30311        0.59522        1.82565
N          2.90732       -0.71341        2.99500
C         -0.16966        3.73999        0.36886
C          2.17910        0.62816       -1.04891
C          2.48600       -0.73643       -0.53391
C         -0.34839        0.46821       -0.88160
C          2.26467       -1.81886       -1.32432
C          2.30675       -0.26462        1.85997
C         -2.53778       -0.83490       -0.46571
C         -1.45966       -0.13911       -0.78605
C         -3.96338       -0.44926       -0.51725
C          0.87891       -0.51171       -2.88072
H          0.34526       -0.39200       -3.82604
C          1.59460       -1.61610       -2.61868
H          1.63920       -2.42360       -3.35101
C         -4.56943        0.74401       -0.90674
H         -3.97013        1.58480       -1.25625
C         -4.73840       -1.53221       -0.02207
C         -1.65247        5.25053       -0.41416
H         -2.15321        5.86083       -1.15657
C          4.04716       -1.59834        1.30558
H          4.75317       -2.09829        0.65384
C          1.10884        0.63440       -2.11119
H          0.73574        1.56679       -2.40402
C         -3.82705       -2.62252        0.36237
C          3.99777       -1.52079        2.65661
H          4.64303       -1.94656        3.41749
C          3.24434        1.59605       -1.39392
H          2.76815        2.57432       -1.56895
C         -1.81596        5.17743        0.93161
H         -2.48402        5.71215        1.59853
C         -2.49888       -2.20159        0.10517
C          2.65128       -3.24386       -0.96214
H          2.80196       -3.28844        0.12601
C         -5.96251        0.85143       -0.81698
H         -6.45242        1.78067       -1.11557
C         -4.06166       -3.87825        0.92778
H         -5.07892       -4.21732        1.13575
C         -6.12675       -1.41601        0.06536
H         -6.73316       -2.23962        0.44864
C         -6.73236       -0.21915       -0.33914
H         -7.81787       -0.11578       -0.27455
C         -1.40984       -3.00750        0.42683
H         -0.39212       -2.65483        0.25157
C          1.55725       -4.26713       -1.30495
H          1.44245       -4.40106       -2.39120
H          0.58037       -3.97666       -0.89477
H          1.82481       -5.24733       -0.88133
C          3.87144        1.13870       -2.71284
H          4.29753        0.12680       -2.62132
H          4.68332        1.82381       -3.00289
H          3.13491        1.12557       -3.52915
C          3.97628       -3.62457       -1.64685
H          4.27524       -4.64564       -1.36312
H          4.79209       -2.93705       -1.37693
H          3.87287       -3.59637       -2.74344
C         -2.96640       -4.69770        1.23118
H         -3.13631       -5.68230        1.67249
C          4.30097        1.78567       -0.30092
H          3.85281        2.11669        0.64853
H          5.02698        2.55417       -0.60726
H          4.86344        0.85939       -0.10932
C         -1.65304       -4.26683        0.98739
H         -0.81305       -4.91659        1.24181
C          2.47680       -0.39851        4.36481
H          2.72530        0.61709        4.59219
H          1.41846       -0.53350        4.44597
H          2.97328       -1.04991        5.05335
C         -0.14080        4.12382       -2.12498
H          0.92914        4.13486       -2.12339
H         -0.48716        3.17211       -2.47019
H         -0.50446        4.89267       -2.77423
C         -0.73703        3.86407        2.81776
H         -1.10135        2.86830        2.96138
H          0.29882        3.90653        3.08255
H         -1.29114        4.53920        3.43588
81
[2 cyclo]+ Model at B3LYP/def2TZVP (GD3BJ) in gas
P      -0.937500   -1.127000    0.325400
N      -0.415400   -2.625000    0.327500
N      -3.443000    0.378200    0.730800
N       1.176900   -4.269400   -0.261500
N       1.859300   -2.765800    1.158200
N      -1.500300   -0.629800    1.753600
N      -3.527100   -0.055200    2.868600
C       0.787500   -3.146400    0.404600
C      -2.117700   -0.720500   -1.041000
C      -2.847700    0.521700   -0.559300
C       0.111800   -0.096400   -0.748200
C      -2.804700    1.706000   -1.196800
C      -2.721800   -0.127000    1.782100
C       2.417100    1.047400   -0.392300
C       1.245700    0.500600   -0.616300
C       3.728200    0.379500   -0.535200
C      -1.139900    0.899800   -2.792400
H      -0.557100    1.002400   -3.698400
C      -2.061000    1.800200   -2.456200
H      -2.234100    2.662000   -3.085700
C       4.041800   -0.901000   -0.959100
H       3.266000   -1.583500   -1.281900
C       4.733400    1.277800   -0.120600
C       2.488200   -4.578200    0.068500
H       2.992600   -5.431600   -0.345700
C      -4.715600    0.728000    1.175100
H      -5.463400    1.114200    0.509300
C      -0.894900   -0.281200   -1.915000
H      -0.566700   -1.135000   -2.512400
C       4.095600    2.540000    0.271000
C      -4.761900    0.468000    2.495700
H      -5.557000    0.599600    3.206100
C      -2.993400   -1.848600   -1.606200
H      -2.290600   -2.643400   -1.877400
C       2.911900   -3.645000    0.943600
H       3.861600   -3.516700    1.428500
C       2.701300    2.407400    0.105400
C      -3.421500    2.984200   -0.671700
H      -3.801800    2.798000    0.331200
C       5.378600   -1.291500   -0.966200
H       5.646800   -2.285100   -1.300000
C       4.627900    3.733200    0.737500
H       5.695400    3.852500    0.869100
C       6.062900    0.880900   -0.131900
H       6.847300    1.557000    0.182200
C       6.376600   -0.408300   -0.556600
H       7.410200   -0.727600   -0.573300
C       1.842900    3.453900    0.397800
H       0.775000    3.346700    0.258600
C      -2.365700    4.090900   -0.546900
H      -1.947800    4.369600   -1.514700
H      -1.544100    3.774100    0.096800
H      -2.814500    4.983500   -0.109300
C      -3.735000   -1.415500   -2.871100
H      -4.413600   -0.586600   -2.661200
H      -4.329100   -2.242400   -3.262400
H      -3.049700   -1.093300   -3.654700
C      -4.601800    3.429800   -1.544900
H      -5.054900    4.332300   -1.132800
H      -5.370400    2.657100   -1.602300
H      -4.284000    3.655900   -2.563900
C       3.762700    4.784000    1.032500
H       4.165000    5.720900    1.394300
C      -3.959300   -2.432300   -0.572700
H      -3.441300   -2.736200    0.338900
H      -4.451100   -3.315300   -0.982400
H      -4.741100   -1.721800   -0.302900
C       2.385200    4.647900    0.864600
H       1.733900    5.480000    1.096300
C       0.332000   -5.000800   -1.187400
H      -0.701600   -4.730600   -0.990700
H       0.580800   -4.750800   -2.219600
H       0.464300   -6.069800   -1.032800
C       1.881400   -1.653000    2.094000
H       2.270300   -0.752900    1.621500
H       0.872800   -1.467700    2.457600
H       2.515100   -1.919700    2.936800
C      -3.155100   -0.509100    4.196700
H      -3.094800    0.334800    4.883700
H      -3.889400   -1.225300    4.562900
H      -2.183100   -0.988500    4.125200
81
[2]+ Model at B3LYP/def2TZVP (GD3BJ) in DCM
P       1.393700    0.750300   -1.166400
N       2.454800    1.888200   -1.024800
N       2.739000    4.230700   -1.295700
N       1.743000    3.600600    0.532000
N       1.989900   -0.615000   -1.660400
N       1.368700   -2.357700   -0.111400
N       1.153300   -2.770200   -2.238600
C       2.284100    3.150000   -0.624900
C       2.469500    5.372000   -0.560800
H       2.742800    6.349500   -0.912000
C       1.852000    4.980800    0.575100
H       1.489000    5.549800    1.410500
C       1.498900   -1.814500   -1.353600
C       0.962300   -3.680300   -0.239900
H       0.830100   -4.315600    0.613600
C       0.823500   -3.932300   -1.557500
H       0.521700   -4.824100   -2.074400
C       1.756800   -1.693100    1.103900
C       3.126300   -1.493400    1.333700
C       3.493200   -0.834200    2.505500
H       4.540500   -0.660800    2.710900
C       2.538700   -0.414300    3.416800
H       2.843500    0.091500    4.323700
C       1.192800   -0.641100    3.172800
H       0.461800   -0.308700    3.895000
C       0.765400   -1.277600    2.008900
C       4.205800   -2.001100    0.397000
H       3.733500   -2.417200   -0.490300
C       5.133900   -0.873900   -0.068900
H       4.566200   -0.069400   -0.535600
H       5.849600   -1.258800   -0.797400
H       5.701500   -0.456100    0.764500
C       4.995000   -3.139300    1.058700
H       5.521100   -2.788300    1.948300
H       5.735900   -3.536600    0.362700
H       4.333200   -3.954200    1.356500
C      -0.713400   -1.527200    1.778000
H      -0.874700   -1.624300    0.704200
C      -1.595500   -0.379800    2.278800
H      -1.602100   -0.328300    3.368300
H      -2.622500   -0.540100    1.952700
H      -1.266500    0.582100    1.891000
C      -1.163900   -2.836300    2.445200
H      -0.588300   -3.696100    2.107600
H      -2.215200   -3.024700    2.221100
H      -1.052500   -2.765800    3.529100
C      -0.210200    0.945100   -1.028400
C      -1.442800    0.786700   -0.878300
C      -3.732100    1.479100   -0.120900
C      -4.946100    0.768400    0.052500
C      -2.739900    0.564900   -0.683000
C      -3.404900   -0.728500   -0.853200
C      -4.740800   -0.606500   -0.397800
C      -5.585000   -1.710700   -0.417500
H      -6.607300   -1.631900   -0.069400
C      -5.095900   -2.927100   -0.886100
H      -5.743700   -3.793800   -0.904100
C      -3.776700   -3.043200   -1.332700
H      -3.415800   -3.998200   -1.691900
C      -2.922400   -1.945600   -1.320500
H      -1.902500   -2.040000   -1.670600
C      -3.633600    2.815500    0.248700
C      -4.752300    3.444000    0.786400
H      -2.705100    3.357800    0.120400
H      -4.693300    4.484600    1.077900
C      -5.952500    2.748000    0.955200
C      -6.056200    1.408300    0.591300
H      -6.988600    0.875800    0.730300
H      -6.810000    3.257200    1.375200
C       3.367700    4.186000   -2.607300
H       3.714000    3.172900   -2.787400
H       2.651800    4.468700   -3.377900
H       4.211700    4.871200   -2.621700
C       1.200400    2.757900    1.588000
H       0.175600    2.471300    1.362700
H       1.812200    1.865100    1.692500
H       1.227300    3.314800    2.519800
C       1.130600   -2.595000   -3.683100
H       0.116500   -2.730100   -4.053900
H       1.471300   -1.589200   -3.907400
H       1.793400   -3.320300   -4.150800
81
TS1 at B3LYP/def2TZVP (GD3BJ) in DCM
P       0.985100    1.323500    0.405400
N       0.848400    2.909800    0.473400
N       2.979900   -0.844200    0.803800
N      -0.635300    4.359900   -0.760900
N      -0.898400    4.246200    1.407500
N       1.303100    0.595200    1.825600
N       2.907300   -0.713400    2.995000
C      -0.169700    3.740000    0.368900
C       2.179100    0.628200   -1.048900
C       2.486000   -0.736400   -0.533900
C       2.264700   -1.818900   -1.324300
C       2.306800   -0.264600    1.860000
C       0.878900   -0.511700   -2.880700
H       0.345300   -0.392000   -3.826000
C       1.594600   -1.616100   -2.618700
H       1.639200   -2.423600   -3.351000
C      -1.652500    5.250500   -0.414200
H      -2.153200    5.860800   -1.156600
C       4.047200   -1.598300    1.305600
H       4.753200   -2.098300    0.653800
C       1.108800    0.634400   -2.111200
H       0.735700    1.566800   -2.404000
C       3.997800   -1.520800    2.656600
H       4.643000   -1.946600    3.417500
C       3.244300    1.596100   -1.393900
H       2.768100    2.574300   -1.568900
C      -1.816000    5.177400    0.931600
H      -2.484000    5.712100    1.598500
C       2.651300   -3.243900   -0.962100
H       2.802000   -3.288400    0.126000
C       1.557300   -4.267100   -1.304900
H       1.442500   -4.401100   -2.391200
H       0.580400   -3.976700   -0.894800
H       1.824800   -5.247300   -0.881300
C       3.871400    1.138700   -2.712800
H       4.297500    0.126800   -2.621300
H       4.683300    1.823800   -3.002900
H       3.134900    1.125600   -3.529200
C       3.976300   -3.624600   -1.646800
H       4.275200   -4.645600   -1.363100
H       4.792100   -2.937100   -1.376900
H       3.872900   -3.596400   -2.743400
C       4.301000    1.785700   -0.300900
H       3.852800    2.116700    0.648500
H       5.027000    2.554200   -0.607300
H       4.863400    0.859400   -0.109300
C       2.476800   -0.398500    4.364800
H       2.725300    0.617100    4.592200
H       1.418500   -0.533500    4.446000
H       2.973300   -1.049900    5.053400
C      -0.140800    4.123800   -2.125000
H       0.929100    4.134900   -2.123400
H      -0.487200    3.172100   -2.470200
H      -0.504500    4.892700   -2.774200
C      -0.737000    3.864100    2.817800
H      -1.101300    2.868300    2.961400
H       0.298800    3.906500    3.082600
H      -1.291100    4.539200    3.435900
C      -0.348400    0.468200   -0.881600
C      -2.537800   -0.834900   -0.465700
C      -1.459700   -0.139100   -0.786000
C      -3.963400   -0.449300   -0.517200
C      -4.569400    0.744000   -0.906700
H      -3.970100    1.584800   -1.256300
C      -4.738400   -1.532200   -0.022100
C      -3.827000   -2.622500    0.362400
C      -2.498900   -2.201600    0.105200
C      -5.962500    0.851400   -0.817000
H      -6.452400    1.780700   -1.115600
C      -4.061700   -3.878300    0.927800
H      -5.078900   -4.217300    1.135700
C      -6.126800   -1.416000    0.065400
H      -6.733200   -2.239600    0.448600
C      -6.732400   -0.219200   -0.339100
H      -7.817900   -0.115800   -0.274600
C      -1.409800   -3.007500    0.426800
H      -0.392100   -2.654800    0.251600
C      -2.966400   -4.697700    1.231200
H      -3.136300   -5.682300    1.672500
C      -1.653000   -4.266800    0.987400
H      -0.813000   -4.916600    1.241800
81
[2cyclo]+ Model at B3LYP/def2TZVP (GD3BJ) in DCM
P      -0.974600   -1.140800    0.450100
N      -0.497600   -2.645100    0.574400
N      -3.434600    0.482500    0.691900
N       0.995000   -4.258500   -0.320700
N       1.832200   -2.902900    1.160200
N      -1.565200   -0.549800    1.827300
N      -3.603500    0.157700    2.842100
C       0.696400   -3.196100    0.469800
C      -2.095600   -0.747600   -0.974600
C      -2.791900    0.541900   -0.580300
C       0.145300   -0.197100   -0.641300
C      -2.687400    1.688200   -1.277100
C      -2.769500    0.002800    1.789800
C       2.445300    0.966800   -0.310600
C       1.280800    0.392800   -0.507300
C       3.772000    0.333300   -0.451200
C      -1.001400    0.739900   -2.771700
H      -0.388100    0.770100   -3.662700
C      -1.897400    1.690400   -2.512000
H      -2.017600    2.523800   -3.190500
C       4.117200   -0.950600   -0.841500
H       3.357500   -1.668600   -1.120900
C       4.759100    1.276100   -0.092700
C       2.317600   -4.624600   -0.129000
H       2.761300   -5.446500   -0.659400
C      -4.706600    0.901700    1.075200
H      -5.418600    1.278000    0.366300
C      -0.831500   -0.402400   -1.827800
H      -0.513800   -1.296600   -2.367800
C       4.091900    2.532000    0.266600
C      -4.804200    0.707700    2.404400
H      -5.614600    0.901100    3.082300
C      -2.996200   -1.868800   -1.513900
H      -2.320400   -2.706600   -1.710500
C       2.838100   -3.782800    0.788600
H       3.824600   -3.723300    1.208700
C       2.698600    2.351300    0.133400
C      -3.285700    3.009800   -0.846800
H      -3.715100    2.889000    0.145700
C       5.465300   -1.299600   -0.864600
H       5.755000   -2.298600   -1.162800
C       4.596900    3.757100    0.682100
H       5.662900    3.911200    0.789600
C       6.101200    0.921100   -0.121700
H       6.870200    1.632100    0.151300
C       6.445500   -0.372800   -0.508100
H       7.487800   -0.662900   -0.533400
C       1.814400    3.381200    0.410900
H       0.747600    3.234900    0.304700
C      -2.205300    4.092900   -0.733400
H      -1.728100    4.296600   -1.692900
H      -1.431200    3.795900   -0.025400
H      -2.651400    5.022800   -0.377600
C      -3.664800   -1.477900   -2.832400
H      -4.308000   -0.605700   -2.698900
H      -4.283200   -2.299700   -3.196800
H      -2.931300   -1.240200   -3.602700
C      -4.412900    3.440400   -1.794600
H      -4.856500    4.374400   -1.446500
H      -5.198800    2.685400   -1.845400
H      -4.041400    3.605600   -2.807600
C       3.705600    4.791300    0.959600
H       4.085700    5.751500    1.283100
C      -4.032100   -2.348800   -0.495300
H      -3.571300   -2.610500    0.459000
H      -4.535900   -3.238700   -0.874600
H      -4.795700   -1.592900   -0.309900
C       2.328600    4.606900    0.825900
H       1.654900    5.424500    1.045800
C       0.059300   -4.862400   -1.253400
H      -0.935800   -4.845400   -0.817100
H       0.047500   -4.313500   -2.194900
H       0.360800   -5.890100   -1.436400
C       1.949000   -1.865600    2.171300
H       2.334500   -0.943300    1.740100
H       0.968000   -1.681000    2.603000
H       2.623600   -2.209600    2.951100
C      -3.296500   -0.240300    4.204800
H      -3.241100    0.636100    4.849000
H      -4.066900   -0.915400    4.573200
H      -2.337500   -0.749200    4.198700
